# Supplementary material for: TREM2 Alzheimer’s variant R47H causes similar transcriptional dysregulation to knockout, yet only subtle functional phenotypes in human iPSC-derived macrophages
Source: Alzheimers Res Ther. 2020 Nov 16;12:151. doi: 10.1186/s13195-020-00709-z (PMC7667762; doi:10.1186/s13195-020-00709-z)
Supplement: Supplementary file 4 — Additional file 4 Results of RNA-seq differential gene expression analysis with DESeq2. DESeq2 output for R47H TREM2 vs WT and TREM2 KO vs WT, with gene name, relative expression (“Base Mean”), log-2-fold-change from the WT, and Benjamini-Hochberg-adjusted p values indicated. [file 13195_2020_709_MOESM4_ESM.zip]

Archive with 2 entries (2 files):
- DESEQ2_age_controlled_KO_vs_control.xlsx
- DESEQ2_age_controlled_R47H_vs_control.xlsx
