# Supplementary material for: TREM2 Alzheimer’s variant R47H causes similar transcriptional dysregulation to knockout, yet only subtle functional phenotypes in human iPSC-derived macrophages
Source: Alzheimers Res Ther. 2020 Nov 16;12:151. doi: 10.1186/s13195-020-00709-z (PMC7667762; doi:10.1186/s13195-020-00709-z)
Supplement: Supplementary file 4 — Additional file 4 Results of RNA-seq differential gene expression analysis with DESeq2. DESeq2 output for R47H TREM2 vs WT and TREM2 KO vs WT, with gene name, relative expression (“Base Mean”), log-2-fold-change from the WT, and Benjamini-Hochberg-adjusted p values indicated. [file 13195_2020_709_MOESM4_ESM.zip › DESEQ2_age_controlled_KO_vs_control.xlsx]

## Sheet: DESEQ2_age_KO_vs_control
	Gene	Base Mean	Log2 fold change	Log2 fold change Standard Error	p value	Adjusted p value	Target ID
ENSG00000121410	A1BG - ENSG00000121410	72.5123	0.000571143	0.195905	0.99473	0.998575	ENST00000596924.1
ENSG00000175899	A2M - ENSG00000175899	183358	-0.243144	0.182693	0.02403	0.100905	ENST00000543436.2
ENSG00000128274	A4GALT - ENSG00000128274	1.60343	-0.110925	0.519221	0.276466	NA	ENST00000642412.1
ENSG00000094914	AAAS - ENSG00000094914	958.913	-0.0221009	0.100308	0.743719	0.884783	ENST00000209873.8
ENSG00000081760	AACS - ENSG00000081760	395.748	0.157223	0.135903	0.0694495	0.216901	ENST00000316519.10
ENSG00000109576	AADAT - ENSG00000109576	3.17681	0.0370371	0.410248	0.699354	NA	ENST00000337664.8
ENSG00000103591	AAGAB - ENSG00000103591	1487.78	-0.00267932	0.0742607	0.961086	0.9843	ENST00000261880.9
ENSG00000115977	AAK1 - ENSG00000115977	1961.77	0.203362	0.0925021	0.00552184	0.032708	ENST00000606389.5
ENSG00000087884	AAMDC - ENSG00000087884	149.11	0.193838	0.217771	0.076266	0.23066	ENST00000532481.5
ENSG00000127837	AAMP - ENSG00000127837	2576.1	-0.000511946	0.0695515	0.992176	0.997463	ENST00000248450.8
ENSG00000129673	AANAT - ENSG00000129673	1.63995	-0.162591	0.604891	0.144094	NA	ENST00000250615.7
ENSG00000131043	AAR2 - ENSG00000131043	1545.37	0.0924628	0.0878166	0.142502	0.349067	ENST00000397286.7
ENSG00000090861	AARS - ENSG00000090861	5566.02	0.102749	0.0694011	0.0543178	0.182339	ENST00000261772.12
ENSG00000124608	AARS2 - ENSG00000124608	522.219	-0.212408	0.132295	0.0184659	0.0825517	ENST00000244571.4
ENSG00000266967	AARSD1 - ENSG00000266967	431.792	-0.0228619	0.093894	0.724491	0.874992	ENST00000587023.5
ENSG00000157426	AASDH - ENSG00000157426	326.282	-0.000566266	0.106724	0.993541	0.998055	ENST00000513376.5
ENSG00000149313	AASDHPPT - ENSG00000149313	2014.36	-0.0574378	0.0687567	0.264176	0.510216	ENST00000533423.5
ENSG00000008311	AASS - ENSG00000008311	10.8843	0.468038	0.610811	0.024432	0.102282	ENST00000460376.5
ENSG00000275700	AATF - ENSG00000275700	1486.33	0.0261179	0.0665845	0.603363	0.804209	ENST00000619387.4
ENSG00000181409	AATK - ENSG00000181409	126.935	-0.0168031	0.213886	0.849677	0.934531	ENST00000326724.8
ENSG00000183044	ABAT - ENSG00000183044	255.271	-0.219134	0.194053	0.0419535	0.151837	ENST00000268251.12
ENSG00000165029	ABCA1 - ENSG00000165029	2743.87	-0.0467752	0.1012	0.492993	0.726703	ENST00000374736.7
ENSG00000154263	ABCA10 - ENSG00000154263	11.5341	-0.07598	0.366534	0.466406	0.705291	ENST00000522787.5
ENSG00000179869	ABCA13 - ENSG00000179869	2.92169	-0.0158537	0.356499	0.870161	NA	ENST00000417403.5
ENSG00000107331	ABCA2 - ENSG00000107331	558.729	-0.604919	0.302381	0.00114666	0.00915194	ENST00000341511.10
ENSG00000167972	ABCA3 - ENSG00000167972	764.695	0.20592	0.136673	0.0237176	0.100128	ENST00000301732.9
ENSG00000154265	ABCA5 - ENSG00000154265	487.986	0.236286	0.170902	0.0230202	0.0978547	ENST00000392676.7
ENSG00000154262	ABCA6 - ENSG00000154262	16.1187	-0.0635326	0.300183	0.523721	0.749698	ENST00000284425.6
ENSG00000064687	ABCA7 - ENSG00000064687	425.425	0.0870216	0.140233	0.290806	0.541226	ENST00000611490.4
ENSG00000141338	ABCA8 - ENSG00000141338	18.4103	0.0701889	0.359282	0.496535	0.729328	ENST00000269080.6
ENSG00000154258	ABCA9 - ENSG00000154258	5.23678	-0.309201	0.626505	0.0632143	0.20234	ENST00000340001.8
ENSG00000085563	ABCB1 - ENSG00000085563	42.5123	-1.15563	1.03041	0.00276211	0.0188188	ENST00000265724.7
ENSG00000135776	ABCB10 - ENSG00000135776	1751.48	-0.117448	0.113429	0.12197	0.31716	ENST00000344517.4
ENSG00000073734	ABCB11 - ENSG00000073734	14.3494	0.00173099	0.32342	0.985668	0.994191	ENST00000648875.1
ENSG00000005471	ABCB4 - ENSG00000005471	296.966	0.144691	0.193621	0.142753	0.349376	ENST00000440025.1
ENSG00000115657	ABCB6 - ENSG00000115657	133.035	0.17148	0.246368	0.121364	0.31605	ENST00000265316.8
ENSG00000131269	ABCB7 - ENSG00000131269	957.695	0.0524077	0.0765662	0.349275	0.599537	ENST00000645829.1
ENSG00000197150	ABCB8 - ENSG00000197150	1280.19	-0.576118	0.237668	0.000397974	0.00381295	ENST00000461373.5
ENSG00000150967	ABCB9 - ENSG00000150967	308.869	-1.74219	0.297259	3.74584e-10	1.52759e-08	ENST00000344275.11
ENSG00000103222	ABCC1 - ENSG00000103222	583.309	-0.453313	0.223145	0.00151896	0.011575	ENST00000399410.7
ENSG00000278183	ABCC1 - ENSG00000278183	1369.06	-0.0993951	0.135914	0.226211	0.462588	ENST00000621144.4
ENSG00000124574	ABCC10 - ENSG00000124574	1236.01	0.180345	0.0983084	0.01512	0.0713091	ENST00000372515.8
ENSG00000023839	ABCC2 - ENSG00000023839	54.2511	-0.28727	0.476746	0.0667963	0.21052	ENST00000648689.1
ENSG00000108846	ABCC3 - ENSG00000108846	462.601	-1.02162	0.286313	9.81214e-06	0.000154451	ENST00000515707.1
ENSG00000125257	ABCC4 - ENSG00000125257	1270.15	0.212489	0.110448	0.00954972	0.0504623	ENST00000645237.1
ENSG00000114770	ABCC5 - ENSG00000114770	4047.23	0.452761	0.158677	0.000137936	0.00155383	ENST00000334444.10
ENSG00000091262	ABCC6 - ENSG00000091262	32.1987	-0.110042	0.261185	0.284866	0.535486	ENST00000205557.11
ENSG00000275331	ABCC6 - ENSG00000275331	9.08056	-0.381873	0.760397	0.0379166	0.140829	ENST00000620078.4
ENSG00000069431	ABCC9 - ENSG00000069431	26.6324	0.0172282	0.197391	0.842865	0.931099	ENST00000261200.8
ENSG00000101986	ABCD1 - ENSG00000101986	733.604	-0.178496	0.177694	0.0727178	0.223411	ENST00000218104.5
ENSG00000117528	ABCD3 - ENSG00000117528	1002.06	-0.0208616	0.100079	0.757277	0.891904	ENST00000647998.1
ENSG00000119688	ABCD4 - ENSG00000119688	1917.59	-0.0181817	0.0656394	0.714929	0.869782	ENST00000356924.8
ENSG00000164163	ABCE1 - ENSG00000164163	6682.48	-0.0520256	0.0859819	0.394739	0.641989	ENST00000296577.8
ENSG00000204574	ABCF1 - ENSG00000204574	167.616	-0.0102707	0.230979	0.909309	0.96106	ENST00000326195.12
ENSG00000225989	ABCF1 - ENSG00000225989	3294.21	-0.20967	0.0868189	0.00309851	0.020722	ENST00000423247.6
ENSG00000232169	ABCF1 - ENSG00000232169	13.1527	0.114779	0.666944	0.145277	0.352929	ENST00000475528.1
ENSG00000033050	ABCF2 - ENSG00000033050	1739.85	-0.0638495	0.095247	0.332429	0.584155	ENST00000287844.6
ENSG00000285292	ABCF2 - ENSG00000285292	217.391	-0.0277425	0.130269	0.718849	0.871823	ENST00000222388.6
ENSG00000161204	ABCF3 - ENSG00000161204	1666.36	-0.106605	0.113112	0.156141	0.369428	ENST00000429586.6
ENSG00000160179	ABCG1 - ENSG00000160179	383.031	0.0738697	0.189999	0.411924	0.657916	ENST00000398457.6
ENSG00000118777	ABCG2 - ENSG00000118777	489.82	-0.098872	0.143	0.238673	0.479345	ENST00000515655.5
ENSG00000172350	ABCG4 - ENSG00000172350	1.51311	-0.082743	0.483289	0.394247	NA	ENST00000619701.4
ENSG00000143921	ABCG8 - ENSG00000143921	5.721	0.0246067	0.310873	0.798975	0.91143	ENST00000644611.1
ENSG00000143994	ABHD1 - ENSG00000143994	1.44864	-0.0835192	0.488786	0.386572	NA	ENST00000489120.5
ENSG00000144827	ABHD10 - ENSG00000144827	908.889	0.052214	0.123521	0.492854	0.726649	ENST00000491580.1
ENSG00000106077	ABHD11 - ENSG00000106077	259.215	0.0370299	0.121301	0.621551	0.814193	ENST00000497897.5
ENSG00000100997	ABHD12 - ENSG00000100997	9479.4	0.238502	0.0831854	0.000730085	0.00622379	ENST00000465694.1
ENSG00000131969	ABHD12B - ENSG00000131969	5.73374	-0.570539	0.85496	0.0174461	0.0794849	ENST00000353130.5
ENSG00000139826	ABHD13 - ENSG00000139826	1085.02	0.0365951	0.0866029	0.551173	0.769196	ENST00000375898.3
ENSG00000248487	ABHD14A - ENSG00000248487	275.469	0.211655	0.184067	0.0430189	0.154473	ENST00000497864.5
ENSG00000114786	ABHD14A-ACY1 - ENSG00000114786	43.3943	-0.0362199	0.357007	0.713227	0.868615	ENST00000636085.1
ENSG00000114779	ABHD14B - ENSG00000114779	833.948	0.445238	0.125473	1.15938e-05	0.000178524	ENST00000483233.5
ENSG00000168792	ABHD15 - ENSG00000168792	606.257	0.0416083	0.108031	0.556857	0.773381	ENST00000307201.4
ENSG00000204427	ABHD16A - ENSG00000204427	11.7852	-0.0598081	0.324597	0.552136	0.769629	ENST00000395952.7
ENSG00000230475	ABHD16A - ENSG00000230475	10.5341	-0.150296	0.384555	0.210357	0.442115	ENST00000475266.5
ENSG00000236063	ABHD16A - ENSG00000236063	2456.85	0.0520656	0.0870022	0.398436	0.645998	ENST00000462535.5
ENSG00000129968	ABHD17A - ENSG00000129968	1734.52	-0.0184835	0.0918	0.772391	0.899813	ENST00000292577.11
ENSG00000107362	ABHD17B - ENSG00000107362	582.106	0.0670913	0.103604	0.335532	0.587479	ENST00000377041.6
ENSG00000136379	ABHD17C - ENSG00000136379	6.14167	0.0231324	0.352823	0.812373	0.918716	ENST00000560609.1
ENSG00000164074	ABHD18 - ENSG00000164074	479.187	0.00267522	0.0997097	0.968289	0.987635	ENST00000645843.1
ENSG00000140526	ABHD2 - ENSG00000140526	4490.17	-0.02313	0.112761	0.748512	0.887341	ENST00000569411.5
ENSG00000158201	ABHD3 - ENSG00000158201	1820.17	0.312658	0.0910331	5.44078e-05	0.000691757	ENST00000289119.6
ENSG00000100439	ABHD4 - ENSG00000100439	1801.45	-0.571274	0.172825	2.52901e-05	0.000355393	ENST00000428304.6
ENSG00000011198	ABHD5 - ENSG00000011198	1004.33	-0.022976	0.103555	0.738739	0.882378	ENST00000643520.1
ENSG00000163686	ABHD6 - ENSG00000163686	844.502	0.0587162	0.0933444	0.365493	0.616045	ENST00000478253.5
ENSG00000127220	ABHD8 - ENSG00000127220	513.432	-0.0939345	0.118291	0.218763	0.453054	ENST00000247706.3
ENSG00000136754	ABI1 - ENSG00000136754	7171.31	-0.00288321	0.0661925	0.954207	0.981295	ENST00000376170.8
ENSG00000138443	ABI2 - ENSG00000138443	1277.68	-0.0158019	0.128606	0.836198	0.928468	ENST00000295851.9
ENSG00000108798	ABI3 - ENSG00000108798	1868.75	-0.0665874	0.0769166	0.237171	0.477276	ENST00000225941.5
ENSG00000154175	ABI3BP - ENSG00000154175	3.24888	0.0195415	0.404473	0.836155	0.928468	ENST00000471714.5
ENSG00000097007	ABL1 - ENSG00000097007	2812.69	0.228689	0.100377	0.00369674	0.0237784	ENST00000372348.6
ENSG00000143322	ABL2 - ENSG00000143322	2281.6	-0.00845614	0.131275	0.912492	0.962456	ENST00000502732.5
ENSG00000099204	ABLIM1 - ENSG00000099204	2.02033	-0.0603544	0.441367	0.533045	NA	ENST00000392952.7
ENSG00000163995	ABLIM2 - ENSG00000163995	11.6943	0.0500166	0.304175	0.611079	0.808091	ENST00000512594.5
ENSG00000173210	ABLIM3 - ENSG00000173210	1401.71	0.711565	0.137291	1.21021e-08	3.70686e-07	ENST00000326685.11
ENSG00000159842	ABR - ENSG00000159842	1270.9	-0.0747013	0.108988	0.300064	0.551742	ENST00000302538.9
ENSG00000276016	ABR - ENSG00000276016	9038.17	0.0981179	0.0877691	0.121035	0.3156	ENST00000613981.3
ENSG00000278741	ABR - ENSG00000278741	1616.88	0.111737	0.137295	0.180299	0.403321	ENST00000612118.4
ENSG00000146386	ABRACL - ENSG00000146386	1813.51	0.0557592	0.082928	0.349012	0.599232	ENST00000367660.3
ENSG00000163322	ABRAXAS1 - ENSG00000163322	551.211	0.751793	0.204914	8.03712e-06	0.000129389	ENST00000321945.11
ENSG00000165660	ABRAXAS2 - ENSG00000165660	1500.2	0.0219634	0.0762276	0.694534	0.858014	ENST00000298492.5
ENSG00000146109	ABT1 - ENSG00000146109	1014.56	0.056605	0.0802031	0.329567	0.581364	ENST00000274849.2
ENSG00000114626	ABTB1 - ENSG00000114626	724.997	0.00541728	0.107378	0.938482	0.973426	ENST00000483857.5
ENSG00000166016	ABTB2 - ENSG00000166016	99.0863	-2.43991	0.562064	4.80616e-07	1.06103e-05	ENST00000435224.2
ENSG00000284874	AC000093.1 - ENSG00000284874	1.40063	0	0.52718	1	NA	ENST00000455843.5
ENSG00000285772	AC000120.2 - ENSG00000285772	4.49268	0.0574128	0.35143	0.57028	0.78365	ENST00000422722.1
ENSG00000285953	AC000120.3 - ENSG00000285953	15.7163	0.0334581	0.518084	0.647155	0.828978	ENST00000650585.1
ENSG00000283208	AC001226.2 - ENSG00000283208	3.2145	-0.00133341	0.359449	0.988981	NA	ENST00000638147.1
ENSG00000261459	AC002310.5 - ENSG00000261459	8.50195	-0.235542	0.655601	0.0853835	0.249386	ENST00000569360.1
ENSG00000268193	AC002985.1 - ENSG00000268193	1.2191	0.0317767	0.464162	0.713121	NA	ENST00000596918.5
ENSG00000257767	AC002996.1 - ENSG00000257767	30.0253	0.0175963	0.481265	0.826206	0.925212	ENST00000546840.2
ENSG00000269533	AC003002.3 - ENSG00000269533	3.1505	-0.0418133	0.386426	0.670878	NA	ENST00000596617.5
ENSG00000262302	AC003688.1 - ENSG00000262302	3.67804	0.198459	0.544663	0.135817	0.339359	ENST00000577138.1
ENSG00000268163	AC004076.1 - ENSG00000268163	1.08858	0.0501629	0.510618	0.53125	NA	ENST00000596831.1
ENSG00000267618	AC004223.3 - ENSG00000267618	1.67786	-0.00300637	0.513274	0.965643	NA	ENST00000593039.5
ENSG00000285162	AC004593.3 - ENSG00000285162	1.18288	0.0450224	0.515352	0.559992	NA	ENST00000644824.1
ENSG00000285897	AC004687.2 - ENSG00000285897	5.88842	-0.0519411	0.330321	0.602974	0.804209	ENST00000648873.1
ENSG00000249590	AC004832.3 - ENSG00000249590	6.81242	-0.442931	1.27105	0.00999778	0.0522392	ENST00000454552.5
ENSG00000284292	AC004922.1 - ENSG00000284292	71.6858	0.290946	0.333962	0.0417971	0.151387	ENST00000638617.1
ENSG00000248751	AC004997.1 - ENSG00000248751	21.3632	-0.0154486	0.223247	0.863036	0.939947	ENST00000330168.9
ENSG00000159239	AC005041.1 - ENSG00000159239	4.00204	0.103029	0.423942	0.346577	0.596935	ENST00000517883.2
ENSG00000281039	AC005154.5 - ENSG00000281039	7.90929	-0.173317	0.516361	0.169459	0.388217	ENST00000598361.4
ENSG00000258653	AC005520.1 - ENSG00000258653	12.2332	0.019199	0.335774	0.84331	0.93121	ENST00000556551.2
ENSG00000262633	AC005670.2 - ENSG00000262633	26.4674	0.00262968	0.212496	0.976229	0.990153	ENST00000571841.1
ENSG00000267318	AC005702.1 - ENSG00000267318	2.32778	0.0470293	0.418629	0.62669	NA	ENST00000591035.1
ENSG00000258472	AC005726.1 - ENSG00000258472	55.3912	-0.0245524	0.161187	0.76625	0.896726	ENST00000481916.6
ENSG00000272921	AC005832.4 - ENSG00000272921	44.5396	0.182786	0.843237	0.0506598	0.174061	ENST00000536588.1
ENSG00000255639	AC005833.1 - ENSG00000255639	287.949	-0.277346	0.239163	0.026284	0.107468	ENST00000648836.1
ENSG00000267168	AC005837.2 - ENSG00000267168	2.66135	-0.117838	0.494543	0.276172	NA	ENST00000587459.1
ENSG00000267059	AC005943.1 - ENSG00000267059	3.853	-0.0892322	0.595649	0.25053	0.492669	ENST00000585937.1
ENSG00000264324	AC006030.1 - ENSG00000264324	1.76518	0.194609	0.632611	0.110555	NA	ENST00000451608.2
ENSG00000280571	AC006059.2 - ENSG00000280571	3.6134	0.0538932	0.483015	0.538982	0.760816	ENST00000648550.1
ENSG00000285238	AC006064.6 - ENSG00000285238	239.908	0.0203683	0.404892	0.829371	0.925659	ENST00000644480.2
ENSG00000243696	AC006254.1 - ENSG00000243696	15.0858	0.0213674	0.248198	0.816489	0.920875	ENST00000468472.1
ENSG00000267001	AC006538.2 - ENSG00000267001	3.19401	-0.110464	0.658397	0.155863	NA	ENST00000586572.1
ENSG00000281593	AC006978.2 - ENSG00000281593	4.87101	0.0102818	0.369796	0.915065	0.963688	ENST00000442800.1
ENSG00000268173	AC007192.1 - ENSG00000268173	4.26439	-0.100932	0.630488	0.191697	0.418887	ENST00000593731.1
ENSG00000284681	AC007240.1 - ENSG00000284681	19.8689	-0.592682	0.903518	0.015468	0.0724853	ENST00000641498.1
ENSG00000276017	AC007325.1 - ENSG00000276017	2.39149	0.00799598	0.430191	0.929474	NA	ENST00000617983.1
ENSG00000278817	AC007325.4 - ENSG00000278817	75.9781	-0.000465381	0.175525	0.995583	0.99896	ENST00000613204.1
ENSG00000283809	AC007326.4 - ENSG00000283809	6.49832	19.1918	4.38544	1.13274e-07	2.86238e-06	ENST00000638240.1
ENSG00000283995	AC007383.6 - ENSG00000283995	3.90199	0.0204175	0.346671	0.83379	0.927458	ENST00000639446.1
ENSG00000284335	AC007537.3 - ENSG00000284335	1.43153	0.0708106	0.488416	0.441792	NA	ENST00000639761.1
ENSG00000277639	AC007906.2 - ENSG00000277639	5.26853	-0.633848	0.915678	0.0134937	0.065349	ENST00000562178.1
ENSG00000285901	AC008012.1 - ENSG00000285901	8.15416	-0.0305584	0.394104	0.751464	0.889574	ENST00000648100.1
ENSG00000276087	AC008073.3 - ENSG00000276087	1.68739	0.0112704	0.448844	0.897042	NA	ENST00000610442.1
ENSG00000285188	AC008397.2 - ENSG00000285188	2.80278	-0.220938	0.770846	0.0596724	NA	ENST00000355502.7
ENSG00000285000	AC008581.2 - ENSG00000285000	4.08941	-0.0165165	0.461632	0.845556	0.932397	ENST00000646704.1
ENSG00000196826	AC008758.1 - ENSG00000196826	6.07028	-0.019907	0.475869	0.807739	0.915817	ENST00000428311.1
ENSG00000268744	AC008758.4 - ENSG00000268744	18.222	-0.0865972	0.273516	0.38937	0.636918	ENST00000435033.1
ENSG00000268400	AC008763.2 - ENSG00000268400	10.7391	0.0824468	0.427627	0.427503	0.672102	ENST00000598664.5
ENSG00000268790	AC008764.4 - ENSG00000268790	26.9708	0.0262073	0.521511	0.709348	0.865717	ENST00000593962.5
ENSG00000267179	AC008770.2 - ENSG00000267179	1.52789	0.15993	0.585282	0.156869	NA	ENST00000590798.1
ENSG00000268614	AC008878.2 - ENSG00000268614	1.10527	0.0592193	0.566528	0.395259	NA	ENST00000601870.1
ENSG00000268083	AC008982.1 - ENSG00000268083	2.03176	-0.0829152	0.584792	0.279772	NA	ENST00000594769.5
ENSG00000277669	AC009086.2 - ENSG00000277669	34.75	-0.246376	1.03179	0.0240009	0.100902	ENST00000449759.1
ENSG00000260300	AC009119.2 - ENSG00000260300	18.1766	0.135932	0.300087	0.220364	0.455498	ENST00000561562.5
ENSG00000260729	AC009690.1 - ENSG00000260729	178.909	0.00246524	0.134315	0.974646	0.989401	ENST00000379915.4
ENSG00000273025	AC009690.3 - ENSG00000273025	1.26842	0.00385276	0.492655	0.959546	NA	ENST00000569547.1
ENSG00000258311	AC009779.3 - ENSG00000258311	29.6908	-0.0437438	0.268307	0.645893	0.827934	ENST00000551946.5
ENSG00000285791	AC009879.3 - ENSG00000285791	4.50429	-0.114726	0.496966	0.282462	0.532665	ENST00000648156.1
ENSG00000256646	AC010132.3 - ENSG00000256646	707.19	0.0317879	0.098592	0.634979	0.821953	ENST00000442788.5
ENSG00000285854	AC010197.2 - ENSG00000285854	4.56418	-0.0749425	0.368001	0.471799	0.709428	ENST00000647960.1
ENSG00000167774	AC010323.1 - ENSG00000167774	1.48888	-0.0813855	0.600229	0.264206	NA	ENST00000598884.1
ENSG00000261341	AC010325.1 - ENSG00000261341	1.48666	0.0116965	0.44139	0.894943	NA	ENST00000563228.5
ENSG00000269476	AC010326.2 - ENSG00000269476	2.31111	-0.00648009	0.410112	0.94453	NA	ENST00000602124.1
ENSG00000269242	AC010422.3 - ENSG00000269242	93.6315	-0.495501	0.381554	0.00771715	0.0425586	ENST00000597692.1
ENSG00000269693	AC010422.6 - ENSG00000269693	151.214	-0.0582774	0.1837	0.506594	0.736319	ENST00000593682.1
ENSG00000285589	AC010422.8 - ENSG00000285589	110.829	0.0640056	0.155806	0.445857	0.687834	ENST00000648033.1
ENSG00000269307	AC010463.1 - ENSG00000269307	1.62896	0	0.527627	1	NA	ENST00000596542.1
ENSG00000283088	AC010487.3 - ENSG00000283088	6.61667	0.104309	0.618517	0.197948	0.427397	ENST00000634278.1
ENSG00000268750	AC010522.1 - ENSG00000268750	12.9779	-0.00845009	0.27405	0.928197	0.968987	ENST00000597134.5
ENSG00000131152	AC010531.1 - ENSG00000131152	3.39367	-0.0230121	0.464427	0.786459	0.906003	ENST00000568879.1
ENSG00000260851	AC010542.3 - ENSG00000260851	1.3275	0.0574702	0.463416	0.534875	NA	ENST00000561527.5
ENSG00000261611	AC010547.4 - ENSG00000261611	28.9264	0.0108788	0.228183	0.903695	0.957559	ENST00000561908.1
ENSG00000276256	AC011043.1 - ENSG00000276256	74.3146	0.00204084	0.154674	0.979944	0.991788	ENST00000612465.1
ENSG00000258674	AC011448.1 - ENSG00000258674	23.0952	0.00681464	0.255384	0.941129	0.974743	ENST00000555938.1
ENSG00000269179	AC011452.1 - ENSG00000269179	1.13061	0.0289254	0.529254	0.673656	NA	ENST00000451973.1
ENSG00000255730	AC011462.1 - ENSG00000255730	348.246	0.0309817	0.158393	0.707007	0.864626	ENST00000604424.1
ENSG00000267748	AC011479.1 - ENSG00000267748	3.12032	0.0441935	0.388964	0.654016	NA	ENST00000591889.2
ENSG00000267157	AC011499.1 - ENSG00000267157	1.6425	0.143008	0.597173	0.166669	NA	ENST00000586012.1
ENSG00000167807	AC011511.1 - ENSG00000167807	16.5467	-6.96871e-05	0.270532	0.999405	0.99981	ENST00000452032.6
ENSG00000267303	AC011511.4 - ENSG00000267303	185.47	0.0918089	0.246344	0.352484	0.60306	ENST00000586529.1
ENSG00000260537	AC012184.2 - ENSG00000260537	62.973	-0.0197344	0.434992	0.827139	0.925503	ENST00000565116.1
ENSG00000267228	AC012254.2 - ENSG00000267228	32.6275	-0.00854475	0.3125	0.929118	0.969514	ENST00000602459.6
ENSG00000267360	AC012309.1 - ENSG00000267360	3.38374	0.0930321	0.41127	0.386451	0.634416	ENST00000588873.1
ENSG00000277154	AC012314.23 - ENSG00000277154	290.007	-0.185029	0.297644	0.121248	0.315875	ENST00000621588.4
ENSG00000277722	AC012314.27 - ENSG00000277722	683.566	-0.0637008	0.108188	0.372399	0.621076	ENST00000621307.1
ENSG00000278081	AC012314.30 - ENSG00000278081	12233.9	0.182637	0.125035	0.0319352	0.12446	ENST00000610953.3
ENSG00000258461	AC012651.1 - ENSG00000258461	80.8061	0.0524215	0.177392	0.544174	0.763949	ENST00000483208.5
ENSG00000279765	AC013394.1 - ENSG00000279765	14.7065	0.05125	0.29423	0.600424	0.80293	ENST00000629685.2
ENSG00000173867	AC013489.1 - ENSG00000173867	17.6804	0.0439903	0.271441	0.64498	0.827556	ENST00000649547.1
ENSG00000285542	AC013717.1 - ENSG00000285542	4.12256	0.0189697	0.3854	0.843426	0.93121	ENST00000649044.1
ENSG00000284526	AC015802.6 - ENSG00000284526	2.09725	-0.0299255	0.430757	0.745727	NA	ENST00000640006.1
ENSG00000266086	AC015813.2 - ENSG00000266086	43.3001	-0.0575574	0.216323	0.529669	0.753444	ENST00000578794.2
ENSG00000284220	AC017081.3 - ENSG00000284220	4.90307	-0.0609452	0.470154	0.509407	0.738649	ENST00000638191.1
ENSG00000284455	AC017081.4 - ENSG00000284455	11.3189	0.0854366	0.290604	0.401684	0.648737	ENST00000640427.1
ENSG00000273398	AC017083.3 - ENSG00000273398	2.07533	0.0685074	0.504104	0.436483	NA	ENST00000406334.3
ENSG00000285942	AC018362.3 - ENSG00000285942	8.27789	-0.162985	0.440276	0.192057	0.419359	ENST00000650210.1
ENSG00000256206	AC018523.2 - ENSG00000256206	8.22915	-0.0965185	0.339279	0.366838	0.617037	ENST00000555531.1
ENSG00000268500	AC018755.2 - ENSG00000268500	424.931	-0.177453	0.19225	0.0831505	0.244815	ENST00000599649.5
ENSG00000267216	AC020915.1 - ENSG00000267216	35.5728	0.244799	0.327154	0.0671134	0.211331	ENST00000591325.1
ENSG00000283515	AC020915.5 - ENSG00000283515	40.4821	-0.449843	0.702195	0.0299649	0.118895	ENST00000637233.1
ENSG00000283516	AC022167.5 - ENSG00000283516	3.19414	0.0120815	0.340438	0.900761	NA	ENST00000636296.1
ENSG00000272410	AC022384.1 - ENSG00000272410	30.5078	0.776194	0.805668	0.00775901	0.0427561	ENST00000437082.5
ENSG00000272916	AC022400.6 - ENSG00000272916	47.4964	0.00436672	0.175326	0.958568	0.983289	ENST00000603027.5
ENSG00000258677	AC022826.2 - ENSG00000258677	29.7312	-0.265139	0.410285	0.0703135	0.218572	ENST00000358757.5
ENSG00000257390	AC023055.1 - ENSG00000257390	5.76713	-0.0331924	0.336689	0.735129	0.880177	ENST00000546837.5
ENSG00000267281	AC023509.3 - ENSG00000267281	35.4898	0.027228	0.187146	0.75186	0.889596	ENST00000448979.3
ENSG00000267740	AC024592.3 - ENSG00000267740	12.983	-0.0332204	0.280523	0.727477	0.876503	ENST00000592091.5
ENSG00000257921	AC025165.3 - ENSG00000257921	4.7238	0.0260782	0.310632	0.787398	0.906333	ENST00000471530.5
ENSG00000285218	AC026316.5 - ENSG00000285218	1.10731	-0.0256085	0.506764	0.730906	NA	ENST00000486975.1
ENSG00000282676	AC026369.8 - ENSG00000282676	1.21308	-0.00678309	0.473367	0.933471	NA	ENST00000621764.1
ENSG00000260914	AC026464.4 - ENSG00000260914	939.372	0.0418359	0.0967977	0.52786	0.752312	ENST00000570054.3
ENSG00000272617	AC026464.6 - ENSG00000272617	41.0569	-0.0167887	0.277542	0.858622	0.93876	ENST00000562949.1
ENSG00000261915	AC026954.2 - ENSG00000261915	17.6778	0.085839	0.568422	0.292075	0.542331	ENST00000315601.8
ENSG00000285073	AC027455.4 - ENSG00000285073	3.47249	0.0445327	0.365117	0.654248	0.834379	ENST00000645713.1
ENSG00000284461	AC027644.4 - ENSG00000284461	31.8629	0.0726813	0.311767	0.474371	0.711733	ENST00000503687.2
ENSG00000262304	AC027796.3 - ENSG00000262304	4.16533	0.0298069	0.432496	0.745949	0.88549	ENST00000572919.1
ENSG00000257411	AC034102.2 - ENSG00000257411	25.1992	0.0580235	0.538737	0.444936	0.687341	ENST00000548861.1
ENSG00000276418	AC036214.3 - ENSG00000276418	1.50292	-0.000919844	0.446231	0.99159	NA	ENST00000522938.5
ENSG00000261884	AC040162.1 - ENSG00000261884	127.94	-0.639402	0.465616	0.00455008	0.0281294	ENST00000575231.1
ENSG00000125695	AC046185.1 - ENSG00000125695	15.609	0.00275099	0.33388	0.977284	0.990515	ENST00000580553.1
ENSG00000256861	AC048338.1 - ENSG00000256861	88.7704	0.0398857	0.370331	0.6863	0.854111	ENST00000535844.1
ENSG00000264187	AC055811.2 - ENSG00000264187	3.25284	0.0731353	0.376731	0.48127	0.717872	ENST00000427497.3
ENSG00000282278	AC058822.1 - ENSG00000282278	1.28645	-0.0793166	0.596767	0.274282	NA	ENST00000507166.5
ENSG00000285551	AC067752.1 - ENSG00000285551	2.58377	-0.288726	0.796658	0.045169	NA	ENST00000395251.5
ENSG00000267022	AC067968.1 - ENSG00000267022	32.9406	-0.818333	0.575208	0.00295557	0.0199638	ENST00000591793.1
ENSG00000259753	AC068234.1 - ENSG00000259753	1.57589	-0.0859219	0.60849	0.242938	NA	ENST00000560629.1
ENSG00000249319	AC068533.4 - ENSG00000249319	10.5556	-0.101746	0.45572	0.341718	0.592678	ENST00000450043.2
ENSG00000283228	AC068547.1 - ENSG00000283228	428.912	0.0445984	0.106461	0.525765	0.750825	ENST00000636024.1
ENSG00000250644	AC068580.4 - ENSG00000250644	878.864	0.405249	0.227071	0.00339378	0.0223166	ENST00000636615.1
ENSG00000283149	AC068631.2 - ENSG00000283149	298.2	0.049891	0.137014	0.529858	0.75357	ENST00000418776.1
ENSG00000274874	AC068790.8 - ENSG00000274874	1.89855	-0.0588089	0.495526	0.496757	NA	ENST00000618862.1
ENSG00000284946	AC068831.7 - ENSG00000284946	95.3462	-0.572981	0.56214	0.0112595	0.0570882	ENST00000643536.1
ENSG00000258539	AC068896.1 - ENSG00000258539	9.69883	0.00355485	0.257201	0.969308	0.988051	ENST00000494792.1
ENSG00000280537	AC068946.1 - ENSG00000280537	7.75813	0.0101987	0.333561	0.916037	0.964353	ENST00000498327.5
ENSG00000284820	AC068946.2 - ENSG00000284820	12.6295	0.0923148	0.40193	0.39046	0.637963	ENST00000446716.5
ENSG00000249240	AC069368.1 - ENSG00000249240	4.40992	0.0313725	0.393332	0.745452	0.885286	ENST00000502574.1
ENSG00000256950	AC069503.2 - ENSG00000256950	1.36001	0.0296337	0.479723	0.719245	NA	ENST00000546333.1
ENSG00000284691	AC073111.5 - ENSG00000284691	72.403	-0.248599	0.358303	0.0716114	0.221067	ENST00000641330.1
ENSG00000273269	AC073283.3 - ENSG00000273269	1.08305	-0.0638312	0.537108	0.417315	NA	ENST00000422269.1
ENSG00000272822	AC073610.3 - ENSG00000272822	3.68524	-0.198472	0.542097	0.136296	0.339924	ENST00000398092.4
ENSG00000144785	AC073896.1 - ENSG00000144785	36.3756	0.0145379	0.368073	0.880427	0.946635	ENST00000549318.5
ENSG00000265690	AC074143.1 - ENSG00000265690	8.13587	0.13429	0.475181	0.246249	0.488201	ENST00000580114.5
ENSG00000228144	AC078927.1 - ENSG00000228144	8.30376	-0.185338	0.480589	0.157702	0.371661	ENST00000539652.1
ENSG00000241962	AC079447.1 - ENSG00000241962	3.11533	-0.0546955	0.393452	0.584642	NA	ENST00000424491.5
ENSG00000267426	AC087289.3 - ENSG00000267426	6.54066	-0.201905	0.522062	0.135786	0.339359	ENST00000590947.5
ENSG00000259316	AC087632.1 - ENSG00000259316	69.8164	-2.74387	0.869707	8.62717e-06	0.000138075	ENST00000634251.1
ENSG00000268279	AC090004.1 - ENSG00000268279	3.72698	0.0153422	0.350216	0.874364	0.944252	ENST00000608606.1
ENSG00000267127	AC090360.1 - ENSG00000267127	4.48685	0.0326766	0.375989	0.738167	0.881941	ENST00000569722.5
ENSG00000285253	AC090517.4 - ENSG00000285253	3.66854	-0.124352	0.518786	0.247152	0.489153	ENST00000559000.6
ENSG00000260170	AC090527.2 - ENSG00000260170	13.061	19.1792	4.86375	2.55935e-07	5.95681e-06	ENST00000564080.1
ENSG00000282035	AC090958.3 - ENSG00000282035	2.19949	-0.0327684	0.50459	0.669066	NA	ENST00000630055.1
ENSG00000284906	AC091057.6 - ENSG00000284906	6.09331	-0.298856	0.671156	0.0625936	0.200808	ENST00000564902.5
ENSG00000261147	AC091167.2 - ENSG00000261147	29.0654	-0.00726874	0.208966	0.93412	0.971632	ENST00000561573.1
ENSG00000284626	AC091167.7 - ENSG00000284626	7.01324	-0.0241874	0.32937	0.803636	0.913626	ENST00000641199.1
ENSG00000284599	AC091491.1 - ENSG00000284599	15.9119	-0.0473439	0.252097	0.615026	0.810432	ENST00000638944.1
ENSG00000267699	AC091551.1 - ENSG00000267699	5.46418	0.105475	0.426294	0.337657	0.58922	ENST00000590722.2
ENSG00000275740	AC091959.3 - ENSG00000275740	37.0542	-0.0366854	0.228548	0.687212	0.854396	ENST00000506502.2
ENSG00000273291	AC092042.3 - ENSG00000273291	1.18317	0.0313008	0.526757	0.654941	NA	ENST00000451200.6
ENSG00000266953	AC092073.1 - ENSG00000266953	1.84539	-0.145181	0.586206	0.171366	NA	ENST00000592740.5
ENSG00000198211	AC092143.1 - ENSG00000198211	4.11098	-0.0864109	0.480157	0.382302	0.62987	ENST00000556922.1
ENSG00000273155	AC092587.1 - ENSG00000273155	3.09013	0.189915	0.576567	0.134593	NA	ENST00000410042.1
ENSG00000249773	AC092647.5 - ENSG00000249773	6.1835	0.0424453	0.419561	0.657594	0.836234	ENST00000426595.1
ENSG00000260643	AC092718.3 - ENSG00000260643	35.3086	-0.278325	0.422931	0.0642772	0.204631	ENST00000638948.1
ENSG00000284512	AC092718.8 - ENSG00000284512	4.50933	-0.00876586	0.340071	0.927834	0.968987	ENST00000640345.1
ENSG00000283760	AC092824.3 - ENSG00000283760	8.63625	-0.00417249	0.285176	0.964779	0.986518	ENST00000638624.1
ENSG00000233757	AC092835.1 - ENSG00000233757	10.6156	0.0102832	0.274216	0.912723	0.962511	ENST00000425953.5
ENSG00000267561	AC093155.3 - ENSG00000267561	3.7375	-0.177454	0.505062	0.1662	0.383483	ENST00000370548.3
ENSG00000170846	AC093323.1 - ENSG00000170846	209.085	0.029214	0.120089	0.69487	0.858014	ENST00000645429.1
ENSG00000285043	AC093512.2 - ENSG00000285043	457.6	0.119413	0.13772	0.155605	0.368592	ENST00000338110.10
ENSG00000259784	AC093525.1 - ENSG00000259784	4.14433	0.00478977	0.464246	0.954205	0.981295	ENST00000569317.1
ENSG00000260272	AC093525.2 - ENSG00000260272	1.72644	-0.03771	0.475157	0.658074	NA	ENST00000564543.1
ENSG00000270249	AC093668.1 - ENSG00000270249	1.16417	-5.38048	7.11284	7.17689e-05	NA	ENST00000514917.2
ENSG00000284981	AC093668.3 - ENSG00000284981	135.502	-0.0537936	0.143896	0.506958	0.736319	ENST00000644544.1
ENSG00000285458	AC093827.5 - ENSG00000285458	39.7303	-0.0168477	0.20546	0.847792	0.933845	ENST00000473559.5
ENSG00000251569	AC093899.2 - ENSG00000251569	2.63597	0.0147268	0.495912	0.845993	NA	ENST00000513963.1
ENSG00000272305	AC096887.1 - ENSG00000272305	2.12463	-0.157244	0.565849	0.169883	NA	ENST00000607495.5
ENSG00000173366	AC097637.1 - ENSG00000173366	9.93767	0.108855	0.405439	0.327995	0.5804	ENST00000494383.1
ENSG00000283580	AC098484.3 - ENSG00000283580	155.045	0.0564425	0.150525	0.493852	0.727439	ENST00000464081.1
ENSG00000285385	AC098582.1 - ENSG00000285385	1.69472	-0.0869449	0.610432	0.238354	NA	ENST00000513325.5
ENSG00000285713	AC098588.1 - ENSG00000285713	5.32536	-0.145368	0.412775	0.22585	0.462318	ENST00000649263.1
ENSG00000188897	AC099489.1 - ENSG00000188897	13.2987	0.15305	0.352638	0.196497	0.425991	ENST00000595168.1
ENSG00000267261	AC099811.2 - ENSG00000267261	1.7309	0.0490778	0.521689	0.523581	NA	ENST00000585562.5
ENSG00000265303	AC099850.2 - ENSG00000265303	1.37656	0	0.527666	1	NA	ENST00000577660.1
ENSG00000239920	AC104389.4 - ENSG00000239920	4.613	-0.00204044	0.335651	0.983154	0.992836	ENST00000380259.7
ENSG00000283189	AC104452.1 - ENSG00000283189	108.348	0.0450854	0.26021	0.633824	0.821258	ENST00000638115.1
ENSG00000284952	AC104472.3 - ENSG00000284952	1.67585	0.00396178	0.477734	0.960518	NA	ENST00000643876.1
ENSG00000283890	AC104534.3 - ENSG00000283890	2.01254	0.0966258	0.522636	0.311226	NA	ENST00000624963.2
ENSG00000281028	AC104662.2 - ENSG00000281028	2.38143	-0.00262221	0.462523	0.975025	NA	ENST00000512921.4
ENSG00000205236	AC105052.1 - ENSG00000205236	16.3074	-0.0594044	0.386106	0.557188	0.773404	ENST00000519541.1
ENSG00000267645	AC105052.3 - ENSG00000267645	396.154	-0.059741	0.176272	0.491546	0.725854	ENST00000476151.5
ENSG00000282034	AC106886.5 - ENSG00000282034	1299.46	0.0377751	0.122019	0.6156	0.810638	ENST00000380361.7
ENSG00000260007	AC107871.1 - ENSG00000260007	91.6767	0.107716	0.250227	0.28815	0.538511	ENST00000637888.1
ENSG00000285943	AC112128.1 - ENSG00000285943	18.5105	-0.409195	0.614873	0.0350357	0.132955	ENST00000649772.1
ENSG00000271741	AC114490.2 - ENSG00000271741	123.906	0.0300131	0.162552	0.717664	0.871533	ENST00000487874.1
ENSG00000284773	AC114490.3 - ENSG00000284773	16.7677	-0.00518053	0.234739	0.95432	0.981295	ENST00000417456.1
ENSG00000283782	AC116366.3 - ENSG00000283782	349.645	0.406012	0.478475	0.0261976	0.107238	ENST00000638452.2
ENSG00000285625	AC117378.1 - ENSG00000285625	2.14258	0.0830937	0.513893	0.364277	NA	ENST00000647707.1
ENSG00000036549	AC118549.1 - ENSG00000036549	1765.08	0.12078	0.119759	0.123942	0.320349	ENST00000481346.5
ENSG00000283761	AC118553.2 - ENSG00000283761	56.5087	-0.157593	0.279063	0.161413	0.37666	ENST00000638968.1
ENSG00000262526	AC120057.2 - ENSG00000262526	1574.62	0.139557	0.18245	0.146402	0.35475	ENST00000570760.2
ENSG00000281348	AC120114.4 - ENSG00000281348	3.63463	0.37462	0.883636	0.0282382	0.113393	ENST00000562285.1
ENSG00000214265	AC124312.1 - ENSG00000214265	3.9893	-0.100481	0.398889	0.358299	0.609117	ENST00000551312.6
ENSG00000263620	AC129492.3 - ENSG00000263620	4.84254	-0.126907	0.69656	0.117305	0.30997	ENST00000498285.1
ENSG00000283765	AC131160.1 - ENSG00000283765	16.4851	0.0795575	0.478463	0.411318	0.657319	ENST00000639401.1
ENSG00000265118	AC134669.1 - ENSG00000265118	31.7164	0.0883594	0.32935	0.400176	0.647667	ENST00000578584.5
ENSG00000255439	AC135050.2 - ENSG00000255439	21.9117	-0.0830349	0.347577	0.429231	0.673846	ENST00000533518.5
ENSG00000263809	AC135178.2 - ENSG00000263809	7.42527	-0.0567367	0.481654	0.523161	0.749192	ENST00000582471.1
ENSG00000273554	AC136616.1 - ENSG00000273554	1.89503	0.108413	0.522485	0.27997	NA	ENST00000613216.4
ENSG00000258830	AC137834.1 - ENSG00000258830	3.06139	-0.16594	0.665408	0.11139	NA	ENST00000548184.1
ENSG00000264668	AC138696.1 - ENSG00000264668	3.1606	-0.00163409	0.507348	0.981788	NA	ENST00000522452.1
ENSG00000260342	AC138811.2 - ENSG00000260342	24.8716	-0.417383	0.502041	0.0259575	0.106502	ENST00000567078.2
ENSG00000261832	AC138894.1 - ENSG00000261832	19.4553	0.0238159	0.25483	0.797368	0.910482	ENST00000635887.1
ENSG00000183889	AC138969.1 - ENSG00000183889	598.64	-0.127297	0.159435	0.157895	0.371683	ENST00000540039.5
ENSG00000285476	AC139491.7 - ENSG00000285476	1.54725	0.0721554	0.433102	0.473999	NA	ENST00000508296.5
ENSG00000275949	AC139677.2 - ENSG00000275949	60.0493	-0.212282	0.271086	0.0785315	0.235395	ENST00000620742.4
ENSG00000277475	AC213203.2 - ENSG00000277475	7.92679	-0.0939765	0.319329	0.372179	0.620927	ENST00000612315.1
ENSG00000262165	AC233723.1 - ENSG00000262165	3.51168	0.0473551	0.375687	0.634461	0.821583	ENST00000635921.1
ENSG00000271698	AC233992.2 - ENSG00000271698	6.10311	0.0865853	0.347325	0.412399	0.658238	ENST00000531225.1
ENSG00000213240	AC239799.1 - ENSG00000213240	1.37674	-0.0386666	0.538529	0.574574	NA	ENST00000612520.1
ENSG00000271254	AC240274.1 - ENSG00000271254	2738.52	0.143193	0.129699	0.0863988	0.250948	ENST00000614336.4
ENSG00000283855	AC241401.1 - ENSG00000283855	13.8553	0.546193	0.81023	0.0195756	0.0860027	ENST00000639157.1
ENSG00000283738	AC241640.1 - ENSG00000283738	2.57743	-0.152929	0.696427	0.103243	NA	ENST00000640207.1
ENSG00000284827	AC243837.1 - ENSG00000284827	1.10157	-0.0672104	0.577149	0.342804	NA	ENST00000644243.1
ENSG00000284912	AC243837.2 - ENSG00000284912	4.11197	0.0562442	0.456493	0.547391	0.766943	ENST00000645160.1
ENSG00000285013	AC243837.3 - ENSG00000285013	1.15674	-0.054013	0.55515	0.441769	NA	ENST00000642881.1
ENSG00000276886	AC243948.1 - ENSG00000276886	15.6249	-0.150468	0.444543	0.216246	0.44975	ENST00000300177.8
ENSG00000278119	AC243949.1 - ENSG00000278119	4.71398	0.0168396	0.326132	0.861898	0.939505	ENST00000611771.1
ENSG00000241489	AC244197.3 - ENSG00000241489	96.9886	0.0231018	0.161381	0.779635	0.903128	ENST00000422081.6
ENSG00000273807	AC244489.1 - ENSG00000273807	47.1339	0.10371	0.376951	0.345095	0.595904	ENST00000632371.1
ENSG00000277983	AC244489.2 - ENSG00000277983	175.015	-0.0654363	0.174902	0.452652	0.693315	ENST00000618131.1
ENSG00000283993	AC245034.1 - ENSG00000283993	4.26408	0.0419825	0.336806	0.671364	0.844547	ENST00000639241.1
ENSG00000277454	AC245078.1 - ENSG00000277454	7.77821	0.0563615	0.369411	0.577019	0.788927	ENST00000632393.1
ENSG00000285408	AC256203.1 - ENSG00000285408	24.0394	-0.0164715	0.471879	0.841517	0.930482	ENST00000642568.1
ENSG00000283711	AC256236.1 - ENSG00000283711	13.014	0.098666	0.495884	0.327949	0.580391	ENST00000639936.1
ENSG00000284454	AC256236.3 - ENSG00000284454	326.188	0.0883161	0.148478	0.295145	0.54579	ENST00000639127.1
ENSG00000283807	AC256309.2 - ENSG00000283807	4.80022	-0.10429	0.413501	0.343477	0.594159	ENST00000640673.1
ENSG00000283963	AC270107.1 - ENSG00000283963	13.3294	-0.48075	0.712327	0.0258778	0.106345	ENST00000640700.1
ENSG00000285032	AC270277.2 - ENSG00000285032	3.63565	-0.0887804	0.507072	0.350751	0.60156	ENST00000644306.1
ENSG00000285022	AC270282.1 - ENSG00000285022	392.071	0.243778	0.147327	0.0126775	0.0627124	ENST00000644336.1
ENSG00000284811	AC270285.1 - ENSG00000284811	1.16031	10.4621	8.04999	1.52657e-05	NA	ENST00000646720.1
ENSG00000285132	AC270285.3 - ENSG00000285132	1678.94	0.0782185	0.169828	0.371272	0.620219	ENST00000646105.1
ENSG00000285259	AC270285.6 - ENSG00000285259	20.7449	0.175984	0.528928	0.163067	0.378972	ENST00000645761.1
ENSG00000285313	AC270291.5 - ENSG00000285313	1.24995	-0.0139053	0.432841	0.877528	NA	ENST00000642144.1
ENSG00000284396	AC275455.2 - ENSG00000284396	1.3022	0.040588	0.474102	0.63738	NA	ENST00000639654.2
ENSG00000060971	ACAA1 - ENSG00000060971	1691.96	-0.155571	0.119546	0.0546933	0.183144	ENST00000451419.1
ENSG00000167315	ACAA2 - ENSG00000167315	2346.34	-0.0468499	0.105622	0.503388	0.735139	ENST00000285093.14
ENSG00000275176	ACACA - ENSG00000275176	919.966	0.00477734	0.108971	0.946159	0.977663	ENST00000619487.4
ENSG00000278540	ACACA - ENSG00000278540	654.612	0.103015	0.139649	0.216643	0.450166	ENST00000616317.4
ENSG00000076555	ACACB - ENSG00000076555	20.2684	0.0836976	0.281802	0.406862	0.653296	ENST00000338432.11
ENSG00000111271	ACAD10 - ENSG00000111271	543.941	-0.0544766	0.139976	0.497469	0.730258	ENST00000511915.1
ENSG00000240303	ACAD11 - ENSG00000240303	350.823	0.0616812	0.139677	0.444271	0.68711	ENST00000496418.5
ENSG00000151498	ACAD8 - ENSG00000151498	772.423	-0.292812	0.154397	0.00503357	0.030501	ENST00000281182.8
ENSG00000177646	ACAD9 - ENSG00000177646	1613.99	-0.0136913	0.0820202	0.816791	0.920916	ENST00000505602.1
ENSG00000117054	ACADM - ENSG00000117054	2657.27	-0.278963	0.091694	0.00029035	0.00293273	ENST00000370841.8
ENSG00000122971	ACADS - ENSG00000122971	328.716	0.328398	0.201495	0.00718315	0.0401298	ENST00000242592.8
ENSG00000196177	ACADSB - ENSG00000196177	526.017	-0.0219954	0.128475	0.773729	0.900449	ENST00000368869.8
ENSG00000072778	ACADVL - ENSG00000072778	4554.59	0.0304906	0.106989	0.6643	0.841058	ENST00000543245.6
ENSG00000072818	ACAP1 - ENSG00000072818	5.98948	0.102665	0.407898	0.349776	0.60022	ENST00000158762.7
ENSG00000114331	ACAP2 - ENSG00000114331	5192.82	0.152838	0.0975953	0.0330771	0.127784	ENST00000326793.10
ENSG00000131584	ACAP3 - ENSG00000131584	567.214	-0.0882407	0.108662	0.22353	0.459569	ENST00000354700.9
ENSG00000075239	ACAT1 - ENSG00000075239	1837.92	0.00933493	0.0751881	0.866231	0.941405	ENST00000265838.8
ENSG00000120437	ACAT2 - ENSG00000120437	3658.6	-0.930844	0.119236	4.42146e-16	4.63467e-14	ENST00000367048.4
ENSG00000182827	ACBD3 - ENSG00000182827	2536.98	0.0303298	0.0818818	0.606978	0.806285	ENST00000366812.5
ENSG00000181513	ACBD4 - ENSG00000181513	142.503	0.0186022	0.123761	0.80481	0.91396	ENST00000587976.5
ENSG00000107897	ACBD5 - ENSG00000107897	1477.72	-0.155464	0.109661	0.0438713	0.156655	ENST00000396271.7
ENSG00000230124	ACBD6 - ENSG00000230124	693.866	0.0622158	0.0959432	0.347093	0.597314	ENST00000415414.5
ENSG00000176244	ACBD7 - ENSG00000176244	3.58017	0.0327098	0.355392	0.7391	0.882557	ENST00000356189.5
ENSG00000110455	ACCS - ENSG00000110455	99.0146	1.33134	0.472808	7.87099e-05	0.000951987	ENST00000533208.5
ENSG00000102977	ACD - ENSG00000102977	261.361	-0.244619	0.217151	0.034788	0.132299	ENST00000219251.13
ENSG00000159640	ACE - ENSG00000159640	1542.94	0.125357	0.166337	0.170306	0.389337	ENST00000583336.5
ENSG00000177076	ACER2 - ENSG00000177076	63.3318	-0.000424775	0.174427	0.995962	0.99896	ENST00000340967.2
ENSG00000078124	ACER3 - ENSG00000078124	6612.74	0.438825	0.119824	7.55084e-06	0.000123386	ENST00000534206.5
ENSG00000087085	ACHE - ENSG00000087085	40.6734	-0.127397	0.368487	0.265236	0.511706	ENST00000241069.10
ENSG00000100813	ACIN1 - ENSG00000100813	5119.79	0.0289165	0.0671783	0.567654	0.781709	ENST00000557515.5
ENSG00000144648	ACKR2 - ENSG00000144648	2.95125	-0.0533659	0.460878	0.56171	NA	ENST00000565749.1
ENSG00000129048	ACKR4 - ENSG00000129048	1.85998	0.117059	0.566564	0.224716	NA	ENST00000249887.2
ENSG00000131473	ACLY - ENSG00000131473	5482.08	-0.114096	0.092607	0.0866696	0.251479	ENST00000352035.6
ENSG00000122729	ACO1 - ENSG00000122729	1457.51	-0.298357	0.131074	0.00195819	0.0142396	ENST00000379923.5
ENSG00000100412	ACO2 - ENSG00000100412	4394.73	-0.207374	0.0982895	0.00657955	0.0377542	ENST00000216254.8
ENSG00000102794	ACOD1 - ENSG00000102794	3.38714	-0.537354	1.09946	0.0121971	0.0607536	ENST00000377462.5
ENSG00000184227	ACOT1 - ENSG00000184227	334.36	0.0828418	0.161451	0.338021	0.589226	ENST00000311148.8
ENSG00000162390	ACOT11 - ENSG00000162390	420.577	0.214714	0.21839	0.0557486	0.185885	ENST00000481208.5
ENSG00000172497	ACOT12 - ENSG00000172497	1.94245	-0.0524252	0.462285	0.566509	NA	ENST00000307624.7
ENSG00000112304	ACOT13 - ENSG00000112304	784.799	-0.0273643	0.100375	0.685916	0.854061	ENST00000230048.4
ENSG00000119673	ACOT2 - ENSG00000119673	657.84	0.129604	0.162782	0.154809	0.367444	ENST00000538782.2
ENSG00000177465	ACOT4 - ENSG00000177465	44.8807	0.279386	0.413973	0.0622097	0.199893	ENST00000326303.4
ENSG00000097021	ACOT7 - ENSG00000097021	243.019	-0.433908	0.25499	0.00372315	0.0239157	ENST00000608083.5
ENSG00000101473	ACOT8 - ENSG00000101473	480.939	-0.0163353	0.117818	0.824381	0.924244	ENST00000217455.8
ENSG00000123130	ACOT9 - ENSG00000123130	1850	0.395134	0.0909553	5.08744e-07	1.11963e-05	ENST00000379303.9
ENSG00000161533	ACOX1 - ENSG00000161533	4024.11	-0.305509	0.10602	0.000354301	0.00346729	ENST00000293217.9
ENSG00000168306	ACOX2 - ENSG00000168306	25.2585	-1.16012	0.957066	0.00252226	0.0174706	ENST00000481527.5
ENSG00000087008	ACOX3 - ENSG00000087008	606.558	0.0508863	0.107181	0.471652	0.70942	ENST00000356406.9
ENSG00000143727	ACP1 - ENSG00000143727	2497.9	0.0255285	0.0622261	0.59177	0.798449	ENST00000484125.1
ENSG00000134575	ACP2 - ENSG00000134575	5857.08	-0.349903	0.110623	9.27323e-05	0.00109904	ENST00000256997.7
ENSG00000102575	ACP5 - ENSG00000102575	13474.1	0.344737	0.144107	0.000993581	0.00810384	ENST00000648477.1
ENSG00000162836	ACP6 - ENSG00000162836	87.3451	-0.235543	0.300204	0.0670262	0.211103	ENST00000609196.5
ENSG00000183760	ACP7 - ENSG00000183760	10.9251	-0.290523	0.513131	0.0688639	0.215548	ENST00000601575.5
ENSG00000014257	ACPP - ENSG00000014257	161.863	-0.375795	0.397197	0.0244376	0.102282	ENST00000336375.9
ENSG00000111644	ACRBP - ENSG00000111644	136.421	0.0963811	0.181615	0.290362	0.54086	ENST00000540513.1
ENSG00000103740	ACSBG1 - ENSG00000103740	2.21424	0.0913528	0.493515	0.353755	NA	ENST00000258873.8
ENSG00000130377	ACSBG2 - ENSG00000130377	1.77793	-0.0804644	0.473502	0.411327	NA	ENST00000591738.5
ENSG00000167107	ACSF2 - ENSG00000167107	741.966	-0.171291	0.169211	0.0766983	0.23137	ENST00000510410.5
ENSG00000176715	ACSF3 - ENSG00000176715	938.987	-0.0366646	0.123092	0.627233	0.817176	ENST00000537895.5
ENSG00000151726	ACSL1 - ENSG00000151726	31725.4	-0.0660243	0.154637	0.431296	0.675057	ENST00000454703.6
ENSG00000123983	ACSL3 - ENSG00000123983	5314.18	-0.141268	0.122192	0.0804986	0.239365	ENST00000357430.7
ENSG00000068366	ACSL4 - ENSG00000068366	8312.64	0.126677	0.152055	0.151812	0.362519	ENST00000439581.1
ENSG00000197142	ACSL5 - ENSG00000197142	2842.09	0.0531621	0.129396	0.494177	0.727765	ENST00000354655.8
ENSG00000164398	ACSL6 - ENSG00000164398	2.04627	-0.0706766	0.405801	0.490648	NA	ENST00000379264.6
ENSG00000066813	ACSM2B - ENSG00000066813	2.4127	0.00165162	0.39489	0.986076	NA	ENST00000329697.10
ENSG00000005187	ACSM3 - ENSG00000005187	7.28318	0.0586047	0.349331	0.562807	0.777762	ENST00000568235.5
ENSG00000183549	ACSM5 - ENSG00000183549	535.18	-0.344082	0.297802	0.0184852	0.0825877	ENST00000575584.5
ENSG00000154930	ACSS1 - ENSG00000154930	720.738	0.180066	0.164079	0.0618692	0.199025	ENST00000484396.1
ENSG00000131069	ACSS2 - ENSG00000131069	1873.16	-0.120041	0.130491	0.143314	0.350205	ENST00000490046.1
ENSG00000111058	ACSS3 - ENSG00000111058	9.19705	0.0544313	0.339644	0.588007	0.795997	ENST00000616449.1
ENSG00000143632	ACTA1 - ENSG00000143632	1.46917	0.0762525	0.488071	0.417313	NA	ENST00000366684.7
ENSG00000107796	ACTA2 - ENSG00000107796	202.89	-0.118404	0.209388	0.226496	0.462903	ENST00000458159.5
ENSG00000075624	ACTB - ENSG00000075624	223145	-0.00640073	0.0909544	0.919716	0.965569	ENST00000331789.10
ENSG00000184009	ACTG1 - ENSG00000184009	101045	0.109711	0.144604	0.197567	0.426976	ENST00000573283.7
ENSG00000182584	ACTL10 - ENSG00000182584	8.60601	0.148015	0.36563	0.211208	0.443047	ENST00000330271.4
ENSG00000136518	ACTL6A - ENSG00000136518	1285.84	-0.0259842	0.078011	0.647857	0.829518	ENST00000429709.6
ENSG00000072110	ACTN1 - ENSG00000072110	7561.08	-0.00937351	0.0626096	0.84517	0.932118	ENST00000193403.10
ENSG00000130402	ACTN4 - ENSG00000130402	4688.94	-0.0683108	0.0771991	0.226828	0.463075	ENST00000588618.5
ENSG00000131966	ACTR10 - ENSG00000131966	2381.45	-0.0272491	0.0820818	0.644639	0.827418	ENST00000545307.6
ENSG00000138107	ACTR1A - ENSG00000138107	5551.61	0.0630786	0.0700743	0.227696	0.464351	ENST00000636707.1
ENSG00000115073	ACTR1B - ENSG00000115073	1926.98	-0.620132	0.115794	3.39803e-09	1.1643e-07	ENST00000289228.6
ENSG00000138071	ACTR2 - ENSG00000138071	31804.6	0.121155	0.0602028	0.0136645	0.0659728	ENST00000260641.9
ENSG00000115091	ACTR3 - ENSG00000115091	25243.1	0.0913077	0.0892534	0.151985	0.362794	ENST00000263238.6
ENSG00000133627	ACTR3B - ENSG00000133627	79.9037	-0.183616	0.253425	0.105946	0.288816	ENST00000377776.7
ENSG00000101442	ACTR5 - ENSG00000101442	218.653	-0.0147848	0.108369	0.834087	0.92763	ENST00000243903.5
ENSG00000075089	ACTR6 - ENSG00000075089	510.815	-0.0569319	0.118154	0.445967	0.687834	ENST00000551652.5
ENSG00000113812	ACTR8 - ENSG00000113812	1229.85	0.0206469	0.0809022	0.724059	0.874953	ENST00000335754.7
ENSG00000184378	ACTRT3 - ENSG00000184378	26.3985	1.02525	0.648023	0.00159932	0.0120768	ENST00000330368.2
ENSG00000115170	ACVR1 - ENSG00000115170	845.44	-0.00941944	0.106228	0.892645	0.952052	ENST00000263640.7
ENSG00000135503	ACVR1B - ENSG00000135503	1103.25	0.128406	0.123148	0.109452	0.29547	ENST00000257963.8
ENSG00000123612	ACVR1C - ENSG00000123612	1.92856	-0.0709829	0.457295	0.466387	NA	ENST00000243349.12
ENSG00000121989	ACVR2A - ENSG00000121989	1742.26	-0.0138261	0.211186	0.875565	0.944921	ENST00000487959.5
ENSG00000114739	ACVR2B - ENSG00000114739	375.068	-0.00912235	0.111722	0.898726	0.955512	ENST00000352511.4
ENSG00000139567	ACVRL1 - ENSG00000139567	388.414	1.01634	0.2781	7.37723e-06	0.000120688	ENST00000551576.5
ENSG00000243989	ACY1 - ENSG00000243989	539.973	-0.16315	0.177586	0.0951172	0.268717	ENST00000636358.1
ENSG00000119640	ACYP1 - ENSG00000119640	64.8603	0.0168969	0.173913	0.84075	0.930069	ENST00000238618.7
ENSG00000170634	ACYP2 - ENSG00000170634	203.429	0.0456512	0.134279	0.561421	0.776908	ENST00000606082.5
ENSG00000188223	AD000671.1 - ENSG00000188223	162.299	-0.0408516	0.129176	0.596746	0.800812	ENST00000591613.2
ENSG00000267120	AD000671.2 - ENSG00000267120	244.192	0.17183	0.170737	0.0770157	0.23201	ENST00000589807.1
ENSG00000196839	ADA - ENSG00000196839	1146.82	0.097139	0.157518	0.264018	0.510137	ENST00000464097.5
ENSG00000093072	ADA2 - ENSG00000093072	22357.4	0.995097	0.224824	3.91955e-07	8.80405e-06	ENST00000399837.7
ENSG00000168803	ADAL - ENSG00000168803	169.468	-0.0912992	0.171433	0.304861	0.556318	ENST00000562188.6
ENSG00000137845	ADAM10 - ENSG00000137845	11180.1	0.12143	0.0883542	0.061534	0.198624	ENST00000260408.7
ENSG00000073670	ADAM11 - ENSG00000073670	20.1945	-0.436857	0.660475	0.0313432	0.122728	ENST00000200557.10
ENSG00000148848	ADAM12 - ENSG00000148848	101.284	-2.93036	0.325974	4.73204e-21	8.92841e-19	ENST00000368679.8
ENSG00000143537	ADAM15 - ENSG00000143537	1791.08	-0.253791	0.174836	0.0175039	0.07962	ENST00000473905.6
ENSG00000151694	ADAM17 - ENSG00000151694	4789.87	-0.0727767	0.131664	0.358915	0.609941	ENST00000310823.8
ENSG00000135074	ADAM19 - ENSG00000135074	7.5981	-0.123561	0.387921	0.279908	0.529401	ENST00000517951.5
ENSG00000134007	ADAM20 - ENSG00000134007	1.12125	-0.0637716	0.491797	0.473611	NA	ENST00000256389.3
ENSG00000008277	ADAM22 - ENSG00000008277	3.17955	0.0250818	0.398248	0.792988	NA	ENST00000398204.8
ENSG00000114948	ADAM23 - ENSG00000114948	6.96501	-0.49089	0.955962	0.0181944	0.0816718	ENST00000264377.7
ENSG00000042980	ADAM28 - ENSG00000042980	5314.79	-0.0301924	0.1203	0.685515	0.853712	ENST00000265769.8
ENSG00000197140	ADAM32 - ENSG00000197140	7.91291	0.0775301	0.423524	0.451508	0.692455	ENST00000437682.6
ENSG00000275594	ADAM32 - ENSG00000275594	3.26033	0.0849322	0.418861	0.419077	0.664375	ENST00000631545.1
ENSG00000149451	ADAM33 - ENSG00000149451	3.18656	0.0430776	0.395514	0.660392	NA	ENST00000466620.5
ENSG00000151651	ADAM8 - ENSG00000151651	59.6409	0.0915588	0.251742	0.356285	0.607185	ENST00000445355.7
ENSG00000168615	ADAM9 - ENSG00000168615	21106.8	0.0406783	0.0702235	0.436842	0.680421	ENST00000466936.5
ENSG00000282230	ADAM9 - ENSG00000282230	3835.19	0.0353662	0.0931645	0.583933	0.793211	ENST00000632227.1
ENSG00000134028	ADAMDEC1 - ENSG00000134028	5396.4	-0.0100508	0.148511	0.900348	0.956088	ENST00000256412.8
ENSG00000154734	ADAMTS1 - ENSG00000154734	3.72488	0.00143439	0.395591	0.987899	0.995284	ENST00000284984.7
ENSG00000142303	ADAMTS10 - ENSG00000142303	67.3918	-0.0174891	0.20833	0.842646	0.931003	ENST00000595838.5
ENSG00000151388	ADAMTS12 - ENSG00000151388	121.614	0.922827	0.40238	0.000360808	0.00351882	ENST00000504830.5
ENSG00000281690	ADAMTS12 - ENSG00000281690	2.78617	0.114407	0.624605	0.178618	NA	ENST00000625675.1
ENSG00000281244	ADAMTS13 - ENSG00000281244	18.3072	-0.0478472	0.242523	0.608117	0.806883	ENST00000628339.2
ENSG00000138316	ADAMTS14 - ENSG00000138316	34.8166	-0.0270736	0.195602	0.755909	0.891289	ENST00000373208.5
ENSG00000166106	ADAMTS15 - ENSG00000166106	93.4577	-2.98202	0.605312	8.39071e-09	2.65631e-07	ENST00000299164.3
ENSG00000140470	ADAMTS17 - ENSG00000140470	7.36944	0.27249	0.606197	0.0791391	0.236665	ENST00000268070.8
ENSG00000158859	ADAMTS4 - ENSG00000158859	53.6097	0.201656	0.282315	0.0940623	0.266856	ENST00000367996.5
ENSG00000049192	ADAMTS6 - ENSG00000049192	4.34627	-0.146223	0.552818	0.190357	0.417053	ENST00000381055.7
ENSG00000136378	ADAMTS7 - ENSG00000136378	2.0739	-0.0140038	0.451986	0.871612	NA	ENST00000388820.4
ENSG00000134917	ADAMTS8 - ENSG00000134917	7.68301	-0.465141	0.818146	0.0258788	0.106345	ENST00000531752.1
ENSG00000163638	ADAMTS9 - ENSG00000163638	12.0253	-0.0434602	0.305021	0.656621	0.835892	ENST00000498707.5
ENSG00000178031	ADAMTSL1 - ENSG00000178031	15.1792	0.496896	0.838313	0.0226555	0.0966528	ENST00000636209.1
ENSG00000156218	ADAMTSL3 - ENSG00000156218	14.845	-0.0956754	0.287577	0.353647	0.604258	ENST00000286744.9
ENSG00000143382	ADAMTSL4 - ENSG00000143382	1045.73	1.9145	0.261036	2.91017e-14	2.39429e-12	ENST00000271643.8
ENSG00000185761	ADAMTSL5 - ENSG00000185761	3.66217	0.0114966	0.398162	0.90327	0.957322	ENST00000330475.8
ENSG00000105963	ADAP1 - ENSG00000105963	1093.52	0.193262	0.163023	0.0474549	0.165747	ENST00000265846.9
ENSG00000184060	ADAP2 - ENSG00000184060	5752.41	0.344975	0.0808088	1.26324e-06	2.48971e-05	ENST00000583688.1
ENSG00000160710	ADAR - ENSG00000160710	12061.2	0.206494	0.158838	0.034552	0.131543	ENST00000368474.9
ENSG00000197381	ADARB1 - ENSG00000197381	1040.91	-1.05161	0.254921	1.27564e-06	2.50716e-05	ENST00000462214.5
ENSG00000065457	ADAT1 - ENSG00000065457	816.825	0.0136864	0.0978644	0.837076	0.928851	ENST00000568510.1
ENSG00000189007	ADAT2 - ENSG00000189007	258.744	-0.00325475	0.143996	0.967314	0.987185	ENST00000606514.5
ENSG00000213638	ADAT3 - ENSG00000213638	38.5705	0.00162173	0.177671	0.984658	0.993504	ENST00000329478.3
ENSG00000063761	ADCK1 - ENSG00000063761	373.601	0.0388253	0.103722	0.574393	0.786858	ENST00000238561.9
ENSG00000133597	ADCK2 - ENSG00000133597	1579.24	-0.0813082	0.148982	0.332672	0.584305	ENST00000072869.8
ENSG00000173137	ADCK5 - ENSG00000173137	185.491	-0.0940946	0.145398	0.263295	0.509489	ENST00000534714.5
ENSG00000164742	ADCY1 - ENSG00000164742	4.42516	-0.0132064	0.336995	0.891577	0.951404	ENST00000432715.5
ENSG00000143199	ADCY10 - ENSG00000143199	13.9534	-0.143109	0.386588	0.227341	0.463986	ENST00000545172.5
ENSG00000078295	ADCY2 - ENSG00000078295	3.9271	-0.0304369	0.362789	0.755909	0.891289	ENST00000338316.8
ENSG00000138031	ADCY3 - ENSG00000138031	1597.75	-0.0044641	0.112714	0.950546	0.979906	ENST00000260600.9
ENSG00000129467	ADCY4 - ENSG00000129467	277.825	0.12815	0.233306	0.210966	0.442709	ENST00000310677.8
ENSG00000174233	ADCY6 - ENSG00000174233	934.875	0.406225	0.234468	0.00383848	0.0244954	ENST00000547260.5
ENSG00000121281	ADCY7 - ENSG00000121281	6071.3	0.469773	0.122162	3.20532e-06	5.7929e-05	ENST00000564965.5
ENSG00000155897	ADCY8 - ENSG00000155897	126.779	-2.27443	0.326922	3.74831e-13	2.53791e-11	ENST00000286355.9
ENSG00000162104	ADCY9 - ENSG00000162104	242.403	0.0124383	0.119799	0.866753	0.941467	ENST00000294016.7
ENSG00000087274	ADD1 - ENSG00000087274	5439.12	0.18035	0.103224	0.0182643	0.0818424	ENST00000508684.5
ENSG00000075340	ADD2 - ENSG00000075340	1.61848	0.14711	0.592099	0.165629	NA	ENST00000403045.6
ENSG00000148700	ADD3 - ENSG00000148700	1362.63	0.123406	0.127093	0.128498	0.327753	ENST00000468251.5
ENSG00000118492	ADGB - ENSG00000118492	9.20741	-0.0966959	0.413077	0.371697	0.620563	ENST00000397944.7
ENSG00000020181	ADGRA2 - ENSG00000020181	46.7784	-0.018015	0.176654	0.831124	0.926228	ENST00000428068.5
ENSG00000152990	ADGRA3 - ENSG00000152990	7.42013	-0.00800358	0.3345	0.934036	0.971632	ENST00000511051.5
ENSG00000111452	ADGRD1 - ENSG00000111452	161.753	-1.51099	0.400422	4.88368e-06	8.37732e-05	ENST00000541143.5
ENSG00000180264	ADGRD2 - ENSG00000180264	2.41797	-0.00996788	0.3954	0.916244	NA	ENST00000618308.2
ENSG00000174837	ADGRE1 - ENSG00000174837	145.285	-0.0202529	0.202473	0.817102	0.921192	ENST00000250572.12
ENSG00000127507	ADGRE2 - ENSG00000127507	3413.55	-0.256792	0.209198	0.0264245	0.107886	ENST00000315576.7
ENSG00000131355	ADGRE3 - ENSG00000131355	1.67922	0.185519	0.614365	0.123144	NA	ENST00000443157.6
ENSG00000123146	ADGRE5 - ENSG00000123146	3520.91	-0.177682	0.188229	0.0803937	0.239103	ENST00000587728.5
ENSG00000153292	ADGRF1 - ENSG00000153292	5.53279	0.133952	0.490186	0.241974	0.482755	ENST00000371253.6
ENSG00000173567	ADGRF3 - ENSG00000173567	8.78849	-0.0501897	0.321792	0.613281	0.809385	ENST00000459892.5
ENSG00000205336	ADGRG1 - ENSG00000205336	46.5797	-1.42447	1.00511	0.00121546	0.00958747	ENST00000565587.5
ENSG00000173698	ADGRG2 - ENSG00000173698	1.38541	-0.113402	0.525447	0.265895	NA	ENST00000379873.6
ENSG00000159618	ADGRG5 - ENSG00000159618	56.6739	-1.63749	0.715772	0.000220542	0.00232382	ENST00000349457.7
ENSG00000112414	ADGRG6 - ENSG00000112414	16.8176	-0.646099	0.740613	0.0122079	0.0607863	ENST00000230173.10
ENSG00000072071	ADGRL1 - ENSG00000072071	168.5	-0.635867	0.44474	0.00404945	0.0255251	ENST00000340736.10
ENSG00000117114	ADGRL2 - ENSG00000117114	3.37378	-0.0764342	0.438521	0.450723	0.691693	ENST00000473719.5
ENSG00000162618	ADGRL4 - ENSG00000162618	46.334	1.24297	0.980689	0.00201736	0.0145949	ENST00000401034.7
ENSG00000164199	ADGRV1 - ENSG00000164199	153.895	1.3435	0.450248	5.08407e-05	0.000655234	ENST00000508842.5
ENSG00000197894	ADH5 - ENSG00000197894	2882.35	0.0502242	0.10339	0.46791	0.705981	ENST00000296412.12
ENSG00000147576	ADHFE1 - ENSG00000147576	74.6745	0.206438	0.313308	0.0987593	0.275755	ENST00000396623.7
ENSG00000182551	ADI1 - ENSG00000182551	4939.73	-0.104594	0.122389	0.182116	0.40591	ENST00000327435.10
ENSG00000280830	ADI1 - ENSG00000280830	12.554	-0.0401097	0.540444	0.560087	0.775482	ENST00000627048.1
ENSG00000159346	ADIPOR1 - ENSG00000159346	4954.78	0.270651	0.114474	0.00203212	0.0146942	ENST00000340990.9
ENSG00000006831	ADIPOR2 - ENSG00000006831	3190.65	-0.00178873	0.071718	0.973311	0.989098	ENST00000537545.1
ENSG00000156110	ADK - ENSG00000156110	739.721	-0.450901	0.18705	0.000540423	0.00491802	ENST00000286621.6
ENSG00000148926	ADM - ENSG00000148926	273.814	-0.0549383	0.193986	0.536015	0.758212	ENST00000278175.9
ENSG00000128165	ADM2 - ENSG00000128165	12.6132	-0.145603	0.406358	0.224586	0.460642	ENST00000395738.2
ENSG00000224420	ADM5 - ENSG00000224420	11.4635	0.0191581	0.27959	0.839325	0.929591	ENST00000420022.3
ENSG00000101126	ADNP - ENSG00000101126	3055.24	0.0450697	0.0655449	0.362287	0.613611	ENST00000371602.9
ENSG00000101544	ADNP2 - ENSG00000101544	750.263	0.128493	0.126746	0.114606	0.30525	ENST00000262198.8
ENSG00000181915	ADO - ENSG00000181915	2677.21	-0.444259	0.141854	5.52005e-05	0.000699949	ENST00000373783.2
ENSG00000163485	ADORA1 - ENSG00000163485	148.602	0.0534338	0.205171	0.552553	0.769839	ENST00000309502.7
ENSG00000128271	ADORA2A - ENSG00000128271	145.803	-0.605834	0.569581	0.00949464	0.0502088	ENST00000467385.5
ENSG00000170425	ADORA2B - ENSG00000170425	63.038	0.0780464	0.205453	0.398574	0.646085	ENST00000304222.2
ENSG00000282608	ADORA3 - ENSG00000282608	1065.3	0.0593062	0.168462	0.488797	0.724136	ENST00000241356.4
ENSG00000159322	ADPGK - ENSG00000159322	5161.15	-0.15485	0.124588	0.061188	0.197914	ENST00000569693.5
ENSG00000144843	ADPRH - ENSG00000144843	1463.47	0.115563	0.129412	0.155543	0.368592	ENST00000478399.5
ENSG00000153531	ADPRHL1 - ENSG00000153531	5.38464	0.0313058	0.359377	0.749503	0.888293	ENST00000612156.2
ENSG00000116863	ADPRHL2 - ENSG00000116863	1640.16	-0.0520892	0.0820839	0.377794	0.6262	ENST00000373178.4
ENSG00000170222	ADPRM - ENSG00000170222	168.972	0.0193119	0.126839	0.799571	0.911816	ENST00000379774.4
ENSG00000274286	ADRA2B - ENSG00000274286	267.228	-6.85359	0.560404	1.56354e-35	1.2292e-32	ENST00000620793.1
ENSG00000043591	ADRB1 - ENSG00000043591	2.70785	-0.02494	0.412806	0.790928	NA	ENST00000369295.3
ENSG00000169252	ADRB2 - ENSG00000169252	315.118	1.21652	0.254032	6.16571e-08	1.61576e-06	ENST00000305988.5
ENSG00000188778	ADRB3 - ENSG00000188778	1.34942	0.105867	0.534665	0.27575	NA	ENST00000345060.4
ENSG00000130706	ADRM1 - ENSG00000130706	2357.72	-0.00608537	0.0703927	0.908052	0.960233	ENST00000491935.5
ENSG00000239900	ADSL - ENSG00000239900	1855.86	-0.0140415	0.0670192	0.781601	0.904	ENST00000623632.3
ENSG00000035687	ADSS - ENSG00000035687	1543.36	0.0288213	0.088515	0.6439	0.826933	ENST00000366535.3
ENSG00000185100	ADSSL1 - ENSG00000185100	33.3773	-0.540509	0.532315	0.0123494	0.0613824	ENST00000330877.6
ENSG00000111863	ADTRP - ENSG00000111863	231.047	0.103489	0.155453	0.234777	0.474213	ENST00000505099.5
ENSG00000106624	AEBP1 - ENSG00000106624	28.4671	-0.0204046	0.223609	0.820165	0.92262	ENST00000223357.7
ENSG00000139154	AEBP2 - ENSG00000139154	1173.72	0.067922	0.0949856	0.302239	0.554229	ENST00000538425.5
ENSG00000181026	AEN - ENSG00000181026	867.666	-0.0112844	0.0908293	0.858838	0.93884	ENST00000332810.3
ENSG00000104964	AES - ENSG00000104964	4056.75	0.282742	0.0862916	0.000132554	0.00150182	ENST00000592414.1
ENSG00000196526	AFAP1 - ENSG00000196526	1376.95	0.0231618	0.135708	0.766923	0.897127	ENST00000360265.8
ENSG00000157510	AFAP1L1 - ENSG00000157510	610.028	-1.41538	0.275511	1.19077e-08	3.66563e-07	ENST00000455574.6
ENSG00000130396	AFDN - ENSG00000130396	2783.88	0.0251811	0.0990147	0.707411	0.864754	ENST00000400825.8
ENSG00000172493	AFF1 - ENSG00000172493	2684.39	0.658591	0.170198	3.52553e-06	6.31516e-05	ENST00000504956.5
ENSG00000144218	AFF3 - ENSG00000144218	4.26135	0.0776176	0.412059	0.454365	0.694458	ENST00000409236.6
ENSG00000072364	AFF4 - ENSG00000072364	4459.96	0.0320232	0.0947923	0.623869	0.815463	ENST00000265343.9
ENSG00000135537	AFG1L - ENSG00000135537	166.879	-0.123396	0.196112	0.201196	0.431842	ENST00000368977.8
ENSG00000141385	AFG3L2 - ENSG00000141385	2884.17	-0.130913	0.0911485	0.0507203	0.174061	ENST00000269143.7
ENSG00000183077	AFMID - ENSG00000183077	225.543	-0.232201	0.202531	0.0367544	0.137534	ENST00000409257.9
ENSG00000119844	AFTPH - ENSG00000119844	3057.6	0.0672945	0.0866995	0.275362	0.523884	ENST00000238856.8
ENSG00000038002	AGA - ENSG00000038002	684.493	0.0564288	0.126856	0.465007	0.70453	ENST00000264595.6
ENSG00000157985	AGAP1 - ENSG00000157985	178.802	0.239067	0.283794	0.0595628	0.193898	ENST00000409457.5
ENSG00000135439	AGAP2 - ENSG00000135439	15.8924	0.11063	0.336288	0.311348	0.562836	ENST00000257897.7
ENSG00000133612	AGAP3 - ENSG00000133612	4411.77	-0.0876437	0.0948468	0.18664	0.411906	ENST00000490097.5
ENSG00000188234	AGAP4 - ENSG00000188234	149.713	-0.0687407	0.174474	0.431338	0.675057	ENST00000448048.6
ENSG00000172650	AGAP5 - ENSG00000172650	155.845	-0.0300326	0.133919	0.700036	0.860849	ENST00000443782.6
ENSG00000204149	AGAP6 - ENSG00000204149	361.397	-0.00769837	0.0979402	0.907942	0.960233	ENST00000618025.4
ENSG00000204172	AGAP9 - ENSG00000204172	15.5849	0.0629056	0.252714	0.511185	0.739977	ENST00000452145.6
ENSG00000273540	AGBL1 - ENSG00000273540	2.76852	-0.256976	0.694128	0.0695876	NA	ENST00000441037.7
ENSG00000165923	AGBL2 - ENSG00000165923	6.91173	0.111459	0.420952	0.318435	0.570225	ENST00000528609.5
ENSG00000146856	AGBL3 - ENSG00000146856	29.3646	0.130195	0.272172	0.224608	0.460642	ENST00000436302.6
ENSG00000084693	AGBL5 - ENSG00000084693	247.946	0.0119621	0.1193	0.871562	0.942903	ENST00000421915.5
ENSG00000204305	AGER - ENSG00000204305	12.3118	0.014319	0.34275	0.882624	0.947313	ENST00000375067.7
ENSG00000229058	AGER - ENSG00000229058	37.6058	-0.0159071	0.345608	0.869823	0.942472	ENST00000412470.6
ENSG00000231268	AGER - ENSG00000231268	23.8541	0.0575522	0.246753	0.54306	0.762839	ENST00000469296.5
ENSG00000234729	AGER - ENSG00000234729	18.4902	-0.75664	1.05353	0.00828044	0.045016	ENST00000490281.5
ENSG00000173744	AGFG1 - ENSG00000173744	3512.34	0.0770634	0.103777	0.271247	0.51892	ENST00000409979.6
ENSG00000106351	AGFG2 - ENSG00000106351	173.976	-0.953087	0.235252	1.86553e-06	3.53875e-05	ENST00000430857.5
ENSG00000164252	AGGF1 - ENSG00000164252	1286.84	0.228743	0.127828	0.0109867	0.0561071	ENST00000503538.5
ENSG00000006530	AGK - ENSG00000006530	713.478	-0.103684	0.111543	0.163429	0.379627	ENST00000355413.8
ENSG00000262327	AGK - ENSG00000262327	11.3916	-0.0580863	0.404841	0.561371	0.776908	ENST00000573803.5
ENSG00000162688	AGL - ENSG00000162688	845.243	0.0681554	0.121695	0.371431	0.62041	ENST00000361302.7
ENSG00000116771	AGMAT - ENSG00000116771	34.1118	0.0529631	0.210539	0.558505	0.774425	ENST00000375826.3
ENSG00000092847	AGO1 - ENSG00000092847	2313.78	-0.2239	0.103882	0.00514723	0.0310378	ENST00000373206.5
ENSG00000123908	AGO2 - ENSG00000123908	1491.69	0.115833	0.173808	0.20747	0.439244	ENST00000220592.9
ENSG00000126070	AGO3 - ENSG00000126070	775.4	-0.0054368	0.127138	0.942951	0.97568	ENST00000324350.9
ENSG00000134698	AGO4 - ENSG00000134698	1720.44	0.310802	0.117023	0.000643671	0.00566102	ENST00000373210.3
ENSG00000227642	AGPAT1 - ENSG00000227642	973.676	0.0395949	0.10783	0.575502	0.78769	ENST00000414520.5
ENSG00000235758	AGPAT1 - ENSG00000235758	1049.87	0.0186174	0.101772	0.784758	0.905321	ENST00000434614.5
ENSG00000169692	AGPAT2 - ENSG00000169692	978.092	0.0174659	0.0946141	0.788695	0.906567	ENST00000371694.7
ENSG00000160216	AGPAT3 - ENSG00000160216	3689.48	0.026551	0.0712614	0.616722	0.811373	ENST00000291572.12
ENSG00000026652	AGPAT4 - ENSG00000026652	559.196	-0.0394736	0.14196	0.621559	0.814193	ENST00000320285.8
ENSG00000155189	AGPAT5 - ENSG00000155189	1325.29	-0.66131	0.109753	9.61898e-11	4.28011e-09	ENST00000285518.10
ENSG00000018510	AGPS - ENSG00000018510	3750.23	0.341721	0.0806791	1.53152e-06	2.96885e-05	ENST00000264167.8
ENSG00000106541	AGR2 - ENSG00000106541	82.4082	0.0912706	0.305968	0.379859	0.628039	ENST00000419304.6
ENSG00000188157	AGRN - ENSG00000188157	1300.03	-0.237527	0.175352	0.0240282	0.100905	ENST00000379370.6
ENSG00000159723	AGRP - ENSG00000159723	3.97914	0.0758379	0.415444	0.462119	0.702109	ENST00000290953.2
ENSG00000135744	AGT - ENSG00000135744	1.44819	0.00678045	0.50145	0.926531	NA	ENST00000366667.4
ENSG00000135049	AGTPBP1 - ENSG00000135049	842.696	0.0428835	0.0889963	0.493418	0.72692	ENST00000337006.8
ENSG00000144891	AGTR1 - ENSG00000144891	8.65855	-0.118691	0.399391	0.29582	0.546494	ENST00000497524.5
ENSG00000177674	AGTRAP - ENSG00000177674	1228.01	-0.263602	0.12435	0.00388937	0.0247364	ENST00000376637.7
ENSG00000172482	AGXT - ENSG00000172482	2.1926	0.0100144	0.399029	0.915561	NA	ENST00000307503.3
ENSG00000153207	AHCTF1 - ENSG00000153207	2290.01	0.0070709	0.0971693	0.915004	0.963688	ENST00000470300.5
ENSG00000101444	AHCY - ENSG00000101444	4645.55	0.346501	0.123222	0.000294737	0.00296434	ENST00000217426.6
ENSG00000168710	AHCYL1 - ENSG00000168710	5618.91	-0.0473237	0.0591737	0.298513	0.550176	ENST00000369799.9
ENSG00000158467	AHCYL2 - ENSG00000158467	928.598	0.0717199	0.0858041	0.242112	0.482801	ENST00000325006.7
ENSG00000126705	AHDC1 - ENSG00000126705	805.914	-0.0279478	0.127305	0.714359	0.869507	ENST00000247087.10
ENSG00000135541	AHI1 - ENSG00000135541	340.811	0.0675028	0.182076	0.444778	0.687341	ENST00000367800.8
ENSG00000124942	AHNAK - ENSG00000124942	8562.59	0.185694	0.227329	0.091025	0.260484	ENST00000530124.5
ENSG00000185567	AHNAK2 - ENSG00000185567	8.19393	-0.0203995	0.34042	0.833867	0.927458	ENST00000555122.1
ENSG00000106546	AHR - ENSG00000106546	5831.74	-0.0932138	0.161974	0.286636	0.536958	ENST00000645559.1
ENSG00000063438	AHRR - ENSG00000063438	1584.53	0.28422	0.30266	0.0383364	0.142015	ENST00000505113.5
ENSG00000100591	AHSA1 - ENSG00000100591	2513.71	0.372861	0.116273	6.49155e-05	0.000807222	ENST00000555133.5
ENSG00000186063	AIDA - ENSG00000186063	3253.08	0.136052	0.0837648	0.0325514	0.126201	ENST00000340020.10
ENSG00000204472	AIF1 - ENSG00000204472	5467.14	0.384456	0.213643	0.00358589	0.0232025	ENST00000376059.7
ENSG00000206428	AIF1 - ENSG00000206428	45.9297	0.333066	0.335751	0.0269887	0.109622	ENST00000498174.1
ENSG00000156709	AIFM1 - ENSG00000156709	1560.82	-0.0496505	0.108528	0.485434	0.721801	ENST00000346424.6
ENSG00000042286	AIFM2 - ENSG00000042286	183.687	0.171166	0.197608	0.0955659	0.269359	ENST00000373248.5
ENSG00000183773	AIFM3 - ENSG00000183773	34.886	0.883745	0.611129	0.00255363	0.0176533	ENST00000399167.6
ENSG00000146416	AIG1 - ENSG00000146416	630.776	0.11086	0.152185	0.202735	0.434169	ENST00000367601.8
ENSG00000164022	AIMP1 - ENSG00000164022	1311.99	0.0373631	0.0911287	0.557074	0.773389	ENST00000510207.5
ENSG00000106305	AIMP2 - ENSG00000106305	1281.6	-0.0268958	0.0914877	0.673196	0.846027	ENST00000223029.7
ENSG00000110711	AIP - ENSG00000110711	1119.81	0.167937	0.0864929	0.012953	0.0634898	ENST00000528641.6
ENSG00000129221	AIPL1 - ENSG00000129221	1.22921	0.00882176	0.46005	0.916899	NA	ENST00000570584.5
ENSG00000196581	AJAP1 - ENSG00000196581	1.21956	0.0945739	0.522737	0.31717	NA	ENST00000378190.7
ENSG00000232434	AJM1 - ENSG00000232434	20.5297	0.0643744	0.271772	0.509449	0.738649	ENST00000436881.2
ENSG00000129474	AJUBA - ENSG00000129474	5.11808	-0.194797	0.577582	0.130401	0.330995	ENST00000262713.6
ENSG00000106992	AK1 - ENSG00000106992	424.405	0.142407	0.126399	0.0837975	0.246276	ENST00000373176.5
ENSG00000004455	AK2 - ENSG00000004455	3402.49	-0.0562242	0.0823833	0.342645	0.593049	ENST00000373449.6
ENSG00000147853	AK3 - ENSG00000147853	1834.69	-0.0239189	0.0725335	0.656692	0.835892	ENST00000381809.7
ENSG00000162433	AK4 - ENSG00000162433	39.9531	-0.0323123	0.226155	0.721348	0.873315	ENST00000497030.5
ENSG00000085231	AK6 - ENSG00000085231	182.646	0.00092227	0.388324	0.992268	0.997484	ENST00000380818.7
ENSG00000279247	AK6 - ENSG00000279247	747.452	0.0382098	0.0847888	0.527474	0.752221	ENST00000612207.4
ENSG00000140057	AK7 - ENSG00000140057	5.95622	0.10972	0.419126	0.324307	0.576758	ENST00000267584.8
ENSG00000155085	AK9 - ENSG00000155085	133.787	-0.0447816	0.133384	0.567707	0.781709	ENST00000470564.5
ENSG00000121057	AKAP1 - ENSG00000121057	1389.91	-0.0918264	0.128063	0.247584	0.489569	ENST00000575322.1
ENSG00000108599	AKAP10 - ENSG00000108599	1236.31	0.00898718	0.0952689	0.890768	0.951182	ENST00000225737.10
ENSG00000023516	AKAP11 - ENSG00000023516	2916.4	0.0872366	0.0950072	0.189104	0.415272	ENST00000025301.3
ENSG00000131016	AKAP12 - ENSG00000131016	95.7896	-0.113216	0.188546	0.229056	0.466144	ENST00000253332.5
ENSG00000170776	AKAP13 - ENSG00000170776	3820.83	0.0959573	0.118223	0.209506	0.441311	ENST00000560571.1
ENSG00000197976	AKAP17A - ENSG00000197976	1189.15	-0.01162	0.0756079	0.834578	0.927738	ENST00000313871.8
ENSG00000241978	AKAP2 - ENSG00000241978	126.449	0.0400197	0.231783	0.662401	0.839329	ENST00000434623.6
ENSG00000111254	AKAP3 - ENSG00000111254	19.162	-0.352801	0.586915	0.0482719	0.167919	ENST00000545990.6
ENSG00000179841	AKAP5 - ENSG00000179841	31.589	-0.163931	0.286738	0.15215	0.362929	ENST00000394718.4
ENSG00000151320	AKAP6 - ENSG00000151320	291.884	-1.01471	0.41017	0.000214678	0.00227559	ENST00000280979.8
ENSG00000118507	AKAP7 - ENSG00000118507	149.172	0.0531885	0.160198	0.526332	0.751349	ENST00000431975.6
ENSG00000105127	AKAP8 - ENSG00000105127	956.775	-0.0489308	0.105354	0.484222	0.720784	ENST00000269701.6
ENSG00000011243	AKAP8L - ENSG00000011243	1081.87	0.0469049	0.104742	0.500784	0.733386	ENST00000397410.9
ENSG00000127914	AKAP9 - ENSG00000127914	1610.03	-0.0515198	0.10213	0.45328	0.69352	ENST00000356239.7
ENSG00000166452	AKIP1 - ENSG00000166452	857.739	-0.256766	0.165439	0.0139939	0.0671737	ENST00000299576.9
ENSG00000174574	AKIRIN1 - ENSG00000174574	4638.53	-0.1559	0.0993264	0.0321004	0.124898	ENST00000432648.7
ENSG00000135334	AKIRIN2 - ENSG00000135334	2988.67	0.286364	0.0993833	0.000433348	0.0040882	ENST00000257787.5
ENSG00000106948	AKNA - ENSG00000106948	2313.52	0.154428	0.112561	0.0483611	0.168188	ENST00000374088.7
ENSG00000117448	AKR1A1 - ENSG00000117448	7581.04	0.0310181	0.0978786	0.641656	0.825987	ENST00000372070.7
ENSG00000085662	AKR1B1 - ENSG00000085662	8639.86	0.392907	0.132297	0.000125256	0.00142484	ENST00000285930.8
ENSG00000227471	AKR1B15 - ENSG00000227471	4.48855	0.0264982	0.350072	0.786235	0.905982	ENST00000457545.6
ENSG00000165568	AKR1E2 - ENSG00000165568	3.20683	0.183281	0.604225	0.128889	NA	ENST00000533295.5
ENSG00000053371	AKR7A2 - ENSG00000053371	1521.19	-0.117078	0.0938427	0.0822963	0.243072	ENST00000235835.7
ENSG00000162482	AKR7A3 - ENSG00000162482	6.95881	-0.0131931	0.281191	0.888843	0.950625	ENST00000361640.4
ENSG00000142208	AKT1 - ENSG00000142208	3210.2	-0.0282386	0.0748273	0.608253	0.806883	ENST00000554581.5
ENSG00000204673	AKT1S1 - ENSG00000204673	1392.5	-0.14085	0.126556	0.0869802	0.252018	ENST00000391833.5
ENSG00000105221	AKT2 - ENSG00000105221	3143.72	0.0067493	0.0762913	0.904136	0.957852	ENST00000392038.6
ENSG00000117020	AKT3 - ENSG00000117020	121.871	-0.171582	0.296764	0.14222	0.348795	ENST00000336199.9
ENSG00000275199	AKT3 - ENSG00000275199	82.3841	-0.0041158	0.157764	0.959801	0.983785	ENST00000621586.3
ENSG00000166971	AKTIP - ENSG00000166971	268.354	-0.0956883	0.140712	0.249601	0.491704	ENST00000394657.11
ENSG00000284267	AL021154.3 - ENSG00000284267	1.40687	0.0524989	0.526743	0.49459	NA	ENST00000640810.1
ENSG00000111780	AL021546.1 - ENSG00000111780	2.60406	-0.0687172	0.514744	0.423165	NA	ENST00000551806.1
ENSG00000284431	AL022238.4 - ENSG00000284431	28.5886	-0.0559409	0.211213	0.538136	0.760148	ENST00000639722.1
ENSG00000284554	AL022318.4 - ENSG00000284554	4.86802	0.14889	0.630041	0.140912	0.347031	ENST00000381568.9
ENSG00000285721	AL031281.2 - ENSG00000285721	28.8589	0.023084	0.199527	0.79159	0.907837	ENST00000648594.1
ENSG00000285733	AL031315.1 - ENSG00000285733	1.62197	-0.0280336	0.428614	0.761454	NA	ENST00000648086.1
ENSG00000261732	AL031708.1 - ENSG00000261732	18.0638	-0.103042	0.316175	0.333637	0.585319	ENST00000454337.1
ENSG00000282988	AL031777.3 - ENSG00000282988	12.0233	-0.104224	0.348951	0.338307	0.589506	ENST00000635641.1
ENSG00000285629	AL031847.2 - ENSG00000285629	3.06873	0.396856	0.901814	0.0255723	NA	ENST00000484532.6
ENSG00000285508	AL034430.1 - ENSG00000285508	129.871	-0.0894637	0.178464	0.31988	0.571687	ENST00000609375.1
ENSG00000285723	AL034430.2 - ENSG00000285723	39.1515	-0.00616767	0.201001	0.94353	0.976016	ENST00000649912.1
ENSG00000284755	AL049557.1 - ENSG00000284755	126.311	-0.0106289	0.450018	0.902561	0.957001	ENST00000444059.2
ENSG00000284969	AL049629.2 - ENSG00000284969	4.84945	0.0385761	0.410211	0.688228	0.854758	ENST00000534312.5
ENSG00000260861	AL049634.2 - ENSG00000260861	4.71089	-0.0855648	0.503791	0.365266	0.616003	ENST00000566961.2
ENSG00000256566	AL049650.1 - ENSG00000256566	2.2705	-0.164432	0.585238	0.152692	NA	ENST00000461548.1
ENSG00000213204	AL049697.1 - ENSG00000213204	4.92178	0.0625058	0.370738	0.540094	0.761268	ENST00000507897.5
ENSG00000258466	AL049779.1 - ENSG00000258466	1.84826	-0.0275604	0.436687	0.762034	NA	ENST00000553306.5
ENSG00000280148	AL049844.3 - ENSG00000280148	2.02201	0.0378123	0.450923	0.675135	NA	ENST00000454207.2
ENSG00000255330	AL096711.2 - ENSG00000255330	1.9582	0.0556199	0.511321	0.496514	NA	ENST00000481848.6
ENSG00000258973	AL096870.1 - ENSG00000258973	1.37229	0.0365093	0.507077	0.635148	NA	ENST00000555591.1
ENSG00000277726	AL109811.3 - ENSG00000277726	1.76953	12.7872	7.67725	7.4165e-06	NA	ENST00000614757.4
ENSG00000259066	AL110118.2 - ENSG00000259066	5.4736	-0.121543	0.435846	0.286279	0.536757	ENST00000554824.5
ENSG00000283930	AL117339.5 - ENSG00000283930	7.26429	0.184174	0.561155	0.144749	0.352313	ENST00000640275.1
ENSG00000258790	AL121594.1 - ENSG00000258790	61.2256	0.0686846	0.221926	0.461724	0.701584	ENST00000557565.1
ENSG00000261582	AL121753.1 - ENSG00000261582	2.9537	-0.0504118	0.393013	0.611885	NA	ENST00000444717.1
ENSG00000273047	AL121845.2 - ENSG00000273047	1.65346	0.0897741	0.615311	0.22679	NA	ENST00000467211.1
ENSG00000273154	AL121845.3 - ENSG00000273154	94.113	-0.157049	0.221711	0.134566	0.337751	ENST00000490623.3
ENSG00000284776	AL121900.2 - ENSG00000284776	6.06951	18.2247	2.96753	8.66551e-11	3.93031e-09	ENST00000618693.4
ENSG00000259132	AL132780.3 - ENSG00000259132	118.799	0.155758	0.245312	0.14977	0.359645	ENST00000555074.1
ENSG00000255339	AL133352.1 - ENSG00000255339	21.2149	-0.0860732	0.378022	0.418177	0.663559	ENST00000529568.5
ENSG00000285932	AL133353.2 - ENSG00000285932	14.9541	-0.0908797	0.294768	0.377664	0.626093	ENST00000649102.1
ENSG00000285547	AL133500.1 - ENSG00000285547	4.96432	-0.0674176	0.430954	0.499382	0.732017	ENST00000647613.1
ENSG00000285976	AL135905.2 - ENSG00000285976	2678.37	-0.0533918	0.0994863	0.429675	0.674066	ENST00000370651.6
ENSG00000254692	AL136295.1 - ENSG00000254692	12.0401	-0.00076325	0.516186	0.991155	0.996935	ENST00000530611.1
ENSG00000259371	AL136295.3 - ENSG00000259371	1.70232	-0.0631897	0.46544	0.500863	NA	ENST00000558325.2
ENSG00000259522	AL136295.4 - ENSG00000259522	5.55373	-0.0809573	0.505248	0.38127	0.628755	ENST00000561419.1
ENSG00000259529	AL136295.5 - ENSG00000259529	56.9625	0.115421	0.24886	0.259697	0.505134	ENST00000558468.1
ENSG00000255872	AL138752.2 - ENSG00000255872	1.80439	-0.0423421	0.499104	0.59943	NA	ENST00000540557.1
ENSG00000258465	AL139011.2 - ENSG00000258465	13.9525	-0.623889	1.16914	0.00912353	0.0487013	ENST00000647676.1
ENSG00000256500	AL139300.1 - ENSG00000256500	321.156	-0.062226	0.232143	0.506612	0.736319	ENST00000472726.2
ENSG00000203546	AL139353.1 - ENSG00000203546	4.82396	-0.0873555	0.443926	0.400198	0.647667	ENST00000549185.5
ENSG00000257524	AL157935.2 - ENSG00000257524	151.878	-1.86563	0.433145	8.38847e-07	1.73292e-05	ENST00000643029.1
ENSG00000249141	AL159163.1 - ENSG00000249141	31.7507	0.10823	0.258804	0.290442	0.540938	ENST00000507747.1
ENSG00000285269	AL160269.1 - ENSG00000285269	2.31808	0.0782792	0.477412	0.417648	NA	ENST00000464104.6
ENSG00000285082	AL160272.2 - ENSG00000285082	10.2263	-0.0314903	0.289128	0.742398	0.884463	ENST00000642985.1
ENSG00000187186	AL162231.1 - ENSG00000187186	5.93046	-0.0836828	0.414176	0.425722	0.670718	ENST00000421828.6
ENSG00000285245	AL162417.1 - ENSG00000285245	2.52722	-0.051706	0.512986	0.518308	NA	ENST00000647146.1
ENSG00000259171	AL163636.2 - ENSG00000259171	29.3572	0.0200091	0.518899	0.774479	0.900701	ENST00000553909.1
ENSG00000272442	AL353588.1 - ENSG00000272442	3.43962	0.029634	0.425263	0.750104	0.888782	ENST00000505802.1
ENSG00000258989	AL355916.2 - ENSG00000258989	1.64105	0.0365273	0.542453	0.586057	NA	ENST00000556347.1
ENSG00000272896	AL355987.3 - ENSG00000272896	7.04958	0.00695898	0.325838	0.942506	0.975482	ENST00000456614.2
ENSG00000285130	AL358113.1 - ENSG00000285130	5.67603	-0.289388	0.882797	0.0341852	0.130638	ENST00000643352.1
ENSG00000285641	AL358472.6 - ENSG00000285641	60.1786	-0.0437677	0.19644	0.61969	0.813548	ENST00000648869.1
ENSG00000264545	AL359922.1 - ENSG00000264545	8.92723	-0.00803546	0.353521	0.933807	0.971568	ENST00000404796.2
ENSG00000254536	AL360181.3 - ENSG00000254536	6.0608	-0.0864787	0.448896	0.401493	0.648653	ENST00000468317.2
ENSG00000124593	AL365205.1 - ENSG00000124593	177.546	-0.251684	0.176748	0.0187873	0.0835177	ENST00000456057.5
ENSG00000270099	AL365273.2 - ENSG00000270099	4.05035	-0.0805561	0.41745	0.439147	0.682597	ENST00000491114.1
ENSG00000285839	AL445685.3 - ENSG00000285839	1225.38	0.128955	0.0988084	0.0673845	0.21209	ENST00000648686.1
ENSG00000284989	AL451062.3 - ENSG00000284989	18.6952	0.0248131	0.354035	0.799245	0.911518	ENST00000645057.1
ENSG00000281883	AL512506.3 - ENSG00000281883	39.2896	0.182368	0.273273	0.116028	0.307713	ENST00000627615.1
ENSG00000256966	AL513165.2 - ENSG00000256966	2.7712	-0.0782229	0.463433	0.428264	NA	ENST00000544475.5
ENSG00000271793	AL589666.1 - ENSG00000271793	39.7892	-0.0172247	0.20161	0.843721	0.93139	ENST00000503906.1
ENSG00000256029	AL590560.1 - ENSG00000256029	26.9579	0.118801	0.337084	0.283689	0.533982	ENST00000368102.5
ENSG00000285171	AL590764.2 - ENSG00000285171	7.5455	0.454493	0.756418	0.0289564	0.115589	ENST00000645518.1
ENSG00000270149	AL591806.3 - ENSG00000270149	122.328	-0.17516	0.64139	0.117491	0.310121	ENST00000289779.7
ENSG00000244255	AL645922.1 - ENSG00000244255	52.6751	0.0182964	0.178533	0.829016	0.925659	ENST00000456570.5
ENSG00000254778	AL662828.1 - ENSG00000254778	3.70227	-0.0245233	0.446329	0.78266	0.904781	ENST00000467760.5
ENSG00000250264	AL669918.1 - ENSG00000250264	5.27947	-0.0844558	0.605562	0.249878	0.491935	ENST00000452392.2
ENSG00000251246	AL691442.1 - ENSG00000251246	1.36926	-0.00997094	0.514795	0.886306	NA	ENST00000505139.1
ENSG00000254875	AL845464.1 - ENSG00000254875	1.30716	-0.0485694	0.552798	0.479053	NA	ENST00000464460.5
ENSG00000148218	ALAD - ENSG00000148218	772.973	-0.138878	0.139803	0.107283	0.291786	ENST00000409155.7
ENSG00000023330	ALAS1 - ENSG00000023330	12003.3	-0.809879	0.191209	9.89255e-07	1.98567e-05	ENST00000469224.5
ENSG00000170017	ALCAM - ENSG00000170017	19409.6	-0.943436	0.178259	6.81794e-09	2.20779e-07	ENST00000306107.9
ENSG00000161618	ALDH16A1 - ENSG00000161618	1283.09	0.194834	0.11144	0.0161612	0.0747863	ENST00000293350.8
ENSG00000059573	ALDH18A1 - ENSG00000059573	712.914	-0.252538	0.159513	0.0136028	0.065755	ENST00000371224.6
ENSG00000165092	ALDH1A1 - ENSG00000165092	1626.58	1.86683	0.195002	1.61837e-22	3.94856e-20	ENST00000297785.7
ENSG00000128918	ALDH1A2 - ENSG00000128918	5333.16	-1.43072	0.795971	0.000674204	0.00586036	ENST00000559297.5
ENSG00000184254	ALDH1A3 - ENSG00000184254	1.40166	0.00201665	0.461321	0.980853	NA	ENST00000561338.5
ENSG00000137124	ALDH1B1 - ENSG00000137124	311.556	-0.118718	0.150803	0.174321	0.394879	ENST00000377698.3
ENSG00000136010	ALDH1L2 - ENSG00000136010	259.392	0.13814	0.267817	0.201075	0.431773	ENST00000549335.5
ENSG00000111275	ALDH2 - ENSG00000111275	1564.54	0.0617646	0.127657	0.426609	0.671219	ENST00000416293.7
ENSG00000072210	ALDH3A2 - ENSG00000072210	922.425	-0.0679175	0.157893	0.422182	0.667221	ENST00000630662.2
ENSG00000006534	ALDH3B1 - ENSG00000006534	1520.5	-0.158819	0.156487	0.0858242	0.250051	ENST00000614849.4
ENSG00000159423	ALDH4A1 - ENSG00000159423	799.055	0.150145	0.105622	0.0454428	0.160799	ENST00000290597.9
ENSG00000112294	ALDH5A1 - ENSG00000112294	259.791	-1.67796	0.292139	6.63928e-10	2.62437e-08	ENST00000357578.7
ENSG00000119711	ALDH6A1 - ENSG00000119711	726.776	0.12126	0.12874	0.137081	0.341114	ENST00000553458.5
ENSG00000164904	ALDH7A1 - ENSG00000164904	1265.63	-0.0200255	0.118886	0.786596	0.906043	ENST00000637782.1
ENSG00000118514	ALDH8A1 - ENSG00000118514	2.62859	0.0308103	0.393722	0.749627	NA	ENST00000265605.6
ENSG00000143149	ALDH9A1 - ENSG00000143149	3482.24	0.000255505	0.0931882	0.99684	0.999058	ENST00000354775.4
ENSG00000149925	ALDOA - ENSG00000149925	30470.7	-0.174491	0.11283	0.0290117	0.115744	ENST00000562302.1
ENSG00000109107	ALDOC - ENSG00000109107	287.766	-0.0966115	0.231546	0.323231	0.575279	ENST00000395319.7
ENSG00000033011	ALG1 - ENSG00000033011	1133.11	-0.0865584	0.100636	0.209787	0.441455	ENST00000650085.1
ENSG00000139133	ALG10 - ENSG00000139133	274.9	-0.192777	0.21456	0.0759219	0.230121	ENST00000266483.6
ENSG00000175548	ALG10B - ENSG00000175548	330.772	-0.119366	0.201961	0.218213	0.452506	ENST00000308742.8
ENSG00000253710	ALG11 - ENSG00000253710	319.592	0.0464496	0.129473	0.548926	0.767953	ENST00000523764.1
ENSG00000182858	ALG12 - ENSG00000182858	1004.55	-0.0181087	0.0849432	0.765024	0.895814	ENST00000330817.10
ENSG00000101901	ALG13 - ENSG00000101901	742.774	0.590066	0.172917	1.74856e-05	0.000255355	ENST00000487141.5
ENSG00000172339	ALG14 - ENSG00000172339	158.486	-0.068604	0.21358	0.45774	0.697554	ENST00000370205.5
ENSG00000119523	ALG2 - ENSG00000119523	1718.63	-0.0290004	0.100708	0.668913	0.843278	ENST00000238477.5
ENSG00000214160	ALG3 - ENSG00000214160	1407.49	-0.0909202	0.117191	0.230571	0.468323	ENST00000411922.5
ENSG00000120697	ALG5 - ENSG00000120697	1072.98	-0.0514006	0.0986314	0.444341	0.687123	ENST00000239891.3
ENSG00000088035	ALG6 - ENSG00000088035	431.929	-0.00395084	0.129712	0.958848	0.983289	ENST00000647818.1
ENSG00000159063	ALG8 - ENSG00000159063	1324	-0.0965955	0.128148	0.225716	0.462245	ENST00000530608.5
ENSG00000086848	ALG9 - ENSG00000086848	671.92	0.0395033	0.107721	0.576161	0.788309	ENST00000532425.6
ENSG00000171094	ALK - ENSG00000171094	29.1903	1.70639	0.736794	0.000196317	0.002111	ENST00000642122.1
ENSG00000189292	ALKAL2 - ENSG00000189292	7.72492	0.0698429	0.341294	0.496423	0.729327	ENST00000403610.8
ENSG00000100601	ALKBH1 - ENSG00000100601	610.031	0.0430237	0.098105	0.519901	0.746158	ENST00000216489.7
ENSG00000189046	ALKBH2 - ENSG00000189046	68.9165	-0.368389	0.32813	0.0177223	0.0802266	ENST00000343075.7
ENSG00000166199	ALKBH3 - ENSG00000166199	373.379	-0.0633063	0.146967	0.441515	0.684849	ENST00000532962.5
ENSG00000160993	ALKBH4 - ENSG00000160993	263.749	-0.0162062	0.110052	0.819878	0.92262	ENST00000292566.3
ENSG00000091542	ALKBH5 - ENSG00000091542	2214.91	-0.0135089	0.0558108	0.757219	0.891904	ENST00000541285.1
ENSG00000239382	ALKBH6 - ENSG00000239382	185.08	-0.10203	0.147176	0.230817	0.468622	ENST00000495116.6
ENSG00000125652	ALKBH7 - ENSG00000125652	500.742	0.307928	0.135437	0.00181476	0.0133476	ENST00000245812.7
ENSG00000137760	ALKBH8 - ENSG00000137760	276.152	0.225714	0.166052	0.0262632	0.107444	ENST00000428149.6
ENSG00000116127	ALMS1 - ENSG00000116127	430.087	-0.210345	0.231038	0.064972	0.206333	ENST00000484298.5
ENSG00000161905	ALOX15 - ENSG00000161905	47.8191	-0.100799	0.288263	0.332424	0.584155	ENST00000570836.5
ENSG00000179593	ALOX15B - ENSG00000179593	9.17328	0.0488701	0.33263	0.623611	0.815292	ENST00000380183.8
ENSG00000012779	ALOX5 - ENSG00000012779	705.912	0.0249663	0.280367	0.792307	0.908069	ENST00000374391.6
ENSG00000275565	ALOX5 - ENSG00000275565	374.503	0.107359	0.532523	0.274072	0.522694	ENST00000610656.4
ENSG00000132965	ALOX5AP - ENSG00000132965	2078.07	-0.0901432	0.243462	0.358739	0.609719	ENST00000380490.4
ENSG00000073331	ALPK1 - ENSG00000073331	1341.94	0.00397727	0.126007	0.958095	0.983282	ENST00000514594.1
ENSG00000198796	ALPK2 - ENSG00000198796	4.12641	-0.0400904	0.375403	0.684408	0.853178	ENST00000361673.3
ENSG00000136383	ALPK3 - ENSG00000136383	498.408	-1.81698	0.430361	1.14347e-06	2.27264e-05	ENST00000258888.5
ENSG00000162551	ALPL - ENSG00000162551	2.78841	-0.246747	0.680399	0.075523	NA	ENST00000374840.7
ENSG00000003393	ALS2 - ENSG00000003393	976.04	0.0757947	0.129774	0.337253	0.588948	ENST00000264276.10
ENSG00000178038	ALS2CL - ENSG00000178038	12.2826	-0.00601566	0.293212	0.94952	0.97942	ENST00000486301.5
ENSG00000155749	ALS2CR12 - ENSG00000155749	12.481	-0.103958	0.365344	0.342561	0.593049	ENST00000286190.9
ENSG00000180318	ALX1 - ENSG00000180318	2.11775	0.0254725	0.421281	0.784316	NA	ENST00000316824.3
ENSG00000183684	ALYREF - ENSG00000183684	1287.58	-0.203527	0.0986848	0.00756921	0.0419717	ENST00000505490.2
ENSG00000242110	AMACR - ENSG00000242110	613.018	-0.0125694	0.114547	0.862537	0.939627	ENST00000335606.10
ENSG00000110497	AMBRA1 - ENSG00000110497	1272.31	-0.044743	0.0990101	0.505981	0.736319	ENST00000314845.7
ENSG00000123505	AMD1 - ENSG00000123505	5330.24	0.0833957	0.118613	0.272237	0.519896	ENST00000368885.7
ENSG00000139344	AMDHD1 - ENSG00000139344	532.972	0.778565	0.127105	7.38433e-11	3.43736e-09	ENST00000266736.6
ENSG00000162066	AMDHD2 - ENSG00000162066	1679.72	0.249517	0.164622	0.0159588	0.0740434	ENST00000568263.5
ENSG00000184675	AMER1 - ENSG00000184675	330.948	0.0116845	0.129289	0.878653	0.946112	ENST00000374869.8
ENSG00000159461	AMFR - ENSG00000159461	2889.99	0.0579323	0.0778651	0.307419	0.55872	ENST00000290649.9
ENSG00000181754	AMIGO1 - ENSG00000181754	15.004	-0.203334	0.392954	0.12326	0.319052	ENST00000369864.4
ENSG00000139211	AMIGO2 - ENSG00000139211	200.311	-0.123955	0.206355	0.206758	0.438591	ENST00000266581.4
ENSG00000101935	AMMECR1 - ENSG00000101935	406.666	0.0680351	0.1065	0.337125	0.588896	ENST00000262844.9
ENSG00000144233	AMMECR1L - ENSG00000144233	1075.99	-0.0491042	0.0872156	0.426481	0.671219	ENST00000272647.9
ENSG00000151743	AMN1 - ENSG00000151743	143.446	0.159581	0.218425	0.127805	0.326751	ENST00000281471.10
ENSG00000126016	AMOT - ENSG00000126016	105.209	-0.652789	0.437061	0.00339237	0.0223166	ENST00000304758.5
ENSG00000166025	AMOTL1 - ENSG00000166025	6.03172	-0.164349	0.454774	0.190028	0.416654	ENST00000299004.13
ENSG00000114019	AMOTL2 - ENSG00000114019	4.196	0.0587003	0.365615	0.562794	0.777762	ENST00000249883.9
ENSG00000116337	AMPD2 - ENSG00000116337	780.019	-0.298539	0.195708	0.0108868	0.0558186	ENST00000531734.5
ENSG00000133805	AMPD3 - ENSG00000133805	8319	-0.205208	0.227552	0.0684983	0.214736	ENST00000527261.5
ENSG00000145020	AMT - ENSG00000145020	96.1153	-0.119971	0.348156	0.283003	0.533309	ENST00000273588.8
ENSG00000240038	AMY2B - ENSG00000240038	275.283	0.139399	0.156176	0.123632	0.319663	ENST00000477657.5
ENSG00000174945	AMZ1 - ENSG00000174945	76.257	-0.488002	0.432138	0.0113378	0.0574027	ENST00000312371.8
ENSG00000196704	AMZ2 - ENSG00000196704	1164.2	-0.0742186	0.108498	0.301796	0.55399	ENST00000359904.7
ENSG00000153107	ANAPC1 - ENSG00000153107	1486.24	-0.101721	0.106263	0.158577	0.372824	ENST00000643447.1
ENSG00000164162	ANAPC10 - ENSG00000164162	409.88	-0.0645531	0.105046	0.357752	0.608626	ENST00000641499.1
ENSG00000141552	ANAPC11 - ENSG00000141552	1361.13	0.0200352	0.0736019	0.712949	0.868523	ENST00000571570.5
ENSG00000129055	ANAPC13 - ENSG00000129055	853.518	0.0455446	0.0976211	0.494563	0.727956	ENST00000510994.5
ENSG00000110200	ANAPC15 - ENSG00000110200	453.124	-0.0740185	0.120665	0.331323	0.583226	ENST00000502597.2
ENSG00000166295	ANAPC16 - ENSG00000166295	1920.04	0.0162555	0.0728129	0.76354	0.89525	ENST00000478193.5
ENSG00000176248	ANAPC2 - ENSG00000176248	838.268	-0.0156684	0.0802609	0.78763	0.906393	ENST00000487917.1
ENSG00000053900	ANAPC4 - ENSG00000053900	978.926	0.155879	0.119681	0.0544356	0.18254	ENST00000315368.7
ENSG00000089053	ANAPC5 - ENSG00000089053	2337.27	-0.0313416	0.117394	0.670791	0.844141	ENST00000422342.2
ENSG00000196510	ANAPC7 - ENSG00000196510	2232.36	-0.0216896	0.0725575	0.687087	0.854396	ENST00000455511.7
ENSG00000214274	ANG - ENSG00000214274	104.935	0.35997	0.370154	0.0248164	0.103414	ENST00000336811.10
ENSG00000013523	ANGEL1 - ENSG00000013523	1678.42	0.0372355	0.0985569	0.57834	0.789853	ENST00000251089.6
ENSG00000174606	ANGEL2 - ENSG00000174606	824.195	0.0301487	0.0995348	0.654374	0.834389	ENST00000366962.7
ENSG00000154188	ANGPT1 - ENSG00000154188	1.35085	0.0490565	0.48893	0.563801	NA	ENST00000517746.5
ENSG00000101280	ANGPT4 - ENSG00000101280	6.48848	-0.644523	1.03736	0.0110206	0.056179	ENST00000381922.4
ENSG00000136859	ANGPTL2 - ENSG00000136859	151.303	0.545855	0.54255	0.0124061	0.0616212	ENST00000373425.7
ENSG00000167772	ANGPTL4 - ENSG00000167772	3.71805	0.0332919	0.347652	0.734769	0.879938	ENST00000601886.1
ENSG00000130812	ANGPTL6 - ENSG00000130812	26.4653	-0.0220943	0.207957	0.802265	0.91316	ENST00000589181.5
ENSG00000029534	ANK1 - ENSG00000029534	2.55358	-0.0583717	0.394412	0.562031	NA	ENST00000347528.8
ENSG00000145362	ANK2 - ENSG00000145362	406.909	0.093994	0.162029	0.283067	0.533309	ENST00000503271.5
ENSG00000151150	ANK3 - ENSG00000151150	38.9833	-0.0430961	0.246291	0.643999	0.826933	ENST00000280772.6
ENSG00000151687	ANKAR - ENSG00000151687	29.5782	0.165299	0.298904	0.154229	0.366498	ENST00000441800.5
ENSG00000166839	ANKDD1A - ENSG00000166839	182.833	0.199713	0.18504	0.0535954	0.180621	ENST00000496480.5
ENSG00000189045	ANKDD1B - ENSG00000189045	2.95124	0.0149515	0.382847	0.876179	NA	ENST00000601380.2
ENSG00000132623	ANKEF1 - ENSG00000132623	40.4759	1.4267	0.663862	0.000343431	0.00337727	ENST00000437504.1
ENSG00000185722	ANKFY1 - ENSG00000185722	4100.92	0.125912	0.0949505	0.0660118	0.208559	ENST00000341657.8
ENSG00000154122	ANKH - ENSG00000154122	7200.71	0.154621	0.192384	0.12094	0.315559	ENST00000284268.7
ENSG00000131503	ANKHD1 - ENSG00000131503	3419.47	0.127339	0.0838089	0.0433279	0.155263	ENST00000360839.6
ENSG00000254996	ANKHD1-EIF4EBP3 - ENSG00000254996	1116.36	-0.146656	0.117297	0.0649135	0.206193	ENST00000532219.5
ENSG00000001629	ANKIB1 - ENSG00000001629	1592.1	0.0203587	0.0887085	0.7444	0.885049	ENST00000265742.7
ENSG00000160117	ANKLE1 - ENSG00000160117	18.2218	-0.163614	0.316126	0.163518	0.379702	ENST00000404261.8
ENSG00000176915	ANKLE2 - ENSG00000176915	2715.41	0.01667	0.0749213	0.762783	0.894963	ENST00000357997.9
ENSG00000144504	ANKMY1 - ENSG00000144504	226.652	-0.123627	0.183888	0.190995	0.417768	ENST00000373318.6
ENSG00000106524	ANKMY2 - ENSG00000106524	856.455	0.0530254	0.116773	0.474388	0.711733	ENST00000306999.6
ENSG00000164331	ANKRA2 - ENSG00000164331	343.921	0.0516064	0.133992	0.51259	0.740624	ENST00000296785.7
ENSG00000148677	ANKRD1 - ENSG00000148677	1.69422	-0.0329329	0.486492	0.685927	NA	ENST00000371697.3
ENSG00000088448	ANKRD10 - ENSG00000088448	1595.28	-0.0296712	0.0927196	0.64473	0.82746	ENST00000267339.6
ENSG00000167522	ANKRD11 - ENSG00000167522	2368.69	-0.00619029	0.0907832	0.92225	0.966029	ENST00000301030.9
ENSG00000101745	ANKRD12 - ENSG00000101745	6628.61	0.385099	0.148977	0.000438398	0.00412759	ENST00000585234.5
ENSG00000076513	ANKRD13A - ENSG00000076513	2633.49	-0.0364143	0.0664521	0.467166	0.705603	ENST00000553025.5
ENSG00000198720	ANKRD13B - ENSG00000198720	24.0196	-0.091016	0.262611	0.363856	0.614899	ENST00000583728.5
ENSG00000118454	ANKRD13C - ENSG00000118454	1085.15	-0.0293835	0.0856948	0.629711	0.819075	ENST00000370944.8
ENSG00000172932	ANKRD13D - ENSG00000172932	1119.19	0.0433617	0.0976931	0.515519	0.743337	ENST00000447274.6
ENSG00000134461	ANKRD16 - ENSG00000134461	73.2244	-0.122028	0.196038	0.2054	0.43702	ENST00000380094.9
ENSG00000132466	ANKRD17 - ENSG00000132466	4164.51	0.122778	0.100208	0.0825664	0.243619	ENST00000358602.8
ENSG00000260691	ANKRD20A1 - ENSG00000260691	1.44012	-0.00647677	0.475458	0.93604	NA	ENST00000562196.5
ENSG00000152766	ANKRD22 - ENSG00000152766	29.7317	-0.0978601	0.304831	0.350802	0.601575	ENST00000371930.4
ENSG00000163126	ANKRD23 - ENSG00000163126	19.6604	-0.0127437	0.249209	0.889675	0.950818	ENST00000476975.5
ENSG00000089847	ANKRD24 - ENSG00000089847	24.3163	-0.105188	0.266175	0.305509	0.556547	ENST00000600132.5
ENSG00000107890	ANKRD26 - ENSG00000107890	517.309	-0.110431	0.135196	0.181856	0.405651	ENST00000445828.5
ENSG00000105186	ANKRD27 - ENSG00000105186	1314.54	0.301824	0.141084	0.00265666	0.0182674	ENST00000306065.8
ENSG00000206560	ANKRD28 - ENSG00000206560	2081.61	0.434711	0.218777	0.00181796	0.0133641	ENST00000399451.6
ENSG00000154065	ANKRD29 - ENSG00000154065	41.9707	0.198178	0.347327	0.118643	0.312231	ENST00000592179.5
ENSG00000167612	ANKRD33 - ENSG00000167612	3.23517	-0.116522	0.471758	0.290585	0.541061	ENST00000301190.10
ENSG00000164236	ANKRD33B - ENSG00000164236	129.311	-0.794773	0.566387	0.00319843	0.0212593	ENST00000504806.5
ENSG00000272031	ANKRD34A - ENSG00000272031	16.9595	-0.217768	0.420682	0.112126	0.300509	ENST00000606888.2
ENSG00000189127	ANKRD34B - ENSG00000189127	9.0179	0.124479	0.366481	0.273421	0.521593	ENST00000338682.7
ENSG00000198483	ANKRD35 - ENSG00000198483	6.06392	-0.0738406	0.402818	0.474995	0.712191	ENST00000355594.8
ENSG00000135976	ANKRD36 - ENSG00000135976	203.348	-0.0105587	0.153231	0.89633	0.954641	ENST00000461153.7
ENSG00000196912	ANKRD36B - ENSG00000196912	131.253	-0.117361	0.240992	0.248976	0.491252	ENST00000359901.8
ENSG00000174501	ANKRD36C - ENSG00000174501	162.105	-0.353364	0.272513	0.013143	0.0641996	ENST00000456556.5
ENSG00000186352	ANKRD37 - ENSG00000186352	38.4351	0.0424367	0.200567	0.631847	0.82044	ENST00000507479.5
ENSG00000213337	ANKRD39 - ENSG00000213337	110.514	-0.072044	0.172752	0.409705	0.655866	ENST00000443120.5
ENSG00000154945	ANKRD40 - ENSG00000154945	2946.9	0.215605	0.0997004	0.00543789	0.0323598	ENST00000285243.6
ENSG00000137494	ANKRD42 - ENSG00000137494	361.165	-0.0492621	0.141957	0.54022	0.761268	ENST00000393389.7
ENSG00000065413	ANKRD44 - ENSG00000065413	928.815	0.0235567	0.135653	0.763063	0.895102	ENST00000424317.5
ENSG00000186106	ANKRD46 - ENSG00000186106	661.724	-0.397782	0.15691	0.000471998	0.0043827	ENST00000520552.5
ENSG00000168876	ANKRD49 - ENSG00000168876	576.543	0.023032	0.0863551	0.707059	0.864626	ENST00000544612.5
ENSG00000151458	ANKRD50 - ENSG00000151458	672.094	-0.135109	0.114006	0.0806868	0.239773	ENST00000504087.5
ENSG00000139645	ANKRD52 - ENSG00000139645	3042.59	-0.000333098	0.0671203	0.994765	0.998575	ENST00000548241.1
ENSG00000144031	ANKRD53 - ENSG00000144031	2.40138	0.0421345	0.411666	0.662563	NA	ENST00000272421.10
ENSG00000100124	ANKRD54 - ENSG00000100124	539.747	0.0317242	0.0861414	0.604012	0.804838	ENST00000215941.8
ENSG00000135299	ANKRD6 - ENSG00000135299	442.942	0.559928	0.272114	0.00108438	0.00872867	ENST00000518253.5
ENSG00000157999	ANKRD61 - ENSG00000157999	2.47172	-0.0122152	0.369053	0.899277	NA	ENST00000409061.1
ENSG00000230778	ANKRD63 - ENSG00000230778	2.11101	-0.156534	0.541276	0.182739	NA	ENST00000434396.1
ENSG00000230062	ANKRD66 - ENSG00000230062	5.75938	-0.129075	0.406055	0.265998	0.512686	ENST00000565422.1
ENSG00000156381	ANKRD9 - ENSG00000156381	371.748	0.128091	0.169	0.164923	0.381637	ENST00000286918.8
ENSG00000064999	ANKS1A - ENSG00000064999	1757.17	0.78261	0.186113	1.10897e-06	2.21341e-05	ENST00000649117.1
ENSG00000185046	ANKS1B - ENSG00000185046	1.29011	0.0265214	0.411346	0.778789	NA	ENST00000555119.1
ENSG00000168096	ANKS3 - ENSG00000168096	145.871	0.0228913	0.160335	0.781178	0.903733	ENST00000591185.5
ENSG00000175311	ANKS4B - ENSG00000175311	2.8211	-0.0154577	0.36918	0.872933	NA	ENST00000311620.6
ENSG00000165138	ANKS6 - ENSG00000165138	178.02	-0.153049	0.258699	0.16188	0.377205	ENST00000444472.5
ENSG00000163516	ANKZF1 - ENSG00000163516	438.285	0.041927	0.142617	0.60114	0.803343	ENST00000323348.9
ENSG00000011426	ANLN - ENSG00000011426	818.03	-1.89949	0.415633	2.92464e-07	6.7077e-06	ENST00000265748.6
ENSG00000160746	ANO10 - ENSG00000160746	663.32	-0.02133	0.103347	0.756523	0.89161	ENST00000466658.1
ENSG00000171714	ANO5 - ENSG00000171714	1.3453	0.0819672	0.461611	0.413191	NA	ENST00000648804.1
ENSG00000177119	ANO6 - ENSG00000177119	3798.4	0.0152564	0.086531	0.803719	0.913626	ENST00000426898.2
ENSG00000146205	ANO7 - ENSG00000146205	63.7215	0.120331	0.214299	0.223439	0.45951	ENST00000402530.7
ENSG00000074855	ANO8 - ENSG00000074855	241.736	-0.145845	0.167688	0.119926	0.313954	ENST00000597643.5
ENSG00000185101	ANO9 - ENSG00000185101	164.344	-0.13844	0.2967	0.212473	0.444911	ENST00000526142.5
ENSG00000011201	ANOS1 - ENSG00000011201	302.757	-0.0696057	0.220358	0.4554	0.695485	ENST00000262648.7
ENSG00000140350	ANP32A - ENSG00000140350	4817.11	-0.2407	0.0758119	0.000285427	0.00288506	ENST00000465139.6
ENSG00000136938	ANP32B - ENSG00000136938	5217.19	0.0305957	0.0628257	0.523132	0.749192	ENST00000339399.4
ENSG00000143401	ANP32E - ENSG00000143401	3652.35	-0.267446	0.124396	0.00350204	0.0227954	ENST00000583931.5
ENSG00000166825	ANPEP - ENSG00000166825	1698.41	-0.0353384	0.159467	0.669489	0.843442	ENST00000300060.6
ENSG00000169604	ANTXR1 - ENSG00000169604	1085.95	0.382688	0.286999	0.0106502	0.0548039	ENST00000303714.8
ENSG00000163297	ANTXR2 - ENSG00000163297	1916.73	0.067774	0.144515	0.408769	0.655286	ENST00000403729.6
ENSG00000135046	ANXA1 - ENSG00000135046	5235.32	1.00341	0.201823	3.13253e-08	8.76055e-07	ENST00000257497.10
ENSG00000122359	ANXA11 - ENSG00000122359	13409.2	-0.0625234	0.0969142	0.348014	0.598099	ENST00000372231.7
ENSG00000182718	ANXA2 - ENSG00000182718	38477.1	0.0525368	0.0893502	0.403231	0.65027	ENST00000396024.7
ENSG00000177721	ANXA2R - ENSG00000177721	27.4998	0.0269777	0.220314	0.763662	0.89525	ENST00000314890.3
ENSG00000138772	ANXA3 - ENSG00000138772	80.5155	0.603438	0.421122	0.00432263	0.0269945	ENST00000264908.10
ENSG00000196975	ANXA4 - ENSG00000196975	4443.7	0.521857	0.0908571	2.21539e-10	9.44275e-09	ENST00000418066.2
ENSG00000164111	ANXA5 - ENSG00000164111	32570.1	-0.141624	0.0842352	0.0276802	0.111883	ENST00000296511.9
ENSG00000197043	ANXA6 - ENSG00000197043	3556.36	1.03459	0.130264	1.03457e-16	1.14376e-14	ENST00000522664.5
ENSG00000138279	ANXA7 - ENSG00000138279	4526.22	-0.0419841	0.0694244	0.417945	0.663266	ENST00000372921.9
ENSG00000265190	ANXA8 - ENSG00000265190	5.10887	0.0740707	0.364846	0.476175	0.71335	ENST00000583448.2
ENSG00000264230	ANXA8L1 - ENSG00000264230	2.73315	-0.00429138	0.432243	0.961922	NA	ENST00000622769.4
ENSG00000143412	ANXA9 - ENSG00000143412	38.6675	0.0876394	0.252082	0.374824	0.623034	ENST00000368947.8
ENSG00000136250	AOAH - ENSG00000136250	2538.09	0.0850178	0.161835	0.32693	0.579433	ENST00000617537.4
ENSG00000002726	AOC1 - ENSG00000002726	43.904	-0.0743656	0.263832	0.448466	0.689959	ENST00000460213.1
ENSG00000131480	AOC2 - ENSG00000131480	14.8433	-0.0412726	0.258656	0.661283	0.838393	ENST00000253799.7
ENSG00000131471	AOC3 - ENSG00000131471	13.4629	0.0608411	0.309842	0.542621	0.762525	ENST00000308423.6
ENSG00000138356	AOX1 - ENSG00000138356	3.97076	-0.0243064	0.372383	0.802359	0.91316	ENST00000374700.6
ENSG00000249624	AP000295.1 - ENSG00000249624	500.269	0.0494327	0.134309	0.530369	0.753766	ENST00000646150.1
ENSG00000249209	AP000311.1 - ENSG00000249209	1.78711	0.0542148	0.497707	0.521354	NA	ENST00000429238.2
ENSG00000251357	AP000350.4 - ENSG00000251357	9.6488	1.71315	2.16884	0.000755546	0.00641761	ENST00000433835.3
ENSG00000285509	AP000646.1 - ENSG00000285509	6.09565	0.0081608	0.300944	0.931897	0.970937	ENST00000644541.1
ENSG00000254979	AP000781.2 - ENSG00000254979	33.6807	0.0310872	0.238172	0.734519	0.879745	ENST00000534081.5
ENSG00000284844	AP000812.4 - ENSG00000284844	1.12704	0.0924565	0.580018	0.261135	NA	ENST00000541899.2
ENSG00000284922	AP000812.5 - ENSG00000284922	6.10877	0.0405251	0.413593	0.673234	0.846027	ENST00000646163.1
ENSG00000285816	AP000944.2 - ENSG00000285816	43.4418	-0.0458352	0.546624	0.507721	0.737149	ENST00000649896.1
ENSG00000285827	AP001267.5 - ENSG00000285827	16.0358	-0.0720696	0.415521	0.480915	0.717645	ENST00000649464.1
ENSG00000284057	AP001273.2 - ENSG00000284057	20.2643	0.00461566	0.385871	0.961406	0.984423	ENST00000638767.1
ENSG00000254469	AP002495.1 - ENSG00000254469	16.9736	-0.0201585	0.253838	0.827505	0.925542	ENST00000532852.5
ENSG00000256349	AP002748.4 - ENSG00000256349	12.0344	-0.178502	0.787608	0.0634475	0.202903	ENST00000419755.3
ENSG00000255292	AP002884.3 - ENSG00000255292	1.93995	-0.225674	0.698634	0.0767901	NA	ENST00000531744.5
ENSG00000255508	AP002990.1 - ENSG00000255508	100.121	-0.118712	0.24692	0.24763	0.489569	ENST00000526409.5
ENSG00000256591	AP003108.2 - ENSG00000256591	257.194	-0.0164375	0.107708	0.815292	0.920232	ENST00000544025.5
ENSG00000276565	AP006285.3 - ENSG00000276565	2.10774	-0.0455491	0.421578	0.63547	NA	ENST00000617253.1
ENSG00000138660	AP1AR - ENSG00000138660	1253.04	0.0834955	0.0975737	0.216132	0.449646	ENST00000274000.9
ENSG00000100280	AP1B1 - ENSG00000100280	17866.6	0.218111	0.110039	0.00800379	0.0438321	ENST00000482818.1
ENSG00000166747	AP1G1 - ENSG00000166747	4937.44	-0.0214487	0.0871765	0.728102	0.876671	ENST00000299980.8
ENSG00000213983	AP1G2 - ENSG00000213983	1104.05	0.0495645	0.118874	0.506851	0.736319	ENST00000308724.9
ENSG00000072958	AP1M1 - ENSG00000072958	2318.29	0.00163628	0.0669422	0.974233	0.989401	ENST00000291439.7
ENSG00000129354	AP1M2 - ENSG00000129354	2.20127	-0.12775	0.530539	0.233006	NA	ENST00000587069.5
ENSG00000106367	AP1S1 - ENSG00000106367	1231.53	-0.110472	0.109484	0.135252	0.338693	ENST00000337619.10
ENSG00000182287	AP1S2 - ENSG00000182287	7173.42	0.16032	0.088042	0.0179518	0.0808742	ENST00000329235.6
ENSG00000152056	AP1S3 - ENSG00000152056	146.805	-1.22049	0.37929	2.68627e-05	0.000375626	ENST00000443700.5
ENSG00000196961	AP2A1 - ENSG00000196961	2479.71	-0.0415085	0.0895699	0.509254	0.738593	ENST00000354293.9
ENSG00000183020	AP2A2 - ENSG00000183020	1386.63	0.464864	0.144226	3.72369e-05	0.000498524	ENST00000529818.5
ENSG00000280759	AP2A2 - ENSG00000280759	2031.67	0.710806	0.167059	8.40257e-07	1.73331e-05	ENST00000628115.2
ENSG00000281385	AP2A2 - ENSG00000281385	852.855	0.284093	0.236275	0.0231856	0.0983805	ENST00000625871.2
ENSG00000006125	AP2B1 - ENSG00000006125	7802.33	0.226031	0.0803874	0.000950595	0.00780271	ENST00000589774.5
ENSG00000161203	AP2M1 - ENSG00000161203	13524.8	0.0293968	0.0764853	0.599755	0.80234	ENST00000382456.7
ENSG00000042753	AP2S1 - ENSG00000042753	6416.54	-0.00200157	0.0702174	0.969643	0.988148	ENST00000352203.8
ENSG00000132842	AP3B1 - ENSG00000132842	3758.88	0.157943	0.0972168	0.0281384	0.113121	ENST00000255194.10
ENSG00000103723	AP3B2 - ENSG00000103723	8.40659	-0.0548235	0.378156	0.586005	0.795144	ENST00000642989.1
ENSG00000065000	AP3D1 - ENSG00000065000	6869.03	0.00226651	0.0528861	0.956847	0.982681	ENST00000345016.9
ENSG00000185009	AP3M1 - ENSG00000185009	3650.87	0.0650822	0.0669784	0.197189	0.426596	ENST00000355264.8
ENSG00000070718	AP3M2 - ENSG00000070718	487.589	-0.00261973	0.131015	0.972808	0.989098	ENST00000518421.5
ENSG00000177879	AP3S1 - ENSG00000177879	2241.22	0.170718	0.0955856	0.0180709	0.0812846	ENST00000316788.11
ENSG00000157823	AP3S2 - ENSG00000157823	838.967	-0.100666	0.125425	0.203385	0.434847	ENST00000336418.8
ENSG00000134262	AP4B1 - ENSG00000134262	521.012	-0.0554504	0.10635	0.43143	0.675127	ENST00000369567.5
ENSG00000081014	AP4E1 - ENSG00000081014	929.227	0.0504208	0.111656	0.485707	0.721903	ENST00000561441.5
ENSG00000221838	AP4M1 - ENSG00000221838	348.717	0.016107	0.112348	0.822817	0.923589	ENST00000394061.7
ENSG00000100478	AP4S1 - ENSG00000100478	348.332	0.140023	0.159507	0.125425	0.322443	ENST00000557346.5
ENSG00000254470	AP5B1 - ENSG00000254470	1150.75	-0.159153	0.128561	0.0593642	0.193608	ENST00000532090.2
ENSG00000053770	AP5M1 - ENSG00000053770	1716.7	-0.115866	0.109964	0.119755	0.313764	ENST00000261558.7
ENSG00000125843	AP5S1 - ENSG00000125843	588.358	0.035377	0.0867219	0.564882	0.779488	ENST00000379573.6
ENSG00000242802	AP5Z1 - ENSG00000242802	1469.05	-0.0089038	0.108366	0.899568	0.955833	ENST00000647984.1
ENSG00000120868	APAF1 - ENSG00000120868	1257.96	0.0644088	0.116268	0.38635	0.634324	ENST00000551964.5
ENSG00000107282	APBA1 - ENSG00000107282	760.231	0.258718	0.127644	0.00502266	0.0304523	ENST00000265381.6
ENSG00000276497	APBA1 - ENSG00000276497	829.47	0.451819	0.157059	0.000128161	0.00145554	ENST00000617471.3
ENSG00000034053	APBA2 - ENSG00000034053	77.4614	0.0723458	0.233991	0.446362	0.688294	ENST00000561069.5
ENSG00000276495	APBA2 - ENSG00000276495	164.437	-0.158531	0.255278	0.149038	0.358619	ENST00000632247.1
ENSG00000011132	APBA3 - ENSG00000011132	652.434	-0.0699616	0.131221	0.376173	0.624351	ENST00000588984.5
ENSG00000166313	APBB1 - ENSG00000166313	17.8657	0.0852159	0.281554	0.399307	0.646736	ENST00000526240.5
ENSG00000077420	APBB1IP - ENSG00000077420	2153.8	-0.231928	0.131	0.0111064	0.0565146	ENST00000376236.8
ENSG00000163697	APBB2 - ENSG00000163697	416.751	-0.519303	0.228576	0.00066835	0.00582378	ENST00000295974.12
ENSG00000113108	APBB3 - ENSG00000113108	813.824	1.44941	0.14334	2.7244e-25	1.01455e-22	ENST00000515056.5
ENSG00000134982	APC - ENSG00000134982	2708.39	0.226291	0.166915	0.0263096	0.107479	ENST00000509732.5
ENSG00000115266	APC2 - ENSG00000115266	6.24726	-0.0334916	0.312348	0.73066	0.877739	ENST00000587869.5
ENSG00000154856	APCDD1 - ENSG00000154856	10.7016	-0.192308	0.493922	0.148432	0.357892	ENST00000355285.9
ENSG00000164062	APEH - ENSG00000164062	2369.07	-0.0434939	0.101949	0.525401	0.750777	ENST00000296456.9
ENSG00000100823	APEX1 - ENSG00000100823	7192.35	0.0646252	0.0817125	0.273195	0.52134	ENST00000555414.5
ENSG00000169188	APEX2 - ENSG00000169188	902.316	-0.0853569	0.0968028	0.204097	0.435491	ENST00000374987.3
ENSG00000117362	APH1A - ENSG00000117362	9810.12	-0.0879228	0.0718835	0.103945	0.285617	ENST00000369109.7
ENSG00000138613	APH1B - ENSG00000138613	1459.56	0.209738	0.113076	0.0113484	0.0574359	ENST00000560890.5
ENSG00000166181	API5 - ENSG00000166181	5654.1	0.0669515	0.0697641	0.199372	0.429033	ENST00000534695.5
ENSG00000149089	APIP - ENSG00000149089	1982.29	-0.148536	0.0822315	0.0199541	0.0871513	ENST00000532428.6
ENSG00000169621	APLF - ENSG00000169621	261.764	-0.566502	0.282498	0.00122179	0.00962301	ENST00000303795.8
ENSG00000171388	APLN - ENSG00000171388	5.20066	0.114287	0.430955	0.308294	0.559337	ENST00000429967.2
ENSG00000105290	APLP1 - ENSG00000105290	10.1535	-0.0411099	0.370609	0.677648	0.84872	ENST00000537454.6
ENSG00000084234	APLP2 - ENSG00000084234	32054.6	-0.176497	0.134284	0.0442338	0.157552	ENST00000650012.1
ENSG00000101474	APMAP - ENSG00000101474	4757.22	0.0415509	0.079675	0.471701	0.70942	ENST00000451442.5
ENSG00000128383	APOBEC3A - ENSG00000128383	7.09199	0.06139	0.397001	0.543732	0.763631	ENST00000402255.5
ENSG00000179750	APOBEC3B - ENSG00000179750	287.954	-1.61763	0.719468	0.000242061	0.00251498	ENST00000407298.7
ENSG00000244509	APOBEC3C - ENSG00000244509	3335.32	0.150963	0.0917496	0.0282545	0.113427	ENST00000361441.4
ENSG00000243811	APOBEC3D - ENSG00000243811	22.8745	-0.151718	0.363426	0.202316	0.433729	ENST00000216099.12
ENSG00000128394	APOBEC3F - ENSG00000128394	173.036	0.224872	0.216249	0.0468821	0.164459	ENST00000491387.1
ENSG00000239713	APOBEC3G - ENSG00000239713	801.181	0.0434667	0.128087	0.572586	0.785539	ENST00000407997.3
ENSG00000100298	APOBEC3H - ENSG00000100298	13.6106	0.19537	0.436782	0.141333	0.347525	ENST00000348946.8
ENSG00000184730	APOBR - ENSG00000184730	2493.83	0.0114751	0.120464	0.877272	0.945634	ENST00000564831.5
ENSG00000130208	APOC1 - ENSG00000130208	13117.4	-0.687742	0.296669	0.000453399	0.00424342	ENST00000588750.5
ENSG00000234906	APOC2 - ENSG00000234906	486.037	-1.83662	0.463552	2.92497e-06	5.32705e-05	ENST00000592257.5
ENSG00000267467	APOC4 - ENSG00000267467	28.1586	-0.250501	0.431932	0.0843965	0.24742	ENST00000592954.1
ENSG00000224916	APOC4-APOC2 - ENSG00000224916	16.4107	0.0155181	0.272586	0.868659	0.942162	ENST00000585685.5
ENSG00000189058	APOD - ENSG00000189058	3.41944	-0.081486	0.433997	0.429465	0.674046	ENST00000343267.7
ENSG00000130203	APOE - ENSG00000130203	46453.5	-0.235752	0.180517	0.0266996	0.108758	ENST00000252486.8
ENSG00000100342	APOL1 - ENSG00000100342	138.35	0.0801791	0.214912	0.392818	0.640393	ENST00000397278.7
ENSG00000128335	APOL2 - ENSG00000128335	1769.31	-0.0809558	0.104273	0.250117	0.492269	ENST00000358502.9
ENSG00000128284	APOL3 - ENSG00000128284	77.0884	-0.102637	0.234786	0.299799	0.551398	ENST00000349314.6
ENSG00000100336	APOL4 - ENSG00000100336	839.351	0.65045	0.290062	0.000579343	0.00517242	ENST00000613247.4
ENSG00000221963	APOL6 - ENSG00000221963	2363.96	0.696416	0.248389	0.000122234	0.0013927	ENST00000409652.4
ENSG00000178878	APOLD1 - ENSG00000178878	13.8231	-0.0268625	0.267383	0.774916	0.900907	ENST00000540583.5
ENSG00000226215	APOM - ENSG00000226215	30.2089	0.0233388	0.198354	0.789061	0.906567	ENST00000425856.6
ENSG00000235754	APOM - ENSG00000235754	1.65233	-0.014164	0.498393	0.850304	NA	ENST00000430238.5
ENSG00000184831	APOO - ENSG00000184831	685.078	-0.961831	0.158699	8.30259e-11	3.79e-09	ENST00000633432.1
ENSG00000155008	APOOL - ENSG00000155008	900.922	-0.0778756	0.099501	0.253502	0.49665	ENST00000373173.6
ENSG00000256053	APOPT1 - ENSG00000256053	678.989	-0.0979828	0.0962429	0.146488	0.354836	ENST00000409074.6
ENSG00000142192	APP - ENSG00000142192	9839.15	-0.127016	0.110515	0.0921234	0.26297	ENST00000346798.7
ENSG00000062725	APPBP2 - ENSG00000062725	1524.15	-0.0547956	0.0919449	0.393045	0.640455	ENST00000083182.7
ENSG00000157500	APPL1 - ENSG00000157500	3206.27	0.096398	0.108546	0.185611	0.410188	ENST00000650354.1
ENSG00000136044	APPL2 - ENSG00000136044	1685.11	0.555142	0.0995753	7.00526e-10	2.73844e-08	ENST00000258530.7
ENSG00000198931	APRT - ENSG00000198931	1401.76	-0.0771628	0.116749	0.303767	0.555232	ENST00000378364.7
ENSG00000137074	APTX - ENSG00000137074	708.277	0.0225131	0.0779412	0.692219	0.856932	ENST00000379825.6
ENSG00000240583	AQP1 - ENSG00000240583	10.4336	0.0230053	0.281095	0.808194	0.916112	ENST00000311813.9
ENSG00000178301	AQP11 - ENSG00000178301	6.73352	-0.0142767	0.287064	0.880319	0.946635	ENST00000528638.1
ENSG00000165272	AQP3 - ENSG00000165272	24.7426	-1.1507	0.847633	0.002089	0.0150058	ENST00000297991.5
ENSG00000086159	AQP6 - ENSG00000086159	1.75479	0.0971622	0.47611	0.346483	NA	ENST00000489786.5
ENSG00000103569	AQP9 - ENSG00000103569	2968.94	-3.22122	0.352137	2.7507e-22	6.48753e-20	ENST00000558772.5
ENSG00000021776	AQR - ENSG00000021776	2155.26	0.0541481	0.0939864	0.405713	0.652461	ENST00000156471.9
ENSG00000169083	AR - ENSG00000169083	405.683	-1.98967	0.361716	3.45132e-09	1.1797e-07	ENST00000374690.8
ENSG00000078061	ARAF - ENSG00000078061	1965.77	0.0458363	0.0739748	0.400314	0.647781	ENST00000377045.8
ENSG00000186635	ARAP1 - ENSG00000186635	13957	-0.165411	0.0769902	0.00800382	0.0438321	ENST00000359373.9
ENSG00000047365	ARAP2 - ENSG00000047365	1119.87	0.0274456	0.0946859	0.673955	0.846317	ENST00000503225.5
ENSG00000120318	ARAP3 - ENSG00000120318	1678.42	0.0276322	0.125608	0.715905	0.870437	ENST00000508305.5
ENSG00000198576	ARC - ENSG00000198576	6.79455	-0.558528	0.813001	0.0186592	0.08316	ENST00000356613.3
ENSG00000095139	ARCN1 - ENSG00000095139	8090.5	0.104816	0.0669292	0.0441138	0.157203	ENST00000392859.7
ENSG00000119682	AREL1 - ENSG00000119682	2228.72	-0.0289474	0.080488	0.619062	0.813251	ENST00000554070.1
ENSG00000143761	ARF1 - ENSG00000143761	14278.2	-0.0539721	0.0648173	0.270992	0.518812	ENST00000272102.9
ENSG00000134287	ARF3 - ENSG00000134287	10052.1	-0.0456914	0.071462	0.38888	0.636411	ENST00000256682.8
ENSG00000168374	ARF4 - ENSG00000168374	5537.64	0.106976	0.0843004	0.0841698	0.24696	ENST00000303436.10
ENSG00000004059	ARF5 - ENSG00000004059	2385	-0.0489096	0.0801421	0.398979	0.646582	ENST00000000233.9
ENSG00000165527	ARF6 - ENSG00000165527	6054.32	0.422109	0.112242	5.48089e-06	9.18959e-05	ENST00000298316.6
ENSG00000101199	ARFGAP1 - ENSG00000101199	1959.74	-0.0807509	0.0970092	0.229136	0.466144	ENST00000370283.8
ENSG00000149182	ARFGAP2 - ENSG00000149182	3054.53	0.00308848	0.0553396	0.943346	0.975968	ENST00000524782.5
ENSG00000242247	ARFGAP3 - ENSG00000242247	2196.83	-0.00739261	0.078205	0.896961	0.954641	ENST00000263245.9
ENSG00000066777	ARFGEF1 - ENSG00000066777	2606.44	0.0699113	0.0729826	0.19648	0.425991	ENST00000520381.5
ENSG00000124198	ARFGEF2 - ENSG00000124198	3836.19	-0.00124009	0.0723321	0.981617	0.992488	ENST00000371917.4
ENSG00000112379	ARFGEF3 - ENSG00000112379	6.52944	-0.0563909	0.366253	0.576925	0.788875	ENST00000251691.4
ENSG00000164144	ARFIP1 - ENSG00000164144	1983.99	-0.116727	0.100838	0.0983893	0.275019	ENST00000451320.6
ENSG00000132254	ARFIP2 - ENSG00000132254	1133.87	-0.128261	0.089787	0.0524737	0.178028	ENST00000254584.6
ENSG00000101246	ARFRP1 - ENSG00000101246	800.051	-0.0648206	0.107821	0.363321	0.614417	ENST00000612256.4
ENSG00000081181	ARG2 - ENSG00000081181	1331.08	0.81337	0.139751	4.48219e-10	1.82263e-08	ENST00000261783.3
ENSG00000134884	ARGLU1 - ENSG00000134884	2402.76	0.0469966	0.0707883	0.371841	0.620656	ENST00000400198.7
ENSG00000175220	ARHGAP1 - ENSG00000175220	2173.93	-0.0311248	0.0835309	0.602898	0.804209	ENST00000311956.8
ENSG00000071205	ARHGAP10 - ENSG00000071205	2672.02	0.271098	0.236813	0.0281329	0.113121	ENST00000510379.1
ENSG00000198826	ARHGAP11A - ENSG00000198826	610.347	-1.66497	0.326758	2.10796e-08	6.04433e-07	ENST00000565905.5
ENSG00000275568	ARHGAP11A - ENSG00000275568	4.92736	0.0179059	0.46401	0.83198	0.926817	ENST00000622253.4
ENSG00000274734	ARHGAP11B - ENSG00000274734	15.6308	-0.414924	0.584494	0.0322786	0.125453	ENST00000621228.1
ENSG00000285077	ARHGAP11B - ENSG00000285077	17.9495	0.0454354	0.321314	0.645525	0.827894	ENST00000567449.5
ENSG00000165322	ARHGAP12 - ENSG00000165322	1121.36	0.411742	0.12116	2.4415e-05	0.000343778	ENST00000311380.8
ENSG00000075884	ARHGAP15 - ENSG00000075884	672.724	0.00223348	0.114072	0.975389	0.989727	ENST00000552289.1
ENSG00000140750	ARHGAP17 - ENSG00000140750	3303.08	0.150732	0.0970132	0.0344719	0.131379	ENST00000289968.10
ENSG00000146376	ARHGAP18 - ENSG00000146376	5759.93	0.73211	0.128037	7.3912e-10	2.87343e-08	ENST00000368149.2
ENSG00000213390	ARHGAP19 - ENSG00000213390	486.116	-0.138791	0.144448	0.112746	0.301829	ENST00000492211.5
ENSG00000269891	ARHGAP19-SLIT1 - ENSG00000269891	1.14358	-0.0790929	0.536472	0.353419	NA	ENST00000475285.2
ENSG00000137727	ARHGAP20 - ENSG00000137727	821.282	-0.913226	0.228114	2.31551e-06	4.30574e-05	ENST00000260283.8
ENSG00000107863	ARHGAP21 - ENSG00000107863	2968.63	0.121285	0.127627	0.135302	0.338757	ENST00000396432.6
ENSG00000128805	ARHGAP22 - ENSG00000128805	1061.84	0.0994396	0.164914	0.261755	0.507435	ENST00000249601.8
ENSG00000273780	ARHGAP23 - ENSG00000273780	4.04887	0.0877259	0.611137	0.235825	0.475379	ENST00000610551.2
ENSG00000275832	ARHGAP23 - ENSG00000275832	1634.08	0.57691	0.389031	0.00411753	0.0258799	ENST00000633445.1
ENSG00000138639	ARHGAP24 - ENSG00000138639	166.44	0.205153	0.299372	0.0958244	0.26996	ENST00000395184.5
ENSG00000163219	ARHGAP25 - ENSG00000163219	5452.11	0.47837	0.14319	2.34116e-05	0.000331962	ENST00000463483.5
ENSG00000145819	ARHGAP26 - ENSG00000145819	3647.53	0.285753	0.149479	0.00514774	0.0310378	ENST00000274498.9
ENSG00000276836	ARHGAP27 - ENSG00000276836	809.325	0.439321	0.130017	2.2831e-05	0.00032536	ENST00000626761.2
ENSG00000276907	ARHGAP27 - ENSG00000276907	450.449	0.210234	0.227889	0.0637576	0.203625	ENST00000631499.1
ENSG00000088756	ARHGAP28 - ENSG00000088756	2.0527	-0.0371634	0.421054	0.694754	NA	ENST00000383472.8
ENSG00000137962	ARHGAP29 - ENSG00000137962	7.48415	-0.100401	0.347254	0.352845	0.603223	ENST00000546444.1
ENSG00000186517	ARHGAP30 - ENSG00000186517	6162.96	0.222105	0.096243	0.00364747	0.0235216	ENST00000461003.5
ENSG00000031081	ARHGAP31 - ENSG00000031081	7466.48	-0.0859647	0.14268	0.299664	0.551294	ENST00000264245.8
ENSG00000134909	ARHGAP32 - ENSG00000134909	207.257	0.54936	0.288085	0.00162041	0.01221	ENST00000310343.13
ENSG00000004777	ARHGAP33 - ENSG00000004777	73.0481	-0.0464252	0.198178	0.600243	0.80284	ENST00000589133.5
ENSG00000160007	ARHGAP35 - ENSG00000160007	2476.18	0.0742544	0.097765	0.26987	0.517681	ENST00000404338.7
ENSG00000147799	ARHGAP39 - ENSG00000147799	65.4734	-0.0920124	0.22254	0.338661	0.589836	ENST00000377307.6
ENSG00000089820	ARHGAP4 - ENSG00000089820	3482.22	0.0467417	0.116821	0.52732	0.752077	ENST00000393721.5
ENSG00000165895	ARHGAP42 - ENSG00000165895	272.476	0.0724174	0.174545	0.408922	0.655286	ENST00000524892.7
ENSG00000006740	ARHGAP44 - ENSG00000006740	7.14616	-0.384884	0.803879	0.0340439	0.130345	ENST00000379672.9
ENSG00000180448	ARHGAP45 - ENSG00000180448	2463.67	0.540546	0.114193	5.71634e-08	1.50918e-06	ENST00000539243.6
ENSG00000100852	ARHGAP5 - ENSG00000100852	3561.84	-0.05294	0.102234	0.441389	0.684804	ENST00000555814.1
ENSG00000047648	ARHGAP6 - ENSG00000047648	997.222	1.00392	0.279664	9.2571e-06	0.000147023	ENST00000380736.5
ENSG00000241484	ARHGAP8 - ENSG00000241484	61.4037	0.072899	0.29754	0.468933	0.706847	ENST00000389774.6
ENSG00000123329	ARHGAP9 - ENSG00000123329	1826.75	0.736737	0.133466	2.21733e-09	7.84437e-08	ENST00000393791.7
ENSG00000141522	ARHGDIA - ENSG00000141522	12782.2	0.0879334	0.0885554	0.164414	0.380876	ENST00000582520.1
ENSG00000111348	ARHGDIB - ENSG00000111348	15645.6	-0.399947	0.140952	0.000184555	0.00199514	ENST00000228945.8
ENSG00000076928	ARHGEF1 - ENSG00000076928	3151.25	0.0983556	0.0933326	0.136719	0.340619	ENST00000354532.7
ENSG00000104728	ARHGEF10 - ENSG00000104728	57.9331	-0.0296562	0.182437	0.729168	0.877043	ENST00000349830.7
ENSG00000074964	ARHGEF10L - ENSG00000074964	3406.63	0.0578454	0.125114	0.451416	0.692392	ENST00000361221.7
ENSG00000132694	ARHGEF11 - ENSG00000132694	2955.07	0.249782	0.0777996	0.00023392	0.00244777	ENST00000368194.7
ENSG00000196914	ARHGEF12 - ENSG00000196914	589.702	0.443037	0.146569	8.1034e-05	0.000976109	ENST00000356641.7
ENSG00000130762	ARHGEF16 - ENSG00000130762	31.5009	0.153471	0.324397	0.18692	0.412395	ENST00000378378.8
ENSG00000110237	ARHGEF17 - ENSG00000110237	270.106	-0.420472	0.371626	0.0141503	0.0678325	ENST00000263674.3
ENSG00000104880	ARHGEF18 - ENSG00000104880	1162.96	0.204458	0.137678	0.0250413	0.103948	ENST00000319670.13
ENSG00000142632	ARHGEF19 - ENSG00000142632	19.8042	-0.126372	0.313543	0.252359	0.495097	ENST00000478117.5
ENSG00000116584	ARHGEF2 - ENSG00000116584	4725.24	-0.0969432	0.127671	0.223337	0.459433	ENST00000313695.11
ENSG00000163947	ARHGEF3 - ENSG00000163947	1437.47	0.0777841	0.150595	0.354425	0.605002	ENST00000296315.7
ENSG00000214694	ARHGEF33 - ENSG00000214694	4.25809	-0.354246	0.792597	0.0382514	0.141812	ENST00000409978.6
ENSG00000213214	ARHGEF35 - ENSG00000213214	10.3902	0.0282685	0.293907	0.76819	0.897832	ENST00000378115.2
ENSG00000284790	ARHGEF35 - ENSG00000284790	36.7266	-0.551669	0.574803	0.0134012	0.0651012	ENST00000645628.1
ENSG00000183111	ARHGEF37 - ENSG00000183111	119.941	-0.0097541	0.146902	0.902944	0.95712	ENST00000505810.5
ENSG00000137135	ARHGEF39 - ENSG00000137135	79.6815	-1.66626	0.535741	3.54738e-05	0.000478185	ENST00000490638.5
ENSG00000136002	ARHGEF4 - ENSG00000136002	5.54386	-0.0391139	0.325307	0.690745	0.856159	ENST00000409359.6
ENSG00000165801	ARHGEF40 - ENSG00000165801	3945.28	0.0159468	0.116524	0.827604	0.925542	ENST00000298694.8
ENSG00000050327	ARHGEF5 - ENSG00000050327	102.508	-0.180205	0.231645	0.10074	0.27928	ENST00000498580.5
ENSG00000284933	ARHGEF5 - ENSG00000284933	16.808	-0.00233138	0.376615	0.980609	0.992178	ENST00000647153.1
ENSG00000129675	ARHGEF6 - ENSG00000129675	1862.65	0.270646	0.094353	0.000530526	0.00483628	ENST00000370620.5
ENSG00000102606	ARHGEF7 - ENSG00000102606	2031.84	-0.022767	0.0849774	0.707115	0.864626	ENST00000483540.1
ENSG00000131089	ARHGEF9 - ENSG00000131089	1099.06	0.0606798	0.105093	0.386766	0.634713	ENST00000253401.10
ENSG00000117713	ARID1A - ENSG00000117713	3601.65	0.0378279	0.0813006	0.518778	0.745378	ENST00000430799.7
ENSG00000049618	ARID1B - ENSG00000049618	1456.54	-0.0218171	0.112391	0.761904	0.894464	ENST00000346085.10
ENSG00000189079	ARID2 - ENSG00000189079	1050.51	-0.129349	0.119022	0.100816	0.279406	ENST00000334344.10
ENSG00000116017	ARID3A - ENSG00000116017	5831.34	0.00705794	0.135143	0.92768	0.968987	ENST00000585895.1
ENSG00000179361	ARID3B - ENSG00000179361	299.876	0.0973096	0.18751	0.291048	0.541452	ENST00000346246.9
ENSG00000032219	ARID4A - ENSG00000032219	1627.42	-0.0728375	0.0893096	0.248806	0.491119	ENST00000355431.7
ENSG00000054267	ARID4B - ENSG00000054267	1712.59	-0.101731	0.0975165	0.136148	0.339674	ENST00000474953.5
ENSG00000196843	ARID5A - ENSG00000196843	1595.81	0.0134439	0.106508	0.847519	0.93369	ENST00000470579.5
ENSG00000150347	ARID5B - ENSG00000150347	2442.93	-0.458424	0.109148	6.92434e-07	1.46223e-05	ENST00000279873.11
ENSG00000166233	ARIH1 - ENSG00000166233	3093.08	0.058953	0.0821217	0.318771	0.570426	ENST00000379887.8
ENSG00000177479	ARIH2 - ENSG00000177479	2345.66	0.136285	0.0940381	0.0475813	0.166047	ENST00000452882.5
ENSG00000221883	ARIH2OS - ENSG00000221883	16.1858	0.0467529	0.25401	0.619882	0.81355	ENST00000647812.1
ENSG00000120805	ARL1 - ENSG00000120805	2472.87	-0.0463684	0.0831041	0.436497	0.680122	ENST00000261636.12
ENSG00000175414	ARL10 - ENSG00000175414	915.915	0.000365273	0.153051	0.996399	0.99896	ENST00000310389.5
ENSG00000152213	ARL11 - ENSG00000152213	405.994	0.0165927	0.132606	0.830134	0.925822	ENST00000282026.1
ENSG00000169379	ARL13B - ENSG00000169379	579.89	-0.198386	0.110253	0.0140841	0.0675608	ENST00000478400.3
ENSG00000152219	ARL14EP - ENSG00000152219	725.618	0.0540587	0.10017	0.426036	0.670914	ENST00000282032.3
ENSG00000185305	ARL15 - ENSG00000185305	931.299	-0.0431676	0.111436	0.54919	0.768019	ENST00000502271.5
ENSG00000214087	ARL16 - ENSG00000214087	580.636	-0.0864024	0.096894	0.199157	0.428789	ENST00000397498.8
ENSG00000185829	ARL17A - ENSG00000185829	122.91	-0.00712489	0.201104	0.934801	0.971929	ENST00000445552.6
ENSG00000228696	ARL17B - ENSG00000228696	18.3881	-0.19452	0.565683	0.134224	0.337312	ENST00000570618.5
ENSG00000275748	ARL17B - ENSG00000275748	11.9362	0.0853298	0.330613	0.414671	0.660664	ENST00000622165.3
ENSG00000276276	ARL17B - ENSG00000276276	42.6336	-0.058981	0.241746	0.53168	0.754919	ENST00000634170.1
ENSG00000213465	ARL2 - ENSG00000213465	554.084	-0.0334173	0.107499	0.635428	0.822083	ENST00000246747.8
ENSG00000102931	ARL2BP - ENSG00000102931	2649.28	-0.0040924	0.0593108	0.929067	0.969514	ENST00000219204.7
ENSG00000138175	ARL3 - ENSG00000138175	538.438	0.12335	0.122686	0.121738	0.316874	ENST00000260746.5
ENSG00000122644	ARL4A - ENSG00000122644	430.442	0.81903	0.175445	1.59031e-07	3.8935e-06	ENST00000396662.5
ENSG00000188042	ARL4C - ENSG00000188042	1475.51	0.666811	0.131035	1.67277e-08	4.91568e-07	ENST00000339728.5
ENSG00000175906	ARL4D - ENSG00000175906	5.6738	0.0352221	0.310735	0.717485	0.871438	ENST00000320033.4
ENSG00000162980	ARL5A - ENSG00000162980	2233.68	0.196878	0.111139	0.015131	0.0713091	ENST00000495604.5
ENSG00000165997	ARL5B - ENSG00000165997	1199.33	-0.243652	0.13021	0.00808749	0.0441365	ENST00000377275.3
ENSG00000141748	ARL5C - ENSG00000141748	1.11334	-0.0429571	0.543388	0.533663	NA	ENST00000269586.11
ENSG00000113966	ARL6 - ENSG00000113966	132.347	0.0561323	0.170312	0.512518	0.740595	ENST00000493990.5
ENSG00000170540	ARL6IP1 - ENSG00000170540	14903.7	0.0893541	0.0795439	0.126543	0.324581	ENST00000304414.11
ENSG00000182196	ARL6IP4 - ENSG00000182196	1480.53	0.01155	0.0805102	0.842982	0.931156	ENST00000543566.5
ENSG00000144746	ARL6IP5 - ENSG00000144746	9864.96	-0.126078	0.0958184	0.0673278	0.211959	ENST00000273258.3
ENSG00000177917	ARL6IP6 - ENSG00000177917	802.822	-0.181914	0.143152	0.0454524	0.160799	ENST00000495469.5
ENSG00000143862	ARL8A - ENSG00000143862	3312.61	0.0605139	0.0982815	0.367883	0.617515	ENST00000272217.6
ENSG00000134108	ARL8B - ENSG00000134108	12457	0.0474776	0.104068	0.493979	0.727549	ENST00000256496.7
ENSG00000196503	ARL9 - ENSG00000196503	2.29628	-0.0182627	0.427539	0.841679	NA	ENST00000640821.2
ENSG00000104442	ARMC1 - ENSG00000104442	1420.75	0.0131873	0.0822566	0.823788	0.924124	ENST00000276569.7
ENSG00000170632	ARMC10 - ENSG00000170632	1031.11	-0.0690469	0.12167	0.365407	0.616045	ENST00000428183.6
ENSG00000282813	ARMC10 - ENSG00000282813	368.36	0.124843	0.142271	0.145485	0.353253	ENST00000632917.1
ENSG00000157343	ARMC12 - ENSG00000157343	1.13807	-0.109932	0.540393	0.261345	NA	ENST00000373869.7
ENSG00000118690	ARMC2 - ENSG00000118690	76.4273	0.154436	0.256217	0.157795	0.371661	ENST00000392644.8
ENSG00000140691	ARMC5 - ENSG00000140691	264.159	-0.0548544	0.107972	0.440347	0.683786	ENST00000408912.7
ENSG00000105676	ARMC6 - ENSG00000105676	983.164	0.039697	0.0860737	0.516115	0.743438	ENST00000392335.6
ENSG00000125449	ARMC7 - ENSG00000125449	495.185	0.0284136	0.110378	0.690779	0.856159	ENST00000581078.1
ENSG00000114098	ARMC8 - ENSG00000114098	1625.75	-0.0379293	0.0948151	0.561643	0.777064	ENST00000481646.5
ENSG00000135931	ARMC9 - ENSG00000135931	6376.05	0.0166897	0.121438	0.823046	0.923772	ENST00000349938.8
ENSG00000126947	ARMCX1 - ENSG00000126947	1091.63	0.0219643	0.0857836	0.718803	0.871823	ENST00000372829.7
ENSG00000184867	ARMCX2 - ENSG00000184867	218.052	0.0584936	0.16966	0.495362	0.728713	ENST00000488982.1
ENSG00000102401	ARMCX3 - ENSG00000102401	2767.65	0.0736935	0.0722107	0.170483	0.389617	ENST00000341189.8
ENSG00000196440	ARMCX4 - ENSG00000196440	116.303	0.192656	0.236342	0.0863875	0.250948	ENST00000433011.5
ENSG00000125962	ARMCX5 - ENSG00000125962	375.885	-0.0291918	0.111909	0.684971	0.853445	ENST00000246174.6
ENSG00000198960	ARMCX6 - ENSG00000198960	1527.96	-0.0186233	0.0724031	0.729133	0.877043	ENST00000497931.5
ENSG00000198520	ARMH1 - ENSG00000198520	105.363	-0.229007	0.266073	0.0617404	0.198882	ENST00000424484.5
ENSG00000120029	ARMH3 - ENSG00000120029	1671.06	0.205245	0.103567	0.00894821	0.0479281	ENST00000495001.1
ENSG00000139971	ARMH4 - ENSG00000139971	23.6185	0.107024	0.423115	0.332871	0.58457	ENST00000556788.1
ENSG00000146476	ARMT1 - ENSG00000146476	3143.34	0.242726	0.0996294	0.00221423	0.0157376	ENST00000367294.3
ENSG00000143437	ARNT - ENSG00000143437	2371.77	0.232939	0.0880756	0.00141409	0.0108813	ENST00000358595.9
ENSG00000172379	ARNT2 - ENSG00000172379	2.82477	-0.107015	0.524547	0.281709	NA	ENST00000529181.1
ENSG00000133794	ARNTL - ENSG00000133794	952.851	0.0583961	0.0941506	0.370901	0.620119	ENST00000529050.5
ENSG00000029153	ARNTL2 - ENSG00000029153	1226.12	-0.279554	0.131026	0.00326215	0.0216421	ENST00000544915.5
ENSG00000241685	ARPC1A - ENSG00000241685	2001.86	0.0431443	0.0819736	0.464481	0.704296	ENST00000262942.9
ENSG00000130429	ARPC1B - ENSG00000130429	11165.2	-0.0347429	0.09539	0.596307	0.800753	ENST00000443222.6
ENSG00000163466	ARPC2 - ENSG00000163466	19611.8	-0.0363994	0.0498222	0.358139	0.608917	ENST00000315717.9
ENSG00000111229	ARPC3 - ENSG00000111229	14602.2	0.107361	0.0563128	0.0189822	0.0841008	ENST00000228825.11
ENSG00000241553	ARPC4 - ENSG00000241553	8759.22	-0.0110104	0.0648275	0.82344	0.924068	ENST00000498623.6
ENSG00000250151	ARPC4-TTLL3 - ENSG00000250151	168.107	-0.238611	0.207857	0.0349393	0.132696	ENST00000418163.5
ENSG00000162704	ARPC5 - ENSG00000162704	18311.3	0.293699	0.0579088	5.48399e-08	1.46147e-06	ENST00000359856.10
ENSG00000136950	ARPC5L - ENSG00000136950	986.058	-0.00216626	0.070188	0.967136	0.987185	ENST00000353214.6
ENSG00000242498	ARPIN - ENSG00000242498	1431.55	0.389093	0.160907	0.000693431	0.00597245	ENST00000357484.9
ENSG00000128989	ARPP19 - ENSG00000128989	5725.8	0.0312086	0.0629785	0.51561	0.743393	ENST00000566423.5
ENSG00000137486	ARRB1 - ENSG00000137486	4229.29	0.152344	0.114123	0.0528219	0.178824	ENST00000420843.6
ENSG00000141480	ARRB2 - ENSG00000141480	9858.61	0.271802	0.0913383	0.000383042	0.00368988	ENST00000269260.6
ENSG00000197070	ARRDC1 - ENSG00000197070	593.86	-0.0940409	0.134789	0.248344	0.490552	ENST00000371421.8
ENSG00000105643	ARRDC2 - ENSG00000105643	1135.77	0.419507	0.158818	0.000307812	0.00308488	ENST00000379656.7
ENSG00000113369	ARRDC3 - ENSG00000113369	3111.03	-0.114466	0.264759	0.270776	0.518645	ENST00000265138.3
ENSG00000140450	ARRDC4 - ENSG00000140450	2550.46	-0.0182504	0.148953	0.820627	0.92262	ENST00000268042.6
ENSG00000100299	ARSA - ENSG00000100299	1343.3	0.000465098	0.0908347	0.994151	0.998314	ENST00000610191.1
ENSG00000113273	ARSB - ENSG00000113273	3111.42	-0.0352516	0.0961607	0.592891	0.798897	ENST00000264914.9
ENSG00000006756	ARSD - ENSG00000006756	1156.48	0.0532797	0.0845111	0.377458	0.625823	ENST00000381154.5
ENSG00000141337	ARSG - ENSG00000141337	65.6587	-0.368033	0.353441	0.0209322	0.0907233	ENST00000448504.6
ENSG00000183876	ARSI - ENSG00000183876	7.52455	-0.0118233	0.331297	0.902728	0.957012	ENST00000328668.7
ENSG00000180801	ARSJ - ENSG00000180801	1.90423	-0.0220252	0.404485	0.816087	NA	ENST00000315366.7
ENSG00000164291	ARSK - ENSG00000164291	262.646	-0.00802935	0.149521	0.920456	0.965719	ENST00000380009.8
ENSG00000156219	ART3 - ENSG00000156219	2.11062	0.189981	0.67178	0.0976141	NA	ENST00000513353.5
ENSG00000167311	ART5 - ENSG00000167311	1.4034	0.000199708	0.465206	0.998083	NA	ENST00000397068.7
ENSG00000173409	ARV1 - ENSG00000173409	407.105	0.0429312	0.117786	0.562545	0.777755	ENST00000497753.1
ENSG00000099889	ARVCF - ENSG00000099889	32.9308	0.0183577	0.217292	0.83668	0.928689	ENST00000263207.7
ENSG00000214435	AS3MT - ENSG00000214435	3.27689	0.0266549	0.528513	0.696507	0.859009	ENST00000369880.7
ENSG00000104763	ASAH1 - ENSG00000104763	68776.6	0.345045	0.0485284	6.92813e-14	5.27097e-12	ENST00000637790.1
ENSG00000188611	ASAH2 - ENSG00000188611	5.30479	-0.989096	1.71329	0.0025874	0.0178497	ENST00000395526.8
ENSG00000204147	ASAH2B - ENSG00000204147	25.5156	-0.126732	0.370746	0.267645	0.514833	ENST00000374007.5
ENSG00000153317	ASAP1 - ENSG00000153317	15813.5	0.446672	0.0986305	1.51916e-07	3.73222e-06	ENST00000524124.5
ENSG00000151693	ASAP2 - ENSG00000151693	912.668	0.0576178	0.19928	0.520413	0.746579	ENST00000281419.7
ENSG00000088280	ASAP3 - ENSG00000088280	8.97614	-0.0294441	0.33204	0.763143	0.895102	ENST00000495646.5
ENSG00000065802	ASB1 - ENSG00000065802	814.997	-0.0841329	0.114192	0.258344	0.503557	ENST00000463352.5
ENSG00000165192	ASB11 - ENSG00000165192	9.39094	-0.0371775	0.326464	0.704932	0.863903	ENST00000380470.7
ENSG00000196372	ASB13 - ENSG00000196372	1001.96	-0.0690721	0.105849	0.328236	0.580609	ENST00000493897.1
ENSG00000182177	ASB18 - ENSG00000182177	1.33833	-0.041125	0.446845	0.653465	NA	ENST00000645891.1
ENSG00000100628	ASB2 - ENSG00000100628	25.4802	0.0434203	0.248675	0.64237	0.826355	ENST00000555019.5
ENSG00000115239	ASB3 - ENSG00000115239	385.426	-0.0851559	0.143404	0.304872	0.556318	ENST00000406053.5
ENSG00000148331	ASB6 - ENSG00000148331	807.541	-0.224012	0.101039	0.00445309	0.0276749	ENST00000277459.8
ENSG00000183475	ASB7 - ENSG00000183475	569.364	-0.0439592	0.090766	0.488683	0.724045	ENST00000332783.11
ENSG00000177981	ASB8 - ENSG00000177981	1492.87	0.0315292	0.0752874	0.56878	0.782475	ENST00000317697.7
ENSG00000138303	ASCC1 - ENSG00000138303	752.588	-0.144762	0.0999716	0.0448864	0.159315	ENST00000342444.8
ENSG00000100325	ASCC2 - ENSG00000100325	1576.13	0.0469489	0.0721419	0.379525	0.627706	ENST00000307790.7
ENSG00000112249	ASCC3 - ENSG00000112249	1850.9	-0.0939722	0.122225	0.226595	0.462945	ENST00000369162.6
ENSG00000183734	ASCL2 - ENSG00000183734	13.818	0.0318325	0.26922	0.735912	0.880636	ENST00000331289.4
ENSG00000187855	ASCL4 - ENSG00000187855	1.27757	0.00624805	0.429066	0.944936	NA	ENST00000342331.4
ENSG00000111875	ASF1A - ENSG00000111875	497.036	0.000768044	0.112765	0.991487	0.997124	ENST00000229595.5
ENSG00000105011	ASF1B - ENSG00000105011	731.531	-1.84106	0.208841	1.70633e-19	2.71307e-17	ENST00000263382.7
ENSG00000141505	ASGR1 - ENSG00000141505	15.1985	-0.00571431	0.261016	0.95086	0.98	ENST00000269299.7
ENSG00000161944	ASGR2 - ENSG00000161944	334.126	0.0460806	0.174827	0.590471	0.797533	ENST00000355035.9
ENSG00000116539	ASH1L - ENSG00000116539	1431.71	-0.025538	0.120697	0.732007	0.878222	ENST00000368346.7
ENSG00000129691	ASH2L - ENSG00000129691	1246.15	-0.013782	0.116373	0.850576	0.934728	ENST00000343823.10
ENSG00000110881	ASIC1 - ENSG00000110881	128.963	1.18822	0.243156	3.85082e-08	1.06018e-06	ENST00000228468.8
ENSG00000213199	ASIC3 - ENSG00000213199	31.9319	-0.249008	0.386725	0.0772946	0.232673	ENST00000357922.8
ENSG00000101440	ASIP - ENSG00000101440	27.1909	0.836175	0.614201	0.00327921	0.021721	ENST00000568305.5
ENSG00000126522	ASL - ENSG00000126522	710.221	0.0196191	0.090851	0.757209	0.891904	ENST00000304874.13
ENSG00000169093	ASMTL - ENSG00000169093	539.382	0.157252	0.155289	0.0874088	0.252846	ENST00000381317.8
ENSG00000198356	ASNA1 - ENSG00000198356	1912.75	-0.0533561	0.082503	0.368194	0.617849	ENST00000591090.5
ENSG00000070669	ASNS - ENSG00000070669	141.812	-0.0270056	0.257893	0.771947	0.899813	ENST00000394309.7
ENSG00000138381	ASNSD1 - ENSG00000138381	1588.7	0.0155467	0.0868033	0.800489	0.912128	ENST00000607062.5
ENSG00000108381	ASPA - ENSG00000108381	1.56546	-0.102248	0.516693	0.30073	NA	ENST00000577034.1
ENSG00000198363	ASPH - ENSG00000198363	8752.32	0.455976	0.225159	0.00153113	0.011654	ENST00000379454.8
ENSG00000174939	ASPHD1 - ENSG00000174939	121.762	-2.94576	0.347641	4.14703e-19	6.24305e-17	ENST00000563177.5
ENSG00000128203	ASPHD2 - ENSG00000128203	119.524	-0.000108381	0.160346	0.998946	0.999691	ENST00000215906.5
ENSG00000066279	ASPM - ENSG00000066279	624.328	-0.989869	1.03762	0.00447869	0.0277973	ENST00000367409.8
ENSG00000244617	ASPRV1 - ENSG00000244617	15.3316	0.160524	0.368462	0.185148	0.409696	ENST00000320256.5
ENSG00000169696	ASPSCR1 - ENSG00000169696	421.839	0.0511493	0.123135	0.500873	0.733429	ENST00000581484.5
ENSG00000162174	ASRGL1 - ENSG00000162174	164.28	0.16441	0.19224	0.103056	0.284	ENST00000415229.6
ENSG00000130707	ASS1 - ENSG00000130707	197.051	-0.0688247	0.248811	0.473681	0.71135	ENST00000352480.9
ENSG00000034533	ASTE1 - ENSG00000034533	334.424	0.0622381	0.127813	0.423458	0.668193	ENST00000514044.5
ENSG00000188886	ASTL - ENSG00000188886	2.66082	-0.0628773	0.418763	0.529171	NA	ENST00000342380.2
ENSG00000152092	ASTN1 - ENSG00000152092	257.374	1.19693	0.594538	0.000541485	0.00492452	ENST00000367657.7
ENSG00000148219	ASTN2 - ENSG00000148219	683.522	-1.27402	0.208351	3.75374e-11	1.85084e-09	ENST00000288520.9
ENSG00000171456	ASXL1 - ENSG00000171456	2038.72	-0.0922676	0.110676	0.209212	0.441298	ENST00000375687.9
ENSG00000143970	ASXL2 - ENSG00000143970	2452.57	0.058728	0.0812758	0.316804	0.568126	ENST00000435504.8
ENSG00000138138	ATAD1 - ENSG00000138138	2038.75	-0.110798	0.104431	0.123117	0.318857	ENST00000308448.11
ENSG00000156802	ATAD2 - ENSG00000156802	958.452	-1.22847	0.224795	1.7843e-09	6.37617e-08	ENST00000517666.5
ENSG00000119778	ATAD2B - ENSG00000119778	876.992	-0.137809	0.162592	0.133551	0.336159	ENST00000238789.9
ENSG00000197785	ATAD3A - ENSG00000197785	674.412	-0.244666	0.165206	0.0177808	0.080414	ENST00000378756.7
ENSG00000160072	ATAD3B - ENSG00000160072	696.925	-0.0133697	0.112825	0.852809	0.93602	ENST00000308647.7
ENSG00000215915	ATAD3C - ENSG00000215915	9.05021	-0.163255	0.474855	0.190991	0.417768	ENST00000378785.6
ENSG00000176208	ATAD5 - ENSG00000176208	150.158	-1.14672	0.345556	2.02713e-05	0.000291523	ENST00000578295.5
ENSG00000137343	ATAT1 - ENSG00000137343	74.0523	0.157866	0.243281	0.14452	0.351967	ENST00000318999.11
ENSG00000229061	ATAT1 - ENSG00000229061	71.0911	0.258462	0.258838	0.0400606	0.14675	ENST00000443114.5
ENSG00000231257	ATAT1 - ENSG00000231257	18.9658	0.0713268	0.263131	0.465216	0.704621	ENST00000473441.1
ENSG00000167654	ATCAY - ENSG00000167654	4.50701	-0.0275206	0.323839	0.777358	0.902024	ENST00000598136.5
ENSG00000107669	ATE1 - ENSG00000107669	1538.61	-0.0444497	0.0881526	0.474842	0.712036	ENST00000369043.7
ENSG00000123268	ATF1 - ENSG00000123268	1258.43	0.13831	0.0997531	0.0533836	0.180165	ENST00000552510.5
ENSG00000115966	ATF2 - ENSG00000115966	2830.44	0.138139	0.0835511	0.0301054	0.119167	ENST00000264110.6
ENSG00000162772	ATF3 - ENSG00000162772	5128.62	-2.46943	0.30406	3.86313e-17	4.67241e-15	ENST00000366981.8
ENSG00000128272	ATF4 - ENSG00000128272	7001.77	0.0110923	0.0737319	0.838982	0.929591	ENST00000404241.6
ENSG00000169136	ATF5 - ENSG00000169136	7103.93	-0.0253366	0.156214	0.756957	0.891898	ENST00000595125.5
ENSG00000118217	ATF6 - ENSG00000118217	3680.26	0.175739	0.0986792	0.0176046	0.079991	ENST00000367942.3
ENSG00000168468	ATF6B - ENSG00000168468	1274.59	0.0354119	0.119725	0.634634	0.821732	ENST00000293709.10
ENSG00000213676	ATF6B - ENSG00000213676	1375.17	-0.0355876	0.111543	0.620855	0.813941	ENST00000375203.7
ENSG00000228628	ATF6B - ENSG00000228628	49.7255	-0.00939194	0.19758	0.913779	0.963195	ENST00000425571.6
ENSG00000234539	ATF6B - ENSG00000234539	78.8656	0.0393534	0.543938	0.560481	0.775911	ENST00000427136.6
ENSG00000170653	ATF7 - ENSG00000170653	1317.14	0.141668	0.121712	0.0791254	0.236665	ENST00000548446.6
ENSG00000171681	ATF7IP - ENSG00000171681	1908.71	0.09094	0.100151	0.187365	0.41282	ENST00000539659.5
ENSG00000166669	ATF7IP2 - ENSG00000166669	239.04	-0.0048071	0.141033	0.951417	0.980233	ENST00000564797.5
ENSG00000152348	ATG10 - ENSG00000152348	245.298	0.0417336	0.108216	0.556062	0.772666	ENST00000355178.8
ENSG00000123395	ATG101 - ENSG00000123395	970.104	0.0936263	0.10805	0.196514	0.425991	ENST00000547409.1
ENSG00000145782	ATG12 - ENSG00000145782	1821.24	-0.00183657	0.0776571	0.974204	0.989401	ENST00000509910.1
ENSG00000175224	ATG13 - ENSG00000175224	2248.09	-0.0328738	0.101073	0.628786	0.818503	ENST00000580238.5
ENSG00000126775	ATG14 - ENSG00000126775	620.059	0.0289704	0.0955901	0.658972	0.837158	ENST00000558189.1
ENSG00000085978	ATG16L1 - ENSG00000085978	754.294	0.0400832	0.0904297	0.526618	0.751511	ENST00000431917.5
ENSG00000168010	ATG16L2 - ENSG00000168010	1192.36	-0.186971	0.106521	0.0170161	0.0779774	ENST00000321297.9
ENSG00000110046	ATG2A - ENSG00000110046	653.547	-0.0811786	0.161834	0.347391	0.597408	ENST00000418259.5
ENSG00000066739	ATG2B - ENSG00000066739	1104.71	-0.214394	0.166944	0.0331759	0.128096	ENST00000359933.5
ENSG00000144848	ATG3 - ENSG00000144848	2159.58	0.0666428	0.0839077	0.268302	0.515581	ENST00000283290.9
ENSG00000101844	ATG4A - ENSG00000101844	581.84	-0.0375516	0.134812	0.631968	0.820457	ENST00000372232.7
ENSG00000168397	ATG4B - ENSG00000168397	1477.19	-0.225482	0.133028	0.0137338	0.0661496	ENST00000405546.7
ENSG00000125703	ATG4C - ENSG00000125703	1312.53	0.467825	0.154698	7.44451e-05	0.000906603	ENST00000443289.5
ENSG00000130734	ATG4D - ENSG00000130734	287.472	0.0179413	0.1145	0.804896	0.913985	ENST00000586417.5
ENSG00000057663	ATG5 - ENSG00000057663	1595.34	0.0666964	0.0719851	0.212334	0.444717	ENST00000636437.1
ENSG00000197548	ATG7 - ENSG00000197548	4171.39	-0.060806	0.0923727	0.345424	0.596109	ENST00000451513.5
ENSG00000198925	ATG9A - ENSG00000198925	1155.29	-0.0360504	0.0789623	0.529671	0.753444	ENST00000409033.7
ENSG00000181652	ATG9B - ENSG00000181652	17.258	-1.04839	0.877447	0.0031923	0.0212285	ENST00000498521.2
ENSG00000138363	ATIC - ENSG00000138363	2138.26	-0.0553716	0.119248	0.460259	0.699761	ENST00000236959.13
ENSG00000198513	ATL1 - ENSG00000198513	6.21257	-0.452544	0.817292	0.0269831	0.109622	ENST00000556478.2
ENSG00000119787	ATL2 - ENSG00000119787	1031.66	-0.04644	0.0714392	0.381019	0.628607	ENST00000378954.8
ENSG00000184743	ATL3 - ENSG00000184743	3106.3	0.0449505	0.058842	0.321226	0.573164	ENST00000398868.7
ENSG00000149311	ATM - ENSG00000149311	2625.6	0.142155	0.0993912	0.0474599	0.165747	ENST00000527805.5
ENSG00000166454	ATMIN - ENSG00000166454	2692.53	0.0545556	0.0715606	0.30416	0.555592	ENST00000299575.4
ENSG00000111676	ATN1 - ENSG00000111676	2305.48	-0.066399	0.137867	0.409433	0.655565	ENST00000356654.8
ENSG00000172238	ATOH1 - ENSG00000172238	1.39586	-0.0024138	0.487403	0.97512	NA	ENST00000306011.4
ENSG00000168874	ATOH8 - ENSG00000168874	93.5034	-0.0314172	0.170113	0.708845	0.865251	ENST00000469442.5
ENSG00000177556	ATOX1 - ENSG00000177556	2485.79	0.130633	0.121775	0.102063	0.281815	ENST00000521264.5
ENSG00000206190	ATP10A - ENSG00000206190	845.965	0.510538	0.459367	0.0110082	0.0561561	ENST00000356865.10
ENSG00000145246	ATP10D - ENSG00000145246	837.427	0.0838569	0.126127	0.284684	0.535217	ENST00000273859.7
ENSG00000068650	ATP11A - ENSG00000068650	3843.39	-0.291607	0.0738071	1.01013e-05	0.000158474	ENST00000487903.5
ENSG00000058063	ATP11B - ENSG00000058063	2375.26	0.0181571	0.0876217	0.769334	0.898586	ENST00000323116.9
ENSG00000101974	ATP11C - ENSG00000101974	1154.23	0.081304	0.102599	0.243331	0.484369	ENST00000370557.5
ENSG00000105726	ATP13A1 - ENSG00000105726	2912.25	-0.0272123	0.0808652	0.641433	0.825865	ENST00000467160.1
ENSG00000159363	ATP13A2 - ENSG00000159363	1409.18	-0.0718525	0.0979945	0.285947	0.536579	ENST00000326735.12
ENSG00000133657	ATP13A3 - ENSG00000133657	6957.31	-0.0895352	0.135209	0.270643	0.518645	ENST00000439040.5
ENSG00000127249	ATP13A4 - ENSG00000127249	1.42519	0.123826	0.562534	0.216628	NA	ENST00000400270.6
ENSG00000163399	ATP1A1 - ENSG00000163399	22144.1	-0.184921	0.122017	0.0281639	0.113192	ENST00000418797.5
ENSG00000018625	ATP1A2 - ENSG00000018625	1.89264	-0.138361	0.650817	0.136415	NA	ENST00000472488.5
ENSG00000105409	ATP1A3 - ENSG00000105409	2.49311	-0.0802456	0.449306	0.427864	NA	ENST00000441343.5
ENSG00000132681	ATP1A4 - ENSG00000132681	5.16603	0.0476304	0.412726	0.624829	0.816074	ENST00000368081.8
ENSG00000143153	ATP1B1 - ENSG00000143153	40337.9	0.0490633	0.145604	0.54539	0.765201	ENST00000494797.1
ENSG00000129244	ATP1B2 - ENSG00000129244	6.73035	-0.0740863	0.327846	0.470787	0.708434	ENST00000577026.5
ENSG00000069849	ATP1B3 - ENSG00000069849	6867.31	0.0794892	0.0841965	0.190079	0.416702	ENST00000475483.5
ENSG00000166896	ATP23 - ENSG00000166896	93.7598	-0.113694	0.206693	0.240735	0.481709	ENST00000647763.1
ENSG00000196296	ATP2A1 - ENSG00000196296	12.0282	-0.44373	0.746751	0.0304851	0.120297	ENST00000357084.7
ENSG00000174437	ATP2A2 - ENSG00000174437	16608	0.0804486	0.0734825	0.141435	0.347653	ENST00000552636.1
ENSG00000074370	ATP2A3 - ENSG00000074370	218.674	-0.725209	0.380399	0.00116093	0.00921395	ENST00000397041.7
ENSG00000070961	ATP2B1 - ENSG00000070961	6928.06	-0.153961	0.17683	0.11093	0.298417	ENST00000359142.7
ENSG00000157087	ATP2B2 - ENSG00000157087	7.78376	-4.5467	2.63385	2.91032e-05	0.000402186	ENST00000397077.6
ENSG00000067842	ATP2B3 - ENSG00000067842	3.2474	-0.121203	0.535401	0.242013	0.482764	ENST00000349466.6
ENSG00000058668	ATP2B4 - ENSG00000058668	2960.37	-0.633613	0.18337	1.55757e-05	0.000229356	ENST00000357681.9
ENSG00000017260	ATP2C1 - ENSG00000017260	3788.1	-0.11501	0.0729656	0.0408361	0.148898	ENST00000505330.5
ENSG00000152234	ATP5F1A - ENSG00000152234	15146.4	-0.171627	0.0678788	0.00290156	0.0196742	ENST00000398752.10
ENSG00000110955	ATP5F1B - ENSG00000110955	21255	-0.211214	0.0844346	0.00245743	0.0171306	ENST00000548474.2
ENSG00000165629	ATP5F1C - ENSG00000165629	4975.92	-0.00633921	0.0629199	0.895379	0.95396	ENST00000356708.11
ENSG00000099624	ATP5F1D - ENSG00000099624	694.755	-0.0815428	0.117869	0.280863	0.530444	ENST00000395633.5
ENSG00000124172	ATP5F1E - ENSG00000124172	5735.56	0.0932717	0.110181	0.203391	0.434847	ENST00000243997.7
ENSG00000130770	ATP5IF1 - ENSG00000130770	1081.61	-0.0872348	0.116101	0.246458	0.488394	ENST00000497986.5
ENSG00000159199	ATP5MC1 - ENSG00000159199	852.305	-0.36651	0.107581	3.35283e-05	0.000456211	ENST00000355938.9
ENSG00000135390	ATP5MC2 - ENSG00000135390	5261.53	0.0828464	0.0969199	0.21748	0.451455	ENST00000394349.8
ENSG00000154518	ATP5MC3 - ENSG00000154518	7230.25	-0.126398	0.0974221	0.0697128	0.21758	ENST00000284727.8
ENSG00000173915	ATP5MD - ENSG00000173915	1913.83	0.0145508	0.0733757	0.788979	0.906567	ENST00000369825.6
ENSG00000169020	ATP5ME - ENSG00000169020	1425.22	-0.0824115	0.0917264	0.202413	0.433795	ENST00000515202.5
ENSG00000241468	ATP5MF - ENSG00000241468	2643.27	-0.0471485	0.0723888	0.378792	0.627227	ENST00000466753.1
ENSG00000248919	ATP5MF-PTCD1 - ENSG00000248919	225.778	-0.137773	0.143392	0.113861	0.303893	ENST00000413834.5
ENSG00000167283	ATP5MG - ENSG00000167283	4071.58	-0.0146053	0.0612533	0.756586	0.89161	ENST00000300688.7
ENSG00000156411	ATP5MPL - ENSG00000156411	1944.76	0.0513809	0.082531	0.386228	0.634322	ENST00000286953.7
ENSG00000116459	ATP5PB - ENSG00000116459	7221.84	0.010009	0.0556599	0.818558	0.92201	ENST00000493119.5
ENSG00000167863	ATP5PD - ENSG00000167863	2694.11	0.0699571	0.0726879	0.194772	0.423642	ENST00000580649.1
ENSG00000154723	ATP5PF - ENSG00000154723	1948.5	-0.226601	0.0884946	0.00186327	0.0136334	ENST00000400099.5
ENSG00000241837	ATP5PO - ENSG00000241837	3883.49	0.00618871	0.05769	0.890478	0.951124	ENST00000431254.5
ENSG00000071553	ATP6AP1 - ENSG00000071553	18358.5	-0.0998308	0.0882719	0.116649	0.308827	ENST00000369762.6
ENSG00000205464	ATP6AP1L - ENSG00000205464	39.6671	-0.0676275	0.236904	0.475435	0.712699	ENST00000380167.8
ENSG00000182220	ATP6AP2 - ENSG00000182220	28658.1	0.0154232	0.0646459	0.753922	0.890689	ENST00000436783.6
ENSG00000033627	ATP6V0A1 - ENSG00000033627	10264.6	0.203016	0.107779	0.0113066	0.0572861	ENST00000393829.6
ENSG00000185344	ATP6V0A2 - ENSG00000185344	1535.98	-0.0686455	0.11175	0.346486	0.59685	ENST00000330342.7
ENSG00000117410	ATP6V0B - ENSG00000117410	7109.13	-0.0588877	0.0634631	0.222183	0.458057	ENST00000472505.6
ENSG00000185883	ATP6V0C - ENSG00000185883	11542	-0.0363463	0.0941071	0.576144	0.788309	ENST00000330398.8
ENSG00000159720	ATP6V0D1 - ENSG00000159720	8050.42	0.155599	0.0829991	0.0163309	0.0754729	ENST00000568620.5
ENSG00000147614	ATP6V0D2 - ENSG00000147614	3589.52	0.434956	0.285196	0.00563855	0.0332463	ENST00000521564.1
ENSG00000113732	ATP6V0E1 - ENSG00000113732	7217.57	0.192843	0.0784175	0.00311537	0.0208147	ENST00000519374.5
ENSG00000171130	ATP6V0E2 - ENSG00000171130	755.006	-0.0820814	0.138331	0.314359	0.565892	ENST00000421974.6
ENSG00000114573	ATP6V1A - ENSG00000114573	7794.96	0.011542	0.0630007	0.810846	0.918016	ENST00000273398.7
ENSG00000116039	ATP6V1B1 - ENSG00000116039	1.12495	-0.0063966	0.492002	0.933138	NA	ENST00000234396.9
ENSG00000147416	ATP6V1B2 - ENSG00000147416	34870.5	0.269296	0.0743447	4.6909e-05	0.00061237	ENST00000276390.6
ENSG00000155097	ATP6V1C1 - ENSG00000155097	10527.7	0.280362	0.132403	0.00336327	0.0221778	ENST00000518857.5
ENSG00000143882	ATP6V1C2 - ENSG00000143882	74.0163	-0.32805	0.431158	0.0423579	0.15291	ENST00000648362.1
ENSG00000100554	ATP6V1D - ENSG00000100554	3811.45	-0.0149153	0.0656104	0.76452	0.8956	ENST00000555723.5
ENSG00000131100	ATP6V1E1 - ENSG00000131100	6459.31	0.00309405	0.0638805	0.949452	0.97942	ENST00000253413.9
ENSG00000250565	ATP6V1E2 - ENSG00000250565	60.8974	-0.0213464	0.191097	0.804714	0.91396	ENST00000524249.5
ENSG00000128524	ATP6V1F - ENSG00000128524	11391.3	-0.000902148	0.055132	0.983389	0.992987	ENST00000249289.4
ENSG00000272899	ATP6V1FNB - ENSG00000272899	28.9381	-0.305894	0.369826	0.0418654	0.151596	ENST00000609480.3
ENSG00000136888	ATP6V1G1 - ENSG00000136888	5503.42	0.0152875	0.0575556	0.732872	0.878962	ENST00000374050.3
ENSG00000213760	ATP6V1G2 - ENSG00000213760	1.53311	-0.113293	0.597981	0.203291	NA	ENST00000303892.9
ENSG00000227587	ATP6V1G2 - ENSG00000227587	16.1491	0.0381952	0.254165	0.683152	0.852647	ENST00000441959.2
ENSG00000047249	ATP6V1H - ENSG00000047249	5440.06	-0.257048	0.146832	0.00928005	0.0494435	ENST00000355221.7
ENSG00000165240	ATP7A - ENSG00000165240	1334.19	0.265	0.094549	0.000677331	0.00587311	ENST00000341514.10
ENSG00000123191	ATP7B - ENSG00000123191	65.9772	0.100375	0.230516	0.30666	0.557998	ENST00000634519.1
ENSG00000124406	ATP8A1 - ENSG00000124406	2633.97	1.12695	0.159422	6.49023e-14	4.99148e-12	ENST00000514372.5
ENSG00000081923	ATP8B1 - ENSG00000081923	90.16	0.310647	0.42343	0.0481855	0.167701	ENST00000283684.9
ENSG00000143515	ATP8B2 - ENSG00000143515	198.918	-1.05587	0.334503	3.42947e-05	0.000464851	ENST00000368487.7
ENSG00000130270	ATP8B3 - ENSG00000130270	12.3766	0.0127473	0.277623	0.892277	0.951802	ENST00000310127.10
ENSG00000104043	ATP8B4 - ENSG00000104043	5028.91	0.367508	0.119078	0.000102559	0.00119844	ENST00000558498.5
ENSG00000054793	ATP9A - ENSG00000054793	2373.38	-0.180955	0.133145	0.039173	0.144434	ENST00000311637.9
ENSG00000166377	ATP9B - ENSG00000166377	1226.8	-0.278166	0.17857	0.0117262	0.0588998	ENST00000588600.1
ENSG00000123472	ATPAF1 - ENSG00000123472	1078.61	0.229829	0.100083	0.00350457	0.0228003	ENST00000576409.5
ENSG00000171953	ATPAF2 - ENSG00000171953	563.451	-0.235716	0.168514	0.0224283	0.0958154	ENST00000584205.5
ENSG00000175054	ATR - ENSG00000175054	1012.37	-0.00586621	0.0864151	0.923808	0.966852	ENST00000504521.5
ENSG00000138085	ATRAID - ENSG00000138085	2413.06	-0.0249664	0.0717626	0.63984	0.82507	ENST00000380171.7
ENSG00000164053	ATRIP - ENSG00000164053	285.395	-0.161871	0.168838	0.0907466	0.259793	ENST00000635099.1
ENSG00000088812	ATRN - ENSG00000088812	3575.72	0.0770753	0.0797897	0.185286	0.409696	ENST00000262919.9
ENSG00000107518	ATRNL1 - ENSG00000107518	5.89463	-0.00947484	0.342399	0.922042	0.966029	ENST00000616894.1
ENSG00000085224	ATRX - ENSG00000085224	2517.4	0.302071	0.227936	0.0162178	0.0749993	ENST00000373344.10
ENSG00000124788	ATXN1 - ENSG00000124788	1314.64	0.159078	0.142692	0.0731517	0.224111	ENST00000244769.8
ENSG00000130638	ATXN10 - ENSG00000130638	2500.24	-0.250758	0.106335	0.00249115	0.0173145	ENST00000252934.9
ENSG00000224470	ATXN1L - ENSG00000224470	1799.19	-0.0108361	0.0760444	0.846264	0.932887	ENST00000427980.6
ENSG00000204842	ATXN2 - ENSG00000204842	1311.88	0.0787318	0.100981	0.253085	0.495971	ENST00000642389.1
ENSG00000168488	ATXN2L - ENSG00000168488	4936.41	0.00261788	0.0735784	0.961709	0.984529	ENST00000563314.5
ENSG00000066427	ATXN3 - ENSG00000066427	799.199	-0.0648224	0.108522	0.365129	0.615845	ENST00000642417.1
ENSG00000163635	ATXN7 - ENSG00000163635	428.018	0.0911678	0.147897	0.280366	0.530054	ENST00000487717.5
ENSG00000285258	ATXN7 - ENSG00000285258	279.34	0.486005	0.213738	0.000718293	0.00613802	ENST00000474513.6
ENSG00000146776	ATXN7L1 - ENSG00000146776	424.376	0.0367952	0.116157	0.616528	0.811373	ENST00000419735.7
ENSG00000162650	ATXN7L2 - ENSG00000162650	99.9614	-0.011595	0.178715	0.890956	0.951182	ENST00000463678.5
ENSG00000087152	ATXN7L3 - ENSG00000087152	2847.59	-0.00954775	0.085531	0.875413	0.944921	ENST00000591295.5
ENSG00000253719	ATXN7L3B - ENSG00000253719	2833.81	-0.0190469	0.0646315	0.69841	0.860007	ENST00000519948.3
ENSG00000148090	AUH - ENSG00000148090	304.673	-0.358079	0.297609	0.0156897	0.0731067	ENST00000375731.8
ENSG00000127423	AUNIP - ENSG00000127423	65.9165	-0.884834	0.519159	0.00145215	0.0111318	ENST00000481602.1
ENSG00000115307	AUP1 - ENSG00000115307	3585.03	-0.00851676	0.0634546	0.860674	0.93939	ENST00000425118.5
ENSG00000087586	AURKA - ENSG00000087586	565.771	-1.15634	0.257609	2.55294e-07	5.95167e-06	ENST00000371356.6
ENSG00000175756	AURKAIP1 - ENSG00000175756	797.114	-0.0977745	0.0911953	0.132574	0.334532	ENST00000338370.7
ENSG00000178999	AURKB - ENSG00000178999	354.695	-1.85521	0.485923	4.70982e-06	8.1378e-05	ENST00000316199.10
ENSG00000105146	AURKC - ENSG00000105146	56.831	0.0213627	0.182642	0.802312	0.91316	ENST00000415300.6
ENSG00000158321	AUTS2 - ENSG00000158321	10.9256	-0.129233	0.386563	0.263337	0.509499	ENST00000644939.1
ENSG00000169857	AVEN - ENSG00000169857	270.755	0.122043	0.128365	0.134259	0.33734	ENST00000306730.7
ENSG00000135407	AVIL - ENSG00000135407	18.8137	0.205135	0.362078	0.113853	0.303893	ENST00000546952.1
ENSG00000105778	AVL9 - ENSG00000105778	1929.17	0.0669341	0.114609	0.364935	0.615604	ENST00000485228.1
ENSG00000119986	AVPI1 - ENSG00000119986	160.54	0.064054	0.204857	0.481088	0.717676	ENST00000370626.3
ENSG00000126895	AVPR2 - ENSG00000126895	1.68616	-0.040407	0.428657	0.66817	NA	ENST00000434679.6
ENSG00000103126	AXIN1 - ENSG00000103126	889.876	0.0680667	0.107459	0.339498	0.590709	ENST00000461023.5
ENSG00000168646	AXIN2 - ENSG00000168646	22.8736	-0.376678	0.510039	0.0357852	0.135111	ENST00000307078.9
ENSG00000167601	AXL - ENSG00000167601	5526.05	0.175721	0.149844	0.0569127	0.18819	ENST00000301178.8
ENSG00000163512	AZI2 - ENSG00000163512	1387.2	0.214524	0.131754	0.0173245	0.0790581	ENST00000429369.5
ENSG00000155096	AZIN1 - ENSG00000155096	8223.37	-0.0831653	0.100432	0.226731	0.463049	ENST00000337198.9
ENSG00000142920	AZIN2 - ENSG00000142920	16.4423	-0.790606	0.890538	0.00805967	0.0440527	ENST00000478635.5
ENSG00000172232	AZU1 - ENSG00000172232	6.36132	0.639092	0.947529	0.0128217	0.0631296	ENST00000592205.5
ENSG00000166710	B2M - ENSG00000166710	96068.2	0.380106	0.11211	3.15776e-05	0.000431743	ENST00000559720.5
ENSG00000273686	B2M - ENSG00000273686	306.987	0.138018	0.140863	0.110415	0.29739	ENST00000617605.4
ENSG00000169255	B3GALNT1 - ENSG00000169255	513.457	1.27359	0.213293	9.1564e-11	4.12437e-09	ENST00000392781.7
ENSG00000162885	B3GALNT2 - ENSG00000162885	212.808	-0.0634624	0.120637	0.402008	0.648985	ENST00000366600.7
ENSG00000172318	B3GALT1 - ENSG00000172318	1.23371	0.0643543	0.509494	0.45079	NA	ENST00000392690.3
ENSG00000235863	B3GALT4 - ENSG00000235863	243.087	0.119801	0.141005	0.158812	0.373039	ENST00000451237.2
ENSG00000176022	B3GALT6 - ENSG00000176022	1335.53	-0.0465874	0.109632	0.514726	0.742497	ENST00000647651.1
ENSG00000109956	B3GAT1 - ENSG00000109956	2.51332	-0.0658979	0.436084	0.505072	NA	ENST00000531778.1
ENSG00000149541	B3GAT3 - ENSG00000149541	818.763	0.00300833	0.0919289	0.962481	0.984987	ENST00000265471.9
ENSG00000187676	B3GLCT - ENSG00000187676	269.54	-0.592325	0.216596	0.000160136	0.00176486	ENST00000343307.4
ENSG00000214654	B3GNT10 - ENSG00000214654	74.5403	0.065741	0.220041	0.478689	0.715455	ENST00000464488.3
ENSG00000170340	B3GNT2 - ENSG00000170340	4773.43	0.19116	0.195638	0.0680015	0.213652	ENST00000301998.4
ENSG00000176597	B3GNT5 - ENSG00000176597	1277.43	0.208472	0.238566	0.0699001	0.217924	ENST00000326505.3
ENSG00000156966	B3GNT7 - ENSG00000156966	1021.68	0.179122	0.156099	0.0575059	0.189577	ENST00000287590.5
ENSG00000177191	B3GNT8 - ENSG00000177191	99.5484	0.507296	0.40092	0.00801135	0.0438564	ENST00000321702.2
ENSG00000237172	B3GNT9 - ENSG00000237172	58.5572	0.0513324	0.186347	0.55756	0.773608	ENST00000449549.3
ENSG00000175711	B3GNTL1 - ENSG00000175711	84.2284	-0.222171	0.258674	0.0648981	0.206191	ENST00000572977.5
ENSG00000277033	B3GNTL1 - ENSG00000277033	1.81317	-0.0750815	0.575437	0.316285	NA	ENST00000621596.2
ENSG00000135454	B4GALNT1 - ENSG00000135454	2.03792	-0.111558	0.548544	0.250761	NA	ENST00000553142.5
ENSG00000167080	B4GALNT2 - ENSG00000167080	13.8673	-0.0512308	0.281921	0.597246	0.801207	ENST00000504681.5
ENSG00000139044	B4GALNT3 - ENSG00000139044	91.3092	-0.659523	0.446839	0.00347912	0.0226746	ENST00000266383.9
ENSG00000086062	B4GALT1 - ENSG00000086062	12914.4	-0.177573	0.143014	0.0497658	0.171723	ENST00000379731.4
ENSG00000117411	B4GALT2 - ENSG00000117411	351.3	-0.0317211	0.117442	0.667139	0.842396	ENST00000498543.1
ENSG00000158850	B4GALT3 - ENSG00000158850	1191.08	-0.0611161	0.0789546	0.28703	0.537023	ENST00000319769.9
ENSG00000121578	B4GALT4 - ENSG00000121578	727.317	-0.0683811	0.102649	0.323765	0.576084	ENST00000483209.5
ENSG00000158470	B4GALT5 - ENSG00000158470	6318.2	-0.00619847	0.117512	0.932737	0.971384	ENST00000371711.4
ENSG00000118276	B4GALT6 - ENSG00000118276	2.80081	-0.0411946	0.427633	0.663032	NA	ENST00000578114.1
ENSG00000027847	B4GALT7 - ENSG00000027847	541.171	-0.147388	0.138519	0.0886413	0.255263	ENST00000029410.9
ENSG00000174684	B4GAT1 - ENSG00000174684	315.472	-0.218401	0.22625	0.0558734	0.186039	ENST00000311181.4
ENSG00000108641	B9D1 - ENSG00000108641	32.2126	-0.192368	0.297952	0.11113	0.298689	ENST00000575403.5
ENSG00000123810	B9D2 - ENSG00000123810	100.457	0.0234927	0.149502	0.771039	0.899355	ENST00000243578.7
ENSG00000164929	BAALC - ENSG00000164929	32.3026	0.255116	0.503991	0.0898347	0.25786	ENST00000309982.9
ENSG00000136881	BAAT - ENSG00000136881	1.1479	-0.0533533	0.525235	0.491489	NA	ENST00000395051.3
ENSG00000105393	BABAM1 - ENSG00000105393	1516.34	-0.0325934	0.100422	0.630361	0.819573	ENST00000598188.5
ENSG00000158019	BABAM2 - ENSG00000158019	1396.06	-0.0377123	0.0978317	0.571717	0.785168	ENST00000436924.5
ENSG00000186318	BACE1 - ENSG00000186318	3077.16	-0.848856	0.220986	4.35905e-06	7.58733e-05	ENST00000313005.10
ENSG00000182240	BACE2 - ENSG00000182240	1757.64	-0.00712523	0.0653628	0.885988	0.948885	ENST00000330333.10
ENSG00000156273	BACH1 - ENSG00000156273	4978.09	0.586305	0.107418	1.61262e-09	5.83138e-08	ENST00000548219.5
ENSG00000112182	BACH2 - ENSG00000112182	8.29931	0.644875	0.928811	0.0128867	0.0633192	ENST00000257749.8
ENSG00000002330	BAD - ENSG00000002330	312.061	-0.184103	0.13462	0.0374795	0.139645	ENST00000394532.7
ENSG00000107262	BAG1 - ENSG00000107262	3157.2	0.103923	0.0784806	0.0762724	0.23066	ENST00000493917.5
ENSG00000112208	BAG2 - ENSG00000112208	373.18	0.152113	0.14305	0.0848468	0.248522	ENST00000370693.5
ENSG00000151929	BAG3 - ENSG00000151929	1739.03	0.084997	0.0759088	0.130887	0.331695	ENST00000369085.7
ENSG00000156735	BAG4 - ENSG00000156735	1071.61	-0.00270839	0.100773	0.968097	0.987568	ENST00000521282.1
ENSG00000166170	BAG5 - ENSG00000166170	2135.03	0.144405	0.110495	0.0595303	0.193881	ENST00000445922.2
ENSG00000096155	BAG6 - ENSG00000096155	1055.15	0.0344313	0.0863035	0.574011	0.786639	ENST00000424003.5
ENSG00000204463	BAG6 - ENSG00000204463	5381.91	0.142753	0.0925016	0.0372748	0.139176	ENST00000375976.8
ENSG00000227761	BAG6 - ENSG00000227761	17.8402	-0.012651	0.519724	0.853458	0.936296	ENST00000422756.6
ENSG00000229524	BAG6 - ENSG00000229524	3.17007	0.0529567	0.558419	0.442504	NA	ENST00000442479.6
ENSG00000233348	BAG6 - ENSG00000233348	141.676	-0.0338544	0.211477	0.704284	0.86345	ENST00000443182.6
ENSG00000234651	BAG6 - ENSG00000234651	1231.02	0.0264159	0.104801	0.703458	0.862769	ENST00000481045.5
ENSG00000266074	BAHCC1 - ENSG00000266074	7.22205	-0.154007	0.510171	0.19862	0.428326	ENST00000584436.7
ENSG00000140320	BAHD1 - ENSG00000140320	1568.45	0.0029831	0.0849308	0.960741	0.984185	ENST00000561234.5
ENSG00000175866	BAIAP2 - ENSG00000175866	718.65	0.708774	0.148561	8.80769e-08	2.25799e-06	ENST00000321280.11
ENSG00000006453	BAIAP2L1 - ENSG00000006453	2.37548	0.050572	0.458134	0.581481	NA	ENST00000005260.8
ENSG00000128298	BAIAP2L2 - ENSG00000128298	6.83667	-0.10686	0.423413	0.333385	0.585319	ENST00000381669.7
ENSG00000007516	BAIAP3 - ENSG00000007516	7.40569	-0.0835707	0.354739	0.427788	0.672475	ENST00000426824.7
ENSG00000030110	BAK1 - ENSG00000030110	1641.62	-0.126771	0.0989009	0.0717272	0.221232	ENST00000374467.3
ENSG00000095739	BAMBI - ENSG00000095739	7.69986	0.0925984	0.362839	0.388034	0.635688	ENST00000375533.5
ENSG00000175334	BANF1 - ENSG00000175334	2722.51	-0.035242	0.0619371	0.456375	0.696373	ENST00000312175.6
ENSG00000153064	BANK1 - ENSG00000153064	3.80961	0.0619423	0.399858	0.539945	0.761259	ENST00000502990.5
ENSG00000172530	BANP - ENSG00000172530	296.902	-0.0386363	0.106002	0.581047	0.790995	ENST00000569400.5
ENSG00000163930	BAP1 - ENSG00000163930	2318.22	-0.14076	0.0883212	0.0338392	0.129983	ENST00000460680.5
ENSG00000138376	BARD1 - ENSG00000138376	271.316	-0.634198	0.264666	0.00039725	0.0038086	ENST00000260947.8
ENSG00000043039	BARX2 - ENSG00000043039	2.41873	-0.0229237	0.404132	0.808961	NA	ENST00000281437.5
ENSG00000176788	BASP1 - ENSG00000176788	366.07	-0.262057	0.274053	0.0422939	0.152718	ENST00000606445.1
ENSG00000156127	BATF - ENSG00000156127	417.815	0.257036	0.199252	0.0234003	0.0991134	ENST00000286639.6
ENSG00000168062	BATF2 - ENSG00000168062	207.045	0.592618	0.435987	0.00521486	0.0313623	ENST00000301887.8
ENSG00000123685	BATF3 - ENSG00000123685	218.014	0.542321	0.283516	0.00162257	0.0122198	ENST00000471382.5
ENSG00000087088	BAX - ENSG00000087088	2869.37	-0.0421434	0.0797467	0.465699	0.704899	ENST00000502487.5
ENSG00000198604	BAZ1A - ENSG00000198604	4168.1	-0.0756466	0.099137	0.265701	0.512253	ENST00000358716.8
ENSG00000009954	BAZ1B - ENSG00000009954	3770.16	0.0294814	0.076236	0.597785	0.801633	ENST00000339594.8
ENSG00000076108	BAZ2A - ENSG00000076108	2745.48	0.057575	0.0977926	0.389663	0.637249	ENST00000379441.7
ENSG00000123636	BAZ2B - ENSG00000123636	1319.75	0.142961	0.110289	0.0614764	0.198575	ENST00000392782.5
ENSG00000105327	BBC3 - ENSG00000105327	239.504	-0.163144	0.216692	0.120253	0.314316	ENST00000601438.2
ENSG00000214413	BBIP1 - ENSG00000214413	270.453	-0.191918	0.15802	0.0457131	0.161451	ENST00000448814.5
ENSG00000119636	BBOF1 - ENSG00000119636	53.0622	-0.0850741	0.246917	0.384836	0.632645	ENST00000464394.5
ENSG00000174483	BBS1 - ENSG00000174483	319.056	-0.0140834	0.119343	0.849105	0.934531	ENST00000526760.5
ENSG00000179941	BBS10 - ENSG00000179941	667.219	-0.104644	0.135081	0.203396	0.434847	ENST00000393262.3
ENSG00000181004	BBS12 - ENSG00000181004	129.864	-0.00526857	0.141606	0.946833	0.977931	ENST00000314218.7
ENSG00000125124	BBS2 - ENSG00000125124	931.233	0.0202783	0.132171	0.793113	0.908151	ENST00000564123.6
ENSG00000140463	BBS4 - ENSG00000140463	526.201	-0.0380825	0.128716	0.62091	0.813941	ENST00000566400.5
ENSG00000163093	BBS5 - ENSG00000163093	238.266	-0.0951006	0.132658	0.240067	0.480768	ENST00000295240.7
ENSG00000138686	BBS7 - ENSG00000138686	385.112	0.0225487	0.105443	0.745948	0.88549	ENST00000264499.8
ENSG00000122507	BBS9 - ENSG00000122507	295.343	0.241999	0.166716	0.0192459	0.0848968	ENST00000432983.5
ENSG00000114439	BBX - ENSG00000114439	1338.85	-0.0139137	0.127326	0.854919	0.936883	ENST00000415149.6
ENSG00000187244	BCAM - ENSG00000187244	1634.89	0.0411564	0.177798	0.631077	0.820113	ENST00000270233.11
ENSG00000132692	BCAN - ENSG00000132692	59.3676	0.0717932	0.216116	0.440221	0.683753	ENST00000441358.5
ENSG00000075790	BCAP29 - ENSG00000075790	2380.43	0.043063	0.0737564	0.428424	0.67309	ENST00000005259.8
ENSG00000185825	BCAP31 - ENSG00000185825	10090.4	-0.830912	0.182917	2.75975e-07	6.38124e-06	ENST00000458587.7
ENSG00000050820	BCAR1 - ENSG00000050820	11.8242	-0.346912	0.65204	0.0507937	0.174165	ENST00000393422.6
ENSG00000285460	BCAR1 - ENSG00000285460	1.05669	0.031911	0.539015	0.632039	NA	ENST00000646604.1
ENSG00000137936	BCAR3 - ENSG00000137936	1498.97	-0.0158701	0.125111	0.83368	0.927458	ENST00000370247.7
ENSG00000116752	BCAS2 - ENSG00000116752	1403.63	0.0132572	0.0716031	0.803777	0.913626	ENST00000369541.3
ENSG00000141376	BCAS3 - ENSG00000141376	472.944	-0.0589871	0.147676	0.472559	0.710193	ENST00000588168.5
ENSG00000124243	BCAS4 - ENSG00000124243	7.39619	0.105339	0.373626	0.338622	0.589836	ENST00000358791.9
ENSG00000060982	BCAT1 - ENSG00000060982	5621.37	0.272742	0.190333	0.0157563	0.0733203	ENST00000261192.11
ENSG00000105552	BCAT2 - ENSG00000105552	466.644	-0.0292136	0.122356	0.697308	0.859301	ENST00000545387.6
ENSG00000107949	BCCIP - ENSG00000107949	1587.76	0.0685186	0.0848509	0.259301	0.504676	ENST00000278100.10
ENSG00000186666	BCDIN3D - ENSG00000186666	228.097	-0.015141	0.114581	0.834859	0.92776	ENST00000333924.5
ENSG00000248098	BCKDHA - ENSG00000248098	891.574	-0.248548	0.181195	0.0213078	0.0920975	ENST00000269980.6
ENSG00000083123	BCKDHB - ENSG00000083123	395.861	0.102215	0.112291	0.17069	0.389986	ENST00000369760.8
ENSG00000103507	BCKDK - ENSG00000103507	2822.82	0.0423756	0.0657042	0.392739	0.640356	ENST00000394951.5
ENSG00000142867	BCL10 - ENSG00000142867	1337.7	0.0516781	0.0967814	0.436271	0.679962	ENST00000648566.1
ENSG00000119866	BCL11A - ENSG00000119866	170.512	0.0488189	0.159072	0.558685	0.774562	ENST00000646249.1
ENSG00000171791	BCL2 - ENSG00000171791	2640.66	0.108308	0.165534	0.226615	0.462945	ENST00000398117.1
ENSG00000140379	BCL2A1 - ENSG00000140379	4749.65	-0.738346	0.0848557	3.75371e-19	5.77377e-17	ENST00000267953.3
ENSG00000171552	BCL2L1 - ENSG00000171552	6204.05	0.160242	0.116333	0.0455491	0.161021	ENST00000376062.6
ENSG00000153094	BCL2L11 - ENSG00000153094	424.407	-0.890563	0.301047	6.81539e-05	0.000840842	ENST00000432179.1
ENSG00000126453	BCL2L12 - ENSG00000126453	303.05	0.0614024	0.134877	0.439968	0.683574	ENST00000441864.6
ENSG00000099968	BCL2L13 - ENSG00000099968	2006.47	-0.127596	0.0949392	0.0628946	0.201636	ENST00000399781.5
ENSG00000188761	BCL2L15 - ENSG00000188761	10.7813	-0.18427	0.488129	0.158876	0.373092	ENST00000369580.3
ENSG00000129473	BCL2L2 - ENSG00000129473	830.577	0.137911	0.110584	0.0703126	0.218572	ENST00000553824.5
ENSG00000258643	BCL2L2-PABPN1 - ENSG00000258643	157.517	0.17789	0.194684	0.0840036	0.246523	ENST00000553781.5
ENSG00000069399	BCL3 - ENSG00000069399	1566.27	0.0424314	0.159862	0.610158	0.807783	ENST00000403534.7
ENSG00000113916	BCL6 - ENSG00000113916	4557.92	-0.125271	0.162269	0.166584	0.383875	ENST00000406870.6
ENSG00000161940	BCL6B - ENSG00000161940	277.233	-0.107143	0.364907	0.330641	0.582662	ENST00000293805.9
ENSG00000110987	BCL7A - ENSG00000110987	223.498	-1.45124	0.200291	2.2082e-14	1.88242e-12	ENST00000538010.5
ENSG00000106635	BCL7B - ENSG00000106635	1598.98	0.159054	0.0844069	0.0156399	0.0729667	ENST00000486818.5
ENSG00000099385	BCL7C - ENSG00000099385	566.374	-0.0150707	0.103817	0.826939	0.925383	ENST00000380317.8
ENSG00000116128	BCL9 - ENSG00000116128	173.561	-0.097083	0.180587	0.286396	0.536776	ENST00000234739.7
ENSG00000186174	BCL9L - ENSG00000186174	1295.57	-0.4117	0.250947	0.00468397	0.0288061	ENST00000334801.7
ENSG00000029363	BCLAF1 - ENSG00000029363	5576.29	-0.101377	0.0964453	0.134512	0.337703	ENST00000640069.1
ENSG00000173681	BCLAF3 - ENSG00000173681	341.693	0.186134	0.212961	0.0832118	0.24486	ENST00000379687.7
ENSG00000197580	BCO2 - ENSG00000197580	15.9591	-0.00103845	0.239102	0.990876	0.996793	ENST00000357685.9
ENSG00000183337	BCOR - ENSG00000183337	1597.75	-0.118926	0.114935	0.120589	0.314984	ENST00000413905.5
ENSG00000085185	BCORL1 - ENSG00000085185	512.54	0.0390161	0.118224	0.598843	0.801898	ENST00000607874.1
ENSG00000186716	BCR - ENSG00000186716	71.5673	-0.0544066	0.24194	0.562161	0.777476	ENST00000479188.5
ENSG00000074582	BCS1L - ENSG00000074582	491.702	-0.0470984	0.120394	0.530302	0.753757	ENST00000428880.5
ENSG00000161267	BDH1 - ENSG00000161267	378.549	-0.0913182	0.202896	0.329488	0.581364	ENST00000392378.6
ENSG00000275544	BDH1 - ENSG00000275544	43.3834	-0.0642324	0.271364	0.510164	0.739232	ENST00000612690.3
ENSG00000164039	BDH2 - ENSG00000164039	337.839	0.0483331	0.145915	0.551485	0.769297	ENST00000296424.8
ENSG00000100739	BDKRB1 - ENSG00000100739	1.15042	0.0301694	0.500955	0.695377	NA	ENST00000216629.10
ENSG00000168398	BDKRB2 - ENSG00000168398	1.17418	0.0347771	0.477973	0.678533	NA	ENST00000542454.2
ENSG00000273873	BDP1 - ENSG00000273873	630.586	0.0127441	0.0800241	0.826225	0.925212	ENST00000617085.4
ENSG00000274803	BDP1 - ENSG00000274803	706.322	0.0622727	0.137704	0.437585	0.681331	ENST00000611966.3
ENSG00000166546	BEAN1 - ENSG00000166546	121.138	0.652533	0.473936	0.00439059	0.0273344	ENST00000536005.6
ENSG00000126581	BECN1 - ENSG00000126581	2425.16	0.0186067	0.0705486	0.724054	0.874953	ENST00000361523.8
ENSG00000178409	BEND3 - ENSG00000178409	237.949	-0.0651403	0.135709	0.415001	0.660881	ENST00000369042.5
ENSG00000165626	BEND7 - ENSG00000165626	1.66973	0.000230573	0.444683	0.997899	NA	ENST00000486542.5
ENSG00000167995	BEST1 - ENSG00000167995	940.794	-0.00310652	0.107597	0.964735	0.986518	ENST00000378043.8
ENSG00000142959	BEST4 - ENSG00000142959	3.08139	-0.396367	0.866528	0.0281062	NA	ENST00000372207.3
ENSG00000105829	BET1 - ENSG00000105829	633.423	0.0290112	0.0926855	0.652015	0.83228	ENST00000357520.8
ENSG00000177951	BET1L - ENSG00000177951	1915.47	0.0332621	0.0729493	0.537715	0.760008	ENST00000410108.5
ENSG00000133169	BEX1 - ENSG00000133169	2.14682	0.0119669	0.39735	0.899436	NA	ENST00000372728.3
ENSG00000133134	BEX2 - ENSG00000133134	2.00782	0.0816287	0.468064	0.410339	NA	ENST00000372677.7
ENSG00000166681	BEX3 - ENSG00000166681	785.586	-0.185831	0.203582	0.0786201	0.235561	ENST00000361298.8
ENSG00000102409	BEX4 - ENSG00000102409	968.119	-0.242143	0.21122	0.0341448	0.130519	ENST00000372695.5
ENSG00000184515	BEX5 - ENSG00000184515	1.09839	0.0299918	0.491322	0.706253	NA	ENST00000333643.3
ENSG00000275618	BFAR - ENSG00000275618	1959.43	0.138102	0.0901105	0.0393441	0.144876	ENST00000619034.2
ENSG00000125864	BFSP1 - ENSG00000125864	3.4747	0.0126961	0.339485	0.895754	0.954242	ENST00000377873.7
ENSG00000242252	BGLAP - ENSG00000242252	3.7812	-0.165953	0.496593	0.18376	0.408176	ENST00000368272.4
ENSG00000182492	BGN - ENSG00000182492	2.82332	-0.026691	0.413485	0.776889	NA	ENST00000331595.8
ENSG00000198908	BHLHB9 - ENSG00000198908	131.264	0.180465	0.188093	0.0766216	0.231206	ENST00000483294.5
ENSG00000134107	BHLHE40 - ENSG00000134107	2368.84	-0.22948	0.169724	0.0257898	0.10606	ENST00000256495.3
ENSG00000123095	BHLHE41 - ENSG00000123095	23577.2	0.224039	0.0752927	0.000603198	0.00535835	ENST00000242728.4
ENSG00000132840	BHMT2 - ENSG00000132840	1.36194	0.00958048	0.479272	0.904553	NA	ENST00000255192.7
ENSG00000122870	BICC1 - ENSG00000122870	2.69784	-0.221116	0.658096	0.0900243	NA	ENST00000373886.7
ENSG00000151746	BICD1 - ENSG00000151746	275.66	-0.371284	0.227049	0.00564621	0.0332637	ENST00000551848.1
ENSG00000185963	BICD2 - ENSG00000185963	2428.67	0.00908125	0.0845685	0.880515	0.946635	ENST00000356884.10
ENSG00000135127	BICDL1 - ENSG00000135127	14.5911	-0.114779	0.365213	0.303961	0.555419	ENST00000397558.6
ENSG00000063169	BICRA - ENSG00000063169	148.989	-0.0636456	0.162437	0.454318	0.694458	ENST00000396720.7
ENSG00000112624	BICRAL - ENSG00000112624	732.316	0.176391	0.0959476	0.0154413	0.072402	ENST00000314073.9
ENSG00000015475	BID - ENSG00000015475	4749.04	-0.464578	0.189249	0.000455195	0.00425742	ENST00000317361.11
ENSG00000136717	BIN1 - ENSG00000136717	3715.57	-0.194849	0.177188	0.0540276	0.18171	ENST00000376113.6
ENSG00000110934	BIN2 - ENSG00000110934	1823.38	0.796438	0.140231	9.92857e-10	3.77181e-08	ENST00000604560.5
ENSG00000147439	BIN3 - ENSG00000147439	591.072	0.0500715	0.100893	0.46253	0.7025	ENST00000276416.10
ENSG00000110330	BIRC2 - ENSG00000110330	2189.18	-0.22342	0.101771	0.00471023	0.0289299	ENST00000527808.1
ENSG00000023445	BIRC3 - ENSG00000023445	2398.07	-0.146868	0.327336	0.202741	0.434169	ENST00000526421.5
ENSG00000089685	BIRC5 - ENSG00000089685	429.499	-1.47911	1.16001	0.00123059	0.00967449	ENST00000301633.8
ENSG00000115760	BIRC6 - ENSG00000115760	2590.92	0.0201678	0.102432	0.768216	0.897832	ENST00000421745.6
ENSG00000101197	BIRC7 - ENSG00000101197	610.361	0.427967	0.300359	0.00727573	0.040535	ENST00000342412.10
ENSG00000134897	BIVM - ENSG00000134897	350.747	0.0132802	0.148271	0.8686	0.942162	ENST00000257336.5
ENSG00000270181	BIVM-ERCC5 - ENSG00000270181	14.8055	0.211771	0.924523	0.0354448	0.134112	ENST00000639435.1
ENSG00000166619	BLCAP - ENSG00000166619	2444.6	-0.156159	0.091644	0.0239831	0.100857	ENST00000411780.1
ENSG00000197299	BLM - ENSG00000197299	302.817	-1.96105	0.291526	2.10708e-12	1.31353e-10	ENST00000355112.7
ENSG00000108578	BLMH - ENSG00000108578	1197.08	-0.0617501	0.0903681	0.330633	0.582662	ENST00000261714.10
ENSG00000095585	BLNK - ENSG00000095585	1351.09	0.675698	0.109312	4.02611e-11	1.9646e-09	ENST00000224337.9
ENSG00000135441	BLOC1S1 - ENSG00000135441	1666.31	0.0565155	0.0860474	0.355782	0.606545	ENST00000548925.5
ENSG00000196072	BLOC1S2 - ENSG00000196072	2326.93	-0.115132	0.101295	0.103601	0.285015	ENST00000441611.5
ENSG00000189114	BLOC1S3 - ENSG00000189114	734.953	-0.0800664	0.0932746	0.220426	0.455498	ENST00000433642.2
ENSG00000186222	BLOC1S4 - ENSG00000186222	406.467	-0.0499472	0.0947125	0.44512	0.687341	ENST00000320776.4
ENSG00000188428	BLOC1S5 - ENSG00000188428	985.149	-0.107101	0.106139	0.138975	0.344199	ENST00000397457.6
ENSG00000259040	BLOC1S5-TXNDC5 - ENSG00000259040	4.44876	0.01651	0.497708	0.826966	0.925383	ENST00000439343.2
ENSG00000104164	BLOC1S6 - ENSG00000104164	4570.5	0.0511662	0.0556927	0.237719	0.478052	ENST00000220531.7
ENSG00000106605	BLVRA - ENSG00000106605	1614.66	0.228844	0.132013	0.0123209	0.0612627	ENST00000265523.8
ENSG00000090013	BLVRB - ENSG00000090013	3383.67	0.626001	0.177051	1.16238e-05	0.000178792	ENST00000643519.1
ENSG00000117475	BLZF1 - ENSG00000117475	1255.78	0.160263	0.108846	0.0378559	0.14064	ENST00000426663.1
ENSG00000104081	BMF - ENSG00000104081	5283.16	-0.0376641	0.128475	0.624421	0.815899	ENST00000354670.8
ENSG00000168283	BMI1 - ENSG00000168283	1207.59	0.186717	0.132946	0.0342009	0.130656	ENST00000376663.7
ENSG00000168487	BMP1 - ENSG00000168487	277.978	-0.0111862	0.122386	0.881155	0.947053	ENST00000306385.9
ENSG00000125845	BMP2 - ENSG00000125845	141.049	-0.126343	0.163649	0.164829	0.381563	ENST00000378827.4
ENSG00000138756	BMP2K - ENSG00000138756	11936.9	0.588969	0.0876519	7.22925e-13	4.78043e-11	ENST00000389010.7
ENSG00000125378	BMP4 - ENSG00000125378	5.24275	0.016934	0.324343	0.861063	0.939407	ENST00000245451.8
ENSG00000153162	BMP6 - ENSG00000153162	15.6525	0.00894417	0.248808	0.922343	0.966029	ENST00000283147.6
ENSG00000101144	BMP7 - ENSG00000101144	4.5686	-0.0200797	0.324334	0.83584	0.928412	ENST00000395863.7
ENSG00000116985	BMP8B - ENSG00000116985	14.5452	-0.103595	0.292309	0.322833	0.574714	ENST00000372827.7
ENSG00000164619	BMPER - ENSG00000164619	1.2692	-0.00803786	0.500864	0.91325	NA	ENST00000436222.6
ENSG00000107779	BMPR1A - ENSG00000107779	1039.23	-0.215329	0.126757	0.0149315	0.0706201	ENST00000638429.1
ENSG00000204217	BMPR2 - ENSG00000204217	2507.35	0.0301787	0.0823963	0.610423	0.807901	ENST00000374580.8
ENSG00000165733	BMS1 - ENSG00000165733	1666.44	-0.0176922	0.0667777	0.725937	0.87563	ENST00000374518.5
ENSG00000164603	BMT2 - ENSG00000164603	5075.5	-0.408455	0.24251	0.00427385	0.0267489	ENST00000297145.8
ENSG00000169594	BNC1 - ENSG00000169594	5.2219	0.0650028	0.372799	0.525672	0.750825	ENST00000345382.6
ENSG00000173068	BNC2 - ENSG00000173068	409.477	0.297891	0.245342	0.0208568	0.090424	ENST00000380672.8
ENSG00000113734	BNIP1 - ENSG00000113734	309.316	-0.0650451	0.130418	0.407848	0.654361	ENST00000231668.13
ENSG00000140299	BNIP2 - ENSG00000140299	3349.66	0.0638691	0.0850697	0.293318	0.543648	ENST00000267859.7
ENSG00000176171	BNIP3 - ENSG00000176171	526.473	0.036684	0.115682	0.616867	0.811373	ENST00000368636.8
ENSG00000104765	BNIP3L - ENSG00000104765	5490.44	0.166006	0.110561	0.0340739	0.130352	ENST00000380629.6
ENSG00000163141	BNIPL - ENSG00000163141	7.35199	0.0659274	0.323424	0.515338	0.743228	ENST00000650563.1
ENSG00000144857	BOC - ENSG00000144857	6.71304	-0.255784	0.672713	0.0746264	0.227622	ENST00000464546.5
ENSG00000145919	BOD1 - ENSG00000145919	672.39	-0.025609	0.0958838	0.696938	0.859178	ENST00000311086.8
ENSG00000038219	BOD1L1 - ENSG00000038219	2394.96	-0.0966502	0.11718	0.204262	0.435711	ENST00000040738.9
ENSG00000176720	BOK - ENSG00000176720	60.5199	0.205767	0.265751	0.0833877	0.245326	ENST00000641230.1
ENSG00000178096	BOLA1 - ENSG00000178096	76.5876	-0.301578	0.30971	0.0327131	0.12669	ENST00000369153.2
ENSG00000183336	BOLA2 - ENSG00000183336	92.9874	0.124771	0.180614	0.18482	0.409171	ENST00000380596.9
ENSG00000261740	BOLA2-SMG1P6 - ENSG00000261740	369.348	-0.196671	0.151272	0.0377206	0.140359	ENST00000569622.5
ENSG00000169627	BOLA2B - ENSG00000169627	372.167	0.0461138	0.102971	0.503607	0.735303	ENST00000569282.1
ENSG00000163170	BOLA3 - ENSG00000163170	313.453	-0.224536	0.161175	0.0249079	0.103516	ENST00000327428.9
ENSG00000261236	BOP1 - ENSG00000261236	754.603	-0.0460395	0.104036	0.506917	0.736319	ENST00000569669.5
ENSG00000136122	BORA - ENSG00000136122	309.684	-0.0688368	0.129385	0.380583	0.628607	ENST00000390667.9
ENSG00000165714	BORCS5 - ENSG00000165714	305.062	-0.237711	0.172421	0.0229228	0.0975285	ENST00000542728.5
ENSG00000196544	BORCS6 - ENSG00000196544	338.459	-0.0661982	0.126123	0.392852	0.640393	ENST00000389017.5
ENSG00000166275	BORCS7 - ENSG00000166275	1191.07	0.266722	0.171366	0.01282	0.0631296	ENST00000339834.9
ENSG00000270316	BORCS7-ASMT - ENSG00000270316	7.46132	-0.167644	0.512451	0.177949	0.400406	ENST00000299353.6
ENSG00000254901	BORCS8 - ENSG00000254901	387.151	-0.0250927	0.115903	0.731625	0.878169	ENST00000488252.6
ENSG00000064489	BORCS8-MEF2B - ENSG00000064489	105.235	0.0208662	0.167889	0.802461	0.91316	ENST00000444486.7
ENSG00000172331	BPGM - ENSG00000172331	350.009	0.0148843	0.104894	0.830024	0.925822	ENST00000344924.7
ENSG00000137274	BPHL - ENSG00000137274	533.941	0.0675561	0.104405	0.334593	0.586482	ENST00000434640.5
ENSG00000101425	BPI - ENSG00000101425	1.54684	0.0763391	0.468384	0.433208	NA	ENST00000642449.1
ENSG00000162813	BPNT1 - ENSG00000162813	715.844	-0.330922	0.153532	0.00203523	0.0147092	ENST00000469520.6
ENSG00000171634	BPTF - ENSG00000171634	2024.81	-0.0594974	0.100328	0.382203	0.629781	ENST00000544778.6
ENSG00000157764	BRAF - ENSG00000157764	982.207	0.0939847	0.133264	0.246185	0.488201	ENST00000496384.7
ENSG00000089234	BRAP - ENSG00000089234	1063.05	-0.0158114	0.0794735	0.784213	0.905318	ENST00000419234.8
ENSG00000106009	BRAT1 - ENSG00000106009	660.344	0.036371	0.0990798	0.588386	0.796237	ENST00000340611.8
ENSG00000012048	BRCA1 - ENSG00000012048	511.226	-0.916797	0.388792	0.00031103	0.00311052	ENST00000618469.1
ENSG00000139618	BRCA2 - ENSG00000139618	379.036	-0.504993	0.435075	0.0100863	0.0526488	ENST00000380152.7
ENSG00000185515	BRCC3 - ENSG00000185515	1536.36	0.00614422	0.0947038	0.924912	0.96751	ENST00000340647.8
ENSG00000100425	BRD1 - ENSG00000100425	1155.42	0.025789	0.0860347	0.673077	0.846027	ENST00000438393.5
ENSG00000204256	BRD2 - ENSG00000204256	1579.59	-0.131399	0.106485	0.0759782	0.230179	ENST00000374825.8
ENSG00000215077	BRD2 - ENSG00000215077	5689.13	-0.0390129	0.074828	0.478264	0.715046	ENST00000399529.7
ENSG00000230678	BRD2 - ENSG00000230678	806.949	-0.0330589	0.110296	0.643697	0.826933	ENST00000469015.1
ENSG00000234507	BRD2 - ENSG00000234507	1.0664	-0.0344221	0.536945	0.612649	NA	ENST00000438194.6
ENSG00000234704	BRD2 - ENSG00000234704	1.29054	-0.0462291	0.550481	0.498611	NA	ENST00000414731.6
ENSG00000236227	BRD2 - ENSG00000236227	31.4216	0.049353	0.343008	0.621381	0.814193	ENST00000416727.5
ENSG00000169925	BRD3 - ENSG00000169925	824.404	-0.0569772	0.0873316	0.357109	0.60819	ENST00000303407.11
ENSG00000235106	BRD3OS - ENSG00000235106	241.841	0.0289856	0.11263	0.688043	0.854718	ENST00000603928.2
ENSG00000141867	BRD4 - ENSG00000141867	2980.89	0.119799	0.120088	0.127278	0.325934	ENST00000263377.6
ENSG00000166164	BRD7 - ENSG00000166164	1941.63	0.0524854	0.0917452	0.412405	0.658238	ENST00000562383.6
ENSG00000112983	BRD8 - ENSG00000112983	763.96	-0.0248517	0.118501	0.736774	0.88127	ENST00000254900.9
ENSG00000028310	BRD9 - ENSG00000028310	1263.98	-0.135334	0.084221	0.0339882	0.130241	ENST00000493082.5
ENSG00000185024	BRF1 - ENSG00000185024	549.343	0.0282042	0.0855475	0.643122	0.826671	ENST00000392557.8
ENSG00000104221	BRF2 - ENSG00000104221	408.489	0.0277261	0.11791	0.707201	0.864626	ENST00000220659.10
ENSG00000164713	BRI3 - ENSG00000164713	7834.55	0.495299	0.0805662	1.67376e-11	8.64431e-10	ENST00000456357.6
ENSG00000184992	BRI3BP - ENSG00000184992	1061.97	-0.137479	0.161067	0.132902	0.33512	ENST00000341446.8
ENSG00000182685	BRICD5 - ENSG00000182685	70.5287	-0.0713518	0.224113	0.447097	0.688902	ENST00000328540.7
ENSG00000078725	BRINP1 - ENSG00000078725	3.71732	-0.0986926	0.414206	0.36391	0.614899	ENST00000482797.1
ENSG00000198797	BRINP2 - ENSG00000198797	31.2247	0.0703547	0.254405	0.467165	0.705603	ENST00000361539.4
ENSG00000136492	BRIP1 - ENSG00000136492	164.464	-1.78338	0.358562	4.39507e-08	1.18919e-06	ENST00000259008.6
ENSG00000113460	BRIX1 - ENSG00000113460	863.451	-0.0949249	0.104503	0.181659	0.405338	ENST00000336767.5
ENSG00000254999	BRK1 - ENSG00000254999	5461.93	0.0157415	0.0518825	0.702087	0.861483	ENST00000530758.1
ENSG00000174744	BRMS1 - ENSG00000174744	1011.7	0.0753589	0.0868732	0.223918	0.459893	ENST00000425825.6
ENSG00000100916	BRMS1L - ENSG00000100916	389.819	-0.758453	0.190396	2.5791e-06	4.7646e-05	ENST00000216807.11
ENSG00000162819	BROX - ENSG00000162819	2358.59	0.0350923	0.0903544	0.579025	0.790265	ENST00000340934.9
ENSG00000156983	BRPF1 - ENSG00000156983	1447.55	0.0233546	0.0790278	0.684424	0.853178	ENST00000433861.6
ENSG00000096070	BRPF3 - ENSG00000096070	1534.16	0.312338	0.129018	0.0011979	0.00947007	ENST00000357641.10
ENSG00000160469	BRSK1 - ENSG00000160469	10.9485	-0.0912184	0.308288	0.380874	0.628607	ENST00000590333.5
ENSG00000174672	BRSK2 - ENSG00000174672	10.1052	-0.0652142	0.347535	0.523379	0.749329	ENST00000308219.13
ENSG00000185658	BRWD1 - ENSG00000185658	1216.9	0.0165473	0.0862278	0.78698	0.906148	ENST00000333229.6
ENSG00000165288	BRWD3 - ENSG00000165288	1021.07	0.253137	0.157504	0.0128943	0.0633348	ENST00000373275.4
ENSG00000168000	BSCL2 - ENSG00000168000	124.456	0.114425	0.179128	0.217021	0.450699	ENST00000449636.5
ENSG00000160058	BSDC1 - ENSG00000160058	1436.34	0.00248334	0.0864894	0.967725	0.987331	ENST00000455895.6
ENSG00000172270	BSG - ENSG00000172270	10364.1	-0.435304	0.103041	6.73641e-07	1.42705e-05	ENST00000545507.6
ENSG00000164061	BSN - ENSG00000164061	5.68374	0.0359435	0.317484	0.713008	0.868523	ENST00000296452.4
ENSG00000119411	BSPRY - ENSG00000119411	32.2392	0.402476	0.583777	0.0349138	0.132667	ENST00000374183.4
ENSG00000109743	BST1 - ENSG00000109743	233.734	0.685013	0.3519	0.00113053	0.00904363	ENST00000265016.8
ENSG00000130303	BST2 - ENSG00000130303	6660.38	0.389727	0.143879	0.000293723	0.00295624	ENST00000252593.6
ENSG00000095564	BTAF1 - ENSG00000095564	2095.84	-0.0660047	0.0842712	0.274375	0.522849	ENST00000265990.10
ENSG00000064726	BTBD1 - ENSG00000064726	4224.33	0.0211026	0.0678251	0.67944	0.849885	ENST00000261721.8
ENSG00000148925	BTBD10 - ENSG00000148925	1195.83	0.0897719	0.0794921	0.124708	0.321447	ENST00000278174.9
ENSG00000222009	BTBD19 - ENSG00000222009	356.374	-0.182772	0.172508	0.0641708	0.204487	ENST00000409335.6
ENSG00000133243	BTBD2 - ENSG00000133243	994.676	0.33265	0.130597	0.000715673	0.00612303	ENST00000592895.5
ENSG00000132640	BTBD3 - ENSG00000132640	1111.8	-0.0509699	0.105812	0.467605	0.705696	ENST00000254977.7
ENSG00000184887	BTBD6 - ENSG00000184887	1285.19	0.575654	0.148778	3.02166e-06	5.47498e-05	ENST00000537513.6
ENSG00000011114	BTBD7 - ENSG00000011114	1895.32	-0.0701193	0.094762	0.286463	0.536776	ENST00000355125.3
ENSG00000189195	BTBD8 - ENSG00000189195	46.5013	-0.0734057	0.223951	0.435179	0.678891	ENST00000370382.7
ENSG00000183826	BTBD9 - ENSG00000183826	448.361	0.301056	0.13659	0.00228504	0.016146	ENST00000314100.10
ENSG00000169814	BTD - ENSG00000169814	656.478	0.272997	0.131088	0.00389354	0.024746	ENST00000427382.2
ENSG00000145741	BTF3 - ENSG00000145741	12565.8	0.25912	0.123252	0.00421781	0.0264566	ENST00000335895.12
ENSG00000134717	BTF3L4 - ENSG00000134717	2605.02	-0.0311684	0.0648404	0.525989	0.750935	ENST00000313334.12
ENSG00000133639	BTG1 - ENSG00000133639	4316.47	-0.0789363	0.163546	0.361464	0.612878	ENST00000256015.4
ENSG00000159388	BTG2 - ENSG00000159388	9539.59	-0.4176	0.224152	0.00265899	0.0182697	ENST00000475157.1
ENSG00000154640	BTG3 - ENSG00000154640	594.079	-0.64298	0.194848	2.66896e-05	0.000373576	ENST00000339775.10
ENSG00000281484	BTG3 - ENSG00000281484	5.64816	0.084295	0.457004	0.406202	0.652902	ENST00000627237.2
ENSG00000010671	BTK - ENSG00000010671	4011.67	0.307415	0.0985639	0.000167069	0.00183412	ENST00000308731.7
ENSG00000112763	BTN2A1 - ENSG00000112763	876.169	-0.0434016	0.093202	0.501981	0.734519	ENST00000377600.7
ENSG00000124508	BTN2A2 - ENSG00000124508	411.007	-0.64593	0.219265	8.25349e-05	0.000991257	ENST00000469230.5
ENSG00000026950	BTN3A1 - ENSG00000026950	254.275	0.0149351	0.154062	0.854142	0.936656	ENST00000476549.6
ENSG00000186470	BTN3A2 - ENSG00000186470	518.048	0.0173863	0.148542	0.828798	0.925659	ENST00000532865.5
ENSG00000111801	BTN3A3 - ENSG00000111801	34.5714	-0.00597556	0.209749	0.945861	0.977498	ENST00000494393.5
ENSG00000165810	BTNL9 - ENSG00000165810	1.86881	0.0129465	0.407021	0.890182	NA	ENST00000376841.6
ENSG00000166167	BTRC - ENSG00000166167	769.066	-0.0851992	0.141083	0.301479	0.553724	ENST00000370187.7
ENSG00000169679	BUB1 - ENSG00000169679	538.899	-1.72711	0.23733	3.42255e-14	2.76757e-12	ENST00000409311.5
ENSG00000156970	BUB1B - ENSG00000156970	633.226	-2.02963	0.466576	7.13067e-07	1.49935e-05	ENST00000560120.5
ENSG00000154473	BUB3 - ENSG00000154473	2697.5	-0.1883	0.092826	0.00920661	0.0490707	ENST00000368865.8
ENSG00000137656	BUD13 - ENSG00000137656	585.474	0.045664	0.0905007	0.471154	0.708834	ENST00000419189.1
ENSG00000071462	BUD23 - ENSG00000071462	1069.37	-0.0192406	0.0831259	0.747048	0.886348	ENST00000464615.1
ENSG00000106245	BUD31 - ENSG00000106245	1750.95	-0.0301265	0.0823921	0.611028	0.808091	ENST00000403633.6
ENSG00000112276	BVES - ENSG00000112276	589.294	0.0775147	0.126993	0.322147	0.573981	ENST00000314641.9
ENSG00000284976	BX255925.3 - ENSG00000284976	212.708	-0.0979228	0.153802	0.256366	0.500737	ENST00000645271.1
ENSG00000112578	BYSL - ENSG00000112578	658.618	-0.0417418	0.121945	0.579505	0.790493	ENST00000230340.8
ENSG00000082153	BZW1 - ENSG00000082153	11923.7	0.0306273	0.104396	0.658471	0.837039	ENST00000450637.5
ENSG00000136261	BZW2 - ENSG00000136261	1819.38	-0.200231	0.130619	0.023741	0.100137	ENST00000415365.5
ENSG00000237489	C10orf143 - ENSG00000237489	40.9023	0.0271006	0.187711	0.753154	0.890366	ENST00000643056.1
ENSG00000222047	C10orf55 - ENSG00000222047	12.1906	-0.0311222	0.243543	0.735602	0.88052	ENST00000409178.5
ENSG00000179133	C10orf67 - ENSG00000179133	2.71696	0.0602018	0.38861	0.552119	NA	ENST00000636213.1
ENSG00000119965	C10orf88 - ENSG00000119965	335.721	-0.141551	0.167115	0.128907	0.328323	ENST00000368891.9
ENSG00000120055	C10orf95 - ENSG00000120055	1.33029	0.0608145	0.463999	0.515151	NA	ENST00000625129.1
ENSG00000137720	C11orf1 - ENSG00000137720	192.858	-0.00545057	0.123622	0.942145	0.975367	ENST00000528125.5
ENSG00000110665	C11orf21 - ENSG00000110665	16.4108	-0.229981	0.465313	0.106558	0.290036	ENST00000381153.7
ENSG00000171067	C11orf24 - ENSG00000171067	790.094	0.0353967	0.0849371	0.558824	0.774613	ENST00000304271.10
ENSG00000174370	C11orf45 - ENSG00000174370	845.517	-1.9306	0.300597	1.51148e-11	7.89262e-10	ENST00000310799.7
ENSG00000149179	C11orf49 - ENSG00000149179	248.26	-0.130336	0.165232	0.155168	0.36805	ENST00000533124.5
ENSG00000182919	C11orf54 - ENSG00000182919	1232.98	-0.0454385	0.0834333	0.447074	0.688902	ENST00000528288.5
ENSG00000110696	C11orf58 - ENSG00000110696	5799.81	0.078652	0.0633352	0.105714	0.288573	ENST00000527893.5
ENSG00000166323	C11orf65 - ENSG00000166323	5.64844	-0.00602565	0.327506	0.95022	0.979785	ENST00000525729.5
ENSG00000175573	C11orf68 - ENSG00000175573	750.954	0.125872	0.114527	0.101721	0.281143	ENST00000438576.2
ENSG00000180425	C11orf71 - ENSG00000180425	193.959	-0.0429375	0.118738	0.564013	0.778896	ENST00000325636.8
ENSG00000166352	C11orf74 - ENSG00000166352	182.668	0.0147186	0.130342	0.84804	0.933972	ENST00000334307.9
ENSG00000173715	C11orf80 - ENSG00000173715	263.893	0.273079	0.169782	0.0109644	0.0560744	ENST00000534325.5
ENSG00000234776	C11orf94 - ENSG00000234776	1.60115	0.0425471	0.447023	0.643248	NA	ENST00000632252.1
ENSG00000188070	C11orf95 - ENSG00000188070	190.899	-0.24896	0.231111	0.0369363	0.138021	ENST00000433688.2
ENSG00000278615	C11orf98 - ENSG00000278615	649.353	0.0135135	0.0784546	0.81324	0.91895	ENST00000524958.5
ENSG00000139637	C12orf10 - ENSG00000139637	510.616	0.00980778	0.0958849	0.881347	0.947053	ENST00000267103.9
ENSG00000133641	C12orf29 - ENSG00000133641	488.365	0.000641286	0.114924	0.992958	0.997752	ENST00000548757.6
ENSG00000047621	C12orf4 - ENSG00000047621	1933.73	0.0100466	0.0938953	0.876864	0.945626	ENST00000261250.7
ENSG00000157895	C12orf43 - ENSG00000157895	544.567	-0.0236537	0.0921983	0.712089	0.867821	ENST00000288757.7
ENSG00000151131	C12orf45 - ENSG00000151131	425.518	0.0356047	0.146395	0.6588	0.837091	ENST00000552951.6
ENSG00000111412	C12orf49 - ENSG00000111412	3858.26	-0.187612	0.128513	0.0305869	0.120523	ENST00000261318.4
ENSG00000165805	C12orf50 - ENSG00000165805	27.5832	-0.00881746	0.206893	0.91995	0.965719	ENST00000298699.6
ENSG00000111678	C12orf57 - ENSG00000111678	590.034	0.1657	0.159921	0.0778566	0.233867	ENST00000538392.1
ENSG00000182993	C12orf60 - ENSG00000182993	50.4568	-0.0350174	0.189689	0.686711	0.854396	ENST00000330828.2
ENSG00000130921	C12orf65 - ENSG00000130921	314.085	-0.138815	0.144908	0.1132	0.3027	ENST00000253233.5
ENSG00000174206	C12orf66 - ENSG00000174206	292.175	-0.131735	0.151098	0.13709	0.341114	ENST00000311915.12
ENSG00000204954	C12orf73 - ENSG00000204954	115.13	-0.0499224	0.146975	0.539912	0.761259	ENST00000543740.6
ENSG00000235162	C12orf75 - ENSG00000235162	91.5943	-0.93797	0.628527	0.00215107	0.015397	ENST00000548458.6
ENSG00000174456	C12orf76 - ENSG00000174456	380.063	0.500092	0.270836	0.00212472	0.0152283	ENST00000546651.3
ENSG00000283199	C13orf46 - ENSG00000283199	17.2525	0.0262414	0.258124	0.778179	0.902395	ENST00000636427.2
ENSG00000179933	C14orf119 - ENSG00000179933	2559.47	0.394958	0.108895	1.13174e-05	0.000174458	ENST00000319074.5
ENSG00000227051	C14orf132 - ENSG00000227051	11.5881	-0.107999	0.318022	0.315299	0.566577	ENST00000555004.2
ENSG00000197734	C14orf178 - ENSG00000197734	3.41748	0.0493334	0.371696	0.621689	0.814193	ENST00000650032.1
ENSG00000179476	C14orf28 - ENSG00000179476	170.673	0.13027	0.158779	0.149022	0.358619	ENST00000325192.7
ENSG00000100802	C14orf93 - ENSG00000100802	117.254	-0.125894	0.207256	0.201504	0.432323	ENST00000299088.10
ENSG00000250021	C15orf38-AP3S2 - ENSG00000250021	643.186	0.0181615	0.105421	0.794	0.908245	ENST00000398333.7
ENSG00000167173	C15orf39 - ENSG00000167173	2197.96	0.864816	0.205079	1.05086e-06	2.10039e-05	ENST00000563905.5
ENSG00000169609	C15orf40 - ENSG00000169609	502.068	0.0140151	0.104007	0.83904	0.929591	ENST00000514272.2
ENSG00000186073	C15orf41 - ENSG00000186073	108.934	-0.087749	0.162515	0.313661	0.565357	ENST00000566621.5
ENSG00000166920	C15orf48 - ENSG00000166920	1518.2	-1.40204	0.278468	1.98788e-08	5.72924e-07	ENST00000396650.6
ENSG00000175779	C15orf53 - ENSG00000175779	3.14973	-0.0259477	0.453738	0.767199	NA	ENST00000643648.1
ENSG00000189227	C15orf61 - ENSG00000189227	86.369	-0.185332	0.227179	0.0914334	0.261441	ENST00000342683.5
ENSG00000188277	C15orf62 - ENSG00000188277	2.69287	0.0189452	0.355329	0.845418	NA	ENST00000344320.7
ENSG00000261652	C15orf65 - ENSG00000261652	10.636	-0.0177082	0.260749	0.848974	0.934527	ENST00000569691.1
ENSG00000166780	C16orf45 - ENSG00000166780	181.575	-1.11926	0.211024	4.68976e-09	1.56153e-07	ENST00000300006.8
ENSG00000278823	C16orf45 - ENSG00000278823	13.1384	-0.060723	0.323043	0.546241	0.765939	ENST00000615273.4
ENSG00000166455	C16orf46 - ENSG00000166455	7.40006	-0.0438422	0.362826	0.659073	0.83716	ENST00000378611.8
ENSG00000185905	C16orf54 - ENSG00000185905	48.781	-0.179763	0.295625	0.128447	0.32774	ENST00000329410.3
ENSG00000140688	C16orf58 - ENSG00000140688	1618.1	-0.0637333	0.0959106	0.335566	0.587479	ENST00000570164.5
ENSG00000125149	C16orf70 - ENSG00000125149	2279.94	0.0647034	0.0780615	0.25589	0.500152	ENST00000563853.6
ENSG00000166246	C16orf71 - ENSG00000166246	8.71741	-0.158071	0.45733	0.201193	0.431842	ENST00000299320.9
ENSG00000182831	C16orf72 - ENSG00000182831	4097.88	-0.00551152	0.0732222	0.919183	0.965304	ENST00000327827.11
ENSG00000159761	C16orf86 - ENSG00000159761	21.1586	0.169431	0.329037	0.157019	0.370733	ENST00000459925.1
ENSG00000155330	C16orf87 - ENSG00000155330	434.583	-0.485165	0.138872	1.29508e-05	0.000194964	ENST00000394806.6
ENSG00000153446	C16orf89 - ENSG00000153446	112.455	-0.429475	0.344424	0.0107225	0.0550959	ENST00000586629.5
ENSG00000174109	C16orf91 - ENSG00000174109	180.046	-0.0989441	0.161984	0.260894	0.506505	ENST00000442039.2
ENSG00000260456	C16orf95 - ENSG00000260456	32.3324	-0.0445119	0.214959	0.622071	0.8144	ENST00000562840.1
ENSG00000205832	C16orf96 - ENSG00000205832	3.9983	0.116114	0.43256	0.302511	0.554302	ENST00000444310.4
ENSG00000256806	C17orf100 - ENSG00000256806	12.6791	0.019428	0.248625	0.832813	0.926975	ENST00000542475.2
ENSG00000205710	C17orf107 - ENSG00000205710	2.79509	-0.18439	0.601442	0.129278	NA	ENST00000521575.1
ENSG00000267221	C17orf113 - ENSG00000267221	19.2735	0.0174778	0.22996	0.846464	0.932963	ENST00000587304.2
ENSG00000258315	C17orf49 - ENSG00000258315	1165.4	-0.106328	0.144272	0.209867	0.441458	ENST00000546495.5
ENSG00000212719	C17orf51 - ENSG00000212719	137.224	0.127249	0.228422	0.2108	0.442586	ENST00000649112.1
ENSG00000125319	C17orf53 - ENSG00000125319	155.533	-1.37341	0.233503	1.72244e-10	7.43119e-09	ENST00000319977.8
ENSG00000186665	C17orf58 - ENSG00000186665	342.897	-0.463597	0.23893	0.0018616	0.0136283	ENST00000580729.2
ENSG00000141371	C17orf64 - ENSG00000141371	3.79525	0.0167323	0.379728	0.861974	0.939505	ENST00000461535.1
ENSG00000214226	C17orf67 - ENSG00000214226	22.7119	0.108219	0.256002	0.289128	0.539698	ENST00000570754.5
ENSG00000108666	C17orf75 - ENSG00000108666	143.349	-0.161866	0.219671	0.124268	0.320722	ENST00000583104.5
ENSG00000141219	C17orf80 - ENSG00000141219	718.256	0.0547759	0.110003	0.445819	0.687834	ENST00000255557.8
ENSG00000187624	C17orf97 - ENSG00000187624	158.972	-0.474205	0.294307	0.00404888	0.0255251	ENST00000360127.6
ENSG00000187997	C17orf99 - ENSG00000187997	2.88478	0.0543321	0.389753	0.587569	NA	ENST00000340363.9
ENSG00000141428	C18orf21 - ENSG00000141428	397.714	0.0493869	0.115127	0.501492	0.73388	ENST00000592875.5
ENSG00000152242	C18orf25 - ENSG00000152242	814.967	-0.0234968	0.0721792	0.661183	0.838393	ENST00000587591.5
ENSG00000177576	C18orf32 - ENSG00000177576	1798.21	0.0716178	0.0877894	0.250696	0.492859	ENST00000613385.4
ENSG00000166845	C18orf54 - ENSG00000166845	232.636	-0.85896	0.244378	1.31737e-05	0.00019748	ENST00000578138.5
ENSG00000131943	C19orf12 - ENSG00000131943	1130.04	0.0817564	0.0777104	0.152687	0.363688	ENST00000323670.13
ENSG00000177025	C19orf18 - ENSG00000177025	7.07555	0.0174681	0.285672	0.853868	0.936601	ENST00000314391.3
ENSG00000228300	C19orf24 - ENSG00000228300	629.177	0.0929536	0.0978543	0.17169	0.391134	ENST00000409293.5
ENSG00000119559	C19orf25 - ENSG00000119559	626.25	-0.0302876	0.0819758	0.607784	0.806673	ENST00000588427.5
ENSG00000214212	C19orf38 - ENSG00000214212	45.2873	-0.420906	0.403069	0.0168985	0.0775392	ENST00000592854.5
ENSG00000105072	C19orf44 - ENSG00000105072	73.2212	-0.0303514	0.157069	0.71193	0.867821	ENST00000221671.7
ENSG00000160392	C19orf47 - ENSG00000160392	294.476	0.0788688	0.135714	0.328582	0.580761	ENST00000582783.5
ENSG00000167747	C19orf48 - ENSG00000167747	841.092	-0.588984	0.217807	0.000175815	0.00191356	ENST00000598463.5
ENSG00000104979	C19orf53 - ENSG00000104979	1226.38	0.0352241	0.0901733	0.577077	0.78893	ENST00000588234.5
ENSG00000188493	C19orf54 - ENSG00000188493	571.704	0.0772761	0.109107	0.284656	0.535217	ENST00000378313.6
ENSG00000132016	C19orf57 - ENSG00000132016	26.0966	-0.215022	0.439784	0.118195	0.31141	ENST00000588115.5
ENSG00000130813	C19orf66 - ENSG00000130813	1197.88	0.16849	0.134486	0.0530851	0.1795	ENST00000592551.5
ENSG00000174917	C19orf70 - ENSG00000174917	782.022	-0.00635494	0.0857424	0.917034	0.964757	ENST00000585605.1
ENSG00000221916	C19orf73 - ENSG00000221916	2.93515	-0.0763736	0.436477	0.451945	NA	ENST00000408991.3
ENSG00000262874	C19orf84 - ENSG00000262874	5.72534	0.120387	0.434105	0.289778	0.540151	ENST00000574814.1
ENSG00000197223	C1D - ENSG00000197223	968.345	0.0480548	0.0772508	0.393964	0.641392	ENST00000355848.7
ENSG00000106392	C1GALT1 - ENSG00000106392	1319.62	0.32958	0.209288	0.00806971	0.0440735	ENST00000429911.5
ENSG00000171155	C1GALT1C1 - ENSG00000171155	680.177	0.152021	0.131375	0.0728567	0.22374	ENST00000304661.5
ENSG00000116922	C1orf109 - ENSG00000116922	512.893	-0.0812913	0.11729	0.281006	0.530569	ENST00000358011.8
ENSG00000000460	C1orf112 - ENSG00000000460	305.312	-0.0985885	0.147201	0.245437	0.487191	ENST00000481744.5
ENSG00000182795	C1orf116 - ENSG00000182795	9.96215	-0.0106445	0.260503	0.908646	0.960503	ENST00000359470.5
ENSG00000197982	C1orf122 - ENSG00000197982	680.257	-0.398917	0.125298	5.79427e-05	0.000728194	ENST00000373043.1
ENSG00000162384	C1orf123 - ENSG00000162384	783.108	0.0188442	0.0836852	0.753245	0.890366	ENST00000294360.4
ENSG00000175262	C1orf127 - ENSG00000175262	63.1916	1.02346	0.335389	4.72646e-05	0.000615877	ENST00000476357.1
ENSG00000143633	C1orf131 - ENSG00000143633	390.034	-0.0450286	0.103071	0.513837	0.741743	ENST00000366649.6
ENSG00000157330	C1orf158 - ENSG00000157330	1.23085	0.00410947	0.417011	0.964448	NA	ENST00000614859.4
ENSG00000131591	C1orf159 - ENSG00000131591	194.231	-0.362183	0.225118	0.00627423	0.036373	ENST00000379339.5
ENSG00000143110	C1orf162 - ENSG00000143110	138.36	0.344998	0.405338	0.0333499	0.128593	ENST00000343534.9
ENSG00000198912	C1orf174 - ENSG00000198912	818.064	-0.111269	0.117633	0.149158	0.358785	ENST00000486765.5
ENSG00000163263	C1orf189 - ENSG00000163263	1.06739	-0.00567511	0.456343	0.946915	NA	ENST00000368525.3
ENSG00000119280	C1orf198 - ENSG00000119280	841.851	0.0228566	0.107208	0.744892	0.8852	ENST00000366663.9
ENSG00000116667	C1orf21 - ENSG00000116667	997.259	0.456644	0.1884	0.000510516	0.00468199	ENST00000235307.6
ENSG00000142686	C1orf216 - ENSG00000142686	1085.74	0.626025	0.15005	9.76652e-07	1.97004e-05	ENST00000270815.4
ENSG00000239887	C1orf226 - ENSG00000239887	18.4034	-2.91753	0.88322	4.24163e-06	7.41029e-05	ENST00000420220.1
ENSG00000143793	C1orf35 - ENSG00000143793	280.195	-0.211358	0.189408	0.045723	0.161451	ENST00000469781.5
ENSG00000143612	C1orf43 - ENSG00000143612	6889.62	0.033978	0.0605751	0.464752	0.704296	ENST00000648267.1
ENSG00000164008	C1orf50 - ENSG00000164008	191.448	-0.0691699	0.211149	0.452972	0.693315	ENST00000372525.6
ENSG00000162642	C1orf52 - ENSG00000162642	592.494	-0.0351026	0.0999802	0.603427	0.804209	ENST00000294661.8
ENSG00000203724	C1orf53 - ENSG00000203724	17.7159	-0.0714115	0.245418	0.457122	0.697213	ENST00000367393.7
ENSG00000118292	C1orf54 - ENSG00000118292	689.075	-0.853943	0.161772	8.34697e-09	2.64839e-07	ENST00000369102.5
ENSG00000143443	C1orf56 - ENSG00000143443	45.4572	-0.0176089	0.210986	0.84208	0.930741	ENST00000368926.5
ENSG00000125462	C1orf61 - ENSG00000125462	33.5875	-0.103487	0.389842	0.346928	0.5973	ENST00000608007.1
ENSG00000162757	C1orf74 - ENSG00000162757	260.311	0.00730417	0.107348	0.917116	0.964771	ENST00000294811.2
ENSG00000173372	C1QA - ENSG00000173372	17239.8	0.710367	0.328101	0.000642587	0.00565501	ENST00000374642.7
ENSG00000173369	C1QB - ENSG00000173369	30264.3	0.280207	0.19006	0.0137329	0.0661496	ENST00000510260.5
ENSG00000108561	C1QBP - ENSG00000108561	2216.76	-0.115258	0.0814564	0.0585844	0.191905	ENST00000225698.8
ENSG00000159189	C1QC - ENSG00000159189	35025.6	0.363726	0.202205	0.00397986	0.0251649	ENST00000374640.8
ENSG00000173918	C1QTNF1 - ENSG00000173918	2.42289	0.27097	0.840953	0.0408255	NA	ENST00000578229.5
ENSG00000184163	C1QTNF12 - ENSG00000184163	3.991	-0.113203	0.412081	0.313373	0.565198	ENST00000462849.1
ENSG00000082196	C1QTNF3 - ENSG00000082196	11.9865	-0.0419649	0.260335	0.65664	0.835892	ENST00000382065.7
ENSG00000273294	C1QTNF3-AMACR - ENSG00000273294	5.38047	-0.180897	0.674309	0.100457	0.279012	ENST00000382079.3
ENSG00000172247	C1QTNF4 - ENSG00000172247	11.4472	-1.82226	1.04242	0.000412474	0.00391739	ENST00000302514.3
ENSG00000223953	C1QTNF5 - ENSG00000223953	149.416	-0.0119992	0.173823	0.886364	0.949072	ENST00000528368.2
ENSG00000133466	C1QTNF6 - ENSG00000133466	229.101	0.0709285	0.187188	0.427349	0.672009	ENST00000397110.6
ENSG00000159403	C1R - ENSG00000159403	17.9231	0.0398263	0.237127	0.66563	0.841792	ENST00000543851.1
ENSG00000139178	C1RL - ENSG00000139178	327.212	0.477202	0.283694	0.00338896	0.0223057	ENST00000539803.5
ENSG00000182326	C1S - ENSG00000182326	170.444	0.90488	0.255744	1.18402e-05	0.000181228	ENST00000406697.5
ENSG00000166278	C2 - ENSG00000166278	2384.25	0.40596	0.197202	0.00169289	0.0126684	ENST00000469372.5
ENSG00000204364	C2 - ENSG00000204364	146.488	-0.0231959	0.390731	0.809077	0.916786	ENST00000493575.5
ENSG00000226560	C2 - ENSG00000226560	24.052	-0.0312195	0.522344	0.661453	0.838393	ENST00000485098.5
ENSG00000231543	C2 - ENSG00000231543	11002.4	0.495628	0.161894	6.1702e-05	0.000771259	ENST00000475544.5
ENSG00000235017	C2 - ENSG00000235017	5.56985	0	0.527598	1	1	ENST00000482418.5
ENSG00000235696	C2 - ENSG00000235696	95.8843	0.166596	0.334076	0.163759	0.380081	ENST00000491080.5
ENSG00000149609	C20orf144 - ENSG00000149609	1.35636	0.00362233	0.429592	0.968007	NA	ENST00000375222.3
ENSG00000088854	C20orf194 - ENSG00000088854	2088.15	0.655344	0.0966657	7.73002e-13	5.08779e-11	ENST00000252032.9
ENSG00000215595	C20orf202 - ENSG00000215595	1.40164	0.109023	0.557433	0.247999	NA	ENST00000400633.1
ENSG00000196421	C20orf204 - ENSG00000196421	3.00465	0.0477516	0.387017	0.630383	NA	ENST00000444463.5
ENSG00000101220	C20orf27 - ENSG00000101220	1181.78	0.0724066	0.109309	0.315446	0.56677	ENST00000399683.7
ENSG00000196476	C20orf96 - ENSG00000196476	229.375	0.102755	0.145754	0.226011	0.462394	ENST00000382369.9
ENSG00000160298	C21orf58 - ENSG00000160298	68.8216	-0.659084	0.588223	0.00749694	0.0416526	ENST00000491666.5
ENSG00000265590	C21orf59-TCP10L - ENSG00000265590	5.60662	0.0070399	0.471829	0.931294	0.970577	ENST00000431216.5
ENSG00000154642	C21orf91 - ENSG00000154642	506.695	0.176151	0.206539	0.093355	0.265364	ENST00000284881.8
ENSG00000128346	C22orf23 - ENSG00000128346	1.94254	-0.0314951	0.435208	0.731602	NA	ENST00000403305.5
ENSG00000242259	C22orf39 - ENSG00000242259	581.339	0.143604	0.140975	0.0986534	0.275571	ENST00000509549.5
ENSG00000205856	C22orf42 - ENSG00000205856	10.5027	-0.167859	0.42494	0.181975	0.405724	ENST00000382097.3
ENSG00000184208	C22orf46 - ENSG00000184208	327.688	-0.122615	0.138618	0.147195	0.356231	ENST00000472110.2
ENSG00000157617	C2CD2 - ENSG00000157617	404.659	0.0103914	0.137972	0.894506	0.953174	ENST00000449165.5
ENSG00000172375	C2CD2L - ENSG00000172375	1426.51	0.0764297	0.108778	0.288892	0.539472	ENST00000534024.1
ENSG00000168014	C2CD3 - ENSG00000168014	844.725	-0.0664077	0.111985	0.362489	0.613733	ENST00000442398.6
ENSG00000183186	C2CD4C - ENSG00000183186	1.41331	-0.0327633	0.444798	0.717073	NA	ENST00000332235.7
ENSG00000111731	C2CD5 - ENSG00000111731	2686.95	0.504575	0.133759	4.18806e-06	7.3439e-05	ENST00000333957.8
ENSG00000273045	C2orf15 - ENSG00000273045	8.70278	0.00951779	0.279695	0.919519	0.96546	ENST00000302513.7
ENSG00000115998	C2orf42 - ENSG00000115998	349.071	0.0714826	0.160303	0.402113	0.648985	ENST00000264434.6
ENSG00000135974	C2orf49 - ENSG00000135974	526.372	0.0697087	0.129397	0.374875	0.623034	ENST00000258457.6
ENSG00000187944	C2orf66 - ENSG00000187944	1.49067	-0.0997384	0.542564	0.283458	NA	ENST00000342506.2
ENSG00000168887	C2orf68 - ENSG00000168887	828.482	-0.00498558	0.0816532	0.932571	0.971332	ENST00000306336.5
ENSG00000178074	C2orf69 - ENSG00000178074	856.116	-0.016226	0.0773492	0.774296	0.900701	ENST00000319974.5
ENSG00000204128	C2orf72 - ENSG00000204128	1.40324	0.0153533	0.522509	0.821322	NA	ENST00000373640.4
ENSG00000237651	C2orf74 - ENSG00000237651	172.621	-0.0673329	0.19279	0.453127	0.693361	ENST00000426997.5
ENSG00000186132	C2orf76 - ENSG00000186132	241.086	-0.270154	0.222924	0.0248651	0.103485	ENST00000409466.6
ENSG00000284308	C2orf81 - ENSG00000284308	1.52011	0.00182629	0.441874	0.983465	NA	ENST00000640868.1
ENSG00000187699	C2orf88 - ENSG00000187699	82.0288	-2.52261	0.64678	1.87468e-06	3.55136e-05	ENST00000478197.1
ENSG00000205086	C2orf91 - ENSG00000205086	5.17573	-0.101191	0.434295	0.350867	0.601614	ENST00000378711.2
ENSG00000228486	C2orf92 - ENSG00000228486	56.4615	-0.904781	0.368767	0.000249686	0.00258472	ENST00000450072.5
ENSG00000125730	C3 - ENSG00000125730	11328	-0.745561	0.546041	0.00376928	0.0241529	ENST00000245907.10
ENSG00000171860	C3AR1 - ENSG00000171860	14450.4	1.1925	0.1342	2.31681e-20	3.99819e-18	ENST00000307637.4
ENSG00000114405	C3orf14 - ENSG00000114405	246.915	0.364938	0.194448	0.00327403	0.0217006	ENST00000462069.5
ENSG00000088543	C3orf18 - ENSG00000088543	121.407	0.0245019	0.138661	0.755786	0.891289	ENST00000426034.5
ENSG00000131379	C3orf20 - ENSG00000131379	1.90143	-0.0437876	0.443241	0.636836	NA	ENST00000253697.7
ENSG00000174928	C3orf33 - ENSG00000174928	67.8978	-0.272374	0.290208	0.0410559	0.149436	ENST00000482061.6
ENSG00000179021	C3orf38 - ENSG00000179021	1842.45	-0.0841577	0.0707818	0.114168	0.304496	ENST00000318887.7
ENSG00000114529	C3orf52 - ENSG00000114529	2.95199	0.117872	0.476211	0.285138	NA	ENST00000480282.5
ENSG00000188315	C3orf62 - ENSG00000188315	621.465	0.124618	0.150983	0.156508	0.369926	ENST00000479673.1
ENSG00000163689	C3orf67 - ENSG00000163689	8.63094	0.00270486	0.341478	0.977684	0.990515	ENST00000486145.6
ENSG00000187068	C3orf70 - ENSG00000187068	363.591	0.632197	0.192739	2.8379e-05	0.000394452	ENST00000335012.2
ENSG00000206340	C4A - ENSG00000206340	6.48421	0.254547	0.864511	0.0391368	0.144338	ENST00000383325.8
ENSG00000227746	C4A - ENSG00000227746	4.40991	-0.0088097	0.456399	0.9178	0.964973	ENST00000421274.6
ENSG00000244207	C4A - ENSG00000244207	24.2791	-0.0156823	0.482364	0.843874	0.931425	ENST00000375295.8
ENSG00000244731	C4A - ENSG00000244731	15.4454	0.0468085	0.288038	0.629325	0.818904	ENST00000428956.6
ENSG00000224389	C4B - ENSG00000224389	8.68451	-0.0938067	0.442369	0.375391	0.62337	ENST00000435363.7
ENSG00000236625	C4B - ENSG00000236625	6.51891	0.226472	0.50857	0.112852	0.301942	ENST00000449788.6
ENSG00000123843	C4BPB - ENSG00000123843	2.33131	-0.0119163	0.382393	0.901046	NA	ENST00000367078.7
ENSG00000164096	C4orf3 - ENSG00000164096	3380.38	-0.0396195	0.0833222	0.506939	0.736319	ENST00000399075.6
ENSG00000151470	C4orf33 - ENSG00000151470	275.44	-0.0079553	0.134608	0.918407	0.965159	ENST00000281146.9
ENSG00000163633	C4orf36 - ENSG00000163633	2.43777	0.0455547	0.449478	0.620817	NA	ENST00000295898.7
ENSG00000205208	C4orf46 - ENSG00000205208	388.811	-0.717845	0.189397	5.1173e-06	8.69247e-05	ENST00000379205.4
ENSG00000243449	C4orf48 - ENSG00000243449	41.0531	0.018758	0.216421	0.833034	0.927042	ENST00000409248.8
ENSG00000106804	C5 - ENSG00000106804	273.521	-0.00565428	0.119749	0.939152	0.97358	ENST00000223642.2
ENSG00000197405	C5AR1 - ENSG00000197405	19223.2	0.547198	0.116162	6.54185e-08	1.70486e-06	ENST00000595501.5
ENSG00000134830	C5AR2 - ENSG00000134830	564.411	1.07258	0.233973	1.78142e-07	4.31152e-06	ENST00000595464.2
ENSG00000113583	C5orf15 - ENSG00000113583	4232.31	-0.089438	0.0698629	0.0912634	0.261061	ENST00000231512.4
ENSG00000082213	C5orf22 - ENSG00000082213	964.013	-0.032889	0.111793	0.647734	0.829509	ENST00000325366.13
ENSG00000181904	C5orf24 - ENSG00000181904	1942.4	0.0674523	0.0965479	0.310873	0.562337	ENST00000338051.4
ENSG00000181751	C5orf30 - ENSG00000181751	526.573	0.187711	0.141357	0.0389537	0.143888	ENST00000319933.6
ENSG00000172244	C5orf34 - ENSG00000172244	100.098	-0.407916	0.368781	0.0156284	0.0729667	ENST00000306862.6
ENSG00000205765	C5orf51 - ENSG00000205765	2898.08	0.0912294	0.0797453	0.119987	0.313967	ENST00000505931.6
ENSG00000164241	C5orf63 - ENSG00000164241	5.21046	-0.0899763	0.409217	0.399348	0.646736	ENST00000508527.5
ENSG00000196821	C6orf106 - ENSG00000196821	5334.93	0.357703	0.116657	0.000119271	0.00136223	ENST00000374023.7
ENSG00000185127	C6orf120 - ENSG00000185127	1949.08	0.00935329	0.0686553	0.856309	0.937543	ENST00000332290.3
ENSG00000188112	C6orf132 - ENSG00000188112	2.01247	-0.141105	0.548904	0.199719	NA	ENST00000341865.8
ENSG00000204564	C6orf136 - ENSG00000204564	78.8462	0.139639	0.348308	0.226842	0.463075	ENST00000484551.1
ENSG00000206487	C6orf136 - ENSG00000206487	5.79809	-0.000449009	0.429247	0.996034	0.99896	ENST00000474083.1
ENSG00000224120	C6orf136 - ENSG00000224120	308.046	-0.460666	0.269621	0.00334613	0.0220751	ENST00000442792.6
ENSG00000197261	C6orf141 - ENSG00000197261	2.06462	0.0552833	0.450047	0.557652	NA	ENST00000529246.3
ENSG00000203872	C6orf163 - ENSG00000203872	4.24828	-0.00758911	0.319339	0.937187	0.97279	ENST00000388923.4
ENSG00000130349	C6orf203 - ENSG00000130349	389.847	-0.109818	0.114567	0.147993	0.357316	ENST00000405204.6
ENSG00000181577	C6orf223 - ENSG00000181577	3.30815	-0.0775369	0.439486	0.445103	0.687341	ENST00000442114.6
ENSG00000221821	C6orf226 - ENSG00000221821	50.7005	-0.0311486	0.191441	0.719753	0.872321	ENST00000408925.3
ENSG00000203623	C6orf47 - ENSG00000203623	76.681	0.245689	0.703037	0.0703858	0.218572	ENST00000366432.2
ENSG00000228177	C6orf47 - ENSG00000228177	1.6579	0.06739	0.577931	0.340905	NA	ENST00000442972.1
ENSG00000235360	C6orf47 - ENSG00000235360	781.391	0.00211129	0.0852881	0.97229	0.989098	ENST00000366431.2
ENSG00000204387	C6orf48 - ENSG00000204387	2108.04	0.215489	0.134057	0.0178948	0.080775	ENST00000375640.7
ENSG00000226710	C6orf48 - ENSG00000226710	156.381	0.0921485	0.170156	0.299653	0.551294	ENST00000416886.5
ENSG00000229300	C6orf48 - ENSG00000229300	723.795	-0.183689	0.155677	0.052243	0.177415	ENST00000450610.6
ENSG00000137434	C6orf52 - ENSG00000137434	7.31623	-0.0191286	0.282106	0.839861	0.929692	ENST00000460742.6
ENSG00000112308	C6orf62 - ENSG00000112308	9457.2	-0.0174761	0.0474564	0.647802	0.829518	ENST00000378119.8
ENSG00000198663	C6orf89 - ENSG00000198663	3187.35	0.0791102	0.073604	0.148366	0.357855	ENST00000359359.6
ENSG00000112936	C7 - ENSG00000112936	1.21951	-0.142787	0.589819	0.171677	NA	ENST00000313164.9
ENSG00000136197	C7orf25 - ENSG00000136197	62.1771	-0.401504	0.345906	0.0143004	0.0682971	ENST00000350427.4
ENSG00000146576	C7orf26 - ENSG00000146576	651.541	0.0671038	0.0905293	0.291754	0.541955	ENST00000344417.9
ENSG00000153790	C7orf31 - ENSG00000153790	206.836	0.110027	0.159507	0.213971	0.446631	ENST00000409280.5
ENSG00000146826	C7orf43 - ENSG00000146826	749.132	-0.0977261	0.120575	0.206585	0.438419	ENST00000394035.6
ENSG00000146540	C7orf50 - ENSG00000146540	1089.06	-0.293688	0.192489	0.0112381	0.0570205	ENST00000357429.10
ENSG00000269955	C7orf55-LUC7L2 - ENSG00000269955	176.724	0.0770056	0.173157	0.381002	0.628607	ENST00000541515.3
ENSG00000164746	C7orf57 - ENSG00000164746	3.35262	-0.108699	0.467485	0.314592	0.566026	ENST00000420324.5
ENSG00000185955	C7orf61 - ENSG00000185955	9.67844	0.15937	0.36997	0.187836	0.413553	ENST00000332375.3
ENSG00000176919	C8G - ENSG00000176919	2.30275	-0.0550925	0.396808	0.5815	NA	ENST00000649755.1
ENSG00000182307	C8orf33 - ENSG00000182307	1689.51	-0.246995	0.107211	0.0029438	0.0199129	ENST00000331434.6
ENSG00000156172	C8orf37 - ENSG00000156172	120.722	-0.161271	0.184771	0.103387	0.284692	ENST00000286688.5
ENSG00000213865	C8orf44 - ENSG00000213865	47.9268	0.179429	0.269691	0.118992	0.312711	ENST00000521113.1
ENSG00000164743	C8orf48 - ENSG00000164743	1.30912	-0.0406115	0.47292	0.638223	NA	ENST00000297324.4
[truncated: 13,342 more rows]
