# Supplementary material for: TREM2 Alzheimer’s variant R47H causes similar transcriptional dysregulation to knockout, yet only subtle functional phenotypes in human iPSC-derived macrophages
Source: Alzheimers Res Ther. 2020 Nov 16;12:151. doi: 10.1186/s13195-020-00709-z (PMC7667762; doi:10.1186/s13195-020-00709-z)
Supplement: Supplementary file 4 — Additional file 4 Results of RNA-seq differential gene expression analysis with DESeq2. DESeq2 output for R47H TREM2 vs WT and TREM2 KO vs WT, with gene name, relative expression (“Base Mean”), log-2-fold-change from the WT, and Benjamini-Hochberg-adjusted p values indicated. [file 13195_2020_709_MOESM4_ESM.zip › DESEQ2_age_controlled_R47H_vs_control.xlsx]

## Sheet: DESEQ2_age_controlled_R47H_vs_c
	Gene	Base Mean	Log2 fold change	Log2 fold change Standard Error	p value	Adjusted p value	Target ID
ENSG00000121410	A1BG - ENSG00000121410	72.5123	-0.0731048	0.203044	0.151405	0.543483	ENST00000596924.1
ENSG00000175899	A2M - ENSG00000175899	183358	-0.052977	0.108554	0.165565	0.566092	ENST00000543436.2
ENSG00000128274	A4GALT - ENSG00000128274	1.60343	-0.0088979	0.238047	0.773882	NA	ENST00000642412.1
ENSG00000094914	AAAS - ENSG00000094914	958.913	-0.00626187	0.0603592	0.801665	0.958947	ENST00000209873.8
ENSG00000081760	AACS - ENSG00000081760	395.748	0.0680726	0.108952	0.0978394	0.440627	ENST00000316519.10
ENSG00000109576	AADAT - ENSG00000109576	3.17681	0.0016318	0.231585	0.959255	NA	ENST00000337664.8
ENSG00000103591	AAGAB - ENSG00000103591	1487.78	0.000933168	0.0434941	0.961424	0.995629	ENST00000261880.9
ENSG00000115977	AAK1 - ENSG00000115977	1961.77	0.0301896	0.0608317	0.230916	0.654878	ENST00000606389.5
ENSG00000087884	AAMDC - ENSG00000087884	149.11	0.0278839	0.104793	0.410478	0.806095	ENST00000532481.5
ENSG00000127837	AAMP - ENSG00000127837	2576.1	0.00370786	0.0409646	0.83844	0.966398	ENST00000248450.8
ENSG00000129673	AANAT - ENSG00000129673	1.63995	-0.0181205	0.250322	0.544048	NA	ENST00000250615.7
ENSG00000131043	AAR2 - ENSG00000131043	1545.37	0.0146328	0.049663	0.488775	0.850396	ENST00000397286.7
ENSG00000090861	AARS - ENSG00000090861	5566.02	-0.0449197	0.062663	0.0965254	0.437555	ENST00000261772.12
ENSG00000124608	AARS2 - ENSG00000124608	522.219	-0.0330315	0.0757025	0.269221	0.702226	ENST00000244571.4
ENSG00000266967	AARSD1 - ENSG00000266967	431.792	0.0239304	0.0676569	0.379656	0.784981	ENST00000587023.5
ENSG00000157426	AASDH - ENSG00000157426	326.282	-0.00556898	0.0648383	0.830749	0.965305	ENST00000513376.5
ENSG00000149313	AASDHPPT - ENSG00000149313	2014.36	0.0239231	0.0512579	0.260727	0.689816	ENST00000533423.5
ENSG00000008311	AASS - ENSG00000008311	10.8843	0.0648228	0.234928	0.194521	0.609522	ENST00000460376.5
ENSG00000275700	AATF - ENSG00000275700	1486.33	0.0025108	0.0372739	0.879968	0.977568	ENST00000619387.4
ENSG00000181409	AATK - ENSG00000181409	126.935	0.0130463	0.137249	0.717524	0.940366	ENST00000326724.8
ENSG00000183044	ABAT - ENSG00000183044	255.271	-0.0127219	0.0799578	0.662952	0.924581	ENST00000268251.12
ENSG00000165029	ABCA1 - ENSG00000165029	2743.87	0.0392425	0.082029	0.219494	0.642914	ENST00000374736.7
ENSG00000154263	ABCA10 - ENSG00000154263	11.5341	-0.0592872	0.267055	0.198425	0.613705	ENST00000522787.5
ENSG00000179869	ABCA13 - ENSG00000179869	2.92169	-0.0159882	0.221132	0.6572	NA	ENST00000417403.5
ENSG00000107331	ABCA2 - ENSG00000107331	558.729	0.00748927	0.0873734	0.803243	0.959417	ENST00000341511.10
ENSG00000167972	ABCA3 - ENSG00000167972	764.695	0.0558735	0.0957448	0.130606	0.508287	ENST00000301732.9
ENSG00000154265	ABCA5 - ENSG00000154265	487.986	0.126495	0.158053	0.0317097	0.233285	ENST00000392676.7
ENSG00000154262	ABCA6 - ENSG00000154262	16.1187	-0.0741813	0.260232	0.157993	0.553615	ENST00000284425.6
ENSG00000064687	ABCA7 - ENSG00000064687	425.425	0.0402751	0.100384	0.250455	0.677097	ENST00000611490.4
ENSG00000141338	ABCA8 - ENSG00000141338	18.4103	-0.0238775	0.214181	0.537478	0.876788	ENST00000269080.6
ENSG00000154258	ABCA9 - ENSG00000154258	5.23678	-0.0357456	0.228682	0.381673	0.787624	ENST00000340001.8
ENSG00000085563	ABCB1 - ENSG00000085563	42.5123	-0.0935368	0.30483	0.103535	0.451791	ENST00000265724.7
ENSG00000135776	ABCB10 - ENSG00000135776	1751.48	-0.0388766	0.0793595	0.2148	0.636414	ENST00000344517.4
ENSG00000073734	ABCB11 - ENSG00000073734	14.3494	-0.0164532	0.206211	0.663577	0.924938	ENST00000648875.1
ENSG00000005471	ABCB4 - ENSG00000005471	296.966	0.00893071	0.0902461	0.76969	0.953007	ENST00000440025.1
ENSG00000115657	ABCB6 - ENSG00000115657	133.035	-0.030571	0.124947	0.40207	0.801082	ENST00000265316.8
ENSG00000131269	ABCB7 - ENSG00000131269	957.695	0.00831773	0.0432665	0.659764	0.92395	ENST00000645829.1
ENSG00000197150	ABCB8 - ENSG00000197150	1280.19	-0.143831	0.18636	0.0282364	0.21717	ENST00000461373.5
ENSG00000150967	ABCB9 - ENSG00000150967	308.869	-0.616347	0.376432	0.000937349	0.0210497	ENST00000344275.11
ENSG00000103222	ABCC1 - ENSG00000103222	583.309	-0.0147977	0.0772815	0.608038	0.90938	ENST00000399410.7
ENSG00000278183	ABCC1 - ENSG00000278183	1369.06	-0.0024238	0.0694672	0.928551	0.989517	ENST00000621144.4
ENSG00000124574	ABCC10 - ENSG00000124574	1236.01	0.0194753	0.0540591	0.390188	0.795418	ENST00000372515.8
ENSG00000023839	ABCC2 - ENSG00000023839	54.2511	-0.00691112	0.157858	0.852818	0.970321	ENST00000648689.1
ENSG00000108846	ABCC3 - ENSG00000108846	462.601	-0.0375969	0.11283	0.29802	0.725693	ENST00000515707.1
ENSG00000125257	ABCC4 - ENSG00000125257	1270.15	0.0254864	0.0627269	0.322937	0.745011	ENST00000645237.1
ENSG00000114770	ABCC5 - ENSG00000114770	4047.23	0.0198753	0.0673856	0.461831	0.833344	ENST00000334444.10
ENSG00000091262	ABCC6 - ENSG00000091262	32.1987	0.0125439	0.13034	0.722867	0.942521	ENST00000205557.11
ENSG00000275331	ABCC6 - ENSG00000275331	9.08056	0.0287524	0.216413	0.470158	0.83975	ENST00000620078.4
ENSG00000069431	ABCC9 - ENSG00000069431	26.6324	-0.00721303	0.123753	0.834186	0.965933	ENST00000261200.8
ENSG00000101986	ABCD1 - ENSG00000101986	733.604	-0.0562585	0.118161	0.158794	0.554954	ENST00000218104.5
ENSG00000117528	ABCD3 - ENSG00000117528	1002.06	-0.00402133	0.0596592	0.870845	0.974631	ENST00000647998.1
ENSG00000119688	ABCD4 - ENSG00000119688	1917.59	-0.0225697	0.0521572	0.298908	0.726324	ENST00000356924.8
ENSG00000164163	ABCE1 - ENSG00000164163	6682.48	0.00134698	0.0467082	0.947713	0.992849	ENST00000296577.8
ENSG00000204574	ABCF1 - ENSG00000204574	167.616	0.0180137	0.153049	0.632997	0.917442	ENST00000326195.12
ENSG00000225989	ABCF1 - ENSG00000225989	3294.21	-0.0694547	0.0815843	0.0571523	0.33252	ENST00000423247.6
ENSG00000232169	ABCF1 - ENSG00000232169	13.1527	0	0.271015	1	1	ENST00000475528.1
ENSG00000033050	ABCF2 - ENSG00000033050	1739.85	0.0137351	0.056349	0.561937	0.888699	ENST00000287844.6
ENSG00000285292	ABCF2 - ENSG00000285292	217.391	-0.0475182	0.111765	0.206516	0.625873	ENST00000222388.6
ENSG00000161204	ABCF3 - ENSG00000161204	1666.36	-0.0099366	0.058466	0.683738	0.931685	ENST00000429586.6
ENSG00000160179	ABCG1 - ENSG00000160179	383.031	0.19184	0.296024	0.026142	0.207058	ENST00000398457.6
ENSG00000118777	ABCG2 - ENSG00000118777	489.82	-0.0494335	0.108218	0.187827	0.597604	ENST00000515655.5
ENSG00000172350	ABCG4 - ENSG00000172350	1.51311	0.0104153	0.238551	0.737894	NA	ENST00000619701.4
ENSG00000143921	ABCG8 - ENSG00000143921	5.721	0.0251144	0.204447	0.526737	0.871583	ENST00000644611.1
ENSG00000143994	ABHD1 - ENSG00000143994	1.44864	0.000999153	0.23816	0.973542	NA	ENST00000489120.5
ENSG00000144827	ABHD10 - ENSG00000144827	908.889	0.0710618	0.123371	0.101673	0.448559	ENST00000491580.1
ENSG00000106077	ABHD11 - ENSG00000106077	259.215	0.0420242	0.0983669	0.230519	0.654517	ENST00000497897.5
ENSG00000100997	ABHD12 - ENSG00000100997	9479.4	0.0828755	0.0845075	0.0371604	0.257313	ENST00000465694.1
ENSG00000131969	ABHD12B - ENSG00000131969	5.73374	-0.0578075	0.259755	0.211637	0.632674	ENST00000353130.5
ENSG00000139826	ABHD13 - ENSG00000139826	1085.02	0.0170192	0.0571502	0.476296	0.843981	ENST00000375898.3
ENSG00000248487	ABHD14A - ENSG00000248487	275.469	0.0825692	0.139745	0.0823474	0.401252	ENST00000497864.5
ENSG00000114786	ABHD14A-ACY1 - ENSG00000114786	43.3943	0.0243255	0.223976	0.519452	0.868494	ENST00000636085.1
ENSG00000114779	ABHD14B - ENSG00000114779	833.948	0.143704	0.122828	0.013708	0.139425	ENST00000483233.5
ENSG00000168792	ABHD15 - ENSG00000168792	606.257	0.0188594	0.0701833	0.495179	0.853941	ENST00000307201.4
ENSG00000204427	ABHD16A - ENSG00000204427	11.7852	-0.0115296	0.18989	0.76178	0.952001	ENST00000395952.7
ENSG00000230475	ABHD16A - ENSG00000230475	10.5341	-0.0380692	0.204586	0.372899	0.781026	ENST00000475266.5
ENSG00000236063	ABHD16A - ENSG00000236063	2456.85	-0.0128061	0.0525413	0.566874	0.891161	ENST00000462535.5
ENSG00000129968	ABHD17A - ENSG00000129968	1734.52	-0.0485854	0.0865422	0.154749	0.549395	ENST00000292577.11
ENSG00000107362	ABHD17B - ENSG00000107362	582.106	0.0277701	0.0714536	0.328937	0.749354	ENST00000377041.6
ENSG00000136379	ABHD17C - ENSG00000136379	6.14167	0.00924937	0.209266	0.799815	0.958947	ENST00000560609.1
ENSG00000164074	ABHD18 - ENSG00000164074	479.187	0.00898609	0.0616355	0.722299	0.942521	ENST00000645843.1
ENSG00000140526	ABHD2 - ENSG00000140526	4490.17	0.000787569	0.066912	0.976282	0.996701	ENST00000569411.5
ENSG00000158201	ABHD3 - ENSG00000158201	1820.17	0.0516256	0.0743514	0.102773	0.450972	ENST00000289119.6
ENSG00000100439	ABHD4 - ENSG00000100439	1801.45	-0.387841	0.193501	0.00058772	0.015011	ENST00000428304.6
ENSG00000011198	ABHD5 - ENSG00000011198	1004.33	0.00601136	0.0621645	0.812935	0.961014	ENST00000643520.1
ENSG00000163686	ABHD6 - ENSG00000163686	844.502	0.0153604	0.0571629	0.520914	0.868823	ENST00000478253.5
ENSG00000127220	ABHD8 - ENSG00000127220	513.432	0.00358471	0.0606944	0.886032	0.979269	ENST00000247706.3
ENSG00000136754	ABI1 - ENSG00000136754	7171.31	0.00442924	0.039016	0.797997	0.958947	ENST00000376170.8
ENSG00000138443	ABI2 - ENSG00000138443	1277.68	0.0212245	0.0866576	0.490879	0.851574	ENST00000295851.9
ENSG00000108798	ABI3 - ENSG00000108798	1868.75	0.023111	0.0536403	0.301019	0.728427	ENST00000225941.5
ENSG00000154175	ABI3BP - ENSG00000154175	3.24888	0.0291895	0.25585	0.379296	NA	ENST00000471714.5
ENSG00000097007	ABL1 - ENSG00000097007	2812.69	0.125358	0.105883	0.0163324	0.156252	ENST00000372348.6
ENSG00000143322	ABL2 - ENSG00000143322	2281.6	-0.0136495	0.0833937	0.646613	0.919854	ENST00000502732.5
ENSG00000099204	ABLIM1 - ENSG00000099204	2.02033	-0.0276977	0.257106	0.388331	NA	ENST00000392952.7
ENSG00000163995	ABLIM2 - ENSG00000163995	11.6943	0.0723016	0.267736	0.160391	0.556586	ENST00000512594.5
ENSG00000173210	ABLIM3 - ENSG00000173210	1401.71	0.484431	0.149489	2.11401e-05	0.00109274	ENST00000326685.11
ENSG00000159842	ABR - ENSG00000159842	1270.9	-0.0340003	0.0783756	0.266483	0.698767	ENST00000302538.9
ENSG00000276016	ABR - ENSG00000276016	9038.17	0.161648	0.106186	0.00620912	0.0827447	ENST00000613981.3
ENSG00000278741	ABR - ENSG00000278741	1616.88	0.0213872	0.0777307	0.466313	0.83644	ENST00000612118.4
ENSG00000146386	ABRACL - ENSG00000146386	1813.51	-0.0175173	0.053444	0.436365	0.819088	ENST00000367660.3
ENSG00000163322	ABRAXAS1 - ENSG00000163322	551.211	0.362463	0.24233	0.0019661	0.0359318	ENST00000321945.11
ENSG00000165660	ABRAXAS2 - ENSG00000165660	1500.2	0.00283846	0.0441655	0.884452	0.978619	ENST00000298492.5
ENSG00000146109	ABT1 - ENSG00000146109	1014.56	0.0260037	0.0588908	0.28679	0.71653	ENST00000274849.2
ENSG00000114626	ABTB1 - ENSG00000114626	724.997	-0.0240773	0.0763876	0.41124	0.806096	ENST00000483857.5
ENSG00000166016	ABTB2 - ENSG00000166016	99.0863	-0.964159	0.696142	0.000599704	0.0152435	ENST00000435224.2
ENSG00000284874	AC000093.1 - ENSG00000284874	1.40063	0.0169361	0.290364	0.370054	NA	ENST00000455843.5
ENSG00000285772	AC000120.2 - ENSG00000285772	4.49268	0.0743243	0.292537	0.137172	0.518643	ENST00000422722.1
ENSG00000285953	AC000120.3 - ENSG00000285953	15.7163	0.00353627	0.265276	0.860852	0.973107	ENST00000650585.1
ENSG00000283208	AC001226.2 - ENSG00000283208	3.2145	0.0175357	0.220656	0.630386	NA	ENST00000638147.1
ENSG00000261459	AC002310.5 - ENSG00000261459	8.50195	-0.0296336	0.251501	0.390947	0.795737	ENST00000569360.1
ENSG00000268193	AC002985.1 - ENSG00000268193	1.2191	0.000269129	0.25034	0.991714	NA	ENST00000596918.5
ENSG00000257767	AC002996.1 - ENSG00000257767	30.0253	-0.00962712	0.259579	0.683979	0.931685	ENST00000546840.2
ENSG00000269533	AC003002.3 - ENSG00000269533	3.1505	0.00564171	0.218584	0.871379	NA	ENST00000596617.5
ENSG00000262302	AC003688.1 - ENSG00000262302	3.67804	0.017843	0.226704	0.615807	NA	ENST00000577138.1
ENSG00000268163	AC004076.1 - ENSG00000268163	1.08858	0.00227467	0.259886	0.91814	NA	ENST00000596831.1
ENSG00000267618	AC004223.3 - ENSG00000267618	1.67786	-0.0198972	0.292231	0.317275	NA	ENST00000593039.5
ENSG00000285162	AC004593.3 - ENSG00000285162	1.18288	-0.00149222	0.262713	0.94322	NA	ENST00000644824.1
ENSG00000285897	AC004687.2 - ENSG00000285897	5.88842	0.00111561	0.189679	0.976223	0.996701	ENST00000648873.1
ENSG00000249590	AC004832.3 - ENSG00000249590	6.81242	-0.0482894	0.340344	0.0851055	0.409719	ENST00000454552.5
ENSG00000284292	AC004922.1 - ENSG00000284292	71.6858	0.0141397	0.1166	0.67748	0.929238	ENST00000638617.1
ENSG00000248751	AC004997.1 - ENSG00000248751	21.3632	-0.11734	0.291011	0.0761656	0.385822	ENST00000330168.9
ENSG00000159239	AC005041.1 - ENSG00000159239	4.00204	0.0636005	0.289228	0.156394	NA	ENST00000517883.2
ENSG00000281039	AC005154.5 - ENSG00000281039	7.90929	-0.0291457	0.233827	0.441899	0.822027	ENST00000598361.4
ENSG00000258653	AC005520.1 - ENSG00000258653	12.2332	0.0381537	0.23567	0.351683	0.766028	ENST00000556551.2
ENSG00000262633	AC005670.2 - ENSG00000262633	26.4674	-0.0144523	0.139152	0.690736	0.931993	ENST00000571841.1
ENSG00000267318	AC005702.1 - ENSG00000267318	2.32778	-0.00493959	0.23501	0.874448	NA	ENST00000591035.1
ENSG00000258472	AC005726.1 - ENSG00000258472	55.3912	-0.00827294	0.098744	0.793325	0.958947	ENST00000481916.6
ENSG00000272921	AC005832.4 - ENSG00000272921	44.5396	0.0530316	0.484458	0.0443386	0.286217	ENST00000536588.1
ENSG00000255639	AC005833.1 - ENSG00000255639	287.949	-0.0944994	0.168157	0.0738805	0.379765	ENST00000648836.1
ENSG00000267168	AC005837.2 - ENSG00000267168	2.66135	-0.0976752	0.413299	0.027148	NA	ENST00000587459.1
ENSG00000267059	AC005943.1 - ENSG00000267059	3.853	-0.0362228	0.349603	0.112024	NA	ENST00000585937.1
ENSG00000264324	AC006030.1 - ENSG00000264324	1.76518	0.00182788	0.245234	0.947671	NA	ENST00000451608.2
ENSG00000280571	AC006059.2 - ENSG00000280571	3.6134	0.0403673	0.295101	0.170055	NA	ENST00000648550.1
ENSG00000285238	AC006064.6 - ENSG00000285238	239.908	0.00581086	0.232273	0.856177	0.971227	ENST00000644480.2
ENSG00000243696	AC006254.1 - ENSG00000243696	15.0858	0.0609929	0.219535	0.210809	0.631286	ENST00000468472.1
ENSG00000267001	AC006538.2 - ENSG00000267001	3.19401	-0.0294876	0.334927	0.156104	NA	ENST00000586572.1
ENSG00000281593	AC006978.2 - ENSG00000281593	4.87101	0.0404677	0.253801	0.302185	0.729297	ENST00000442800.1
ENSG00000268173	AC007192.1 - ENSG00000268173	4.26439	-0.00230138	0.268045	0.903918	0.983271	ENST00000593731.1
ENSG00000284681	AC007240.1 - ENSG00000284681	19.8689	-0.111978	0.361181	0.059915	0.339877	ENST00000641498.1
ENSG00000276017	AC007325.1 - ENSG00000276017	2.39149	0.0344045	0.267879	0.292389	NA	ENST00000617983.1
ENSG00000278817	AC007325.4 - ENSG00000278817	75.9781	0.0198445	0.117373	0.565233	0.890174	ENST00000613204.1
ENSG00000283809	AC007326.4 - ENSG00000283809	6.49832	17.9414	4.58969	4.39222e-07	4.3461e-05	ENST00000638240.1
ENSG00000283995	AC007383.6 - ENSG00000283995	3.90199	-0.0324325	0.238298	0.398599	NA	ENST00000639446.1
ENSG00000284335	AC007537.3 - ENSG00000284335	1.43153	0.0229156	0.262171	0.415898	NA	ENST00000639761.1
ENSG00000277639	AC007906.2 - ENSG00000277639	5.26853	-0.0415859	0.226141	0.333404	0.751975	ENST00000562178.1
ENSG00000285901	AC008012.1 - ENSG00000285901	8.15416	-0.0388298	0.262807	0.287084	0.716553	ENST00000648100.1
ENSG00000276087	AC008073.3 - ENSG00000276087	1.68739	-0.00881284	0.251076	0.741157	NA	ENST00000610442.1
ENSG00000285188	AC008397.2 - ENSG00000285188	2.80278	-0.0131132	0.256039	0.615119	NA	ENST00000355502.7
ENSG00000285000	AC008581.2 - ENSG00000285000	4.08941	0.0198331	0.261176	0.462863	NA	ENST00000646704.1
ENSG00000196826	AC008758.1 - ENSG00000196826	6.07028	-0.0534431	0.362982	0.0643899	0.352105	ENST00000428311.1
ENSG00000268744	AC008758.4 - ENSG00000268744	18.222	-0.018406	0.15576	0.627634	0.914992	ENST00000435033.1
ENSG00000268400	AC008763.2 - ENSG00000268400	10.7391	0.0297197	0.244929	0.410195	0.806095	ENST00000598664.5
ENSG00000268790	AC008764.4 - ENSG00000268790	26.9708	0.00129817	0.2672	0.946317	0.992849	ENST00000593962.5
ENSG00000267179	AC008770.2 - ENSG00000267179	1.52789	0.0307317	0.268836	0.31058	NA	ENST00000590798.1
ENSG00000268614	AC008878.2 - ENSG00000268614	1.10527	0	0.27185	1	NA	ENST00000601870.1
ENSG00000268083	AC008982.1 - ENSG00000268083	2.03176	3.68192e-06	0.264821	0.999854	NA	ENST00000594769.5
ENSG00000277669	AC009086.2 - ENSG00000277669	34.75	-0.0730411	0.629699	0.0230243	0.191911	ENST00000449759.1
ENSG00000260300	AC009119.2 - ENSG00000260300	18.1766	0.0400087	0.177424	0.34513	0.761562	ENST00000561562.5
ENSG00000260729	AC009690.1 - ENSG00000260729	178.909	-0.00739145	0.0826014	0.801321	0.958947	ENST00000379915.4
ENSG00000273025	AC009690.3 - ENSG00000273025	1.26842	0.0152115	0.268316	0.501728	NA	ENST00000569547.1
ENSG00000258311	AC009779.3 - ENSG00000258311	29.6908	0.0174558	0.168075	0.650313	0.921144	ENST00000551946.5
ENSG00000285791	AC009879.3 - ENSG00000285791	4.50429	-0.0320503	0.243911	0.38996	0.795247	ENST00000648156.1
ENSG00000256646	AC010132.3 - ENSG00000256646	707.19	-0.00029417	0.0574336	0.990265	0.999136	ENST00000442788.5
ENSG00000285854	AC010197.2 - ENSG00000285854	4.56418	-0.0180661	0.207706	0.634483	0.91775	ENST00000647960.1
ENSG00000167774	AC010323.1 - ENSG00000167774	1.48888	-0.0221141	0.304628	0.259316	NA	ENST00000598884.1
ENSG00000261341	AC010325.1 - ENSG00000261341	1.48666	0.0110035	0.247371	0.699721	NA	ENST00000563228.5
ENSG00000269476	AC010326.2 - ENSG00000269476	2.31111	-0.0114217	0.239152	0.71408	NA	ENST00000602124.1
ENSG00000269242	AC010422.3 - ENSG00000269242	93.6315	-0.0851812	0.189088	0.105777	0.457774	ENST00000597692.1
ENSG00000269693	AC010422.6 - ENSG00000269693	151.214	-0.0162834	0.111265	0.627203	0.914921	ENST00000593682.1
ENSG00000285589	AC010422.8 - ENSG00000285589	110.829	0.0104023	0.0898763	0.733204	0.945127	ENST00000648033.1
ENSG00000269307	AC010463.1 - ENSG00000269307	1.62896	0.0233342	0.308909	0.238043	NA	ENST00000596542.1
ENSG00000283088	AC010487.3 - ENSG00000283088	6.61667	-0.0056365	0.26822	0.77279	0.953801	ENST00000634278.1
ENSG00000268750	AC010522.1 - ENSG00000268750	12.9779	0.0313525	0.193466	0.446998	0.824736	ENST00000597134.5
ENSG00000131152	AC010531.1 - ENSG00000131152	3.39367	0.00866361	0.252144	0.741337	NA	ENST00000568879.1
ENSG00000260851	AC010542.3 - ENSG00000260851	1.3275	0.00880268	0.247696	0.752346	NA	ENST00000561527.5
ENSG00000261611	AC010547.4 - ENSG00000261611	28.9264	0.0339216	0.16911	0.406115	0.804265	ENST00000561908.1
ENSG00000276256	AC011043.1 - ENSG00000276256	74.3146	0.0376341	0.120708	0.309159	0.735242	ENST00000612465.1
ENSG00000258674	AC011448.1 - ENSG00000258674	23.0952	-0.0721512	0.250231	0.16612	0.566812	ENST00000555938.1
ENSG00000269179	AC011452.1 - ENSG00000269179	1.13061	-0.0086884	0.275082	0.636991	NA	ENST00000451973.1
ENSG00000255730	AC011462.1 - ENSG00000255730	348.246	0.0597491	0.147407	0.170504	0.572758	ENST00000604424.1
ENSG00000267748	AC011479.1 - ENSG00000267748	3.12032	0.00724055	0.222993	0.832487	NA	ENST00000591889.2
ENSG00000267157	AC011499.1 - ENSG00000267157	1.6425	0.0269431	0.272386	0.321503	NA	ENST00000586012.1
ENSG00000167807	AC011511.1 - ENSG00000167807	16.5467	-0.0207836	0.182034	0.59675	0.90298	ENST00000452032.6
ENSG00000267303	AC011511.4 - ENSG00000267303	185.47	0.0557238	0.187519	0.226894	0.651047	ENST00000586529.1
ENSG00000260537	AC012184.2 - ENSG00000260537	62.973	0.00917355	0.244201	0.753039	0.950401	ENST00000565116.1
ENSG00000267228	AC012254.2 - ENSG00000267228	32.6275	-0.0435536	0.235317	0.310931	0.735584	ENST00000602459.6
ENSG00000267360	AC012309.1 - ENSG00000267360	3.38374	0.0436576	0.254571	0.282214	NA	ENST00000588873.1
ENSG00000277154	AC012314.23 - ENSG00000277154	290.007	-0.227637	0.368598	0.0219312	0.186962	ENST00000621588.4
ENSG00000277722	AC012314.27 - ENSG00000277722	683.566	-0.00737637	0.0605802	0.767882	0.952662	ENST00000621307.1
ENSG00000278081	AC012314.30 - ENSG00000278081	12233.9	0.111802	0.123148	0.0312083	0.230453	ENST00000610953.3
ENSG00000258461	AC012651.1 - ENSG00000258461	80.8061	-0.0257452	0.11837	0.464486	0.835328	ENST00000483208.5
ENSG00000279765	AC013394.1 - ENSG00000279765	14.7065	0.0875446	0.285534	0.120135	0.48948	ENST00000629685.2
ENSG00000173867	AC013489.1 - ENSG00000173867	17.6804	0.0929247	0.281392	0.111649	0.472668	ENST00000649547.1
ENSG00000285542	AC013717.1 - ENSG00000285542	4.12256	-0.0257812	0.244128	0.456497	NA	ENST00000649044.1
ENSG00000284526	AC015802.6 - ENSG00000284526	2.09725	-0.0264798	0.260043	0.387284	NA	ENST00000640006.1
ENSG00000266086	AC015813.2 - ENSG00000266086	43.3001	-0.0494427	0.173047	0.259617	0.689327	ENST00000578794.2
ENSG00000284220	AC017081.3 - ENSG00000284220	4.90307	-0.073411	0.393991	0.0376656	0.258842	ENST00000638191.1
ENSG00000284455	AC017081.4 - ENSG00000284455	11.3189	-0.017661	0.169466	0.647127	0.919924	ENST00000640427.1
ENSG00000273398	AC017083.3 - ENSG00000273398	2.07533	0.0803098	0.416764	0.0298715	NA	ENST00000406334.3
ENSG00000285942	AC018362.3 - ENSG00000285942	8.27789	-0.0199024	0.198161	0.609081	0.90991	ENST00000650210.1
ENSG00000256206	AC018523.2 - ENSG00000256206	8.22915	-0.0816279	0.286092	0.130348	0.508092	ENST00000555531.1
ENSG00000268500	AC018755.2 - ENSG00000268500	424.931	0.0129588	0.0851664	0.6657	0.925434	ENST00000599649.5
ENSG00000267216	AC020915.1 - ENSG00000267216	35.5728	-0.00307721	0.119615	0.927704	0.989517	ENST00000591325.1
ENSG00000283515	AC020915.5 - ENSG00000283515	40.4821	-0.0180916	0.190721	0.641436	0.918202	ENST00000637233.1
ENSG00000283516	AC022167.5 - ENSG00000283516	3.19414	-0.00635699	0.208405	0.860942	NA	ENST00000636296.1
ENSG00000272410	AC022384.1 - ENSG00000272410	30.5078	0.945185	0.85973	0.000601045	0.0152496	ENST00000437082.5
ENSG00000272916	AC022400.6 - ENSG00000272916	47.4964	0.0307058	0.127503	0.403706	0.802355	ENST00000603027.5
ENSG00000258677	AC022826.2 - ENSG00000258677	29.7312	-0.0459755	0.183616	0.294683	0.721756	ENST00000358757.5
ENSG00000257390	AC023055.1 - ENSG00000257390	5.76713	-0.0621951	0.281088	0.171831	0.573855	ENST00000546837.5
ENSG00000267281	AC023509.3 - ENSG00000267281	35.4898	0.0126032	0.117718	0.711144	0.937344	ENST00000448979.3
ENSG00000267740	AC024592.3 - ENSG00000267740	12.983	-0.0401423	0.211019	0.352424	0.766786	ENST00000592091.5
ENSG00000257921	AC025165.3 - ENSG00000257921	4.7238	-0.0458901	0.239905	0.290712	0.718324	ENST00000471530.5
ENSG00000285218	AC026316.5 - ENSG00000285218	1.10731	0.0052061	0.262671	0.807904	NA	ENST00000486975.1
ENSG00000282676	AC026369.8 - ENSG00000282676	1.21308	0.0187588	0.264176	0.462387	NA	ENST00000621764.1
ENSG00000260914	AC026464.4 - ENSG00000260914	939.372	0.0314172	0.0737777	0.283476	0.713869	ENST00000570054.3
ENSG00000272617	AC026464.6 - ENSG00000272617	41.0569	-0.950391	0.949938	0.000472815	0.0128725	ENST00000562949.1
ENSG00000261915	AC026954.2 - ENSG00000261915	17.6778	0.0172646	0.274757	0.427791	0.816461	ENST00000315601.8
ENSG00000285073	AC027455.4 - ENSG00000285073	3.47249	-0.0198733	0.225614	0.583775	NA	ENST00000645713.1
ENSG00000284461	AC027644.4 - ENSG00000284461	31.8629	0.00733746	0.176139	0.846268	0.969049	ENST00000503687.2
ENSG00000262304	AC027796.3 - ENSG00000262304	4.16533	3.22395e-05	0.240249	0.999127	NA	ENST00000572919.1
ENSG00000257411	AC034102.2 - ENSG00000257411	25.1992	-0.0369464	0.347524	0.110451	0.470216	ENST00000548861.1
ENSG00000276418	AC036214.3 - ENSG00000276418	1.50292	-0.00811431	0.249471	0.76476	NA	ENST00000522938.5
ENSG00000261884	AC040162.1 - ENSG00000261884	127.94	-0.0279562	0.130312	0.446571	0.824683	ENST00000575231.1
ENSG00000125695	AC046185.1 - ENSG00000125695	15.609	0.00388755	0.203496	0.915479	0.987474	ENST00000580553.1
ENSG00000256861	AC048338.1 - ENSG00000256861	88.7704	0.011145	0.217426	0.754783	0.950401	ENST00000535844.1
ENSG00000264187	AC055811.2 - ENSG00000264187	3.25284	-0.00996716	0.214028	0.781807	NA	ENST00000427497.3
ENSG00000282278	AC058822.1 - ENSG00000282278	1.28645	-0.0209888	0.301047	0.280411	NA	ENST00000507166.5
ENSG00000285551	AC067752.1 - ENSG00000285551	2.58377	-0.00971831	0.237944	0.755075	NA	ENST00000395251.5
ENSG00000267022	AC067968.1 - ENSG00000267022	32.9406	-0.362319	0.469155	0.00868363	0.103702	ENST00000591793.1
ENSG00000259753	AC068234.1 - ENSG00000259753	1.57589	-0.0228151	0.307086	0.246802	NA	ENST00000560629.1
ENSG00000249319	AC068533.4 - ENSG00000249319	10.5556	0.00108999	0.224296	0.974095	0.996701	ENST00000450043.2
ENSG00000283228	AC068547.1 - ENSG00000283228	428.912	0.0249769	0.073645	0.385547	0.791287	ENST00000636024.1
ENSG00000250644	AC068580.4 - ENSG00000250644	878.864	0.0497748	0.110047	0.188048	0.598031	ENST00000636615.1
ENSG00000283149	AC068631.2 - ENSG00000283149	298.2	0.000276367	0.0786652	0.992305	0.999447	ENST00000418776.1
ENSG00000274874	AC068790.8 - ENSG00000274874	1.89855	0.00829029	0.251733	0.752748	NA	ENST00000618862.1
ENSG00000284946	AC068831.7 - ENSG00000284946	95.3462	-0.0462478	0.174461	0.286087	0.71653	ENST00000643536.1
ENSG00000258539	AC068896.1 - ENSG00000258539	9.69883	-0.00954347	0.165017	0.800224	0.958947	ENST00000494792.1
ENSG00000280537	AC068946.1 - ENSG00000280537	7.75813	0.0371648	0.233513	0.362926	0.775649	ENST00000498327.5
ENSG00000284820	AC068946.2 - ENSG00000284820	12.6295	0.020734	0.220071	0.578244	0.89686	ENST00000446716.5
ENSG00000249240	AC069368.1 - ENSG00000249240	4.40992	-0.0185942	0.237261	0.58027	0.897411	ENST00000502574.1
ENSG00000256950	AC069503.2 - ENSG00000256950	1.36001	-0.00270865	0.255857	0.909439	NA	ENST00000546333.1
ENSG00000284691	AC073111.5 - ENSG00000284691	72.403	-0.061896	0.191423	0.194326	0.609189	ENST00000641330.1
ENSG00000273269	AC073283.3 - ENSG00000273269	1.08305	-0.0120816	0.267013	0.57979	NA	ENST00000422269.1
ENSG00000272822	AC073610.3 - ENSG00000272822	3.68524	-0.0261674	0.224827	0.493305	NA	ENST00000398092.4
ENSG00000144785	AC073896.1 - ENSG00000144785	36.3756	-0.012689	0.222035	0.71864	0.940447	ENST00000549318.5
ENSG00000265690	AC074143.1 - ENSG00000265690	8.13587	0.0106137	0.222382	0.760402	0.951481	ENST00000580114.5
ENSG00000228144	AC078927.1 - ENSG00000228144	8.30376	-0.129945	0.390395	0.0438267	0.284492	ENST00000539652.1
ENSG00000241962	AC079447.1 - ENSG00000241962	3.11533	-0.0313705	0.245415	0.392599	NA	ENST00000424491.5
ENSG00000267426	AC087289.3 - ENSG00000267426	6.54066	-0.333501	0.775551	0.00221436	0.0395304	ENST00000590947.5
ENSG00000259316	AC087632.1 - ENSG00000259316	69.8164	-0.226794	0.474397	0.0199113	0.176929	ENST00000634251.1
ENSG00000268279	AC090004.1 - ENSG00000268279	3.72698	0.0210115	0.219823	0.574211	NA	ENST00000608606.1
ENSG00000267127	AC090360.1 - ENSG00000267127	4.48685	-0.0193003	0.228512	0.588008	0.900931	ENST00000569722.5
ENSG00000285253	AC090517.4 - ENSG00000285253	3.66854	-0.0261109	0.253762	0.418672	NA	ENST00000559000.6
ENSG00000260170	AC090527.2 - ENSG00000260170	13.061	25.0066	3.96037	3.21944e-11	1.17365e-08	ENST00000564080.1
ENSG00000282035	AC090958.3 - ENSG00000282035	2.19949	0.00485571	0.261004	0.825316	NA	ENST00000630055.1
ENSG00000284906	AC091057.6 - ENSG00000284906	6.09331	-0.0380812	0.243177	0.340375	0.758129	ENST00000564902.5
ENSG00000261147	AC091167.2 - ENSG00000261147	29.0654	-0.0143533	0.136396	0.690662	0.931984	ENST00000561573.1
ENSG00000284626	AC091167.7 - ENSG00000284626	7.01324	0.0441439	0.240916	0.300843	0.728342	ENST00000641199.1
ENSG00000284599	AC091491.1 - ENSG00000284599	15.9119	-0.0166865	0.157585	0.659728	0.92395	ENST00000638944.1
ENSG00000267699	AC091551.1 - ENSG00000267699	5.46418	-0.0108729	0.219508	0.758227	0.951329	ENST00000590722.2
ENSG00000275740	AC091959.3 - ENSG00000275740	37.0542	0.0161541	0.144709	0.661784	0.924156	ENST00000506502.2
ENSG00000273291	AC092042.3 - ENSG00000273291	1.18317	0.00686357	0.270185	0.720685	NA	ENST00000451200.6
ENSG00000266953	AC092073.1 - ENSG00000266953	1.84539	-0.00460169	0.241385	0.875421	NA	ENST00000592740.5
ENSG00000198211	AC092143.1 - ENSG00000198211	4.11098	-0.0456811	0.290026	0.175459	NA	ENST00000556922.1
ENSG00000273155	AC092587.1 - ENSG00000273155	3.09013	0.0711197	0.323269	0.0935978	NA	ENST00000410042.1
ENSG00000249773	AC092647.5 - ENSG00000249773	6.1835	0.0892434	0.365414	0.0498689	0.307858	ENST00000426595.1
ENSG00000260643	AC092718.3 - ENSG00000260643	35.3086	-0.0102032	0.143225	0.779348	0.955285	ENST00000638948.1
ENSG00000284512	AC092718.8 - ENSG00000284512	4.50933	-0.0277016	0.227697	0.469516	0.839144	ENST00000640345.1
ENSG00000283760	AC092824.3 - ENSG00000283760	8.63625	0.0220095	0.189	0.577288	0.896377	ENST00000638624.1
ENSG00000233757	AC092835.1 - ENSG00000233757	10.6156	0.0197701	0.179911	0.613232	0.91014	ENST00000425953.5
ENSG00000267561	AC093155.3 - ENSG00000267561	3.7375	-0.0450721	0.2522	0.278882	NA	ENST00000370548.3
ENSG00000170846	AC093323.1 - ENSG00000170846	209.085	0.0497188	0.105522	0.182001	0.589355	ENST00000645429.1
ENSG00000285043	AC093512.2 - ENSG00000285043	457.6	0.00129725	0.0674545	0.961116	0.995629	ENST00000338110.10
ENSG00000259784	AC093525.1 - ENSG00000259784	4.14433	0.00467051	0.252669	0.853593	NA	ENST00000569317.1
ENSG00000260272	AC093525.2 - ENSG00000260272	1.72644	-0.0164438	0.260933	0.520716	NA	ENST00000564543.1
ENSG00000270249	AC093668.1 - ENSG00000270249	1.16417	-0.00500928	0.271825	0.784294	NA	ENST00000514917.2
ENSG00000284981	AC093668.3 - ENSG00000284981	135.502	-0.00210331	0.0818641	0.94249	0.992673	ENST00000644544.1
ENSG00000285458	AC093827.5 - ENSG00000285458	39.7303	-0.0126804	0.131914	0.721212	0.941832	ENST00000473559.5
ENSG00000251569	AC093899.2 - ENSG00000251569	2.63597	-0.0247786	0.290713	0.265189	NA	ENST00000513963.1
ENSG00000272305	AC096887.1 - ENSG00000272305	2.12463	-0.0106636	0.233012	0.743696	NA	ENST00000607495.5
ENSG00000173366	AC097637.1 - ENSG00000173366	9.93767	0.0186124	0.211793	0.621904	0.914539	ENST00000494383.1
ENSG00000283580	AC098484.3 - ENSG00000283580	155.045	0.0521297	0.126476	0.193056	0.606855	ENST00000464081.1
ENSG00000285385	AC098582.1 - ENSG00000285385	1.69472	-0.0228647	0.307292	0.24589	NA	ENST00000513325.5
ENSG00000285713	AC098588.1 - ENSG00000285713	5.32536	-0.0832536	0.299904	0.118853	0.48771	ENST00000649263.1
ENSG00000188897	AC099489.1 - ENSG00000188897	13.2987	0.0233462	0.171571	0.553164	0.884777	ENST00000595168.1
ENSG00000267261	AC099811.2 - ENSG00000267261	1.7309	0.0142947	0.27047	0.508716	NA	ENST00000585562.5
ENSG00000265303	AC099850.2 - ENSG00000265303	1.37656	0.0177024	0.291799	0.352367	NA	ENST00000577660.1
ENSG00000239920	AC104389.4 - ENSG00000239920	4.613	-0.0137546	0.214133	0.706694	0.935215	ENST00000380259.7
ENSG00000283189	AC104452.1 - ENSG00000283189	108.348	-0.0212871	0.167855	0.584605	0.899678	ENST00000638115.1
ENSG00000284952	AC104472.3 - ENSG00000284952	1.67585	-0.0299301	0.292436	0.220286	NA	ENST00000643876.1
ENSG00000283890	AC104534.3 - ENSG00000283890	2.01254	0.0337143	0.279733	0.245473	NA	ENST00000624963.2
ENSG00000281028	AC104662.2 - ENSG00000281028	2.38143	-0.0418923	0.312906	0.128248	NA	ENST00000512921.4
ENSG00000205236	AC105052.1 - ENSG00000205236	16.3074	-0.0761381	0.31983	0.100098	0.445728	ENST00000519541.1
ENSG00000267645	AC105052.3 - ENSG00000267645	396.154	-0.0170247	0.106901	0.606667	0.908208	ENST00000476151.5
ENSG00000282034	AC106886.5 - ENSG00000282034	1299.46	-0.00256584	0.0713477	0.925393	0.989517	ENST00000380361.7
ENSG00000260007	AC107871.1 - ENSG00000260007	91.6767	0.016975	0.1345	0.637977	0.917882	ENST00000637888.1
ENSG00000285943	AC112128.1 - ENSG00000285943	18.5105	-0.0562008	0.228334	0.236249	0.660896	ENST00000649772.1
ENSG00000271741	AC114490.2 - ENSG00000271741	123.906	0.04248	0.1303	0.273322	0.707011	ENST00000487874.1
ENSG00000284773	AC114490.3 - ENSG00000284773	16.7677	-0.00393275	0.14783	0.914286	0.987277	ENST00000417456.1
ENSG00000283782	AC116366.3 - ENSG00000283782	349.645	0.0313286	0.156473	0.428375	0.816461	ENST00000638452.2
ENSG00000285625	AC117378.1 - ENSG00000285625	2.14258	-0.0232213	0.271739	0.360589	NA	ENST00000647707.1
ENSG00000036549	AC118549.1 - ENSG00000036549	1765.08	0.0610039	0.0990588	0.112092	0.473267	ENST00000481346.5
ENSG00000283761	AC118553.2 - ENSG00000283761	56.5087	0.0181696	0.129232	0.610244	0.91014	ENST00000638968.1
ENSG00000262526	AC120057.2 - ENSG00000262526	1574.62	0.0199481	0.0930489	0.527647	0.871624	ENST00000570760.2
ENSG00000281348	AC120114.4 - ENSG00000281348	3.63463	0.0717429	0.341782	0.0679105	NA	ENST00000562285.1
ENSG00000214265	AC124312.1 - ENSG00000214265	3.9893	-0.0153113	0.206841	0.683664	NA	ENST00000551312.6
ENSG00000263620	AC129492.3 - ENSG00000263620	4.84254	-0.0340128	0.358683	0.116625	0.484033	ENST00000498285.1
ENSG00000283765	AC131160.1 - ENSG00000283765	16.4851	0.00471733	0.242436	0.870893	0.974631	ENST00000639401.1
ENSG00000265118	AC134669.1 - ENSG00000265118	31.7164	-0.0242674	0.193036	0.542501	0.878876	ENST00000578584.5
ENSG00000255439	AC135050.2 - ENSG00000255439	21.9117	-0.0108926	0.190156	0.774157	0.954421	ENST00000533518.5
ENSG00000263809	AC135178.2 - ENSG00000263809	7.42527	-0.0168398	0.257624	0.531612	0.873016	ENST00000582471.1
ENSG00000273554	AC136616.1 - ENSG00000273554	1.89503	0.0131438	0.250567	0.639303	NA	ENST00000613216.4
ENSG00000258830	AC137834.1 - ENSG00000258830	3.06139	-0.0647713	0.395534	0.0424655	NA	ENST00000548184.1
ENSG00000264668	AC138696.1 - ENSG00000264668	3.1606	0.00377694	0.265665	0.850702	NA	ENST00000522452.1
ENSG00000260342	AC138811.2 - ENSG00000260342	24.8716	-0.130884	0.299466	0.0626989	0.347283	ENST00000567078.2
ENSG00000261832	AC138894.1 - ENSG00000261832	19.4553	-0.0583829	0.225427	0.22481	0.648947	ENST00000635887.1
ENSG00000183889	AC138969.1 - ENSG00000183889	598.64	-0.00715108	0.0773426	0.802178	0.958947	ENST00000540039.5
ENSG00000285476	AC139491.7 - ENSG00000285476	1.54725	-0.0149111	0.242922	0.630711	NA	ENST00000508296.5
ENSG00000275949	AC139677.2 - ENSG00000275949	60.0493	0.0072125	0.103824	0.822596	0.963428	ENST00000620742.4
ENSG00000277475	AC213203.2 - ENSG00000277475	7.92679	-0.0293982	0.18951	0.471352	0.840099	ENST00000612315.1
ENSG00000262165	AC233723.1 - ENSG00000262165	3.51168	0.00533011	0.216342	0.879551	NA	ENST00000635921.1
ENSG00000271698	AC233992.2 - ENSG00000271698	6.10311	0.0522898	0.24192	0.251934	0.678373	ENST00000531225.1
ENSG00000213240	AC239799.1 - ENSG00000213240	1.37674	0.00854856	0.271869	0.65589	NA	ENST00000612520.1
ENSG00000271254	AC240274.1 - ENSG00000271254	2738.52	0.0870786	0.119544	0.059987	0.339877	ENST00000614336.4
ENSG00000283855	AC241401.1 - ENSG00000283855	13.8553	0.114628	0.355691	0.0631239	0.348179	ENST00000639157.1
ENSG00000283738	AC241640.1 - ENSG00000283738	2.57743	-0.0187734	0.275965	0.396943	NA	ENST00000640207.1
ENSG00000284827	AC243837.1 - ENSG00000284827	1.10157	-0.0185438	0.293886	0.332707	NA	ENST00000644243.1
ENSG00000284912	AC243837.2 - ENSG00000284912	4.11197	0.00384381	0.242907	0.893765	NA	ENST00000645160.1
ENSG00000285013	AC243837.3 - ENSG00000285013	1.15674	-0.00598955	0.270791	0.75012	NA	ENST00000642881.1
ENSG00000276886	AC243948.1 - ENSG00000276886	15.6249	0.00694694	0.197477	0.852154	0.96984	ENST00000300177.8
ENSG00000278119	AC243949.1 - ENSG00000278119	4.71398	0.0205241	0.208215	0.593513	0.902378	ENST00000611771.1
ENSG00000241489	AC244197.3 - ENSG00000241489	96.9886	0.00713541	0.0985473	0.820866	0.962827	ENST00000422081.6
ENSG00000273807	AC244489.1 - ENSG00000273807	47.1339	0.0690699	0.277296	0.16174	0.56007	ENST00000632371.1
ENSG00000277983	AC244489.2 - ENSG00000277983	175.015	-0.143435	0.241483	0.0418193	0.276428	ENST00000618131.1
ENSG00000283993	AC245034.1 - ENSG00000283993	4.26408	-0.0314162	0.228586	0.425361	0.816057	ENST00000639241.1
ENSG00000277454	AC245078.1 - ENSG00000277454	7.77821	0.0522054	0.264689	0.225457	0.649597	ENST00000632393.1
ENSG00000285408	AC256203.1 - ENSG00000285408	24.0394	0.0230021	0.270068	0.371976	0.780273	ENST00000642568.1
ENSG00000283711	AC256236.1 - ENSG00000283711	13.014	0.157093	0.575185	0.0076187	0.0952238	ENST00000639936.1
ENSG00000284454	AC256236.3 - ENSG00000284454	326.188	0.0352776	0.100319	0.303695	0.730017	ENST00000639127.1
ENSG00000283807	AC256309.2 - ENSG00000283807	4.80022	-0.0221765	0.218982	0.557379	0.886494	ENST00000640673.1
ENSG00000283963	AC270107.1 - ENSG00000283963	13.3294	0.00506837	0.172667	0.893046	0.980986	ENST00000640700.1
ENSG00000285032	AC270277.2 - ENSG00000285032	3.63565	-0.0858841	0.449427	0.0234929	NA	ENST00000644306.1
ENSG00000285022	AC270282.1 - ENSG00000285022	392.071	0.00238815	0.0603159	0.923617	0.989261	ENST00000644336.1
ENSG00000284811	AC270285.1 - ENSG00000284811	1.16031	10.9459	8.31906	1.42224e-05	NA	ENST00000646720.1
ENSG00000285132	AC270285.3 - ENSG00000285132	1678.94	-0.0101158	0.0943069	0.744886	0.948743	ENST00000646105.1
ENSG00000285259	AC270285.6 - ENSG00000285259	20.7449	0.0202882	0.229923	0.569339	0.892703	ENST00000645761.1
ENSG00000285313	AC270291.5 - ENSG00000285313	1.24995	-0.00683079	0.243612	0.813283	NA	ENST00000642144.1
ENSG00000284396	AC275455.2 - ENSG00000284396	1.3022	0.0199748	0.262126	0.455494	NA	ENST00000639654.2
ENSG00000060971	ACAA1 - ENSG00000060971	1691.96	-0.0447257	0.0833643	0.174599	0.579333	ENST00000451419.1
ENSG00000167315	ACAA2 - ENSG00000167315	2346.34	-0.0196446	0.0687334	0.472431	0.840535	ENST00000285093.14
ENSG00000275176	ACACA - ENSG00000275176	919.966	0.0341652	0.0857114	0.286177	0.71653	ENST00000619487.4
ENSG00000278540	ACACA - ENSG00000278540	654.612	-0.00541908	0.0715172	0.843611	0.967669	ENST00000616317.4
ENSG00000076555	ACACB - ENSG00000076555	20.2684	0.0246477	0.170785	0.532782	0.873654	ENST00000338432.11
ENSG00000111271	ACAD10 - ENSG00000111271	543.941	-0.0126718	0.0832389	0.669566	0.926429	ENST00000511915.1
ENSG00000240303	ACAD11 - ENSG00000240303	350.823	0.0382994	0.103333	0.275426	0.708283	ENST00000496418.5
ENSG00000151498	ACAD8 - ENSG00000151498	772.423	-0.0477773	0.0915074	0.171288	0.573849	ENST00000281182.8
ENSG00000177646	ACAD9 - ENSG00000177646	1613.99	-0.00904321	0.0509223	0.679762	0.930009	ENST00000505602.1
ENSG00000117054	ACADM - ENSG00000117054	2657.27	-0.135113	0.0994729	0.0108004	0.119503	ENST00000370841.8
ENSG00000122971	ACADS - ENSG00000122971	328.716	0.023602	0.0827233	0.437687	0.819447	ENST00000242592.8
ENSG00000196177	ACADSB - ENSG00000196177	526.017	0.00026851	0.0766818	0.992439	0.999447	ENST00000368869.8
ENSG00000072778	ACADVL - ENSG00000072778	4554.59	-0.010122	0.0652833	0.69952	0.9349	ENST00000543245.6
ENSG00000072818	ACAP1 - ENSG00000072818	5.98948	0.0843034	0.32055	0.0982429	0.44187	ENST00000158762.7
ENSG00000114331	ACAP2 - ENSG00000114331	5192.82	0.105082	0.101241	0.0266547	0.209562	ENST00000326793.10
ENSG00000131584	ACAP3 - ENSG00000131584	567.214	-0.0951231	0.117497	0.0462339	0.293528	ENST00000354700.9
ENSG00000075239	ACAT1 - ENSG00000075239	1837.92	-0.00698858	0.0458411	0.727378	0.943078	ENST00000265838.8
ENSG00000120437	ACAT2 - ENSG00000120437	3658.6	-0.523985	0.125129	8.2006e-07	7.14483e-05	ENST00000367048.4
ENSG00000182827	ACBD3 - ENSG00000182827	2536.98	0.0108617	0.0506626	0.617349	0.911613	ENST00000366812.5
ENSG00000181513	ACBD4 - ENSG00000181513	142.503	0.0411598	0.101097	0.243263	0.668266	ENST00000587976.5
ENSG00000107897	ACBD5 - ENSG00000107897	1477.72	-0.0215402	0.0607796	0.390685	0.795555	ENST00000396271.7
ENSG00000230124	ACBD6 - ENSG00000230124	693.866	0.0183147	0.0603697	0.463059	0.834339	ENST00000415414.5
ENSG00000176244	ACBD7 - ENSG00000176244	3.58017	-0.0197339	0.223445	0.589473	NA	ENST00000356189.5
ENSG00000110455	ACCS - ENSG00000110455	99.0146	0.0138291	0.121505	0.688733	0.931984	ENST00000533208.5
ENSG00000102977	ACD - ENSG00000102977	261.361	-0.0613139	0.130466	0.146338	0.535169	ENST00000219251.13
ENSG00000159640	ACE - ENSG00000159640	1542.94	0.0242724	0.0919424	0.445966	0.824389	ENST00000583336.5
ENSG00000177076	ACER2 - ENSG00000177076	63.3318	-0.0108394	0.110542	0.743448	0.948743	ENST00000340967.2
ENSG00000078124	ACER3 - ENSG00000078124	6612.74	0.1758	0.123176	0.00633409	0.0838873	ENST00000534206.5
ENSG00000087085	ACHE - ENSG00000087085	40.6734	-0.0360931	0.207092	0.392409	0.796956	ENST00000241069.10
ENSG00000100813	ACIN1 - ENSG00000100813	5119.79	0.0197668	0.0497249	0.34207	0.759898	ENST00000557515.5
ENSG00000144648	ACKR2 - ENSG00000144648	2.95125	-0.0079783	0.243427	0.7845	NA	ENST00000565749.1
ENSG00000129048	ACKR4 - ENSG00000129048	1.85998	0.0125685	0.258537	0.614813	NA	ENST00000249887.2
ENSG00000131473	ACLY - ENSG00000131473	5482.08	-0.0114583	0.0477852	0.577569	0.896377	ENST00000352035.6
ENSG00000122729	ACO1 - ENSG00000122729	1457.51	-0.0350178	0.0746937	0.240404	0.665419	ENST00000379923.5
ENSG00000100412	ACO2 - ENSG00000100412	4394.73	-0.111397	0.101519	0.0222274	0.188205	ENST00000216254.8
ENSG00000102794	ACOD1 - ENSG00000102794	3.38714	-0.0574421	0.295474	0.14966	NA	ENST00000377462.5
ENSG00000184227	ACOT1 - ENSG00000184227	334.36	-0.00683262	0.0875112	0.820173	0.962827	ENST00000311148.8
ENSG00000162390	ACOT11 - ENSG00000162390	420.577	-0.00522143	0.0862049	0.861058	0.973156	ENST00000481208.5
ENSG00000172497	ACOT12 - ENSG00000172497	1.94245	-0.0267136	0.26714	0.35009	NA	ENST00000307624.7
ENSG00000112304	ACOT13 - ENSG00000112304	784.799	-0.0185712	0.0669725	0.489298	0.850396	ENST00000230048.4
ENSG00000119673	ACOT2 - ENSG00000119673	657.84	0.0117344	0.0806798	0.688339	0.931984	ENST00000538782.2
ENSG00000177465	ACOT4 - ENSG00000177465	44.8807	0.16134	0.339226	0.043592	0.284082	ENST00000326303.4
ENSG00000097021	ACOT7 - ENSG00000097021	243.019	-0.0665688	0.132741	0.125857	0.500861	ENST00000608083.5
ENSG00000101473	ACOT8 - ENSG00000101473	480.939	-0.0100552	0.0728861	0.718033	0.940447	ENST00000217455.8
ENSG00000123130	ACOT9 - ENSG00000123130	1850	0.183279	0.0958281	0.00252746	0.0437107	ENST00000379303.9
ENSG00000161533	ACOX1 - ENSG00000161533	4024.11	-0.0344099	0.0673925	0.213857	0.636154	ENST00000293217.9
ENSG00000168306	ACOX2 - ENSG00000168306	25.2585	-0.128565	0.343915	0.0619711	0.345571	ENST00000481527.5
ENSG00000087008	ACOX3 - ENSG00000087008	606.558	0.0551108	0.0976888	0.137729	0.51974	ENST00000356406.9
ENSG00000143727	ACP1 - ENSG00000143727	2497.9	0.0231434	0.0503944	0.268432	0.701427	ENST00000484125.1
ENSG00000134575	ACP2 - ENSG00000134575	5857.08	-0.045972	0.0764968	0.144132	0.531734	ENST00000256997.7
ENSG00000102575	ACP5 - ENSG00000102575	13474.1	0.00783891	0.0574913	0.745081	0.948743	ENST00000648477.1
ENSG00000162836	ACP6 - ENSG00000162836	87.3451	-0.413688	0.435214	0.0054682	0.075751	ENST00000609196.5
ENSG00000183760	ACP7 - ENSG00000183760	10.9251	-0.0826901	0.271917	0.133626	0.51306	ENST00000601575.5
ENSG00000014257	ACPP - ENSG00000014257	161.863	-0.00405422	0.115653	0.903637	0.983271	ENST00000336375.9
ENSG00000111644	ACRBP - ENSG00000111644	136.421	0.0861108	0.176387	0.0963079	0.436997	ENST00000540513.1
ENSG00000103740	ACSBG1 - ENSG00000103740	2.21424	0.0708782	0.350832	0.0591869	NA	ENST00000258873.8
ENSG00000130377	ACSBG2 - ENSG00000130377	1.77793	-0.00867896	0.238469	0.778193	NA	ENST00000591738.5
ENSG00000167107	ACSF2 - ENSG00000167107	741.966	-0.00176769	0.0736016	0.949319	0.993047	ENST00000510410.5
ENSG00000176715	ACSF3 - ENSG00000176715	938.987	-0.0335638	0.0919473	0.308184	0.734941	ENST00000537895.5
ENSG00000151726	ACSL1 - ENSG00000151726	31725.4	-0.0113382	0.0889502	0.709514	0.936354	ENST00000454703.6
ENSG00000123983	ACSL3 - ENSG00000123983	5314.18	-0.046089	0.0868665	0.173187	0.577136	ENST00000357430.7
ENSG00000068366	ACSL4 - ENSG00000068366	8312.64	0.0357811	0.0950226	0.287921	0.717368	ENST00000439581.1
ENSG00000197142	ACSL5 - ENSG00000197142	2842.09	0.0197313	0.081827	0.509888	0.864056	ENST00000354655.8
ENSG00000164398	ACSL6 - ENSG00000164398	2.04627	-0.0144147	0.225838	0.679592	NA	ENST00000379264.6
ENSG00000066813	ACSM2B - ENSG00000066813	2.4127	0.0146398	0.234518	0.658712	NA	ENST00000329697.10
ENSG00000005187	ACSM3 - ENSG00000005187	7.28318	0.0678035	0.278044	0.163849	0.563522	ENST00000568235.5
ENSG00000183549	ACSM5 - ENSG00000183549	535.18	0.00151876	0.0936127	0.960636	0.995629	ENST00000575584.5
ENSG00000154930	ACSS1 - ENSG00000154930	720.738	0.0832577	0.134025	0.0770453	0.387984	ENST00000484396.1
ENSG00000131069	ACSS2 - ENSG00000131069	1873.16	-0.0179686	0.0706318	0.516685	0.867487	ENST00000490046.1
ENSG00000111058	ACSS3 - ENSG00000111058	9.19705	-0.050737	0.253168	0.248707	0.674667	ENST00000616449.1
ENSG00000143632	ACTA1 - ENSG00000143632	1.46917	-0.0258675	0.270226	0.341877	NA	ENST00000366684.7
ENSG00000107796	ACTA2 - ENSG00000107796	202.89	-0.0301575	0.121498	0.402971	0.801901	ENST00000458159.5
ENSG00000075624	ACTB - ENSG00000075624	223145	0.00242968	0.0543432	0.916503	0.987781	ENST00000331789.10
ENSG00000184009	ACTG1 - ENSG00000184009	101045	0.0449032	0.102669	0.213239	0.635406	ENST00000573283.7
ENSG00000182584	ACTL10 - ENSG00000182584	8.60601	0.00661238	0.170337	0.860829	0.973107	ENST00000330271.4
ENSG00000136518	ACTL6A - ENSG00000136518	1285.84	-0.0260065	0.0607567	0.300243	0.727858	ENST00000429709.6
ENSG00000072110	ACTN1 - ENSG00000072110	7561.08	0.0141709	0.0436368	0.443529	0.822958	ENST00000193403.10
ENSG00000130402	ACTN4 - ENSG00000130402	4688.94	-0.0276878	0.0574795	0.245865	0.671921	ENST00000588618.5
ENSG00000131966	ACTR10 - ENSG00000131966	2381.45	0.00231213	0.0473988	0.911437	0.986109	ENST00000545307.6
ENSG00000138107	ACTR1A - ENSG00000138107	5551.61	0.00419639	0.0355675	0.790031	0.958831	ENST00000636707.1
ENSG00000115073	ACTR1B - ENSG00000115073	1926.98	-0.27975	0.126208	0.000568625	0.0146962	ENST00000289228.6
ENSG00000138071	ACTR2 - ENSG00000138071	31804.6	0.00878314	0.0304959	0.486147	0.849454	ENST00000260641.9
ENSG00000115091	ACTR3 - ENSG00000115091	25243.1	-0.000497497	0.0433789	0.979382	0.996701	ENST00000263238.6
ENSG00000133627	ACTR3B - ENSG00000133627	79.9037	-0.0281201	0.121768	0.432695	0.817887	ENST00000377776.7
ENSG00000101442	ACTR5 - ENSG00000101442	218.653	-0.00843638	0.0666318	0.750297	0.950353	ENST00000243903.5
ENSG00000075089	ACTR6 - ENSG00000075089	510.815	-0.0135232	0.0704883	0.62279	0.914539	ENST00000551652.5
ENSG00000113812	ACTR8 - ENSG00000113812	1229.85	-0.00489049	0.0479032	0.815195	0.961913	ENST00000335754.7
ENSG00000184378	ACTRT3 - ENSG00000184378	26.3985	0.0077315	0.138803	0.829653	0.96521	ENST00000330368.2
ENSG00000115170	ACVR1 - ENSG00000115170	845.44	-0.0252266	0.0765408	0.39121	0.795922	ENST00000263640.7
ENSG00000135503	ACVR1B - ENSG00000135503	1103.25	0.0595054	0.0989964	0.118444	0.487029	ENST00000257963.8
ENSG00000123612	ACVR1C - ENSG00000123612	1.92856	-0.0245045	0.254292	0.434892	NA	ENST00000243349.12
ENSG00000121989	ACVR2A - ENSG00000121989	1742.26	-0.00179822	0.131147	0.959137	0.995405	ENST00000487959.5
ENSG00000114739	ACVR2B - ENSG00000114739	375.068	-0.00215083	0.0671754	0.935439	0.991838	ENST00000352511.4
ENSG00000139567	ACVRL1 - ENSG00000139567	388.414	1.01679	0.261893	3.88007e-06	0.000266898	ENST00000551576.5
ENSG00000243989	ACY1 - ENSG00000243989	539.973	-0.0371088	0.10199	0.285888	0.71653	ENST00000636358.1
ENSG00000119640	ACYP1 - ENSG00000119640	64.8603	-0.0285335	0.125387	0.431587	0.81746	ENST00000238618.7
ENSG00000170634	ACYP2 - ENSG00000170634	203.429	0.0491895	0.113194	0.196369	0.612003	ENST00000606082.5
ENSG00000188223	AD000671.1 - ENSG00000188223	162.299	-0.0311106	0.0933205	0.343138	0.760786	ENST00000591613.2
ENSG00000267120	AD000671.2 - ENSG00000267120	244.192	0.0277292	0.0893251	0.383957	0.789946	ENST00000589807.1
ENSG00000196839	ADA - ENSG00000196839	1146.82	0.0024851	0.0812679	0.931875	0.990777	ENST00000464097.5
ENSG00000093072	ADA2 - ENSG00000093072	22357.4	0.457858	0.277359	0.00116554	0.0247263	ENST00000399837.7
ENSG00000168803	ADAL - ENSG00000168803	169.468	0.0107584	0.0920189	0.727035	0.943035	ENST00000562188.6
ENSG00000137845	ADAM10 - ENSG00000137845	11180.1	0.0107118	0.0446736	0.57911	0.89716	ENST00000260408.7
ENSG00000073670	ADAM11 - ENSG00000073670	20.1945	-0.0304349	0.193151	0.458357	0.830793	ENST00000200557.10
ENSG00000148848	ADAM12 - ENSG00000148848	101.284	-1.5728	0.28848	2.06463e-09	4.09624e-07	ENST00000368679.8
ENSG00000143537	ADAM15 - ENSG00000143537	1791.08	-0.0827542	0.128754	0.0746671	0.382107	ENST00000473905.6
ENSG00000151694	ADAM17 - ENSG00000151694	4789.87	-0.0283926	0.0869992	0.368516	0.778342	ENST00000310823.8
ENSG00000135074	ADAM19 - ENSG00000135074	7.5981	-0.0158697	0.19688	0.67874	0.929889	ENST00000517951.5
ENSG00000134007	ADAM20 - ENSG00000134007	1.12125	0.000690965	0.246537	0.979844	NA	ENST00000256389.3
ENSG00000008277	ADAM22 - ENSG00000008277	3.17955	-0.06232	0.306896	0.122658	NA	ENST00000398204.8
ENSG00000114948	ADAM23 - ENSG00000114948	6.96501	-0.0737488	0.317513	0.103524	0.451791	ENST00000264377.7
ENSG00000042980	ADAM28 - ENSG00000042980	5314.79	-0.00470134	0.0714528	0.863989	0.973789	ENST00000265769.8
ENSG00000197140	ADAM32 - ENSG00000197140	7.91291	0.0353302	0.253271	0.337738	0.755846	ENST00000437682.6
ENSG00000275594	ADAM32 - ENSG00000275594	3.26033	0.0108768	0.226593	0.74948	NA	ENST00000631545.1
ENSG00000149451	ADAM33 - ENSG00000149451	3.18656	0.027229	0.241322	0.447154	NA	ENST00000466620.5
ENSG00000151651	ADAM8 - ENSG00000151651	59.6409	-0.0083916	0.13699	0.81468	0.961728	ENST00000445355.7
ENSG00000168615	ADAM9 - ENSG00000168615	21106.8	-0.00866708	0.0410748	0.628135	0.914992	ENST00000466936.5
ENSG00000282230	ADAM9 - ENSG00000282230	3835.19	-0.0288665	0.0703757	0.306538	0.732305	ENST00000632227.1
ENSG00000134028	ADAMDEC1 - ENSG00000134028	5396.4	-0.156149	0.23315	0.0318907	0.233475	ENST00000256412.8
ENSG00000154734	ADAMTS1 - ENSG00000154734	3.72488	0.00289426	0.230264	0.928637	NA	ENST00000284984.7
ENSG00000142303	ADAMTS10 - ENSG00000142303	67.3918	0.015134	0.134561	0.673755	0.927497	ENST00000595838.5
ENSG00000151388	ADAMTS12 - ENSG00000151388	121.614	0.80765	0.424934	0.000423885	0.0119351	ENST00000504830.5
ENSG00000281690	ADAMTS12 - ENSG00000281690	2.78617	0.0204783	0.283374	0.339387	NA	ENST00000625675.1
ENSG00000281244	ADAMTS13 - ENSG00000281244	18.3072	0.0259611	0.161382	0.507545	0.863025	ENST00000628339.2
ENSG00000138316	ADAMTS14 - ENSG00000138316	34.8166	0.00480584	0.119158	0.887248	0.979302	ENST00000373208.5
ENSG00000166106	ADAMTS15 - ENSG00000166106	93.4577	-0.24071	0.427837	0.0206978	0.180786	ENST00000299164.3
ENSG00000140470	ADAMTS17 - ENSG00000140470	7.36944	0.0176091	0.215799	0.63501	0.917862	ENST00000268070.8
ENSG00000158859	ADAMTS4 - ENSG00000158859	53.6097	0.0452173	0.151291	0.27345	0.707011	ENST00000367996.5
ENSG00000049192	ADAMTS6 - ENSG00000049192	4.34627	-0.0137642	0.237366	0.669243	0.926423	ENST00000381055.7
ENSG00000136378	ADAMTS7 - ENSG00000136378	2.0739	-0.0153131	0.255834	0.569851	NA	ENST00000388820.4
ENSG00000134917	ADAMTS8 - ENSG00000134917	7.68301	-0.0318162	0.225545	0.425011	0.816057	ENST00000531752.1
ENSG00000163638	ADAMTS9 - ENSG00000163638	12.0253	0.0248054	0.197774	0.533703	0.874103	ENST00000498707.5
ENSG00000178031	ADAMTSL1 - ENSG00000178031	15.1792	0.0620708	0.281384	0.17162	0.573849	ENST00000636209.1
ENSG00000156218	ADAMTSL3 - ENSG00000156218	14.845	-0.0274019	0.169549	0.491687	0.852057	ENST00000286744.9
ENSG00000143382	ADAMTSL4 - ENSG00000143382	1045.73	1.45939	0.25527	5.25131e-10	1.25425e-07	ENST00000271643.8
ENSG00000185761	ADAMTSL5 - ENSG00000185761	3.66217	-0.00248325	0.232534	0.937628	NA	ENST00000330475.8
ENSG00000105963	ADAP1 - ENSG00000105963	1093.52	0.0151128	0.0739817	0.592868	0.902378	ENST00000265846.9
ENSG00000184060	ADAP2 - ENSG00000184060	5752.41	0.136163	0.088154	0.00762313	0.0952238	ENST00000583688.1
ENSG00000160710	ADAR - ENSG00000160710	12061.2	0.0436736	0.0946105	0.209127	0.629108	ENST00000368474.9
ENSG00000197381	ADARB1 - ENSG00000197381	1040.91	-0.709437	0.283536	0.000154603	0.00521097	ENST00000462214.5
ENSG00000065457	ADAT1 - ENSG00000065457	816.825	-0.0130943	0.0626602	0.609008	0.9099	ENST00000568510.1
ENSG00000189007	ADAT2 - ENSG00000189007	258.744	0.0172135	0.093873	0.584357	0.899569	ENST00000606514.5
ENSG00000213638	ADAT3 - ENSG00000213638	38.5705	-0.0502151	0.15746	0.239909	0.66511	ENST00000329478.3
ENSG00000063761	ADCK1 - ENSG00000063761	373.601	-0.0300797	0.0772427	0.315671	0.739489	ENST00000238561.9
ENSG00000133597	ADCK2 - ENSG00000133597	1579.24	0.0502854	0.117168	0.193989	0.608683	ENST00000072869.8
ENSG00000173137	ADCK5 - ENSG00000173137	185.491	-0.073723	0.133387	0.101529	0.448212	ENST00000534714.5
ENSG00000164742	ADCY1 - ENSG00000164742	4.42516	-0.0375454	0.241869	0.346896	0.762667	ENST00000432715.5
ENSG00000143199	ADCY10 - ENSG00000143199	13.9534	-0.0279656	0.194607	0.490318	0.850964	ENST00000545172.5
ENSG00000078295	ADCY2 - ENSG00000078295	3.9271	0.00953134	0.219919	0.785731	NA	ENST00000338316.8
ENSG00000138031	ADCY3 - ENSG00000138031	1597.75	-0.0829894	0.129209	0.0744574	0.381406	ENST00000260600.9
ENSG00000129467	ADCY4 - ENSG00000129467	277.825	0.00362474	0.110887	0.912349	0.986404	ENST00000310677.8
ENSG00000174233	ADCY6 - ENSG00000174233	934.875	0.292214	0.253471	0.00523557	0.0740841	ENST00000547260.5
ENSG00000121281	ADCY7 - ENSG00000121281	6071.3	0.184732	0.126135	0.00544144	0.0756071	ENST00000564965.5
ENSG00000155897	ADCY8 - ENSG00000155897	126.779	-1.7089	0.304688	7.01183e-10	1.61891e-07	ENST00000286355.9
ENSG00000162104	ADCY9 - ENSG00000162104	242.403	0.0298346	0.0882946	0.350191	0.764346	ENST00000294016.7
ENSG00000087274	ADD1 - ENSG00000087274	5439.12	0.0507661	0.0794186	0.122509	0.494639	ENST00000508684.5
ENSG00000075340	ADD2 - ENSG00000075340	1.61848	0.04085	0.292544	0.176384	NA	ENST00000403045.6
ENSG00000148700	ADD3 - ENSG00000148700	1362.63	0.0683395	0.108645	0.0966346	0.437763	ENST00000468251.5
ENSG00000118492	ADGB - ENSG00000118492	9.20741	0.0081965	0.211501	0.820378	0.962827	ENST00000397944.7
ENSG00000020181	ADGRA2 - ENSG00000020181	46.7784	0.0952397	0.206931	0.0911347	0.424754	ENST00000428068.5
ENSG00000152990	ADGRA3 - ENSG00000152990	7.42013	-0.109984	0.360288	0.0604719	0.340951	ENST00000511051.5
ENSG00000111452	ADGRD1 - ENSG00000111452	161.753	-0.243285	0.344534	0.0172417	0.161967	ENST00000541143.5
ENSG00000180264	ADGRD2 - ENSG00000180264	2.41797	0.0346251	0.253574	0.342083	NA	ENST00000618308.2
ENSG00000174837	ADGRE1 - ENSG00000174837	145.285	-0.00746625	0.126146	0.829714	0.96521	ENST00000250572.12
ENSG00000127507	ADGRE2 - ENSG00000127507	3413.55	-0.0232254	0.0887565	0.458043	0.830533	ENST00000315576.7
ENSG00000131355	ADGRE3 - ENSG00000131355	1.67922	0.0289935	0.263664	0.347566	NA	ENST00000443157.6
ENSG00000123146	ADGRE5 - ENSG00000123146	3520.91	-0.0653469	0.132892	0.130902	0.50852	ENST00000587728.5
ENSG00000153292	ADGRF1 - ENSG00000153292	5.53279	0.0744618	0.325912	0.0904356	0.423674	ENST00000371253.6
ENSG00000173567	ADGRF3 - ENSG00000173567	8.78849	0.197717	0.471293	0.0211584	0.183536	ENST00000459892.5
ENSG00000205336	ADGRG1 - ENSG00000205336	46.5797	-0.12909	0.345644	0.0612913	0.343715	ENST00000565587.5
ENSG00000173698	ADGRG2 - ENSG00000173698	1.38541	0.000251772	0.236236	0.993451	NA	ENST00000379873.6
ENSG00000159618	ADGRG5 - ENSG00000159618	56.6739	-0.0662975	0.217472	0.18532	0.594497	ENST00000349457.7
ENSG00000112414	ADGRG6 - ENSG00000112414	16.8176	-0.0224709	0.171038	0.566765	0.891161	ENST00000230173.10
ENSG00000072071	ADGRL1 - ENSG00000072071	168.5	0.00728565	0.109713	0.824633	0.964	ENST00000340736.10
ENSG00000117114	ADGRL2 - ENSG00000117114	3.37378	-0.00445294	0.227275	0.892986	NA	ENST00000473719.5
ENSG00000162618	ADGRL4 - ENSG00000162618	46.334	0.272459	0.530425	0.0129922	0.134817	ENST00000401034.7
ENSG00000164199	ADGRV1 - ENSG00000164199	153.895	1.15763	0.454014	7.71975e-05	0.00302951	ENST00000508842.5
ENSG00000197894	ADH5 - ENSG00000197894	2882.35	0.00694132	0.059459	0.778533	0.95512	ENST00000296412.12
ENSG00000147576	ADHFE1 - ENSG00000147576	74.6745	0.0404074	0.15646	0.32367	0.745363	ENST00000396623.7
ENSG00000182551	ADI1 - ENSG00000182551	4939.73	-0.0972813	0.127739	0.0488665	0.304246	ENST00000327435.10
ENSG00000280830	ADI1 - ENSG00000280830	12.554	-0.0131843	0.280239	0.4859	0.849454	ENST00000627048.1
ENSG00000159346	ADIPOR1 - ENSG00000159346	4954.78	0.0600202	0.0879188	0.0978299	0.440627	ENST00000340990.9
ENSG00000006831	ADIPOR2 - ENSG00000006831	3190.65	0.00875404	0.0448271	0.653936	0.921802	ENST00000537545.1
ENSG00000156110	ADK - ENSG00000156110	739.721	-0.458334	0.204569	0.000309785	0.00913856	ENST00000286621.6
ENSG00000148926	ADM - ENSG00000148926	273.814	-0.0530502	0.161928	0.224193	0.648239	ENST00000278175.9
ENSG00000128165	ADM2 - ENSG00000128165	12.6132	-0.0176876	0.191202	0.648304	0.920324	ENST00000395738.2
ENSG00000224420	ADM5 - ENSG00000224420	11.4635	-0.0167919	0.182626	0.664708	0.924938	ENST00000420022.3
ENSG00000101126	ADNP - ENSG00000101126	3055.24	0.0278708	0.0541571	0.214956	0.636414	ENST00000371602.9
ENSG00000101544	ADNP2 - ENSG00000101544	750.263	0.0153331	0.0661023	0.563478	0.889354	ENST00000262198.8
ENSG00000181915	ADO - ENSG00000181915	2677.21	-0.208036	0.14754	0.00486714	0.0703071	ENST00000373783.2
ENSG00000163485	ADORA1 - ENSG00000163485	148.602	0.014173	0.124461	0.684347	0.931685	ENST00000309502.7
ENSG00000128271	ADORA2A - ENSG00000128271	145.803	-0.0467548	0.176912	0.28374	0.71404	ENST00000467385.5
ENSG00000170425	ADORA2B - ENSG00000170425	63.038	-0.00529563	0.113349	0.873454	0.975252	ENST00000304222.2
ENSG00000282608	ADORA3 - ENSG00000282608	1065.3	0.061726	0.151196	0.16393	0.563522	ENST00000241356.4
ENSG00000159322	ADPGK - ENSG00000159322	5161.15	-0.0248395	0.0696113	0.371632	0.780269	ENST00000569693.5
ENSG00000144843	ADPRH - ENSG00000144843	1463.47	-0.0107524	0.0663756	0.684887	0.931685	ENST00000478399.5
ENSG00000153531	ADPRHL1 - ENSG00000153531	5.38464	0.0113643	0.214286	0.753235	0.950401	ENST00000612156.2
ENSG00000116863	ADPRHL2 - ENSG00000116863	1640.16	-0.00144893	0.044136	0.940902	0.992673	ENST00000373178.4
ENSG00000170222	ADPRM - ENSG00000170222	168.972	0.0235672	0.0871469	0.448533	0.825255	ENST00000379774.4
ENSG00000274286	ADRA2B - ENSG00000274286	267.228	-1.99473	0.42219	2.40942e-08	3.58899e-06	ENST00000620793.1
ENSG00000043591	ADRB1 - ENSG00000043591	2.70785	-0.0132548	0.238986	0.67549	NA	ENST00000369295.3
ENSG00000169252	ADRB2 - ENSG00000169252	315.118	0.468932	0.317608	0.00166173	0.0322162	ENST00000305988.5
ENSG00000188778	ADRB3 - ENSG00000188778	1.34942	0.0288875	0.272227	0.307225	NA	ENST00000345060.4
ENSG00000130706	ADRM1 - ENSG00000130706	2357.72	-0.0203568	0.0531753	0.360571	0.773595	ENST00000491935.5
ENSG00000239900	ADSL - ENSG00000239900	1855.86	-0.00426066	0.0391431	0.806248	0.959834	ENST00000623632.3
ENSG00000035687	ADSS - ENSG00000035687	1543.36	0.00693527	0.0527508	0.759008	0.951329	ENST00000366535.3
ENSG00000185100	ADSSL1 - ENSG00000185100	33.3773	-0.0428701	0.168342	0.310844	0.735584	ENST00000330877.6
ENSG00000111863	ADTRP - ENSG00000111863	231.047	0.114701	0.175049	0.0479663	0.300532	ENST00000505099.5
ENSG00000106624	AEBP1 - ENSG00000106624	28.4671	-0.00571874	0.139937	0.873668	0.975334	ENST00000223357.7
ENSG00000139154	AEBP2 - ENSG00000139154	1173.72	0.0133932	0.0555189	0.567202	0.891363	ENST00000538425.5
ENSG00000181026	AEN - ENSG00000181026	867.666	0.0221131	0.065226	0.403868	0.802355	ENST00000332810.3
ENSG00000104964	AES - ENSG00000104964	4056.75	0.00770096	0.0403388	0.662619	0.924489	ENST00000592414.1
ENSG00000196526	AFAP1 - ENSG00000196526	1376.95	0.0140102	0.085518	0.641664	0.918202	ENST00000360265.8
ENSG00000157510	AFAP1L1 - ENSG00000157510	610.028	-0.539559	0.343738	0.00121516	0.0255056	ENST00000455574.6
ENSG00000130396	AFDN - ENSG00000130396	2783.88	0.11206	0.130034	0.0337097	0.242714	ENST00000400825.8
ENSG00000172493	AFF1 - ENSG00000172493	2684.39	0.181131	0.169672	0.0114594	0.123635	ENST00000504956.5
ENSG00000144218	AFF3 - ENSG00000144218	4.26135	-0.00695904	0.221612	0.839927	0.966656	ENST00000409236.6
ENSG00000072364	AFF4 - ENSG00000072364	4459.96	0.00851973	0.0569931	0.722096	0.942521	ENST00000265343.9
ENSG00000135537	AFG1L - ENSG00000135537	166.879	-0.166681	0.251634	0.0300098	0.224474	ENST00000368977.8
ENSG00000141385	AFG3L2 - ENSG00000141385	2884.17	-0.053633	0.0772878	0.101421	0.447876	ENST00000269143.7
ENSG00000183077	AFMID - ENSG00000183077	225.543	-0.0212773	0.0874774	0.491545	0.851948	ENST00000409257.9
ENSG00000119844	AFTPH - ENSG00000119844	3057.6	-0.00329603	0.0453912	0.869127	0.974545	ENST00000238856.8
ENSG00000038002	AGA - ENSG00000038002	684.493	0.0771859	0.130466	0.0893839	0.420026	ENST00000264595.6
ENSG00000157985	AGAP1 - ENSG00000157985	178.802	-0.0334695	0.127499	0.367448	0.7781	ENST00000409457.5
ENSG00000135439	AGAP2 - ENSG00000135439	15.8924	0.0758805	0.262395	0.152693	0.54503	ENST00000257897.7
ENSG00000133612	AGAP3 - ENSG00000133612	4411.77	-0.0507919	0.081421	0.127898	0.50493	ENST00000490097.5
ENSG00000188234	AGAP4 - ENSG00000188234	149.713	-0.0884988	0.183531	0.0945515	0.433716	ENST00000448048.6
ENSG00000172650	AGAP5 - ENSG00000172650	155.845	0.0164182	0.0850631	0.586624	0.900443	ENST00000443782.6
ENSG00000204149	AGAP6 - ENSG00000204149	361.397	0.00555133	0.0593501	0.82182	0.96328	ENST00000618025.4
ENSG00000204172	AGAP9 - ENSG00000204172	15.5849	0.0222362	0.158416	0.563827	0.8896	ENST00000452145.6
ENSG00000273540	AGBL1 - ENSG00000273540	2.76852	-0.0609135	0.308261	0.11984	NA	ENST00000441037.7
ENSG00000165923	AGBL2 - ENSG00000165923	6.91173	-0.0130098	0.212272	0.722613	0.942521	ENST00000528609.5
ENSG00000146856	AGBL3 - ENSG00000146856	29.3646	0.0474186	0.174559	0.276588	0.708588	ENST00000436302.6
ENSG00000084693	AGBL5 - ENSG00000084693	247.946	0.0114398	0.0745851	0.68513	0.931685	ENST00000421915.5
ENSG00000204305	AGER - ENSG00000204305	12.3118	-0.00525665	0.207951	0.884733	0.978774	ENST00000375067.7
ENSG00000229058	AGER - ENSG00000229058	37.6058	0.0122986	0.211486	0.737057	0.946464	ENST00000412470.6
ENSG00000231268	AGER - ENSG00000231268	23.8541	0.0111143	0.147112	0.762461	0.952079	ENST00000469296.5
ENSG00000234729	AGER - ENSG00000234729	18.4902	-0.0213672	0.213266	0.575973	0.895817	ENST00000490281.5
ENSG00000173744	AGFG1 - ENSG00000173744	3512.34	0.00375678	0.0548431	0.872044	0.974631	ENST00000409979.6
ENSG00000106351	AGFG2 - ENSG00000106351	173.976	-0.256993	0.250675	0.00801839	0.098649	ENST00000430857.5
ENSG00000164252	AGGF1 - ENSG00000164252	1286.84	0.0517304	0.0882477	0.138944	0.522483	ENST00000503538.5
ENSG00000006530	AGK - ENSG00000006530	713.478	-0.0299075	0.0726219	0.300528	0.727962	ENST00000355413.8
ENSG00000262327	AGK - ENSG00000262327	11.3916	0.0414114	0.260208	0.281164	0.712414	ENST00000573803.5
ENSG00000162688	AGL - ENSG00000162688	845.243	0.0189603	0.074492	0.506991	0.862289	ENST00000361302.7
ENSG00000116771	AGMAT - ENSG00000116771	34.1118	0.0150388	0.129095	0.670974	0.926736	ENST00000375826.3
ENSG00000092847	AGO1 - ENSG00000092847	2313.78	-0.0520036	0.0796699	0.116319	0.48374	ENST00000373206.5
ENSG00000123908	AGO2 - ENSG00000123908	1491.69	0.0142949	0.0899671	0.641958	0.918202	ENST00000220592.9
ENSG00000126070	AGO3 - ENSG00000126070	775.4	-0.0102024	0.0790779	0.724363	0.942628	ENST00000324350.9
ENSG00000134698	AGO4 - ENSG00000134698	1720.44	0.0367659	0.0722183	0.20985	0.629945	ENST00000373210.3
ENSG00000227642	AGPAT1 - ENSG00000227642	973.676	0.0060727	0.0632567	0.813051	0.961014	ENST00000414520.5
ENSG00000235758	AGPAT1 - ENSG00000235758	1049.87	0.0166023	0.0669688	0.535519	0.875557	ENST00000434614.5
ENSG00000169692	AGPAT2 - ENSG00000169692	978.092	-0.0168194	0.063179	0.514364	0.866636	ENST00000371694.7
ENSG00000160216	AGPAT3 - ENSG00000160216	3689.48	0.0109929	0.0448469	0.570227	0.892785	ENST00000291572.12
ENSG00000026652	AGPAT4 - ENSG00000026652	559.196	-0.038708	0.109391	0.280954	0.712309	ENST00000320285.8
ENSG00000155189	AGPAT5 - ENSG00000155189	1325.29	-0.252017	0.119775	0.000901267	0.0206027	ENST00000285518.10
ENSG00000018510	AGPS - ENSG00000018510	3750.23	0.142184	0.0880353	0.00636288	0.0841078	ENST00000264167.8
ENSG00000106541	AGR2 - ENSG00000106541	82.4082	-0.00493657	0.163837	0.895129	0.981686	ENST00000419304.6
ENSG00000188157	AGRN - ENSG00000188157	1300.03	-0.0567566	0.109501	0.145757	0.534102	ENST00000379370.6
ENSG00000159723	AGRP - ENSG00000159723	3.97914	0.042364	0.261136	0.273979	NA	ENST00000290953.2
ENSG00000135744	AGT - ENSG00000135744	1.44819	0.0290084	0.297004	0.214058	NA	ENST00000366667.4
ENSG00000135049	AGTPBP1 - ENSG00000135049	842.696	0.000981666	0.0499885	0.963974	0.995629	ENST00000337006.8
ENSG00000144891	AGTR1 - ENSG00000144891	8.65855	-0.0150788	0.199351	0.69206	0.932146	ENST00000497524.5
ENSG00000177674	AGTRAP - ENSG00000177674	1228.01	-0.0208338	0.0620264	0.413865	0.808528	ENST00000376637.7
ENSG00000172482	AGXT - ENSG00000172482	2.1926	0.000670786	0.230591	0.983361	NA	ENST00000307503.3
ENSG00000153207	AHCTF1 - ENSG00000153207	2290.01	-0.0384227	0.0822307	0.228428	0.652177	ENST00000470300.5
ENSG00000101444	AHCY - ENSG00000101444	4645.55	0.16894	0.12819	0.00818361	0.0997953	ENST00000217426.6
ENSG00000168710	AHCYL1 - ENSG00000168710	5618.91	0.0244125	0.0479909	0.216421	0.638706	ENST00000369799.9
ENSG00000158467	AHCYL2 - ENSG00000158467	928.598	0.0947628	0.0984135	0.0346303	0.246143	ENST00000325006.7
ENSG00000126705	AHDC1 - ENSG00000126705	805.914	-0.0332588	0.0954536	0.319163	0.742262	ENST00000247087.10
ENSG00000135541	AHI1 - ENSG00000135541	340.811	0.00811007	0.103027	0.800551	0.958947	ENST00000367800.8
ENSG00000124942	AHNAK - ENSG00000124942	8562.59	0.0252034	0.107241	0.456716	0.829756	ENST00000530124.5
ENSG00000185567	AHNAK2 - ENSG00000185567	8.19393	-0.0299092	0.230643	0.43885	0.820374	ENST00000555122.1
ENSG00000106546	AHR - ENSG00000106546	5831.74	0.00204552	0.0842646	0.944731	0.992757	ENST00000645559.1
ENSG00000063438	AHRR - ENSG00000063438	1584.53	0.0300425	0.121697	0.404862	0.80338	ENST00000505113.5
ENSG00000100591	AHSA1 - ENSG00000100591	2513.71	0.152762	0.118951	0.0102368	0.115858	ENST00000555133.5
ENSG00000186063	AIDA - ENSG00000186063	3253.08	0.0139945	0.0446748	0.461402	0.833025	ENST00000340020.10
ENSG00000204472	AIF1 - ENSG00000204472	5467.14	0.110539	0.15705	0.0456864	0.291388	ENST00000376059.7
ENSG00000206428	AIF1 - ENSG00000206428	45.9297	-0.0151649	0.113885	0.653232	0.921802	ENST00000498174.1
ENSG00000156709	AIFM1 - ENSG00000156709	1560.82	-0.0618564	0.104196	0.11543	0.481786	ENST00000346424.6
ENSG00000042286	AIFM2 - ENSG00000042286	183.687	-0.114148	0.18904	0.0537853	0.320819	ENST00000373248.5
ENSG00000183773	AIFM3 - ENSG00000183773	34.886	0.386196	0.501899	0.00775454	0.0961716	ENST00000399167.6
ENSG00000146416	AIG1 - ENSG00000146416	630.776	0.0343393	0.0968323	0.308454	0.735149	ENST00000367601.8
ENSG00000164022	AIMP1 - ENSG00000164022	1311.99	0.0241561	0.0652552	0.363045	0.775649	ENST00000510207.5
ENSG00000106305	AIMP2 - ENSG00000106305	1281.6	-0.00628178	0.0545074	0.786539	0.95879	ENST00000223029.7
ENSG00000110711	AIP - ENSG00000110711	1119.81	0.0654404	0.0798533	0.0642257	0.351668	ENST00000528641.6
ENSG00000129221	AIPL1 - ENSG00000129221	1.22921	0.0235205	0.264057	0.3987	NA	ENST00000570584.5
ENSG00000196581	AJAP1 - ENSG00000196581	1.21956	0.0209284	0.26175	0.443961	NA	ENST00000378190.7
ENSG00000232434	AJM1 - ENSG00000232434	20.5297	0.0118069	0.160204	0.753812	0.950401	ENST00000436881.2
ENSG00000129474	AJUBA - ENSG00000129474	5.11808	-0.0114756	0.224976	0.739269	0.947108	ENST00000262713.6
ENSG00000106992	AK1 - ENSG00000106992	424.405	-0.00836751	0.0608315	0.738504	0.94683	ENST00000373176.5
ENSG00000004455	AK2 - ENSG00000004455	3402.49	-0.0244199	0.0587234	0.316019	0.739669	ENST00000373449.6
ENSG00000147853	AK3 - ENSG00000147853	1834.69	-0.00637451	0.0428957	0.735465	0.945825	ENST00000381809.7
ENSG00000162433	AK4 - ENSG00000162433	39.9531	0.015858	0.144598	0.667335	0.925554	ENST00000497030.5
ENSG00000085231	AK6 - ENSG00000085231	182.646	-0.0305207	0.249544	0.388869	0.794389	ENST00000380818.7
ENSG00000279247	AK6 - ENSG00000279247	747.452	0.0177943	0.0564281	0.451264	0.827146	ENST00000612207.4
ENSG00000140057	AK7 - ENSG00000140057	5.95622	0.059424	0.277184	0.18382	0.591648	ENST00000267584.8
ENSG00000155085	AK9 - ENSG00000155085	133.787	0.0248194	0.089259	0.431164	0.81746	ENST00000470564.5
ENSG00000121057	AKAP1 - ENSG00000121057	1389.91	-0.0104253	0.0690316	0.700277	0.9349	ENST00000575322.1
ENSG00000108599	AKAP10 - ENSG00000108599	1236.31	-0.00455277	0.0574989	0.850309	0.969758	ENST00000225737.10
ENSG00000023516	AKAP11 - ENSG00000023516	2916.4	0.0807263	0.098215	0.0547369	0.32377	ENST00000025301.3
ENSG00000131016	AKAP12 - ENSG00000131016	95.7896	-0.0233002	0.104621	0.484787	0.84907	ENST00000253332.5
ENSG00000170776	AKAP13 - ENSG00000170776	3820.83	0.000527385	0.0601966	0.983085	0.998113	ENST00000560571.1
ENSG00000197976	AKAP17A - ENSG00000197976	1189.15	0.0262734	0.0605225	0.293715	0.721423	ENST00000313871.8
ENSG00000241978	AKAP2 - ENSG00000241978	126.449	-0.0369452	0.171265	0.372975	0.781026	ENST00000434623.6
ENSG00000111254	AKAP3 - ENSG00000111254	19.162	-0.026546	0.189715	0.509892	0.864056	ENST00000545990.6
ENSG00000179841	AKAP5 - ENSG00000179841	31.589	-0.064779	0.192277	0.180562	0.587842	ENST00000394718.4
ENSG00000151320	AKAP6 - ENSG00000151320	291.884	-0.121539	0.230593	0.0590923	0.337745	ENST00000280979.8
ENSG00000118507	AKAP7 - ENSG00000118507	149.172	0.00706362	0.0932294	0.818778	0.962827	ENST00000431975.6
ENSG00000105127	AKAP8 - ENSG00000105127	956.775	-0.0214305	0.0696939	0.438374	0.820036	ENST00000269701.6
ENSG00000011243	AKAP8L - ENSG00000011243	1081.87	0.0192384	0.0679647	0.478314	0.844516	ENST00000397410.9
ENSG00000127914	AKAP9 - ENSG00000127914	1610.03	0.0406395	0.0830685	0.208979	0.628935	ENST00000356239.7
ENSG00000166452	AKIP1 - ENSG00000166452	857.739	-0.0858778	0.12618	0.0665259	0.359432	ENST00000299576.9
ENSG00000174574	AKIRIN1 - ENSG00000174574	4638.53	-0.0759882	0.0918662	0.0571979	0.332646	ENST00000432648.7
ENSG00000135334	AKIRIN2 - ENSG00000135334	2988.67	0.10553	0.0999082	0.0255951	0.205071	ENST00000257787.5
ENSG00000106948	AKNA - ENSG00000106948	2313.52	0.00704215	0.0523883	0.754088	0.950401	ENST00000374088.7
ENSG00000117448	AKR1A1 - ENSG00000117448	7581.04	0.024582	0.069872	0.377532	0.783126	ENST00000372070.7
ENSG00000085662	AKR1B1 - ENSG00000085662	8639.86	0.0433333	0.0801783	0.176498	0.582659	ENST00000285930.8
ENSG00000227471	AKR1B15 - ENSG00000227471	4.48855	-0.0160986	0.217688	0.659527	0.92395	ENST00000457545.6
ENSG00000165568	AKR1E2 - ENSG00000165568	3.20683	0.0750237	0.349229	0.0606897	NA	ENST00000533295.5
ENSG00000053371	AKR7A2 - ENSG00000053371	1521.19	-0.0095171	0.0468384	0.639358	0.917882	ENST00000235835.7
ENSG00000162482	AKR7A3 - ENSG00000162482	6.95881	0.0190771	0.182445	0.625123	0.914743	ENST00000361640.4
ENSG00000142208	AKT1 - ENSG00000142208	3210.2	-0.0728919	0.0883138	0.0593417	0.338854	ENST00000554581.5
ENSG00000204673	AKT1S1 - ENSG00000204673	1392.5	-0.0277332	0.0740244	0.34004	0.758059	ENST00000391833.5
ENSG00000105221	AKT2 - ENSG00000105221	3143.72	0.00491592	0.0456601	0.806427	0.959839	ENST00000392038.6
ENSG00000117020	AKT3 - ENSG00000117020	121.871	-0.023313	0.138956	0.529454	0.872328	ENST00000336199.9
ENSG00000275199	AKT3 - ENSG00000275199	82.3841	0.0172951	0.103025	0.595997	0.902864	ENST00000621586.3
ENSG00000166971	AKTIP - ENSG00000166971	268.354	-0.00578442	0.0733492	0.835279	0.965933	ENST00000394657.11
ENSG00000284267	AL021154.3 - ENSG00000284267	1.40687	0.0205915	0.280379	0.350275	NA	ENST00000640810.1
ENSG00000111780	AL021546.1 - ENSG00000111780	2.60406	-0.0268764	0.279857	0.286894	NA	ENST00000551806.1
ENSG00000284431	AL022238.4 - ENSG00000284431	28.5886	0.0628049	0.184701	0.185368	0.594497	ENST00000639722.1
ENSG00000284554	AL022318.4 - ENSG00000284554	4.86802	0.0863999	0.473038	0.0212777	0.184124	ENST00000381568.9
ENSG00000285721	AL031281.2 - ENSG00000285721	28.8589	0.0233287	0.135537	0.52553	0.870565	ENST00000648594.1
ENSG00000285733	AL031315.1 - ENSG00000285733	1.62197	-0.0178849	0.249098	0.55319	NA	ENST00000648086.1
ENSG00000261732	AL031708.1 - ENSG00000261732	18.0638	-0.032967	0.188782	0.426914	0.816405	ENST00000454337.1
ENSG00000282988	AL031777.3 - ENSG00000282988	12.0233	-0.0362666	0.208577	0.390258	0.795418	ENST00000635641.1
ENSG00000285629	AL031847.2 - ENSG00000285629	3.06873	0.0687232	0.332757	0.0784964	NA	ENST00000484532.6
ENSG00000285508	AL034430.1 - ENSG00000285508	129.871	-0.00879154	0.095337	0.777865	0.95512	ENST00000609375.1
ENSG00000285723	AL034430.2 - ENSG00000285723	39.1515	-0.0686163	0.201709	0.168608	0.570384	ENST00000649912.1
ENSG00000284755	AL049557.1 - ENSG00000284755	126.311	-0.00407519	0.247981	0.880156	0.977568	ENST00000444059.2
ENSG00000284969	AL049629.2 - ENSG00000284969	4.84945	0.0168797	0.238035	0.608073	0.90938	ENST00000534312.5
ENSG00000260861	AL049634.2 - ENSG00000260861	4.71089	-0.0208278	0.258781	0.461254	0.832867	ENST00000566961.2
ENSG00000256566	AL049650.1 - ENSG00000256566	2.2705	-0.12348	0.509385	0.0123885	NA	ENST00000461548.1
ENSG00000213204	AL049697.1 - ENSG00000213204	4.92178	0.0924818	0.332169	0.0843763	0.407782	ENST00000507897.5
ENSG00000258466	AL049779.1 - ENSG00000258466	1.84826	0.0153687	0.244452	0.616757	NA	ENST00000553306.5
ENSG00000280148	AL049844.3 - ENSG00000280148	2.02201	-0.00340883	0.24617	0.901781	NA	ENST00000454207.2
ENSG00000255330	AL096711.2 - ENSG00000255330	1.9582	0.0300414	0.28796	0.233592	NA	ENST00000481848.6
ENSG00000258973	AL096870.1 - ENSG00000258973	1.37229	0.0239968	0.28259	0.301403	NA	ENST00000555591.1
ENSG00000277726	AL109811.3 - ENSG00000277726	1.76953	13.8677	7.48403	5.9018e-06	NA	ENST00000614757.4
ENSG00000259066	AL110118.2 - ENSG00000259066	5.4736	-0.0104598	0.208178	0.775844	0.954594	ENST00000554824.5
ENSG00000283930	AL117339.5 - ENSG00000283930	7.26429	-0.00111582	0.228084	0.972828	0.996701	ENST00000640275.1
ENSG00000258790	AL121594.1 - ENSG00000258790	61.2256	0.0308336	0.147056	0.425651	0.816057	ENST00000557565.1
ENSG00000261582	AL121753.1 - ENSG00000261582	2.9537	-0.0236619	0.235949	0.506097	NA	ENST00000444717.1
ENSG00000273047	AL121845.2 - ENSG00000273047	1.65346	0.0132154	0.282595	0.475507	NA	ENST00000467211.1
ENSG00000273154	AL121845.3 - ENSG00000273154	94.113	-0.0176023	0.10445	0.591713	0.902257	ENST00000490623.3
ENSG00000284776	AL121900.2 - ENSG00000284776	6.06951	22.157	2.77412	2.92768e-16	3.37976e-13	ENST00000618693.4
ENSG00000259132	AL132780.3 - ENSG00000259132	118.799	0.0121749	0.112019	0.715136	0.939655	ENST00000555074.1
ENSG00000255339	AL133352.1 - ENSG00000255339	21.2149	0.0207907	0.211381	0.586734	0.900491	ENST00000529568.5
ENSG00000285932	AL133353.2 - ENSG00000285932	14.9541	-0.0293801	0.178347	0.468702	0.838426	ENST00000649102.1
ENSG00000285547	AL133500.1 - ENSG00000285547	4.96432	-0.00226776	0.228257	0.944803	0.992757	ENST00000647613.1
ENSG00000285976	AL135905.2 - ENSG00000285976	2678.37	-0.0214414	0.0658353	0.421	0.813283	ENST00000370651.6
ENSG00000254692	AL136295.1 - ENSG00000254692	12.0401	-0.00275433	0.268207	0.885079	0.979031	ENST00000530611.1
ENSG00000259371	AL136295.3 - ENSG00000259371	1.70232	0.0157107	0.243569	0.613157	NA	ENST00000558325.2
ENSG00000259522	AL136295.4 - ENSG00000259522	5.55373	-0.0118275	0.252272	0.661816	0.924156	ENST00000561419.1
ENSG00000259529	AL136295.5 - ENSG00000259529	56.9625	0.0509866	0.171937	0.247314	0.672879	ENST00000558468.1
ENSG00000255872	AL138752.2 - ENSG00000255872	1.80439	-0.0247646	0.282554	0.294034	NA	ENST00000540557.1
ENSG00000258465	AL139011.2 - ENSG00000258465	13.9525	-0.0136653	0.231794	0.68361	0.931685	ENST00000647676.1
ENSG00000256500	AL139300.1 - ENSG00000256500	321.156	-0.0168094	0.140468	0.646187	0.91976	ENST00000472726.2
ENSG00000203546	AL139353.1 - ENSG00000203546	4.82396	-0.0173994	0.233992	0.60891	0.909851	ENST00000549185.5
ENSG00000257524	AL157935.2 - ENSG00000257524	151.878	-0.181674	0.318842	0.0325816	0.236682	ENST00000643029.1
ENSG00000249141	AL159163.1 - ENSG00000249141	31.7507	-0.0474661	0.179155	0.279599	0.710955	ENST00000507747.1
ENSG00000285269	AL160269.1 - ENSG00000285269	2.31808	0.00598949	0.244176	0.834159	NA	ENST00000464104.6
ENSG00000285082	AL160272.2 - ENSG00000285082	10.2263	0.00598812	0.176593	0.874059	0.975475	ENST00000642985.1
ENSG00000187186	AL162231.1 - ENSG00000187186	5.93046	-0.113823	0.390353	0.0401611	0.26955	ENST00000421828.6
ENSG00000285245	AL162417.1 - ENSG00000285245	2.52722	0.0179112	0.268283	0.452351	NA	ENST00000647146.1
ENSG00000259171	AL163636.2 - ENSG00000259171	29.3572	-0.00728357	0.270121	0.706239	0.934981	ENST00000553909.1
ENSG00000272442	AL353588.1 - ENSG00000272442	3.43962	-0.0103795	0.242057	0.730141	NA	ENST00000505802.1
ENSG00000258989	AL355916.2 - ENSG00000258989	1.64105	0.0087701	0.27631	0.62907	NA	ENST00000556347.1
ENSG00000272896	AL355987.3 - ENSG00000272896	7.04958	-0.00463191	0.200119	0.900233	0.983263	ENST00000456614.2
ENSG00000285130	AL358113.1 - ENSG00000285130	5.67603	-0.0463247	0.314099	0.117332	0.484964	ENST00000643352.1
ENSG00000285641	AL358472.6 - ENSG00000285641	60.1786	0.0122819	0.119626	0.719727	0.940957	ENST00000648869.1
ENSG00000264545	AL359922.1 - ENSG00000264545	8.92723	-0.0144992	0.21804	0.688553	0.931984	ENST00000404796.2
ENSG00000254536	AL360181.3 - ENSG00000254536	6.0608	-0.0177909	0.237018	0.594647	0.902378	ENST00000468317.2
ENSG00000124593	AL365205.1 - ENSG00000124593	177.546	-0.0363247	0.0903517	0.271929	0.705041	ENST00000456057.5
ENSG00000270099	AL365273.2 - ENSG00000270099	4.05035	-0.0127259	0.222479	0.717338	NA	ENST00000491114.1
ENSG00000285839	AL445685.3 - ENSG00000285839	1225.38	0.0962722	0.101625	0.0351393	0.248233	ENST00000648686.1
ENSG00000284989	AL451062.3 - ENSG00000284989	18.6952	0.00964351	0.212652	0.789495	0.958831	ENST00000645057.1
ENSG00000281883	AL512506.3 - ENSG00000281883	39.2896	0.0527975	0.162609	0.226525	0.650912	ENST00000627615.1
ENSG00000256966	AL513165.2 - ENSG00000256966	2.7712	0.000623351	0.232373	0.984321	NA	ENST00000544475.5
ENSG00000271793	AL589666.1 - ENSG00000271793	39.7892	0.00831524	0.125907	0.810728	0.960873	ENST00000503906.1
ENSG00000256029	AL590560.1 - ENSG00000256029	26.9579	0.0115771	0.169446	0.760654	0.951678	ENST00000368102.5
ENSG00000285171	AL590764.2 - ENSG00000285171	7.5455	0.0888075	0.318043	0.0988014	0.443087	ENST00000645518.1
ENSG00000270149	AL591806.3 - ENSG00000270149	122.328	-0.0127436	0.252389	0.64039	0.918202	ENST00000289779.7
ENSG00000244255	AL645922.1 - ENSG00000244255	52.6751	0.00742471	0.110475	0.821844	0.96328	ENST00000456570.5
ENSG00000254778	AL662828.1 - ENSG00000254778	3.70227	-0.0600513	0.344682	0.0681253	NA	ENST00000467760.5
ENSG00000250264	AL669918.1 - ENSG00000250264	5.27947	-0.0241959	0.312005	0.224284	0.648239	ENST00000452392.2
ENSG00000251246	AL691442.1 - ENSG00000251246	1.36926	-0.0179079	0.286296	0.366822	NA	ENST00000505139.1
ENSG00000254875	AL845464.1 - ENSG00000254875	1.30716	-0.00334402	0.270434	0.855974	NA	ENST00000464460.5
ENSG00000148218	ALAD - ENSG00000148218	772.973	-0.0315778	0.0834304	0.313581	0.737778	ENST00000409155.7
ENSG00000023330	ALAS1 - ENSG00000023330	12003.3	-0.098465	0.142717	0.0546665	0.323492	ENST00000469224.5
ENSG00000170017	ALCAM - ENSG00000170017	19409.6	-0.571017	0.200379	7.22925e-05	0.00287573	ENST00000306107.9
ENSG00000161618	ALDH16A1 - ENSG00000161618	1283.09	0.111516	0.111561	0.0266148	0.209367	ENST00000293350.8
ENSG00000059573	ALDH18A1 - ENSG00000059573	712.914	-0.00179979	0.0629621	0.943913	0.992757	ENST00000371224.6
ENSG00000165092	ALDH1A1 - ENSG00000165092	1626.58	1.47063	0.190366	6.62417e-16	6.55461e-13	ENST00000297785.7
ENSG00000128918	ALDH1A2 - ENSG00000128918	5333.16	-0.0728682	0.238155	0.163762	0.563522	ENST00000559297.5
ENSG00000184254	ALDH1A3 - ENSG00000184254	1.40166	-0.0239078	0.269565	0.364733	NA	ENST00000561338.5
ENSG00000137124	ALDH1B1 - ENSG00000137124	311.556	-0.00152605	0.0734487	0.956194	0.994646	ENST00000377698.3
ENSG00000136010	ALDH1L2 - ENSG00000136010	259.392	0.109059	0.251876	0.0815626	0.399368	ENST00000549335.5
ENSG00000111275	ALDH2 - ENSG00000111275	1564.54	0.226143	0.214032	0.00867477	0.103686	ENST00000416293.7
ENSG00000072210	ALDH3A2 - ENSG00000072210	922.425	-0.0139887	0.0919778	0.651747	0.921489	ENST00000630662.2
ENSG00000006534	ALDH3B1 - ENSG00000006534	1520.5	-0.0730403	0.125017	0.0969079	0.437998	ENST00000614849.4
ENSG00000159423	ALDH4A1 - ENSG00000159423	799.055	-0.100888	0.107542	0.033868	0.242972	ENST00000290597.9
ENSG00000112294	ALDH5A1 - ENSG00000112294	259.791	-0.641308	0.363835	0.000710268	0.017262	ENST00000357578.7
ENSG00000119711	ALDH6A1 - ENSG00000119711	726.776	0.0341986	0.0827726	0.277781	0.709259	ENST00000553458.5
ENSG00000164904	ALDH7A1 - ENSG00000164904	1265.63	-0.0068265	0.0720442	0.804632	0.95959	ENST00000637782.1
ENSG00000118514	ALDH8A1 - ENSG00000118514	2.62859	0.0092829	0.231755	0.77628	NA	ENST00000265605.6
ENSG00000143149	ALDH9A1 - ENSG00000143149	3482.24	-0.00408981	0.056142	0.863121	0.973445	ENST00000354775.4
ENSG00000149925	ALDOA - ENSG00000149925	30470.7	-0.0956028	0.107947	0.0399352	0.268488	ENST00000562302.1
ENSG00000109107	ALDOC - ENSG00000109107	287.766	0.00311124	0.120201	0.927046	0.989517	ENST00000395319.7
ENSG00000033011	ALG1 - ENSG00000033011	1133.11	-0.0184789	0.0599611	0.456666	0.829756	ENST00000650085.1
ENSG00000139133	ALG10 - ENSG00000139133	274.9	-0.028179	0.103546	0.403953	0.802402	ENST00000266483.6
ENSG00000175548	ALG10B - ENSG00000175548	330.772	-0.106128	0.204533	0.0706621	0.370948	ENST00000308742.8
ENSG00000253710	ALG11 - ENSG00000253710	319.592	-0.0447048	0.105456	0.219278	0.642657	ENST00000523764.1
ENSG00000182858	ALG12 - ENSG00000182858	1004.55	0.0235622	0.0628782	0.361159	0.77419	ENST00000330817.10
ENSG00000101901	ALG13 - ENSG00000101901	742.774	0.254266	0.187603	0.00396948	0.0605609	ENST00000487141.5
ENSG00000172339	ALG14 - ENSG00000172339	158.486	0.0262587	0.136574	0.479835	0.845967	ENST00000370205.5
ENSG00000119523	ALG2 - ENSG00000119523	1718.63	0.00655312	0.0600793	0.792031	0.958947	ENST00000238477.5
ENSG00000214160	ALG3 - ENSG00000214160	1407.49	-0.00754244	0.0618269	0.765843	0.952371	ENST00000411922.5
ENSG00000120697	ALG5 - ENSG00000120697	1072.98	-0.00699093	0.0563632	0.768704	0.952747	ENST00000239891.3
ENSG00000088035	ALG6 - ENSG00000088035	431.929	0.0124143	0.081813	0.673513	0.927495	ENST00000647818.1
ENSG00000159063	ALG8 - ENSG00000159063	1324	-0.0323009	0.0843543	0.306379	0.732305	ENST00000530608.5
ENSG00000086848	ALG9 - ENSG00000086848	671.92	0.0123952	0.0659759	0.639188	0.917882	ENST00000532425.6
ENSG00000171094	ALK - ENSG00000171094	29.1903	0.190708	0.394982	0.0318178	0.233336	ENST00000642122.1
ENSG00000189292	ALKAL2 - ENSG00000189292	7.72492	0.0281708	0.211488	0.481365	0.846886	ENST00000403610.8
ENSG00000100601	ALKBH1 - ENSG00000100601	610.031	-0.00480573	0.0565862	0.84033	0.966707	ENST00000216489.7
ENSG00000189046	ALKBH2 - ENSG00000189046	68.9165	-0.0135119	0.101729	0.674797	0.927865	ENST00000343075.7
ENSG00000166199	ALKBH3 - ENSG00000166199	373.379	-0.0782264	0.148811	0.0996368	0.445053	ENST00000532962.5
ENSG00000160993	ALKBH4 - ENSG00000160993	263.749	-0.00703906	0.0670462	0.791124	0.958831	ENST00000292566.3
ENSG00000091542	ALKBH5 - ENSG00000091542	2214.91	-0.0083491	0.0346907	0.574559	0.895223	ENST00000541285.1
ENSG00000239382	ALKBH6 - ENSG00000239382	185.08	-0.0311612	0.0927458	0.34127	0.75945	ENST00000495116.6
ENSG00000125652	ALKBH7 - ENSG00000125652	500.742	0.06249	0.0961589	0.101925	0.449295	ENST00000245812.7
ENSG00000137760	ALKBH8 - ENSG00000137760	276.152	0.0132122	0.0713858	0.632968	0.917442	ENST00000428149.6
ENSG00000116127	ALMS1 - ENSG00000116127	430.087	-0.0309753	0.109495	0.373642	0.781284	ENST00000484298.5
ENSG00000161905	ALOX15 - ENSG00000161905	47.8191	-0.0440952	0.191369	0.314682	0.738611	ENST00000570836.5
ENSG00000179593	ALOX15B - ENSG00000179593	9.17328	0.106654	0.341506	0.0735534	0.378786	ENST00000380183.8
ENSG00000012779	ALOX5 - ENSG00000012779	705.912	0.00120961	0.172694	0.974341	0.996701	ENST00000374391.6
ENSG00000275565	ALOX5 - ENSG00000275565	374.503	0.0172934	0.25575	0.533176	0.874093	ENST00000610656.4
ENSG00000132965	ALOX5AP - ENSG00000132965	2078.07	0.0206201	0.140165	0.576489	0.895817	ENST00000380490.4
ENSG00000073331	ALPK1 - ENSG00000073331	1341.94	0.00803606	0.0774697	0.778659	0.95512	ENST00000514594.1
ENSG00000198796	ALPK2 - ENSG00000198796	4.12641	0.0131557	0.221883	0.709639	NA	ENST00000361673.3
ENSG00000136383	ALPK3 - ENSG00000136383	498.408	-0.190916	0.325363	0.0295756	0.222669	ENST00000258888.5
ENSG00000162551	ALPL - ENSG00000162551	2.78841	-0.0499929	0.28754	0.17719	NA	ENST00000374840.7
ENSG00000003393	ALS2 - ENSG00000003393	976.04	0.0443356	0.0997653	0.213035	0.635344	ENST00000264276.10
ENSG00000178038	ALS2CL - ENSG00000178038	12.2826	-0.00344807	0.182177	0.927057	0.989517	ENST00000486301.5
ENSG00000155749	ALS2CR12 - ENSG00000155749	12.481	0.0176969	0.194412	0.647388	0.920131	ENST00000286190.9
ENSG00000180318	ALX1 - ENSG00000180318	2.11775	-0.0410007	0.287465	0.192346	NA	ENST00000316824.3
ENSG00000183684	ALYREF - ENSG00000183684	1287.58	-0.105161	0.100257	0.0260676	0.206823	ENST00000505490.2
ENSG00000242110	AMACR - ENSG00000242110	613.018	0.0109919	0.0714494	0.69043	0.931984	ENST00000335606.10
ENSG00000110497	AMBRA1 - ENSG00000110497	1272.31	0.00107213	0.0561516	0.963969	0.995629	ENST00000314845.7
ENSG00000123505	AMD1 - ENSG00000123505	5330.24	0.0436128	0.0907258	0.201653	0.619263	ENST00000368885.7
ENSG00000139344	AMDHD1 - ENSG00000139344	532.972	0.60931	0.128186	1.2371e-07	1.42813e-05	ENST00000266736.6
ENSG00000162066	AMDHD2 - ENSG00000162066	1679.72	0.0208529	0.0742551	0.466604	0.836603	ENST00000568263.5
ENSG00000184675	AMER1 - ENSG00000184675	330.948	0.0388787	0.103321	0.269402	0.702565	ENST00000374869.8
ENSG00000159461	AMFR - ENSG00000159461	2889.99	-0.00398241	0.0411937	0.827461	0.964878	ENST00000290649.9
ENSG00000181754	AMIGO1 - ENSG00000181754	15.004	-0.0280045	0.172139	0.484594	0.849004	ENST00000369864.4
ENSG00000139211	AMIGO2 - ENSG00000139211	200.311	-0.179244	0.273351	0.0279324	0.21569	ENST00000266581.4
ENSG00000101935	AMMECR1 - ENSG00000101935	406.666	0.010146	0.0601934	0.683595	0.931685	ENST00000262844.9
ENSG00000144233	AMMECR1L - ENSG00000144233	1075.99	-0.012523	0.0528008	0.577289	0.896377	ENST00000272647.9
ENSG00000151743	AMN1 - ENSG00000151743	143.446	-0.0071097	0.0973048	0.820618	0.962827	ENST00000281471.10
ENSG00000126016	AMOT - ENSG00000126016	105.209	-0.0172212	0.114056	0.611654	0.91014	ENST00000304758.5
ENSG00000166025	AMOTL1 - ENSG00000166025	6.03172	-0.0312271	0.217035	0.440163	0.820616	ENST00000299004.13
ENSG00000114019	AMOTL2 - ENSG00000114019	4.196	-0.00198122	0.208826	0.956125	NA	ENST00000249883.9
ENSG00000116337	AMPD2 - ENSG00000116337	780.019	-0.0406368	0.0972085	0.241258	0.666166	ENST00000531734.5
ENSG00000133805	AMPD3 - ENSG00000133805	8319	-0.0383663	0.117166	0.296206	0.723614	ENST00000527261.5
ENSG00000145020	AMT - ENSG00000145020	96.1153	-0.0209649	0.181994	0.593796	0.902378	ENST00000273588.8
ENSG00000240038	AMY2B - ENSG00000240038	275.283	0.0127215	0.0766044	0.656785	0.923433	ENST00000477657.5
ENSG00000174945	AMZ1 - ENSG00000174945	76.257	-0.0460906	0.153672	0.268519	0.701427	ENST00000312371.8
ENSG00000196704	AMZ2 - ENSG00000196704	1164.2	-0.0128147	0.0620057	0.614145	0.910216	ENST00000359904.7
ENSG00000153107	ANAPC1 - ENSG00000153107	1486.24	-0.0605531	0.092951	0.104585	0.454458	ENST00000643447.1
ENSG00000164162	ANAPC10 - ENSG00000164162	409.88	0.0115943	0.0604792	0.642545	0.918207	ENST00000641499.1
ENSG00000141552	ANAPC11 - ENSG00000141552	1361.13	-0.00282955	0.0426041	0.880992	0.977568	ENST00000571570.5
ENSG00000129055	ANAPC13 - ENSG00000129055	853.518	0.0128278	0.0596295	0.604006	0.906946	ENST00000510994.5
ENSG00000110200	ANAPC15 - ENSG00000110200	453.124	0.00338727	0.0652094	0.896828	0.982304	ENST00000502597.2
ENSG00000166295	ANAPC16 - ENSG00000166295	1920.04	0.00278658	0.0423119	0.882049	0.977913	ENST00000478193.5
ENSG00000176248	ANAPC2 - ENSG00000176248	838.268	-0.0166865	0.0551093	0.471447	0.840099	ENST00000487917.1
ENSG00000053900	ANAPC4 - ENSG00000053900	978.926	0.0369295	0.0773514	0.228471	0.652177	ENST00000315368.7
ENSG00000089053	ANAPC5 - ENSG00000089053	2337.27	-0.00686677	0.0701752	0.800931	0.958947	ENST00000422342.2
ENSG00000196510	ANAPC7 - ENSG00000196510	2232.36	-0.0479771	0.0742251	0.122978	0.495381	ENST00000455511.7
ENSG00000214274	ANG - ENSG00000214274	104.935	0.0677897	0.181002	0.159593	0.555273	ENST00000336811.10
ENSG00000013523	ANGEL1 - ENSG00000013523	1678.42	0.0258428	0.0706867	0.358314	0.772082	ENST00000251089.6
ENSG00000174606	ANGEL2 - ENSG00000174606	824.195	0.0252631	0.0714615	0.371888	0.780273	ENST00000366962.7
ENSG00000154188	ANGPT1 - ENSG00000154188	1.35085	0.0228812	0.268193	0.383567	NA	ENST00000517746.5
ENSG00000101280	ANGPT4 - ENSG00000101280	6.48848	-0.105036	0.363929	0.0568861	0.331787	ENST00000381922.4
ENSG00000136859	ANGPTL2 - ENSG00000136859	151.303	0.0240709	0.147682	0.525686	0.870676	ENST00000373425.7
ENSG00000167772	ANGPTL4 - ENSG00000167772	3.71805	-0.0694041	0.307754	0.120049	NA	ENST00000601886.1
ENSG00000130812	ANGPTL6 - ENSG00000130812	26.4653	-0.012475	0.132463	0.725853	0.942897	ENST00000589181.5
ENSG00000029534	ANK1 - ENSG00000029534	2.55358	-0.0154317	0.226318	0.659649	NA	ENST00000347528.8
ENSG00000145362	ANK2 - ENSG00000145362	406.909	0.0414545	0.113282	0.259667	0.689327	ENST00000503271.5
ENSG00000151150	ANK3 - ENSG00000151150	38.9833	-0.0193497	0.156987	0.611734	0.91014	ENST00000280772.6
ENSG00000151687	ANKAR - ENSG00000151687	29.5782	0.0558746	0.185317	0.224529	0.648406	ENST00000441800.5
ENSG00000166839	ANKDD1A - ENSG00000166839	182.833	0.159305	0.197678	0.0230603	0.192095	ENST00000496480.5
ENSG00000189045	ANKDD1B - ENSG00000189045	2.95124	0.0113968	0.226835	0.738264	NA	ENST00000601380.2
ENSG00000132623	ANKEF1 - ENSG00000132623	40.4759	0.378875	0.524119	0.00819395	0.0998336	ENST00000437504.1
ENSG00000185722	ANKFY1 - ENSG00000185722	4100.92	0.0315511	0.0643443	0.234026	0.658872	ENST00000341657.8
ENSG00000154122	ANKH - ENSG00000154122	7200.71	0.117379	0.19144	0.050957	0.310972	ENST00000284268.7
ENSG00000131503	ANKHD1 - ENSG00000131503	3419.47	0.0456898	0.0691741	0.118873	0.48771	ENST00000360839.6
ENSG00000254996	ANKHD1-EIF4EBP3 - ENSG00000254996	1116.36	-0.0191469	0.0625986	0.455491	0.828617	ENST00000532219.5
ENSG00000001629	ANKIB1 - ENSG00000001629	1592.1	0.00622632	0.0533303	0.784906	0.958312	ENST00000265742.7
ENSG00000160117	ANKLE1 - ENSG00000160117	18.2218	-0.0167505	0.14179	0.64834	0.920324	ENST00000404261.8
ENSG00000176915	ANKLE2 - ENSG00000176915	2715.41	-0.0169308	0.0523175	0.44333	0.822953	ENST00000357997.9
ENSG00000144504	ANKMY1 - ENSG00000144504	226.652	-0.0354361	0.112336	0.321622	0.744059	ENST00000373318.6
ENSG00000106524	ANKMY2 - ENSG00000106524	856.455	0.0166236	0.0722554	0.552634	0.884422	ENST00000306999.6
ENSG00000164331	ANKRA2 - ENSG00000164331	343.921	0.00750084	0.0777352	0.793247	0.958947	ENST00000296785.7
ENSG00000148677	ANKRD1 - ENSG00000148677	1.69422	0.00372895	0.255474	0.876888	NA	ENST00000371697.3
ENSG00000088448	ANKRD10 - ENSG00000088448	1595.28	-0.036626	0.07691	0.230244	0.654517	ENST00000267339.6
ENSG00000167522	ANKRD11 - ENSG00000167522	2368.69	0.0307874	0.0724124	0.286705	0.71653	ENST00000301030.9
ENSG00000101745	ANKRD12 - ENSG00000101745	6628.61	0.0374326	0.0798699	0.231575	0.655631	ENST00000585234.5
ENSG00000076513	ANKRD13A - ENSG00000076513	2633.49	-0.00044123	0.0356314	0.977917	0.996701	ENST00000553025.5
ENSG00000198720	ANKRD13B - ENSG00000198720	24.0196	-0.0466201	0.181892	0.288286	0.717745	ENST00000583728.5
ENSG00000118454	ANKRD13C - ENSG00000118454	1085.15	-0.0712233	0.0957967	0.0733061	0.378216	ENST00000370944.8
ENSG00000172932	ANKRD13D - ENSG00000172932	1119.19	0.000291877	0.0555527	0.990113	0.999084	ENST00000447274.6
ENSG00000134461	ANKRD16 - ENSG00000134461	73.2244	-0.0266414	0.109595	0.437314	0.819293	ENST00000380094.9
ENSG00000132466	ANKRD17 - ENSG00000132466	4164.51	0.0113038	0.0508915	0.604216	0.906946	ENST00000358602.8
ENSG00000260691	ANKRD20A1 - ENSG00000260691	1.44012	0.000973378	0.254725	0.967884	NA	ENST00000562196.5
ENSG00000152766	ANKRD22 - ENSG00000152766	29.7317	-0.0170428	0.165757	0.656876	0.92344	ENST00000371930.4
ENSG00000163126	ANKRD23 - ENSG00000163126	19.6604	0.0117517	0.157991	0.754159	0.950401	ENST00000476975.5
ENSG00000089847	ANKRD24 - ENSG00000089847	24.3163	-0.0412848	0.172655	0.329274	0.749691	ENST00000600132.5
ENSG00000107890	ANKRD26 - ENSG00000107890	517.309	-0.0148345	0.0722453	0.59505	0.902378	ENST00000445828.5
ENSG00000105186	ANKRD27 - ENSG00000105186	1314.54	0.0660701	0.100492	0.0948649	0.434147	ENST00000306065.8
ENSG00000206560	ANKRD28 - ENSG00000206560	2081.61	0.0525978	0.109624	0.169285	0.571143	ENST00000399451.6
ENSG00000154065	ANKRD29 - ENSG00000154065	41.9707	0.00161114	0.13791	0.964022	0.995629	ENST00000592179.5
ENSG00000167612	ANKRD33 - ENSG00000167612	3.23517	-0.00548108	0.218595	0.874957	NA	ENST00000301190.10
ENSG00000164236	ANKRD33B - ENSG00000164236	129.311	-0.0988782	0.239473	0.0957611	0.435833	ENST00000504806.5
ENSG00000272031	ANKRD34A - ENSG00000272031	16.9595	-0.130551	0.33577	0.062177	0.345622	ENST00000606888.2
ENSG00000189127	ANKRD34B - ENSG00000189127	9.0179	0.106747	0.321426	0.0834892	0.404539	ENST00000338682.7
ENSG00000198483	ANKRD35 - ENSG00000198483	6.06392	-0.0600252	0.291692	0.155952	0.551652	ENST00000355594.8
ENSG00000135976	ANKRD36 - ENSG00000135976	203.348	0.0461569	0.129452	0.240247	0.665419	ENST00000461153.7
ENSG00000196912	ANKRD36B - ENSG00000196912	131.253	-0.447857	0.48485	0.00506339	0.0726407	ENST00000359901.8
ENSG00000174501	ANKRD36C - ENSG00000174501	162.105	-0.0115737	0.0897394	0.704864	0.9349	ENST00000456556.5
ENSG00000186352	ANKRD37 - ENSG00000186352	38.4351	0.0115794	0.122898	0.737497	0.946623	ENST00000507479.5
ENSG00000213337	ANKRD39 - ENSG00000213337	110.514	-0.00908611	0.096946	0.772171	0.953753	ENST00000443120.5
ENSG00000154945	ANKRD40 - ENSG00000154945	2946.9	0.0258911	0.0595654	0.293891	0.7216	ENST00000285243.6
ENSG00000137494	ANKRD42 - ENSG00000137494	361.165	-0.0155277	0.0870198	0.609704	0.91014	ENST00000393389.7
ENSG00000065413	ANKRD44 - ENSG00000065413	928.815	-0.0266419	0.0952666	0.413029	0.807707	ENST00000424317.5
ENSG00000186106	ANKRD46 - ENSG00000186106	661.724	-0.111932	0.129821	0.0337391	0.242717	ENST00000520552.5
ENSG00000168876	ANKRD49 - ENSG00000168876	576.543	0.00259695	0.0506628	0.905851	0.984139	ENST00000544612.5
ENSG00000151458	ANKRD50 - ENSG00000151458	672.094	-0.0163768	0.0599415	0.50944	0.864056	ENST00000504087.5
ENSG00000139645	ANKRD52 - ENSG00000139645	3042.59	0.0229757	0.0537019	0.304531	0.730784	ENST00000548241.1
ENSG00000144031	ANKRD53 - ENSG00000144031	2.40138	0.0141602	0.237784	0.660263	NA	ENST00000272421.10
ENSG00000100124	ANKRD54 - ENSG00000100124	539.747	0.0336747	0.0707477	0.239913	0.66511	ENST00000215941.8
ENSG00000135299	ANKRD6 - ENSG00000135299	442.942	0.20845	0.2414	0.014652	0.145293	ENST00000518253.5
ENSG00000157999	ANKRD61 - ENSG00000157999	2.47172	-0.0030696	0.218376	0.929537	NA	ENST00000409061.1
ENSG00000230778	ANKRD63 - ENSG00000230778	2.11101	-0.0172251	0.230036	0.620423	NA	ENST00000434396.1
ENSG00000230062	ANKRD66 - ENSG00000230062	5.75938	0.00699472	0.187008	0.852946	0.970321	ENST00000565422.1
ENSG00000156381	ANKRD9 - ENSG00000156381	371.748	-0.0121823	0.0842512	0.682867	0.931518	ENST00000286918.8
ENSG00000064999	ANKS1A - ENSG00000064999	1757.17	0.281523	0.215444	0.00387275	0.059478	ENST00000649117.1
ENSG00000185046	ANKS1B - ENSG00000185046	1.29011	-0.0202459	0.249984	0.511077	NA	ENST00000555119.1
ENSG00000168096	ANKS3 - ENSG00000168096	145.871	-0.0029393	0.0969758	0.924988	0.989517	ENST00000591185.5
ENSG00000175311	ANKS4B - ENSG00000175311	2.8211	0.044103	0.255685	0.277594	NA	ENST00000311620.6
ENSG00000165138	ANKS6 - ENSG00000165138	178.02	-0.0981162	0.223369	0.0919553	0.426344	ENST00000444472.5
ENSG00000163516	ANKZF1 - ENSG00000163516	438.285	0.00175639	0.0831657	0.952272	0.993809	ENST00000323348.9
ENSG00000011426	ANLN - ENSG00000011426	818.03	-1.13254	0.481817	0.000113274	0.00408641	ENST00000265748.6
ENSG00000160746	ANO10 - ENSG00000160746	663.32	-0.0217603	0.0714452	0.438472	0.820057	ENST00000466658.1
ENSG00000171714	ANO5 - ENSG00000171714	1.3453	0.00919447	0.240203	0.76233	NA	ENST00000648804.1
ENSG00000177119	ANO6 - ENSG00000177119	3798.4	-0.0003417	0.0510071	0.987657	0.998468	ENST00000426898.2
ENSG00000146205	ANO7 - ENSG00000146205	63.7215	0.156981	0.264958	0.0376227	0.258782	ENST00000402530.7
ENSG00000074855	ANO8 - ENSG00000074855	241.736	-0.0268377	0.0909052	0.401313	0.801082	ENST00000597643.5
ENSG00000185101	ANO9 - ENSG00000185101	164.344	-0.0421212	0.17564	0.323482	0.745363	ENST00000526142.5
ENSG00000011201	ANOS1 - ENSG00000011201	302.757	0.0202715	0.133717	0.57628	0.895817	ENST00000262648.7
ENSG00000140350	ANP32A - ENSG00000140350	4817.11	-0.14415	0.0849805	0.00540052	0.075265	ENST00000465139.6
ENSG00000136938	ANP32B - ENSG00000136938	5217.19	0.0287156	0.0547663	0.206668	0.626124	ENST00000339399.4
ENSG00000143401	ANP32E - ENSG00000143401	3652.35	-0.0308033	0.0701073	0.276006	0.708451	ENST00000583931.5
ENSG00000166825	ANPEP - ENSG00000166825	1698.41	-0.0197715	0.103459	0.5476	0.881804	ENST00000300060.6
ENSG00000169604	ANTXR1 - ENSG00000169604	1085.95	0.254116	0.288599	0.0112791	0.122645	ENST00000303714.8
ENSG00000163297	ANTXR2 - ENSG00000163297	1916.73	-0.0219065	0.0900119	0.484688	0.849063	ENST00000403729.6
ENSG00000135046	ANXA1 - ENSG00000135046	5235.32	0.225877	0.218869	0.00916323	0.10685	ENST00000257497.10
ENSG00000122359	ANXA11 - ENSG00000122359	13409.2	-0.0268726	0.0676555	0.3261	0.747306	ENST00000372231.7
ENSG00000182718	ANXA2 - ENSG00000182718	38477.1	-0.00703077	0.0504581	0.747092	0.949988	ENST00000396024.7
ENSG00000177721	ANXA2R - ENSG00000177721	27.4998	0.0196814	0.145494	0.597713	0.903286	ENST00000314890.3
ENSG00000138772	ANXA3 - ENSG00000138772	80.5155	0.463893	0.43755	0.00386269	0.0593894	ENST00000264908.10
ENSG00000196975	ANXA4 - ENSG00000196975	4443.7	0.278689	0.0916565	7.39485e-05	0.00292688	ENST00000418066.2
ENSG00000164111	ANXA5 - ENSG00000164111	32570.1	-0.063321	0.0780501	0.0666833	0.360001	ENST00000296511.9
ENSG00000197043	ANXA6 - ENSG00000197043	3556.36	0.548316	0.137031	1.94369e-06	0.000151269	ENST00000522664.5
ENSG00000138279	ANXA7 - ENSG00000138279	4526.22	-0.00293895	0.0373959	0.860003	0.972699	ENST00000372921.9
ENSG00000265190	ANXA8 - ENSG00000265190	5.10887	0.0175836	0.209778	0.641156	0.918202	ENST00000583448.2
ENSG00000264230	ANXA8L1 - ENSG00000264230	2.73315	0.0101126	0.244142	0.730686	NA	ENST00000622769.4
ENSG00000143412	ANXA9 - ENSG00000143412	38.6675	0.00473592	0.136422	0.89427	0.981253	ENST00000368947.8
ENSG00000136250	AOAH - ENSG00000136250	2538.09	0.0227823	0.0970618	0.481527	0.846886	ENST00000617537.4
ENSG00000002726	AOC1 - ENSG00000002726	43.904	0.0166307	0.153778	0.658687	0.923752	ENST00000460213.1
ENSG00000131480	AOC2 - ENSG00000131480	14.8433	-0.0391947	0.192408	0.360373	0.773595	ENST00000253799.7
ENSG00000131471	AOC3 - ENSG00000131471	13.4629	0.00554858	0.179247	0.883188	0.978374	ENST00000308423.6
ENSG00000138356	AOX1 - ENSG00000138356	3.97076	0.0201268	0.229301	0.573119	NA	ENST00000374700.6
ENSG00000249624	AP000295.1 - ENSG00000249624	500.269	0.00540303	0.0777468	0.849986	0.969758	ENST00000646150.1
ENSG00000249209	AP000311.1 - ENSG00000249209	1.78711	0.0165728	0.263347	0.504484	NA	ENST00000429238.2
ENSG00000251357	AP000350.4 - ENSG00000251357	9.6488	0.575949	1.53614	0.000496186	0.0133729	ENST00000433835.3
ENSG00000285509	AP000646.1 - ENSG00000285509	6.09565	0.00215376	0.186576	0.954257	0.994243	ENST00000644541.1
ENSG00000254979	AP000781.2 - ENSG00000254979	33.6807	0.00621254	0.146592	0.864885	0.974086	ENST00000534081.5
ENSG00000284844	AP000812.4 - ENSG00000284844	1.12704	0.0204004	0.281005	0.350146	NA	ENST00000541899.2
ENSG00000284922	AP000812.5 - ENSG00000284922	6.10877	-0.0259339	0.252491	0.425723	0.816057	ENST00000646163.1
ENSG00000285816	AP000944.2 - ENSG00000285816	43.4418	0.00427345	0.269718	0.820047	0.962827	ENST00000649896.1
ENSG00000285827	AP001267.5 - ENSG00000285827	16.0358	-0.142159	0.460123	0.018025	0.166024	ENST00000649464.1
ENSG00000284057	AP001273.2 - ENSG00000284057	20.2643	0.0153161	0.231388	0.652508	0.921802	ENST00000638767.1
ENSG00000254469	AP002495.1 - ENSG00000254469	16.9736	-0.028366	0.178366	0.482382	0.847638	ENST00000532852.5
ENSG00000256349	AP002748.4 - ENSG00000256349	12.0344	-0.00869544	0.267233	0.673316	0.927399	ENST00000419755.3
ENSG00000255292	AP002884.3 - ENSG00000255292	1.93995	-0.0035248	0.236293	0.908847	NA	ENST00000531744.5
ENSG00000255508	AP002990.1 - ENSG00000255508	100.121	-0.0246733	0.13543	0.503453	0.860498	ENST00000526409.5
ENSG00000256591	AP003108.2 - ENSG00000256591	257.194	-0.0342284	0.0850775	0.28375	0.71404	ENST00000544025.5
ENSG00000276565	AP006285.3 - ENSG00000276565	2.10774	0.00325841	0.230157	0.919801	NA	ENST00000617253.1
ENSG00000138660	AP1AR - ENSG00000138660	1253.04	-0.00257373	0.0499203	0.90558	0.983922	ENST00000274000.9
ENSG00000100280	AP1B1 - ENSG00000100280	17866.6	0.0719108	0.0936242	0.0687554	0.366052	ENST00000482818.1
ENSG00000166747	AP1G1 - ENSG00000166747	4937.44	-0.0166695	0.0585104	0.493804	0.853192	ENST00000299980.8
ENSG00000213983	AP1G2 - ENSG00000213983	1104.05	0.0257082	0.0808275	0.39584	0.798651	ENST00000308724.9
ENSG00000072958	AP1M1 - ENSG00000072958	2318.29	-0.0176264	0.0491091	0.394149	0.798422	ENST00000291439.7
ENSG00000129354	AP1M2 - ENSG00000129354	2.20127	0.0199079	0.239486	0.552634	NA	ENST00000587069.5
ENSG00000106367	AP1S1 - ENSG00000106367	1231.53	-0.0217747	0.064356	0.406411	0.804351	ENST00000337619.10
ENSG00000182287	AP1S2 - ENSG00000182287	7173.42	0.122603	0.0958499	0.0140901	0.142267	ENST00000329235.6
ENSG00000152056	AP1S3 - ENSG00000152056	146.805	-0.799921	0.425602	0.000445464	0.0124416	ENST00000443700.5
ENSG00000196961	AP2A1 - ENSG00000196961	2479.71	0.00528203	0.0513326	0.81153	0.961014	ENST00000354293.9
ENSG00000183020	AP2A2 - ENSG00000183020	1386.63	0.0147252	0.0604815	0.555692	0.885439	ENST00000529818.5
ENSG00000280759	AP2A2 - ENSG00000280759	2031.67	0.0846124	0.122158	0.0663624	0.359012	ENST00000628115.2
ENSG00000281385	AP2A2 - ENSG00000281385	852.855	0.0130129	0.0868649	0.666948	0.925554	ENST00000625871.2
ENSG00000006125	AP2B1 - ENSG00000006125	7802.33	0.120332	0.0890886	0.0125414	0.131518	ENST00000589774.5
ENSG00000161203	AP2M1 - ENSG00000161203	13524.8	0.0029878	0.0436212	0.877032	0.976493	ENST00000382456.7
ENSG00000042753	AP2S1 - ENSG00000042753	6416.54	-0.00843202	0.0437274	0.658596	0.923752	ENST00000352203.8
ENSG00000132842	AP3B1 - ENSG00000132842	3758.88	0.035203	0.066773	0.201019	0.617966	ENST00000255194.10
ENSG00000103723	AP3B2 - ENSG00000103723	8.40659	-0.0721927	0.304734	0.123776	0.496662	ENST00000642989.1
ENSG00000065000	AP3D1 - ENSG00000065000	6869.03	-0.0131671	0.0377323	0.400959	0.801082	ENST00000345016.9
ENSG00000185009	AP3M1 - ENSG00000185009	3650.87	0.00378659	0.0332083	0.796518	0.958947	ENST00000355264.8
ENSG00000070718	AP3M2 - ENSG00000070718	487.589	0.0124655	0.0826539	0.673611	0.927495	ENST00000518421.5
ENSG00000177879	AP3S1 - ENSG00000177879	2241.22	0.0149917	0.0495614	0.476791	0.844175	ENST00000316788.11
ENSG00000157823	AP3S2 - ENSG00000157823	838.967	-0.0313192	0.0814442	0.311475	0.735762	ENST00000336418.8
ENSG00000134262	AP4B1 - ENSG00000134262	521.012	0.0162863	0.0655067	0.537532	0.876788	ENST00000369567.5
ENSG00000081014	AP4E1 - ENSG00000081014	929.227	-0.00299728	0.0634927	0.907213	0.984461	ENST00000561441.5
ENSG00000221838	AP4M1 - ENSG00000221838	348.717	-0.00429442	0.0674407	0.871869	0.974631	ENST00000394061.7
ENSG00000100478	AP4S1 - ENSG00000100478	348.332	0.0138912	0.0787493	0.632558	0.917423	ENST00000557346.5
ENSG00000254470	AP5B1 - ENSG00000254470	1150.75	-0.285807	0.172445	0.00179646	0.0339367	ENST00000532090.2
ENSG00000053770	AP5M1 - ENSG00000053770	1716.7	-0.103934	0.116508	0.035468	0.249791	ENST00000261558.7
ENSG00000125843	AP5S1 - ENSG00000125843	588.358	0.00416007	0.0499899	0.847975	0.969758	ENST00000379573.6
ENSG00000242802	AP5Z1 - ENSG00000242802	1469.05	-0.00662686	0.0660689	0.801447	0.958947	ENST00000647984.1
ENSG00000120868	APAF1 - ENSG00000120868	1257.96	-0.0304826	0.0812681	0.322693	0.74492	ENST00000551964.5
ENSG00000107282	APBA1 - ENSG00000107282	760.231	0.575208	0.130168	4.31275e-07	4.29816e-05	ENST00000265381.6
ENSG00000276497	APBA1 - ENSG00000276497	829.47	0.088216	0.117129	0.0564269	0.330242	ENST00000617471.3
ENSG00000034053	APBA2 - ENSG00000034053	77.4614	0.00535142	0.131527	0.879139	0.977547	ENST00000561069.5
ENSG00000276495	APBA2 - ENSG00000276495	164.437	-0.00691797	0.112166	0.834718	0.965933	ENST00000632247.1
ENSG00000011132	APBA3 - ENSG00000011132	652.434	-0.0248094	0.0841639	0.419883	0.813283	ENST00000588984.5
ENSG00000166313	APBB1 - ENSG00000166313	17.8657	0.0178692	0.161576	0.640312	0.918202	ENST00000526240.5
ENSG00000077420	APBB1IP - ENSG00000077420	2153.8	-0.0794439	0.10707	0.0654927	0.356728	ENST00000376236.8
ENSG00000163697	APBB2 - ENSG00000163697	416.751	-0.23341	0.223741	0.00859601	0.103088	ENST00000295974.12
ENSG00000113108	APBB3 - ENSG00000113108	813.824	0.905501	0.139964	9.93833e-12	4.74744e-09	ENST00000515056.5
ENSG00000134982	APC - ENSG00000134982	2708.39	0.0820146	0.127455	0.0754208	0.384271	ENST00000509732.5
ENSG00000115266	APC2 - ENSG00000115266	6.24726	-0.0314118	0.214696	0.439826	0.820616	ENST00000587869.5
ENSG00000154856	APCDD1 - ENSG00000154856	10.7016	-0.0217812	0.210132	0.5723	0.894211	ENST00000355285.9
ENSG00000164062	APEH - ENSG00000164062	2369.07	-0.0262995	0.0722778	0.357043	0.770883	ENST00000296456.9
ENSG00000100823	APEX1 - ENSG00000100823	7192.35	0.0166653	0.0509848	0.439465	0.820405	ENST00000555414.5
ENSG00000169188	APEX2 - ENSG00000169188	902.316	-0.0122172	0.0534293	0.590551	0.901898	ENST00000374987.3
ENSG00000117362	APH1A - ENSG00000117362	9810.12	-0.0347209	0.058474	0.155982	0.551652	ENST00000369109.7
ENSG00000138613	APH1B - ENSG00000138613	1459.56	0.0142337	0.0547062	0.537795	0.876788	ENST00000560890.5
ENSG00000166181	API5 - ENSG00000166181	5654.1	0.0133575	0.0417016	0.449373	0.826276	ENST00000534695.5
ENSG00000149089	APIP - ENSG00000149089	1982.29	-0.0114459	0.0415503	0.52063	0.868823	ENST00000532428.6
ENSG00000169621	APLF - ENSG00000169621	261.764	-0.14061	0.203381	0.0344754	0.245168	ENST00000303795.8
ENSG00000171388	APLN - ENSG00000171388	5.20066	0.00818524	0.214521	0.818675	0.962827	ENST00000429967.2
ENSG00000105290	APLP1 - ENSG00000105290	10.1535	-0.0236996	0.22641	0.524492	0.870462	ENST00000537454.6
ENSG00000084234	APLP2 - ENSG00000084234	32054.6	-0.0716174	0.108023	0.0858915	0.41143	ENST00000650012.1
ENSG00000101474	APMAP - ENSG00000101474	4757.22	-0.00235174	0.0441598	0.904199	0.983271	ENST00000451442.5
ENSG00000128383	APOBEC3A - ENSG00000128383	7.09199	0.0634212	0.295306	0.145674	0.534102	ENST00000402255.5
ENSG00000179750	APOBEC3B - ENSG00000179750	287.954	-0.25153	0.443022	0.0189424	0.171006	ENST00000407298.7
ENSG00000244509	APOBEC3C - ENSG00000244509	3335.32	0.0315405	0.0620405	0.219572	0.642937	ENST00000361441.4
ENSG00000243811	APOBEC3D - ENSG00000243811	22.8745	-0.178768	0.404488	0.0340166	0.243231	ENST00000216099.12
ENSG00000128394	APOBEC3F - ENSG00000128394	173.036	0.0352714	0.106419	0.314174	0.738044	ENST00000491387.1
ENSG00000239713	APOBEC3G - ENSG00000239713	801.181	0.0516079	0.111371	0.177768	0.584859	ENST00000407997.3
ENSG00000100298	APOBEC3H - ENSG00000100298	13.6106	0.0853204	0.285783	0.123948	0.496662	ENST00000348946.8
ENSG00000184730	APOBR - ENSG00000184730	2493.83	-0.00305873	0.0725704	0.911865	0.98634	ENST00000564831.5
ENSG00000130208	APOC1 - ENSG00000130208	13117.4	-0.0658508	0.14153	0.136538	0.518493	ENST00000588750.5
ENSG00000234906	APOC2 - ENSG00000234906	486.037	-0.779743	0.570742	0.00104646	0.0228293	ENST00000592257.5
ENSG00000267467	APOC4 - ENSG00000267467	28.1586	0.0117565	0.153148	0.7522	0.950401	ENST00000592954.1
ENSG00000224916	APOC4-APOC2 - ENSG00000224916	16.4107	0.00239773	0.169529	0.949103	0.992896	ENST00000585685.5
ENSG00000189058	APOD - ENSG00000189058	3.41944	-0.0556027	0.292814	0.157396	NA	ENST00000343267.7
ENSG00000130203	APOE - ENSG00000130203	46453.5	-0.0265883	0.0845763	0.391049	0.795829	ENST00000252486.8
ENSG00000100342	APOL1 - ENSG00000100342	138.35	0.0851001	0.210488	0.116726	0.484099	ENST00000397278.7
ENSG00000128335	APOL2 - ENSG00000128335	1769.31	-0.0307365	0.0724027	0.287399	0.716584	ENST00000358502.9
ENSG00000128284	APOL3 - ENSG00000128284	77.0884	-0.040334	0.153921	0.321821	0.744271	ENST00000349314.6
ENSG00000100336	APOL4 - ENSG00000100336	839.351	1.16275	0.243815	9.54499e-08	1.1498e-05	ENST00000613247.4
ENSG00000221963	APOL6 - ENSG00000221963	2363.96	0.213884	0.233336	0.0126174	0.131983	ENST00000409652.4
ENSG00000178878	APOLD1 - ENSG00000178878	13.8231	-0.020871	0.174642	0.593899	0.902378	ENST00000540583.5
ENSG00000226215	APOM - ENSG00000226215	30.2089	0.00351774	0.122194	0.918079	0.987781	ENST00000425856.6
ENSG00000235754	APOM - ENSG00000235754	1.65233	0.0158224	0.269968	0.48021	NA	ENST00000430238.5
ENSG00000184831	APOO - ENSG00000184831	685.078	-0.222109	0.177835	0.00596578	0.0805528	ENST00000633432.1
ENSG00000155008	APOOL - ENSG00000155008	900.922	0.00358566	0.0520492	0.872935	0.975066	ENST00000373173.6
ENSG00000256053	APOPT1 - ENSG00000256053	678.989	-0.182805	0.122186	0.00524913	0.074165	ENST00000409074.6
ENSG00000142192	APP - ENSG00000142192	9839.15	-0.0127149	0.0565564	0.592695	0.902378	ENST00000346798.7
ENSG00000062725	APPBP2 - ENSG00000062725	1524.15	-0.0377125	0.0746046	0.209591	0.629817	ENST00000083182.7
ENSG00000157500	APPL1 - ENSG00000157500	3206.27	0.0386952	0.0791409	0.21592	0.638111	ENST00000650354.1
ENSG00000136044	APPL2 - ENSG00000136044	1685.11	0.238927	0.104402	0.000700312	0.0171403	ENST00000258530.7
ENSG00000198931	APRT - ENSG00000198931	1401.76	-0.0316358	0.0805156	0.304331	0.730784	ENST00000378364.7
ENSG00000137074	APTX - ENSG00000137074	708.277	0.0194152	0.0555566	0.403729	0.802355	ENST00000379825.6
ENSG00000240583	AQP1 - ENSG00000240583	10.4336	0.03246	0.197324	0.43374	0.81809	ENST00000311813.9
ENSG00000178301	AQP11 - ENSG00000178301	6.73352	0.0156137	0.183945	0.685805	0.931685	ENST00000528638.1
ENSG00000165272	AQP3 - ENSG00000165272	24.7426	-0.00886439	0.152646	0.810843	0.960873	ENST00000297991.5
ENSG00000086159	AQP6 - ENSG00000086159	1.75479	0.0213269	0.247656	0.504023	NA	ENST00000489786.5
ENSG00000103569	AQP9 - ENSG00000103569	2968.94	-1.22733	0.36392	1.2763e-05	0.000730604	ENST00000558772.5
ENSG00000021776	AQR - ENSG00000021776	2155.26	0.00969492	0.0544279	0.674937	0.92788	ENST00000156471.9
ENSG00000169083	AR - ENSG00000169083	405.683	-0.741628	0.466968	0.00081446	0.0191232	ENST00000374690.8
ENSG00000078061	ARAF - ENSG00000078061	1965.77	-0.00688843	0.0417269	0.707098	0.935258	ENST00000377045.8
ENSG00000186635	ARAP1 - ENSG00000186635	13957	-0.0443363	0.0646995	0.108911	0.466	ENST00000359373.9
ENSG00000047365	ARAP2 - ENSG00000047365	1119.87	-0.0191281	0.0641589	0.463867	0.834805	ENST00000503225.5
ENSG00000120318	ARAP3 - ENSG00000120318	1678.42	0.056174	0.116094	0.156842	0.552296	ENST00000508305.5
ENSG00000198576	ARC - ENSG00000198576	6.79455	-0.0610004	0.254095	0.204317	0.623987	ENST00000356613.3
ENSG00000095139	ARCN1 - ENSG00000095139	8090.5	0.0356826	0.0558586	0.129021	0.506086	ENST00000392859.7
ENSG00000119682	AREL1 - ENSG00000119682	2228.72	-0.00549556	0.0470913	0.789621	0.958831	ENST00000554070.1
ENSG00000143761	ARF1 - ENSG00000143761	14278.2	-0.0220277	0.0481552	0.269102	0.7021	ENST00000272102.9
ENSG00000134287	ARF3 - ENSG00000134287	10052.1	0.0188538	0.0495426	0.364423	0.776909	ENST00000256682.8
ENSG00000168374	ARF4 - ENSG00000168374	5537.64	0.00928422	0.0425349	0.615645	0.910806	ENST00000303436.10
ENSG00000004059	ARF5 - ENSG00000004059	2385	-0.0146516	0.0503464	0.493912	0.853192	ENST00000000233.9
ENSG00000165527	ARF6 - ENSG00000165527	6054.32	0.0757269	0.0930679	0.0591836	0.338091	ENST00000298316.6
ENSG00000101199	ARFGAP1 - ENSG00000101199	1959.74	-0.00787199	0.0515794	0.722648	0.942521	ENST00000370283.8
ENSG00000149182	ARFGAP2 - ENSG00000149182	3054.53	0.00283048	0.0311088	0.836965	0.966206	ENST00000524782.5
ENSG00000242247	ARFGAP3 - ENSG00000242247	2196.83	0.0330609	0.0674388	0.231214	0.654878	ENST00000263245.9
ENSG00000066777	ARFGEF1 - ENSG00000066777	2606.44	0.00346591	0.0362966	0.829989	0.96521	ENST00000520381.5
ENSG00000124198	ARFGEF2 - ENSG00000124198	3836.19	0.0120096	0.0474447	0.555957	0.885657	ENST00000371917.4
ENSG00000112379	ARFGEF3 - ENSG00000112379	6.52944	0.00580101	0.205375	0.873938	0.975475	ENST00000251691.4
ENSG00000164144	ARFIP1 - ENSG00000164144	1983.99	-0.00667011	0.0490702	0.754232	0.950401	ENST00000451320.6
ENSG00000132254	ARFIP2 - ENSG00000132254	1133.87	-0.0536113	0.076731	0.0999754	0.445611	ENST00000254584.6
ENSG00000101246	ARFRP1 - ENSG00000101246	800.051	-0.0701641	0.106899	0.0890426	0.419628	ENST00000612256.4
ENSG00000081181	ARG2 - ENSG00000081181	1331.08	0.0938509	0.118267	0.0484297	0.302206	ENST00000261783.3
ENSG00000134884	ARGLU1 - ENSG00000134884	2402.76	0.0207154	0.0506776	0.327834	0.748827	ENST00000400198.7
ENSG00000175220	ARHGAP1 - ENSG00000175220	2173.93	-0.00470985	0.0485261	0.823859	0.963847	ENST00000311956.8
ENSG00000071205	ARHGAP10 - ENSG00000071205	2672.02	0.0563118	0.129698	0.171331	0.573849	ENST00000510379.1
ENSG00000198826	ARHGAP11A - ENSG00000198826	610.347	-0.748561	0.407073	0.000520965	0.0138787	ENST00000565905.5
ENSG00000275568	ARHGAP11A - ENSG00000275568	4.92736	-0.0400695	0.305674	0.145736	0.534102	ENST00000622253.4
ENSG00000274734	ARHGAP11B - ENSG00000274734	15.6308	-0.0520597	0.209735	0.260224	0.689816	ENST00000621228.1
ENSG00000285077	ARHGAP11B - ENSG00000285077	17.9495	0.0046568	0.190813	0.901131	0.983263	ENST00000567449.5
ENSG00000165322	ARHGAP12 - ENSG00000165322	1121.36	0.107907	0.11025	0.0288583	0.219665	ENST00000311380.8
ENSG00000075884	ARHGAP15 - ENSG00000075884	672.724	0.000445322	0.0686495	0.986771	0.998468	ENST00000552289.1
ENSG00000140750	ARHGAP17 - ENSG00000140750	3303.08	0.00618604	0.0447707	0.752953	0.950401	ENST00000289968.10
ENSG00000146376	ARHGAP18 - ENSG00000146376	5759.93	0.278149	0.147971	0.00117747	0.024903	ENST00000368149.2
ENSG00000213390	ARHGAP19 - ENSG00000213390	486.116	-0.027041	0.0818243	0.376551	0.782755	ENST00000492211.5
ENSG00000269891	ARHGAP19-SLIT1 - ENSG00000269891	1.14358	-0.0152381	0.264141	0.525489	NA	ENST00000475285.2
ENSG00000137727	ARHGAP20 - ENSG00000137727	821.282	-0.10296	0.16134	0.0569304	0.331787	ENST00000260283.8
ENSG00000107863	ARHGAP21 - ENSG00000107863	2968.63	0.0388334	0.0860597	0.234775	0.659643	ENST00000396432.6
ENSG00000128805	ARHGAP22 - ENSG00000128805	1061.84	0.011983	0.0877863	0.692592	0.932146	ENST00000249601.8
ENSG00000273780	ARHGAP23 - ENSG00000273780	4.04887	0.0158377	0.287406	0.400352	NA	ENST00000610551.2
ENSG00000275832	ARHGAP23 - ENSG00000275832	1634.08	0.127874	0.233426	0.0531359	0.318793	ENST00000633445.1
ENSG00000138639	ARHGAP24 - ENSG00000138639	166.44	0.043771	0.155095	0.290198	0.718273	ENST00000395184.5
ENSG00000163219	ARHGAP25 - ENSG00000163219	5452.11	0.0943544	0.114463	0.0454938	0.29056	ENST00000463483.5
ENSG00000145819	ARHGAP26 - ENSG00000145819	3647.53	0.263784	0.173537	0.0026844	0.0455165	ENST00000274498.9
ENSG00000276836	ARHGAP27 - ENSG00000276836	809.325	0.0154688	0.0576689	0.520899	0.868823	ENST00000626761.2
ENSG00000276907	ARHGAP27 - ENSG00000276907	450.449	0.00575736	0.0901365	0.849708	0.969758	ENST00000631499.1
ENSG00000088756	ARHGAP28 - ENSG00000088756	2.0527	-0.0192715	0.245722	0.5429	NA	ENST00000383472.8
ENSG00000137962	ARHGAP29 - ENSG00000137962	7.48415	0.00401659	0.175681	0.915145	0.987344	ENST00000546444.1
ENSG00000186517	ARHGAP30 - ENSG00000186517	6162.96	0.00321252	0.0421846	0.863714	0.973745	ENST00000461003.5
ENSG00000031081	ARHGAP31 - ENSG00000031081	7466.48	-0.014921	0.0804062	0.611582	0.91014	ENST00000264245.8
ENSG00000134909	ARHGAP32 - ENSG00000134909	207.257	0.130435	0.199118	0.0409094	0.272677	ENST00000310343.13
ENSG00000004777	ARHGAP33 - ENSG00000004777	73.0481	-0.00390073	0.113884	0.9067	0.984289	ENST00000589133.5
ENSG00000160007	ARHGAP35 - ENSG00000160007	2476.18	0.0424331	0.0789249	0.18009	0.587729	ENST00000404338.7
ENSG00000147799	ARHGAP39 - ENSG00000147799	65.4734	-0.0205694	0.126885	0.563465	0.889354	ENST00000377307.6
ENSG00000089820	ARHGAP4 - ENSG00000089820	3482.22	-0.0113048	0.069939	0.678807	0.929889	ENST00000393721.5
ENSG00000165895	ARHGAP42 - ENSG00000165895	272.476	0.0615722	0.151563	0.165025	0.565266	ENST00000524892.7
ENSG00000006740	ARHGAP44 - ENSG00000006740	7.14616	-0.0848765	0.327704	0.0897989	0.421689	ENST00000379672.9
ENSG00000180448	ARHGAP45 - ENSG00000180448	2463.67	0.0184076	0.0557813	0.430851	0.81746	ENST00000539243.6
ENSG00000100852	ARHGAP5 - ENSG00000100852	3561.84	-0.0509938	0.0910865	0.149292	0.541115	ENST00000555814.1
ENSG00000047648	ARHGAP6 - ENSG00000047648	997.222	0.292626	0.297025	0.00764272	0.0953825	ENST00000380736.5
ENSG00000241484	ARHGAP8 - ENSG00000241484	61.4037	0.0200469	0.177412	0.608201	0.90938	ENST00000389774.6
ENSG00000123329	ARHGAP9 - ENSG00000123329	1826.75	0.106498	0.120346	0.0347557	0.246655	ENST00000393791.7
ENSG00000141522	ARHGDIA - ENSG00000141522	12782.2	-0.000887061	0.0433791	0.963241	0.995629	ENST00000582520.1
ENSG00000111348	ARHGDIB - ENSG00000111348	15645.6	-0.139534	0.132244	0.0174663	0.163377	ENST00000228945.8
ENSG00000076928	ARHGEF1 - ENSG00000076928	3151.25	0.0117452	0.0498347	0.58275	0.898619	ENST00000354532.7
ENSG00000104728	ARHGEF10 - ENSG00000104728	57.9331	0.0648217	0.173831	0.167776	0.568712	ENST00000349830.7
ENSG00000074964	ARHGEF10L - ENSG00000074964	3406.63	0.0414234	0.0972882	0.234033	0.658872	ENST00000361221.7
ENSG00000132694	ARHGEF11 - ENSG00000132694	2955.07	0.210879	0.0818518	0.000527703	0.0139776	ENST00000368194.7
ENSG00000196914	ARHGEF12 - ENSG00000196914	589.702	-0.0621645	0.0979993	0.105872	0.457897	ENST00000356641.7
ENSG00000130762	ARHGEF16 - ENSG00000130762	31.5009	0.0314727	0.169192	0.436504	0.819088	ENST00000378378.8
ENSG00000110237	ARHGEF17 - ENSG00000110237	270.106	-0.0263886	0.120931	0.457909	0.830533	ENST00000263674.3
ENSG00000104880	ARHGEF18 - ENSG00000104880	1162.96	0.0338064	0.07876	0.270214	0.703226	ENST00000319670.13
ENSG00000142632	ARHGEF19 - ENSG00000142632	19.8042	-0.0729478	0.238108	0.16348	0.563215	ENST00000478117.5
ENSG00000116584	ARHGEF2 - ENSG00000116584	4725.24	-0.0370332	0.0881514	0.258974	0.688442	ENST00000313695.11
ENSG00000163947	ARHGEF3 - ENSG00000163947	1437.47	0.0393436	0.107998	0.272261	0.705638	ENST00000296315.7
ENSG00000214694	ARHGEF33 - ENSG00000214694	4.25809	-0.0127697	0.234405	0.696338	0.934182	ENST00000409978.6
ENSG00000213214	ARHGEF35 - ENSG00000213214	10.3902	0.0238823	0.193972	0.548075	0.882097	ENST00000378115.2
ENSG00000284790	ARHGEF35 - ENSG00000284790	36.7266	0.0117205	0.138038	0.745132	0.948743	ENST00000645628.1
ENSG00000183111	ARHGEF37 - ENSG00000183111	119.941	0.006307	0.0897321	0.835345	0.965933	ENST00000505810.5
ENSG00000137135	ARHGEF39 - ENSG00000137135	79.6815	-0.75565	0.609984	0.00129779	0.0267933	ENST00000490638.5
ENSG00000136002	ARHGEF4 - ENSG00000136002	5.54386	0.00819908	0.193813	0.827264	0.964878	ENST00000409359.6
ENSG00000165801	ARHGEF40 - ENSG00000165801	3945.28	0.0138138	0.0740729	0.624489	0.914539	ENST00000298694.8
ENSG00000050327	ARHGEF5 - ENSG00000050327	102.508	0.0676823	0.157941	0.142731	0.529102	ENST00000498580.5
ENSG00000284933	ARHGEF5 - ENSG00000284933	16.808	-1.22307	2.42013	0.00014807	0.00503287	ENST00000647153.1
ENSG00000129675	ARHGEF6 - ENSG00000129675	1862.65	0.0770224	0.0882593	0.05078	0.310788	ENST00000370620.5
ENSG00000102606	ARHGEF7 - ENSG00000102606	2031.84	-0.0147997	0.0558158	0.528445	0.872013	ENST00000483540.1
ENSG00000131089	ARHGEF9 - ENSG00000131089	1099.06	0.068526	0.104187	0.0911823	0.424754	ENST00000253401.10
ENSG00000117713	ARID1A - ENSG00000117713	3601.65	0.014895	0.0524382	0.502909	0.859992	ENST00000430799.7
ENSG00000049618	ARID1B - ENSG00000049618	1456.54	-0.0231917	0.077885	0.432155	0.817887	ENST00000346085.10
ENSG00000189079	ARID2 - ENSG00000189079	1050.51	-0.00820967	0.0580726	0.735284	0.945825	ENST00000334344.10
ENSG00000116017	ARID3A - ENSG00000116017	5831.34	0.0028855	0.0818044	0.921162	0.988518	ENST00000585895.1
ENSG00000179361	ARID3B - ENSG00000179361	299.876	0.0160392	0.102808	0.621677	0.914539	ENST00000346246.9
ENSG00000032219	ARID4A - ENSG00000032219	1627.42	-0.00276005	0.0460971	0.89179	0.980351	ENST00000355431.7
ENSG00000054267	ARID4B - ENSG00000054267	1712.59	-0.0455494	0.0777721	0.151445	0.543483	ENST00000474953.5
ENSG00000196843	ARID5A - ENSG00000196843	1595.81	-0.00758988	0.065131	0.771613	0.953753	ENST00000470579.5
ENSG00000150347	ARID5B - ENSG00000150347	2442.93	-0.364595	0.112402	2.00622e-05	0.00105274	ENST00000279873.11
ENSG00000166233	ARIH1 - ENSG00000166233	3093.08	0.0108227	0.0474199	0.596923	0.903142	ENST00000379887.8
ENSG00000177479	ARIH2 - ENSG00000177479	2345.66	0.143188	0.106379	0.0101736	0.115615	ENST00000452882.5
ENSG00000221883	ARIH2OS - ENSG00000221883	16.1858	0.00965749	0.154506	0.795135	0.958947	ENST00000647812.1
ENSG00000120805	ARL1 - ENSG00000120805	2472.87	-0.00490073	0.0464382	0.809838	0.960873	ENST00000261636.12
ENSG00000175414	ARL10 - ENSG00000175414	915.915	-0.0169094	0.0998287	0.59949	0.904359	ENST00000310389.5
ENSG00000152213	ARL11 - ENSG00000152213	405.994	0.021416	0.0892215	0.492372	0.852603	ENST00000282026.1
ENSG00000169379	ARL13B - ENSG00000169379	579.89	-0.0150692	0.0543478	0.511341	0.864744	ENST00000478400.3
ENSG00000152219	ARL14EP - ENSG00000152219	725.618	0.0801751	0.108815	0.0654385	0.356728	ENST00000282032.3
ENSG00000185305	ARL15 - ENSG00000185305	931.299	-0.0222592	0.0745702	0.439588	0.820481	ENST00000502271.5
ENSG00000214087	ARL16 - ENSG00000214087	580.636	-0.0112717	0.0527551	0.616331	0.910806	ENST00000397498.8
ENSG00000185829	ARL17A - ENSG00000185829	122.91	-0.0071944	0.126339	0.835875	0.965933	ENST00000445552.6
ENSG00000228696	ARL17B - ENSG00000228696	18.3881	0.0476962	0.268961	0.232577	0.657394	ENST00000570618.5
ENSG00000275748	ARL17B - ENSG00000275748	11.9362	-0.042453	0.222231	0.328776	0.749354	ENST00000622165.3
ENSG00000276276	ARL17B - ENSG00000276276	42.6336	-0.00948317	0.142805	0.794171	0.958947	ENST00000634170.1
ENSG00000213465	ARL2 - ENSG00000213465	554.084	-0.0256704	0.0761075	0.382053	0.78782	ENST00000246747.8
ENSG00000102931	ARL2BP - ENSG00000102931	2649.28	-0.00507688	0.0348591	0.740927	0.94758	ENST00000219204.7
ENSG00000138175	ARL3 - ENSG00000138175	538.438	0.00760864	0.0606257	0.760916	0.951678	ENST00000260746.5
ENSG00000122644	ARL4A - ENSG00000122644	430.442	0.0225744	0.0769651	0.441055	0.821118	ENST00000396662.5
ENSG00000188042	ARL4C - ENSG00000188042	1475.51	0.242947	0.147576	0.00238365	0.0417983	ENST00000339728.5
ENSG00000175906	ARL4D - ENSG00000175906	5.6738	0.0147097	0.193087	0.700972	0.9349	ENST00000320033.4
ENSG00000162980	ARL5A - ENSG00000162980	2233.68	0.13968	0.118849	0.0141924	0.142874	ENST00000495604.5
ENSG00000165997	ARL5B - ENSG00000165997	1199.33	-0.0617766	0.0953349	0.103465	0.451791	ENST00000377275.3
ENSG00000141748	ARL5C - ENSG00000141748	1.11334	0.0057212	0.270408	0.761609	NA	ENST00000269586.11
ENSG00000113966	ARL6 - ENSG00000113966	132.347	0.00913281	0.0986457	0.772558	0.953753	ENST00000493990.5
ENSG00000170540	ARL6IP1 - ENSG00000170540	14903.7	0.0235853	0.0533596	0.288247	0.717745	ENST00000304414.11
ENSG00000182196	ARL6IP4 - ENSG00000182196	1480.53	-0.00693847	0.0490465	0.744477	0.948743	ENST00000543566.5
ENSG00000144746	ARL6IP5 - ENSG00000144746	9864.96	-0.0207102	0.0558492	0.374601	0.7815	ENST00000273258.3
ENSG00000177917	ARL6IP6 - ENSG00000177917	802.822	-0.0502988	0.0959525	0.162841	0.562694	ENST00000495469.5
ENSG00000143862	ARL8A - ENSG00000143862	3312.61	-0.00721655	0.0550208	0.757276	0.951006	ENST00000272217.6
ENSG00000134108	ARL8B - ENSG00000134108	12457	0.00547628	0.0597314	0.824925	0.964	ENST00000256496.7
ENSG00000196503	ARL9 - ENSG00000196503	2.29628	0.00252085	0.238413	0.933272	NA	ENST00000640821.2
ENSG00000104442	ARMC1 - ENSG00000104442	1420.75	0.00707162	0.0500655	0.744049	0.948743	ENST00000276569.7
ENSG00000170632	ARMC10 - ENSG00000170632	1031.11	0.0298461	0.0829778	0.336713	0.755353	ENST00000428183.6
ENSG00000282813	ARMC10 - ENSG00000282813	368.36	-0.0149561	0.0743491	0.597518	0.903286	ENST00000632917.1
ENSG00000157343	ARMC12 - ENSG00000157343	1.13807	-0.0136734	0.250336	0.628882	NA	ENST00000373869.7
ENSG00000118690	ARMC2 - ENSG00000118690	76.4273	0.0420539	0.148974	0.299656	0.727698	ENST00000392644.8
ENSG00000140691	ARMC5 - ENSG00000140691	264.159	-0.119077	0.138785	0.0311151	0.230378	ENST00000408912.7
ENSG00000105676	ARMC6 - ENSG00000105676	983.164	0.0217012	0.0602785	0.383932	0.789946	ENST00000392335.6
ENSG00000125449	ARMC7 - ENSG00000125449	495.185	-0.00229429	0.0652465	0.930019	0.990281	ENST00000581078.1
ENSG00000114098	ARMC8 - ENSG00000114098	1625.75	0.00570194	0.0551961	0.807654	0.960111	ENST00000481646.5
ENSG00000135931	ARMC9 - ENSG00000135931	6376.05	0.00956717	0.0748361	0.734314	0.945127	ENST00000349938.8
ENSG00000126947	ARMCX1 - ENSG00000126947	1091.63	0.000599894	0.050116	0.978026	0.996701	ENST00000372829.7
ENSG00000184867	ARMCX2 - ENSG00000184867	218.052	-0.571819	0.40507	0.00155756	0.0305621	ENST00000488982.1
ENSG00000102401	ARMCX3 - ENSG00000102401	2767.65	-0.00182782	0.0349036	0.906618	0.984289	ENST00000341189.8
ENSG00000196440	ARMCX4 - ENSG00000196440	116.303	-0.0101129	0.0981371	0.748768	0.950314	ENST00000433011.5
ENSG00000125962	ARMCX5 - ENSG00000125962	375.885	0.0141244	0.0703124	0.607224	0.908703	ENST00000246174.6
ENSG00000198960	ARMCX6 - ENSG00000198960	1527.96	-0.00533918	0.0427653	0.777211	0.95512	ENST00000497931.5
ENSG00000198520	ARMH1 - ENSG00000198520	105.363	-0.0344593	0.122084	0.347687	0.763193	ENST00000424484.5
ENSG00000120029	ARMH3 - ENSG00000120029	1671.06	0.0474269	0.0769753	0.135708	0.516756	ENST00000495001.1
ENSG00000139971	ARMH4 - ENSG00000139971	23.6185	-0.0107551	0.213531	0.766127	0.952371	ENST00000556788.1
ENSG00000146476	ARMT1 - ENSG00000146476	3143.34	0.0131387	0.0489933	0.53075	0.872705	ENST00000367294.3
ENSG00000143437	ARNT - ENSG00000143437	2371.77	0.115808	0.0948755	0.0167855	0.159158	ENST00000358595.9
ENSG00000172379	ARNT2 - ENSG00000172379	2.82477	0.00740107	0.238719	0.808444	NA	ENST00000529181.1
ENSG00000133794	ARNTL - ENSG00000133794	952.851	0.0338891	0.0723602	0.244521	0.669834	ENST00000529050.5
ENSG00000029153	ARNTL2 - ENSG00000029153	1226.12	-0.049484	0.0861471	0.147925	0.538839	ENST00000544915.5
ENSG00000241685	ARPC1A - ENSG00000241685	2001.86	0.021536	0.057568	0.36871	0.778342	ENST00000262942.9
ENSG00000130429	ARPC1B - ENSG00000130429	11165.2	-0.112527	0.124172	0.0310143	0.229878	ENST00000443222.6
ENSG00000163466	ARPC2 - ENSG00000163466	19611.8	-0.0274361	0.0465657	0.150846	0.542911	ENST00000315717.9
ENSG00000111229	ARPC3 - ENSG00000111229	14602.2	0.00504091	0.025567	0.638308	0.917882	ENST00000228825.11
ENSG00000241553	ARPC4 - ENSG00000241553	8759.22	-0.0458633	0.0689251	0.116753	0.484099	ENST00000498623.6
ENSG00000250151	ARPC4-TTLL3 - ENSG00000250151	168.107	-0.0107364	0.080749	0.713293	0.938568	ENST00000418163.5
ENSG00000162704	ARPC5 - ENSG00000162704	18311.3	0.0821496	0.0670026	0.0200997	0.177918	ENST00000359856.10
ENSG00000136950	ARPC5L - ENSG00000136950	986.058	-0.0488705	0.0743855	0.118076	0.486648	ENST00000353214.6
ENSG00000242498	ARPIN - ENSG00000242498	1431.55	0.297082	0.179775	0.00172082	0.0328354	ENST00000357484.9
ENSG00000128989	ARPP19 - ENSG00000128989	5725.8	0.00321462	0.0345065	0.833946	0.965933	ENST00000566423.5
ENSG00000137486	ARRB1 - ENSG00000137486	4229.29	0.0544718	0.0880801	0.123492	0.49642	ENST00000420843.6
ENSG00000141480	ARRB2 - ENSG00000141480	9858.61	0.0593855	0.0789263	0.0814269	0.399294	ENST00000269260.6
ENSG00000197070	ARRDC1 - ENSG00000197070	593.86	-0.0309724	0.0872723	0.331728	0.750686	ENST00000371421.8
ENSG00000105643	ARRDC2 - ENSG00000105643	1135.77	0.318872	0.176693	0.00112836	0.0242271	ENST00000379656.7
ENSG00000113369	ARRDC3 - ENSG00000113369	3111.03	-0.00958064	0.133507	0.787429	0.95879	ENST00000265138.3
ENSG00000140450	ARRDC4 - ENSG00000140450	2550.46	0.0492706	0.129184	0.215943	0.638111	ENST00000268042.6
ENSG00000100299	ARSA - ENSG00000100299	1343.3	-0.0123646	0.0584571	0.612019	0.91014	ENST00000610191.1
ENSG00000113273	ARSB - ENSG00000113273	3111.42	-0.0106688	0.0585733	0.662215	0.924206	ENST00000264914.9
ENSG00000006756	ARSD - ENSG00000006756	1156.48	-0.0123329	0.0507497	0.569899	0.892703	ENST00000381154.5
ENSG00000141337	ARSG - ENSG00000141337	65.6587	-0.0367108	0.133062	0.336188	0.754691	ENST00000448504.6
ENSG00000183876	ARSI - ENSG00000183876	7.52455	0.027673	0.218934	0.481235	0.846886	ENST00000328668.7
ENSG00000180801	ARSJ - ENSG00000180801	1.90423	0.0105534	0.230562	0.750317	NA	ENST00000315366.7
ENSG00000164291	ARSK - ENSG00000164291	262.646	-0.0120902	0.0943059	0.698264	0.934594	ENST00000380009.8
ENSG00000156219	ART3 - ENSG00000156219	2.11062	0.0228605	0.265259	0.399897	NA	ENST00000513353.5
ENSG00000167311	ART5 - ENSG00000167311	1.4034	0.00066117	0.252369	0.979002	NA	ENST00000397068.7
ENSG00000173409	ARV1 - ENSG00000173409	407.105	0.0170559	0.0744824	0.549022	0.88232	ENST00000497753.1
ENSG00000099889	ARVCF - ENSG00000099889	32.9308	0.0361681	0.165584	0.377277	0.783061	ENST00000263207.7
ENSG00000214435	AS3MT - ENSG00000214435	3.27689	0.0156271	0.283519	0.41872	NA	ENST00000369880.7
ENSG00000104763	ASAH1 - ENSG00000104763	68776.6	0.164203	0.0468594	9.4537e-05	0.00360777	ENST00000637790.1
ENSG00000188611	ASAH2 - ENSG00000188611	5.30479	-0.0689938	0.334317	0.076471	0.386484	ENST00000395526.8
ENSG00000204147	ASAH2B - ENSG00000204147	25.5156	-0.0599964	0.247248	0.212244	0.633805	ENST00000374007.5
ENSG00000153317	ASAP1 - ENSG00000153317	15813.5	0.128984	0.100437	0.0131196	0.135544	ENST00000524124.5
ENSG00000151693	ASAP2 - ENSG00000151693	912.668	-0.00850331	0.11628	0.800683	0.958947	ENST00000281419.7
ENSG00000088280	ASAP3 - ENSG00000088280	8.97614	-0.0367075	0.231306	0.369751	0.77951	ENST00000495646.5
ENSG00000065802	ASB1 - ENSG00000065802	814.997	-0.0101879	0.0622372	0.688992	0.931984	ENST00000463352.5
ENSG00000165192	ASB11 - ENSG00000165192	9.39094	-0.0244313	0.209447	0.533438	0.874098	ENST00000380470.7
ENSG00000196372	ASB13 - ENSG00000196372	1001.96	-0.0091327	0.0591169	0.710285	0.936835	ENST00000493897.1
ENSG00000182177	ASB18 - ENSG00000182177	1.33833	-0.00524324	0.241656	0.858151	NA	ENST00000645891.1
ENSG00000100628	ASB2 - ENSG00000100628	25.4802	0.0383206	0.182605	0.365268	0.777181	ENST00000555019.5
ENSG00000115239	ASB3 - ENSG00000115239	385.426	-0.010156	0.0783254	0.72443	0.942628	ENST00000406053.5
ENSG00000148331	ASB6 - ENSG00000148331	807.541	-0.137075	0.108342	0.0124885	0.131251	ENST00000277459.8
ENSG00000183475	ASB7 - ENSG00000183475	569.364	0.0086059	0.0530887	0.704438	0.9349	ENST00000332783.11
ENSG00000177981	ASB8 - ENSG00000177981	1492.87	0.00470213	0.0431557	0.805151	0.959711	ENST00000317697.7
ENSG00000138303	ASCC1 - ENSG00000138303	752.588	-0.0451738	0.0756059	0.14684	0.536722	ENST00000342444.8
ENSG00000100325	ASCC2 - ENSG00000100325	1576.13	0.00446228	0.0391524	0.797191	0.958947	ENST00000307790.7
ENSG00000112249	ASCC3 - ENSG00000112249	1850.9	-0.0308987	0.0803653	0.314088	0.738044	ENST00000369162.6
ENSG00000183734	ASCL2 - ENSG00000183734	13.818	-0.0184626	0.176226	0.634842	0.91775	ENST00000331289.4
ENSG00000187855	ASCL4 - ENSG00000187855	1.27757	-0.00859784	0.243817	0.768147	NA	ENST00000342331.4
ENSG00000111875	ASF1A - ENSG00000111875	497.036	-0.00385217	0.0682144	0.885648	0.979083	ENST00000229595.5
ENSG00000105011	ASF1B - ENSG00000105011	731.531	-1.08159	0.203383	6.58197e-09	1.18416e-06	ENST00000263382.7
ENSG00000141505	ASGR1 - ENSG00000141505	15.1985	-0.00696806	0.169882	0.85345	0.970321	ENST00000269299.7
ENSG00000161944	ASGR2 - ENSG00000161944	334.126	0.100387	0.205948	0.0808083	0.397658	ENST00000355035.9
ENSG00000116539	ASH1L - ENSG00000116539	1431.71	0.000769262	0.071576	0.97763	0.996701	ENST00000368346.7
ENSG00000129691	ASH2L - ENSG00000129691	1246.15	-0.00632014	0.0706719	0.817064	0.962809	ENST00000343823.10
ENSG00000110881	ASIC1 - ENSG00000110881	128.963	0.259257	0.268916	0.00912559	0.10676	ENST00000228468.8
ENSG00000213199	ASIC3 - ENSG00000213199	31.9319	-0.0926255	0.250622	0.111251	0.472024	ENST00000357922.8
ENSG00000101440	ASIP - ENSG00000101440	27.1909	0.00969516	0.137356	0.787061	0.95879	ENST00000568305.5
ENSG00000126522	ASL - ENSG00000126522	710.221	0.0129098	0.0581378	0.594859	0.902378	ENST00000304874.13
ENSG00000169093	ASMTL - ENSG00000169093	539.382	0.0939475	0.14095	0.0607051	0.341571	ENST00000381317.8
ENSG00000198356	ASNA1 - ENSG00000198356	1912.75	-0.0037617	0.0447205	0.848776	0.969758	ENST00000591090.5
ENSG00000070669	ASNS - ENSG00000070669	141.812	0.0202985	0.169795	0.601813	0.9053	ENST00000394309.7
ENSG00000138381	ASNSD1 - ENSG00000138381	1588.7	0.00951705	0.0539139	0.678341	0.929818	ENST00000607062.5
ENSG00000108381	ASPA - ENSG00000108381	1.56546	-0.0194448	0.252285	0.513674	NA	ENST00000577034.1
ENSG00000198363	ASPH - ENSG00000198363	8752.32	0.0284311	0.0884142	0.371189	0.780269	ENST00000379454.8
ENSG00000174939	ASPHD1 - ENSG00000174939	121.762	-1.37554	0.322509	6.68944e-07	6.05678e-05	ENST00000563177.5
ENSG00000128203	ASPHD2 - ENSG00000128203	119.524	0.0404282	0.1286	0.290845	0.718324	ENST00000215906.5
ENSG00000066279	ASPM - ENSG00000066279	624.328	-0.119646	0.35862	0.0605556	0.341007	ENST00000367409.8
ENSG00000244617	ASPRV1 - ENSG00000244617	15.3316	0.0654655	0.237902	0.191737	0.605109	ENST00000320256.5
ENSG00000169696	ASPSCR1 - ENSG00000169696	421.839	0.00208444	0.0703166	0.938909	0.992673	ENST00000581484.5
ENSG00000162174	ASRGL1 - ENSG00000162174	164.28	0.306198	0.292749	0.00635623	0.0841001	ENST00000415229.6
ENSG00000130707	ASS1 - ENSG00000130707	197.051	0.112114	0.280839	0.0819764	0.400289	ENST00000352480.9
ENSG00000034533	ASTE1 - ENSG00000034533	334.424	0.0327353	0.0905203	0.315622	0.739489	ENST00000514044.5
ENSG00000188886	ASTL - ENSG00000188886	2.66082	-0.0465713	0.280309	0.204397	NA	ENST00000342380.2
ENSG00000152092	ASTN1 - ENSG00000152092	257.374	1.24293	0.565539	0.000114136	0.00409618	ENST00000367657.7
ENSG00000148219	ASTN2 - ENSG00000148219	683.522	-0.161906	0.193193	0.0211095	0.183536	ENST00000288520.9
ENSG00000171456	ASXL1 - ENSG00000171456	2038.72	-0.0590525	0.0961755	0.116189	0.483499	ENST00000375687.9
ENSG00000143970	ASXL2 - ENSG00000143970	2452.57	0.00266978	0.0429241	0.888457	0.979686	ENST00000435504.8
ENSG00000138138	ATAD1 - ENSG00000138138	2038.75	-0.0328469	0.0708318	0.251075	0.677341	ENST00000308448.11
ENSG00000156802	ATAD2 - ENSG00000156802	958.452	-0.684778	0.248703	9.21766e-05	0.00352741	ENST00000517666.5
ENSG00000119778	ATAD2B - ENSG00000119778	876.992	-0.0125837	0.0794651	0.66546	0.925413	ENST00000238789.9
ENSG00000197785	ATAD3A - ENSG00000197785	674.412	-0.123636	0.151127	0.0316797	0.233187	ENST00000378756.7
ENSG00000160072	ATAD3B - ENSG00000160072	696.925	-0.0335186	0.0873645	0.298348	0.726109	ENST00000308647.7
ENSG00000215915	ATAD3C - ENSG00000215915	9.05021	-0.0671282	0.288174	0.152966	0.545299	ENST00000378785.6
ENSG00000176208	ATAD5 - ENSG00000176208	150.158	-0.255132	0.313981	0.0130614	0.13513	ENST00000578295.5
ENSG00000137343	ATAT1 - ENSG00000137343	74.0523	0.0436911	0.14269	0.277352	0.709083	ENST00000318999.11
ENSG00000229061	ATAT1 - ENSG00000229061	71.0911	0.0207276	0.103272	0.529194	0.872175	ENST00000443114.5
ENSG00000231257	ATAT1 - ENSG00000231257	18.9658	-0.00674921	0.150835	0.854588	0.970632	ENST00000473441.1
ENSG00000167654	ATCAY - ENSG00000167654	4.50701	-0.0302969	0.22016	0.448053	0.824999	ENST00000598136.5
ENSG00000107669	ATE1 - ENSG00000107669	1538.61	-0.0356914	0.0721705	0.221823	0.646104	ENST00000369043.7
ENSG00000123268	ATF1 - ENSG00000123268	1258.43	0.0153142	0.052654	0.492209	0.852429	ENST00000552510.5
ENSG00000115966	ATF2 - ENSG00000115966	2830.44	0.0192761	0.0490991	0.348411	0.763814	ENST00000264110.6
ENSG00000162772	ATF3 - ENSG00000162772	5128.62	-0.969046	0.34864	6.63609e-05	0.00272344	ENST00000366981.8
ENSG00000128272	ATF4 - ENSG00000128272	7001.77	-0.012521	0.0484176	0.546488	0.880939	ENST00000404241.6
ENSG00000169136	ATF5 - ENSG00000169136	7103.93	-0.00977499	0.0960518	0.754791	0.950401	ENST00000595125.5
ENSG00000118217	ATF6 - ENSG00000118217	3680.26	0.0229767	0.0572048	0.334234	0.752624	ENST00000367942.3
ENSG00000168468	ATF6B - ENSG00000168468	1274.59	-0.0275799	0.0847564	0.375642	0.782286	ENST00000293709.10
ENSG00000213676	ATF6B - ENSG00000213676	1375.17	0.0216057	0.074859	0.453384	0.828045	ENST00000375203.7
ENSG00000228628	ATF6B - ENSG00000228628	49.7255	-0.00252643	0.12262	0.94117	0.992673	ENST00000425571.6
ENSG00000234539	ATF6B - ENSG00000234539	78.8656	0.0114488	0.279544	0.533813	0.874103	ENST00000427136.6
ENSG00000170653	ATF7 - ENSG00000170653	1317.14	0.0214073	0.0667972	0.426302	0.816057	ENST00000548446.6
ENSG00000171681	ATF7IP - ENSG00000171681	1908.71	0.132395	0.121445	0.017814	0.164848	ENST00000539659.5
ENSG00000166669	ATF7IP2 - ENSG00000166669	239.04	0.000224999	0.0850713	0.993938	0.999609	ENST00000564797.5
ENSG00000152348	ATG10 - ENSG00000152348	245.298	0.0163025	0.068504	0.548266	0.882097	ENST00000355178.8
ENSG00000123395	ATG101 - ENSG00000123395	970.104	0.00272958	0.0549211	0.906958	0.984338	ENST00000547409.1
ENSG00000145782	ATG12 - ENSG00000145782	1821.24	-0.00929308	0.0488172	0.659724	0.92395	ENST00000509910.1
ENSG00000175224	ATG13 - ENSG00000175224	2248.09	-0.00845633	0.0607231	0.735535	0.945825	ENST00000580238.5
ENSG00000126775	ATG14 - ENSG00000126775	620.059	0.00484149	0.0564619	0.838908	0.966436	ENST00000558189.1
ENSG00000085978	ATG16L1 - ENSG00000085978	754.294	0.0139416	0.0567831	0.558426	0.88702	ENST00000431917.5
ENSG00000168010	ATG16L2 - ENSG00000168010	1192.36	-0.0124567	0.0513195	0.569809	0.892703	ENST00000321297.9
ENSG00000110046	ATG2A - ENSG00000110046	653.547	-0.00464395	0.0872634	0.876844	0.976362	ENST00000418259.5
ENSG00000066739	ATG2B - ENSG00000066739	1104.71	-0.0364428	0.0904929	0.270919	0.704004	ENST00000359933.5
ENSG00000144848	ATG3 - ENSG00000144848	2159.58	0.00828962	0.0458671	0.678329	0.929818	ENST00000283290.9
ENSG00000101844	ATG4A - ENSG00000101844	581.84	-0.00114262	0.078915	0.96824	0.996018	ENST00000372232.7
ENSG00000168397	ATG4B - ENSG00000168397	1477.19	-0.0494602	0.088475	0.153433	0.546057	ENST00000405546.7
ENSG00000125703	ATG4C - ENSG00000125703	1312.53	0.0740638	0.107512	0.0786544	0.392507	ENST00000443289.5
ENSG00000130734	ATG4D - ENSG00000130734	287.472	-0.0653675	0.116424	0.115164	0.481549	ENST00000586417.5
ENSG00000057663	ATG5 - ENSG00000057663	1595.34	-0.00281988	0.0358035	0.859682	0.972643	ENST00000636437.1
ENSG00000197548	ATG7 - ENSG00000197548	4171.39	-0.0293797	0.0674665	0.284068	0.71458	ENST00000451513.5
ENSG00000198925	ATG9A - ENSG00000198925	1155.29	-0.0159176	0.0521154	0.470518	0.839939	ENST00000409033.7
ENSG00000181652	ATG9B - ENSG00000181652	17.258	-0.0794481	0.260395	0.143517	0.530879	ENST00000498521.2
ENSG00000138363	ATIC - ENSG00000138363	2138.26	0.0091886	0.0691363	0.734303	0.945127	ENST00000236959.13
ENSG00000198513	ATL1 - ENSG00000198513	6.21257	-0.0528891	0.267346	0.21849	0.641702	ENST00000556478.2
ENSG00000119787	ATL2 - ENSG00000119787	1031.66	-0.00556267	0.0391263	0.747528	0.950314	ENST00000378954.8
ENSG00000184743	ATL3 - ENSG00000184743	3106.3	-0.00652082	0.0322796	0.639682	0.917882	ENST00000398868.7
ENSG00000149311	ATM - ENSG00000149311	2625.6	0.00813955	0.0473176	0.692424	0.932146	ENST00000527805.5
ENSG00000166454	ATMIN - ENSG00000166454	2692.53	0.00424297	0.037611	0.799327	0.958947	ENST00000299575.4
ENSG00000111676	ATN1 - ENSG00000111676	2305.48	-0.0310548	0.0942582	0.345789	0.762301	ENST00000356654.8
ENSG00000172238	ATOH1 - ENSG00000172238	1.39586	0.0110523	0.262752	0.629617	NA	ENST00000306011.4
ENSG00000168874	ATOH8 - ENSG00000168874	93.5034	0.010285	0.104044	0.750281	0.950353	ENST00000469442.5
ENSG00000177556	ATOX1 - ENSG00000177556	2485.79	0.0317535	0.0762349	0.288331	0.717745	ENST00000521264.5
ENSG00000206190	ATP10A - ENSG00000206190	845.965	0.0779198	0.203024	0.134537	0.514988	ENST00000356865.10
ENSG00000145246	ATP10D - ENSG00000145246	837.427	0.0269268	0.080796	0.375525	0.782286	ENST00000273859.7
ENSG00000068650	ATP11A - ENSG00000068650	3843.39	-0.0471856	0.0653463	0.0947593	0.433843	ENST00000487903.5
ENSG00000058063	ATP11B - ENSG00000058063	2375.26	-0.000624688	0.0515356	0.977618	0.996701	ENST00000323116.9
ENSG00000101974	ATP11C - ENSG00000101974	1154.23	0.0631313	0.0951813	0.0980413	0.441355	ENST00000370557.5
ENSG00000105726	ATP13A1 - ENSG00000105726	2912.25	-0.0141617	0.0526702	0.526417	0.871175	ENST00000467160.1
ENSG00000159363	ATP13A2 - ENSG00000159363	1409.18	-0.0117502	0.0555624	0.616414	0.910806	ENST00000326735.12
ENSG00000133657	ATP13A3 - ENSG00000133657	6957.31	0.0078534	0.0721699	0.776359	0.954938	ENST00000439040.5
ENSG00000127249	ATP13A4 - ENSG00000127249	1.42519	0.0237537	0.265159	0.390155	NA	ENST00000400270.6
ENSG00000163399	ATP1A1 - ENSG00000163399	22144.1	-0.0326056	0.0731389	0.26456	0.69636	ENST00000418797.5
ENSG00000018625	ATP1A2 - ENSG00000018625	1.89264	-0.0153672	0.266763	0.507605	NA	ENST00000472488.5
ENSG00000105409	ATP1A3 - ENSG00000105409	2.49311	0.00372679	0.227436	0.910122	NA	ENST00000441343.5
ENSG00000132681	ATP1A4 - ENSG00000132681	5.16603	0.0163581	0.235628	0.623713	0.914539	ENST00000368081.8
ENSG00000143153	ATP1B1 - ENSG00000143153	40337.9	0.00615139	0.0846682	0.83558	0.965933	ENST00000494797.1
ENSG00000129244	ATP1B2 - ENSG00000129244	6.73035	-0.0393162	0.21877	0.357089	0.770883	ENST00000577026.5
ENSG00000069849	ATP1B3 - ENSG00000069849	6867.31	0.0169476	0.0509055	0.430677	0.81746	ENST00000475483.5
ENSG00000166896	ATP23 - ENSG00000166896	93.7598	-0.0166989	0.108242	0.615011	0.910526	ENST00000647763.1
ENSG00000196296	ATP2A1 - ENSG00000196296	12.0282	-0.124434	0.374875	0.0516769	0.31412	ENST00000357084.7
ENSG00000174437	ATP2A2 - ENSG00000174437	16608	0.0355227	0.0603974	0.159782	0.555273	ENST00000552636.1
ENSG00000074370	ATP2A3 - ENSG00000074370	218.674	-0.0221398	0.108449	0.511086	0.864744	ENST00000397041.7
ENSG00000070961	ATP2B1 - ENSG00000070961	6928.06	-0.0384763	0.104769	0.27597	0.708451	ENST00000359142.7
ENSG00000157087	ATP2B2 - ENSG00000157087	7.78376	-0.342264	0.907386	0.00149864	0.0296158	ENST00000397077.6
ENSG00000067842	ATP2B3 - ENSG00000067842	3.2474	-0.0221655	0.255168	0.460611	NA	ENST00000349466.6
ENSG00000058668	ATP2B4 - ENSG00000058668	2960.37	-0.132189	0.155078	0.0270646	0.211305	ENST00000357681.9
ENSG00000017260	ATP2C1 - ENSG00000017260	3788.1	-0.0063381	0.0341972	0.670614	0.926736	ENST00000505330.5
ENSG00000152234	ATP5F1A - ENSG00000152234	15146.4	-0.0681824	0.0704534	0.0411958	0.273317	ENST00000398752.10
ENSG00000110955	ATP5F1B - ENSG00000110955	21255	-0.07125	0.0810872	0.0524024	0.316862	ENST00000548474.2
ENSG00000165629	ATP5F1C - ENSG00000165629	4975.92	-0.0169493	0.0463322	0.384179	0.789946	ENST00000356708.11
ENSG00000099624	ATP5F1D - ENSG00000099624	694.755	-0.0234003	0.073699	0.414719	0.809304	ENST00000395633.5
ENSG00000124172	ATP5F1E - ENSG00000124172	5735.56	-0.000958796	0.055928	0.967684	0.996018	ENST00000243997.7
ENSG00000130770	ATP5IF1 - ENSG00000130770	1081.61	-0.0690783	0.108108	0.0936809	0.431497	ENST00000497986.5
ENSG00000159199	ATP5MC1 - ENSG00000159199	852.305	-0.169732	0.113034	0.0059263	0.0804944	ENST00000355938.9
ENSG00000135390	ATP5MC2 - ENSG00000135390	5261.53	0.0206764	0.060172	0.406138	0.804265	ENST00000394349.8
ENSG00000154518	ATP5MC3 - ENSG00000154518	7230.25	-0.0215741	0.0572496	0.36546	0.777285	ENST00000284727.8
ENSG00000173915	ATP5MD - ENSG00000173915	1913.83	0.00801214	0.0450172	0.683533	0.931685	ENST00000369825.6
ENSG00000169020	ATP5ME - ENSG00000169020	1425.22	-0.0589924	0.0853284	0.0968878	0.437998	ENST00000515202.5
ENSG00000241468	ATP5MF - ENSG00000241468	2643.27	-0.0290617	0.0583776	0.230359	0.654517	ENST00000466753.1
ENSG00000248919	ATP5MF-PTCD1 - ENSG00000248919	225.778	-0.0281447	0.0820393	0.359683	0.773469	ENST00000413834.5
ENSG00000167283	ATP5MG - ENSG00000167283	4071.58	0.0207727	0.0485177	0.303367	0.730014	ENST00000300688.7
ENSG00000156411	ATP5MPL - ENSG00000156411	1944.76	0.00712366	0.0464286	0.725316	0.942897	ENST00000286953.7
ENSG00000116459	ATP5PB - ENSG00000116459	7221.84	-0.00136703	0.0307239	0.920214	0.988173	ENST00000493119.5
ENSG00000167863	ATP5PD - ENSG00000167863	2694.11	0.00205528	0.0356892	0.897351	0.982304	ENST00000580649.1
ENSG00000154723	ATP5PF - ENSG00000154723	1948.5	-0.103004	0.0927114	0.0234977	0.194452	ENST00000400099.5
ENSG00000241837	ATP5PO - ENSG00000241837	3883.49	-0.00198918	0.032414	0.890295	0.980279	ENST00000431254.5
ENSG00000071553	ATP6AP1 - ENSG00000071553	18358.5	-0.0551364	0.078865	0.0986134	0.442674	ENST00000369762.6
ENSG00000205464	ATP6AP1L - ENSG00000205464	39.6671	0.00642444	0.133111	0.855884	0.971106	ENST00000380167.8
ENSG00000182220	ATP6AP2 - ENSG00000182220	28658.1	0.0068981	0.0388514	0.685726	0.931685	ENST00000436783.6
ENSG00000033627	ATP6V0A1 - ENSG00000033627	10264.6	0.0222598	0.0592804	0.365022	0.777181	ENST00000393829.6
ENSG00000185344	ATP6V0A2 - ENSG00000185344	1535.98	-0.0366879	0.0831674	0.249768	0.676448	ENST00000330342.7
ENSG00000117410	ATP6V0B - ENSG00000117410	7109.13	-0.00770554	0.0342979	0.601891	0.90532	ENST00000472505.6
ENSG00000185883	ATP6V0C - ENSG00000185883	11542	-0.0397487	0.0795285	0.206689	0.626124	ENST00000330398.8
ENSG00000159720	ATP6V0D1 - ENSG00000159720	8050.42	0.101841	0.0884954	0.021835	0.186371	ENST00000568620.5
ENSG00000147614	ATP6V0D2 - ENSG00000147614	3589.52	0.0486726	0.123348	0.213181	0.635406	ENST00000521564.1
ENSG00000113732	ATP6V0E1 - ENSG00000113732	7217.57	0.00653644	0.036362	0.681405	0.930735	ENST00000519374.5
ENSG00000171130	ATP6V0E2 - ENSG00000171130	755.006	-0.0302992	0.0909145	0.349383	0.764333	ENST00000421974.6
ENSG00000114573	ATP6V1A - ENSG00000114573	7794.96	0.00864388	0.0392455	0.612225	0.91014	ENST00000273398.7
ENSG00000116039	ATP6V1B1 - ENSG00000116039	1.12495	-0.0222507	0.282542	0.320533	NA	ENST00000234396.9
ENSG00000147416	ATP6V1B2 - ENSG00000147416	34870.5	0.163063	0.0817725	0.00266886	0.0453966	ENST00000276390.6
ENSG00000155097	ATP6V1C1 - ENSG00000155097	10527.7	0.0299605	0.071413	0.294475	0.721627	ENST00000518857.5
ENSG00000143882	ATP6V1C2 - ENSG00000143882	74.0163	-0.0362239	0.162231	0.373814	0.781291	ENST00000648362.1
ENSG00000100554	ATP6V1D - ENSG00000100554	3811.45	-0.0184369	0.0487151	0.367212	0.778094	ENST00000555723.5
ENSG00000131100	ATP6V1E1 - ENSG00000131100	6459.31	-0.00762697	0.0393226	0.657343	0.92364	ENST00000253413.9
ENSG00000250565	ATP6V1E2 - ENSG00000250565	60.8974	-0.0415628	0.152481	0.308164	0.734941	ENST00000524249.5
ENSG00000128524	ATP6V1F - ENSG00000128524	11391.3	0.00871626	0.0349024	0.559208	0.887275	ENST00000249289.4
ENSG00000272899	ATP6V1FNB - ENSG00000272899	28.9381	-0.160373	0.301012	0.0411316	0.273109	ENST00000609480.3
ENSG00000136888	ATP6V1G1 - ENSG00000136888	5503.42	-0.0114909	0.0382997	0.478765	0.844883	ENST00000374050.3
ENSG00000213760	ATP6V1G2 - ENSG00000213760	1.53311	-0.00847743	0.259309	0.717597	NA	ENST00000303892.9
ENSG00000227587	ATP6V1G2 - ENSG00000227587	16.1491	0.0325174	0.179183	0.429022	0.816461	ENST00000441959.2
ENSG00000047249	ATP6V1H - ENSG00000047249	5440.06	-0.090151	0.119645	0.0548371	0.32381	ENST00000355221.7
ENSG00000165240	ATP7A - ENSG00000165240	1334.19	0.0401133	0.0686414	0.15973	0.555273	ENST00000341514.10
ENSG00000123191	ATP7B - ENSG00000123191	65.9772	0.0292019	0.138718	0.438835	0.820374	ENST00000634519.1
ENSG00000124406	ATP8A1 - ENSG00000124406	2633.97	0.659108	0.16204	2.29798e-06	0.000170235	ENST00000514372.5
ENSG00000081923	ATP8B1 - ENSG00000081923	90.16	0.0221239	0.147355	0.557242	0.886379	ENST00000283684.9
ENSG00000143515	ATP8B2 - ENSG00000143515	198.918	-0.0336368	0.116181	0.34921	0.764235	ENST00000368487.7
ENSG00000130270	ATP8B3 - ENSG00000130270	12.3766	0.0133584	0.177297	0.727408	0.943078	ENST00000310127.10
ENSG00000104043	ATP8B4 - ENSG00000104043	5028.91	0.199277	0.126919	0.00394076	0.0602553	ENST00000558498.5
ENSG00000054793	ATP9A - ENSG00000054793	2373.38	0.0015663	0.0581341	0.948627	0.992856	ENST00000311637.9
ENSG00000166377	ATP9B - ENSG00000166377	1226.8	-0.117938	0.15207	0.0365807	0.254408	ENST00000588600.1
ENSG00000123472	ATPAF1 - ENSG00000123472	1078.61	0.124801	0.105565	0.01648	0.157446	ENST00000576409.5
ENSG00000171953	ATPAF2 - ENSG00000171953	563.451	-0.00340655	0.0671049	0.897888	0.982603	ENST00000584205.5
ENSG00000175054	ATR - ENSG00000175054	1012.37	-0.00658811	0.0525648	0.770166	0.953194	ENST00000504521.5
ENSG00000138085	ATRAID - ENSG00000138085	2413.06	-0.0253463	0.0571112	0.285318	0.716163	ENST00000380171.7
ENSG00000164053	ATRIP - ENSG00000164053	285.395	-0.0295102	0.091273	0.361436	0.774567	ENST00000635099.1
ENSG00000088812	ATRN - ENSG00000088812	3575.72	0.000358511	0.0391552	0.983649	0.998468	ENST00000262919.9
ENSG00000107518	ATRNL1 - ENSG00000107518	5.89463	-0.0104634	0.210769	0.774084	0.954421	ENST00000616894.1
ENSG00000085224	ATRX - ENSG00000085224	2517.4	0.0112989	0.0821779	0.701371	0.9349	ENST00000373344.10
ENSG00000124788	ATXN1 - ENSG00000124788	1314.64	-0.00340776	0.0645537	0.895604	0.981809	ENST00000244769.8
ENSG00000130638	ATXN10 - ENSG00000130638	2500.24	-0.0387261	0.0712835	0.185092	0.594425	ENST00000252934.9
ENSG00000224470	ATXN1L - ENSG00000224470	1799.19	-0.0193438	0.0551167	0.402078	0.801082	ENST00000427980.6
ENSG00000204842	ATXN2 - ENSG00000204842	1311.88	0.0223485	0.0641255	0.393135	0.797847	ENST00000642389.1
ENSG00000168488	ATXN2L - ENSG00000168488	4936.41	-0.00319752	0.0434359	0.867931	0.974261	ENST00000563314.5
ENSG00000066427	ATXN3 - ENSG00000066427	799.199	-0.00971293	0.061658	0.701007	0.9349	ENST00000642417.1
ENSG00000163635	ATXN7 - ENSG00000163635	428.018	0.0193804	0.0854199	0.524747	0.870462	ENST00000487717.5
ENSG00000285258	ATXN7 - ENSG00000285258	279.34	0.096195	0.144264	0.058829	0.336843	ENST00000474513.6
ENSG00000146776	ATXN7L1 - ENSG00000146776	424.376	0.00859897	0.0694264	0.751181	0.950353	ENST00000419735.7
ENSG00000162650	ATXN7L2 - ENSG00000162650	99.9614	0.0181441	0.117893	0.598151	0.903421	ENST00000463678.5
ENSG00000087152	ATXN7L3 - ENSG00000087152	2847.59	0.00522945	0.0515135	0.813895	0.961201	ENST00000591295.5
ENSG00000253719	ATXN7L3B - ENSG00000253719	2833.81	0.000884156	0.0362497	0.956509	0.994646	ENST00000519948.3
ENSG00000148090	AUH - ENSG00000148090	304.673	-0.0318637	0.113066	0.367282	0.778094	ENST00000375731.8
ENSG00000127423	AUNIP - ENSG00000127423	65.9165	-0.0722793	0.190274	0.14738	0.53777	ENST00000481602.1
ENSG00000115307	AUP1 - ENSG00000115307	3585.03	-0.00715359	0.0386357	0.672509	0.927203	ENST00000425118.5
ENSG00000087586	AURKA - ENSG00000087586	565.771	-0.282311	0.280914	0.00759035	0.0950715	ENST00000371356.6
ENSG00000175756	AURKAIP1 - ENSG00000175756	797.114	-0.0930633	0.0984136	0.0365585	0.254408	ENST00000338370.7
ENSG00000178999	AURKB - ENSG00000178999	354.695	-0.81665	0.590419	0.000929655	0.0209748	ENST00000316199.10
ENSG00000105146	AURKC - ENSG00000105146	56.831	0.128349	0.251731	0.0573425	0.333203	ENST00000415300.6
ENSG00000158321	AUTS2 - ENSG00000158321	10.9256	-0.250463	0.532509	0.0129495	0.134576	ENST00000644939.1
ENSG00000169857	AVEN - ENSG00000169857	270.755	0.0389649	0.0866393	0.234917	0.659833	ENST00000306730.7
ENSG00000135407	AVIL - ENSG00000135407	18.8137	0.0767078	0.232071	0.14975	0.541442	ENST00000546952.1
ENSG00000105778	AVL9 - ENSG00000105778	1929.17	0.00323369	0.0628462	0.899321	0.983263	ENST00000485228.1
ENSG00000119986	AVPI1 - ENSG00000119986	160.54	0.0119803	0.119748	0.726308	0.942897	ENST00000370626.3
ENSG00000126895	AVPR2 - ENSG00000126895	1.68616	-0.0273576	0.260209	0.377949	NA	ENST00000434679.6
ENSG00000103126	AXIN1 - ENSG00000103126	889.876	-0.00902648	0.0604033	0.717512	0.940366	ENST00000461023.5
ENSG00000168646	AXIN2 - ENSG00000168646	22.8736	-0.175713	0.369754	0.0373602	0.257858	ENST00000307078.9
ENSG00000167601	AXL - ENSG00000167601	5526.05	0.092598	0.132091	0.0581254	0.335587	ENST00000301178.8
ENSG00000163512	AZI2 - ENSG00000163512	1387.2	0.0586882	0.095295	0.116417	0.48374	ENST00000429369.5
ENSG00000155096	AZIN1 - ENSG00000155096	8223.37	-0.00446034	0.0520496	0.842233	0.967451	ENST00000337198.9
ENSG00000142920	AZIN2 - ENSG00000142920	16.4423	-0.151984	0.382916	0.0440492	0.285147	ENST00000478635.5
ENSG00000172232	AZU1 - ENSG00000172232	6.36132	0.382078	0.74124	0.00272525	0.0460401	ENST00000592205.5
ENSG00000166710	B2M - ENSG00000166710	96068.2	0.0268597	0.062205	0.294641	0.721756	ENST00000559720.5
ENSG00000273686	B2M - ENSG00000273686	306.987	-0.00793403	0.0679371	0.767098	0.952371	ENST00000617605.4
ENSG00000169255	B3GALNT1 - ENSG00000169255	513.457	1.17391	0.203984	4.96329e-10	1.20625e-07	ENST00000392781.7
ENSG00000162885	B3GALNT2 - ENSG00000162885	212.808	0.025902	0.079568	0.388966	0.794389	ENST00000366600.7
ENSG00000172318	B3GALT1 - ENSG00000172318	1.23371	0.00784504	0.258188	0.740824	NA	ENST00000392690.3
ENSG00000235863	B3GALT4 - ENSG00000235863	243.087	-0.00795462	0.0707316	0.771324	0.95369	ENST00000451237.2
ENSG00000176022	B3GALT6 - ENSG00000176022	1335.53	-0.00285915	0.0626754	0.910778	0.98595	ENST00000647651.1
ENSG00000109956	B3GAT1 - ENSG00000109956	2.51332	0.00121016	0.22993	0.970144	NA	ENST00000531778.1
ENSG00000149541	B3GAT3 - ENSG00000149541	818.763	0.00431107	0.0554335	0.854476	0.970632	ENST00000265471.9
ENSG00000187676	B3GLCT - ENSG00000187676	269.54	-0.560984	0.229544	0.000188082	0.00610042	ENST00000343307.4
ENSG00000214654	B3GNT10 - ENSG00000214654	74.5403	0.0376997	0.155705	0.351277	0.765745	ENST00000464488.3
ENSG00000170340	B3GNT2 - ENSG00000170340	4773.43	0.0242753	0.0929451	0.447847	0.824999	ENST00000301998.4
ENSG00000176597	B3GNT5 - ENSG00000176597	1277.43	0.045262	0.129064	0.247164	0.672816	ENST00000326505.3
ENSG00000156966	B3GNT7 - ENSG00000156966	1021.68	0.163144	0.177107	0.0176596	0.164233	ENST00000287590.5
ENSG00000177191	B3GNT8 - ENSG00000177191	99.5484	0.0630965	0.168296	0.171753	0.573855	ENST00000321702.2
ENSG00000237172	B3GNT9 - ENSG00000237172	58.5572	0.0142143	0.113499	0.672708	0.927203	ENST00000449549.3
ENSG00000175711	B3GNTL1 - ENSG00000175711	84.2284	-0.0475218	0.137421	0.238913	0.664128	ENST00000572977.5
ENSG00000277033	B3GNTL1 - ENSG00000277033	1.81317	0.00118387	0.265891	0.95217	NA	ENST00000621596.2
ENSG00000135454	B4GALNT1 - ENSG00000135454	2.03792	-0.0107273	0.250515	0.69501	NA	ENST00000553142.5
ENSG00000167080	B4GALNT2 - ENSG00000167080	13.8673	0.0349042	0.192493	0.405422	0.803707	ENST00000504681.5
ENSG00000139044	B4GALNT3 - ENSG00000139044	91.3092	-0.0291175	0.126747	0.424959	0.816057	ENST00000266383.9
ENSG00000086062	B4GALT1 - ENSG00000086062	12914.4	-0.0152946	0.0680031	0.571106	0.893352	ENST00000379731.4
ENSG00000117411	B4GALT2 - ENSG00000117411	351.3	0.0122127	0.0724924	0.660998	0.924011	ENST00000498543.1
ENSG00000158850	B4GALT3 - ENSG00000158850	1191.08	0.000847209	0.0406316	0.962704	0.995629	ENST00000319769.9
ENSG00000121578	B4GALT4 - ENSG00000121578	727.317	-0.00173324	0.05504	0.940942	0.992673	ENST00000483209.5
ENSG00000158470	B4GALT5 - ENSG00000158470	6318.2	-0.0231779	0.0816779	0.442783	0.822567	ENST00000371711.4
ENSG00000118276	B4GALT6 - ENSG00000118276	2.80081	-0.0326195	0.263683	0.320592	NA	ENST00000578114.1
ENSG00000027847	B4GALT7 - ENSG00000027847	541.171	-0.0199889	0.072364	0.478323	0.844516	ENST00000029410.9
ENSG00000174684	B4GAT1 - ENSG00000174684	315.472	-0.0568283	0.134453	0.173471	0.577155	ENST00000311181.4
ENSG00000108641	B9D1 - ENSG00000108641	32.2126	-0.00311356	0.11738	0.926316	0.989517	ENST00000575403.5
ENSG00000123810	B9D2 - ENSG00000123810	100.457	-0.00778829	0.091405	0.799187	0.958947	ENST00000243578.7
ENSG00000164929	BAALC - ENSG00000164929	32.3026	0.00735302	0.179843	0.845991	0.969049	ENST00000309982.9
ENSG00000136881	BAAT - ENSG00000136881	1.1479	0.00863223	0.262545	0.69808	NA	ENST00000395051.3
ENSG00000105393	BABAM1 - ENSG00000105393	1516.34	-0.0454159	0.0882091	0.181485	0.588598	ENST00000598188.5
ENSG00000158019	BABAM2 - ENSG00000158019	1396.06	0.00162324	0.0562402	0.94553	0.992757	ENST00000436924.5
ENSG00000186318	BACE1 - ENSG00000186318	3077.16	-0.153289	0.192755	0.0247715	0.201056	ENST00000313005.10
ENSG00000182240	BACE2 - ENSG00000182240	1757.64	-0.0665088	0.080012	0.0616811	0.344822	ENST00000330333.10
ENSG00000156273	BACH1 - ENSG00000156273	4978.09	0.120142	0.106716	0.0191913	0.172746	ENST00000548219.5
ENSG00000112182	BACH2 - ENSG00000112182	8.29931	0.275875	0.601817	0.00706746	0.0902356	ENST00000257749.8
ENSG00000002330	BAD - ENSG00000002330	312.061	-0.104001	0.126591	0.040141	0.269546	ENST00000394532.7
ENSG00000107262	BAG1 - ENSG00000107262	3157.2	0.00471792	0.0368519	0.772421	0.953753	ENST00000493917.5
ENSG00000112208	BAG2 - ENSG00000112208	373.18	0.0185994	0.0730349	0.510415	0.864333	ENST00000370693.5
ENSG00000151929	BAG3 - ENSG00000151929	1739.03	-0.0120778	0.042209	0.503559	0.860552	ENST00000369085.7
ENSG00000156735	BAG4 - ENSG00000156735	1071.61	9.32426e-05	0.0604061	0.997016	1	ENST00000521282.1
ENSG00000166170	BAG5 - ENSG00000166170	2135.03	0.0392335	0.0759779	0.1993	0.615215	ENST00000445922.2
ENSG00000096155	BAG6 - ENSG00000096155	1055.15	-0.0209665	0.0604881	0.401583	0.801082	ENST00000424003.5
ENSG00000204463	BAG6 - ENSG00000204463	5381.91	0.0264497	0.058509	0.275702	0.708451	ENST00000375976.8
ENSG00000227761	BAG6 - ENSG00000227761	17.8402	-0.0458756	0.433859	0.0608013	0.341973	ENST00000422756.6
ENSG00000229524	BAG6 - ENSG00000229524	3.17007	0	0.271966	1	NA	ENST00000442479.6
ENSG00000233348	BAG6 - ENSG00000233348	141.676	-0.0154501	0.134875	0.667799	0.925564	ENST00000443182.6
ENSG00000234651	BAG6 - ENSG00000234651	1231.02	0.00166448	0.0618556	0.947559	0.992849	ENST00000481045.5
ENSG00000266074	BAHCC1 - ENSG00000266074	7.22205	-0.0990485	0.370523	0.049265	0.306104	ENST00000584436.7
ENSG00000140320	BAHD1 - ENSG00000140320	1568.45	-0.00131222	0.0504844	0.952231	0.993809	ENST00000561234.5
ENSG00000175866	BAIAP2 - ENSG00000175866	718.65	0.0797443	0.112528	0.0694288	0.367379	ENST00000321280.11
ENSG00000006453	BAIAP2L1 - ENSG00000006453	2.37548	0.0133342	0.25031	0.63624	NA	ENST00000005260.8
ENSG00000128298	BAIAP2L2 - ENSG00000128298	6.83667	-0.125031	0.41951	0.027977	0.215763	ENST00000381669.7
ENSG00000007516	BAIAP3 - ENSG00000007516	7.40569	-0.0621777	0.264235	0.1923	0.605851	ENST00000426824.7
ENSG00000030110	BAK1 - ENSG00000030110	1641.62	-0.0423998	0.0741483	0.16331	0.563215	ENST00000374467.3
ENSG00000095739	BAMBI - ENSG00000095739	7.69986	0.017887	0.200476	0.641855	0.918202	ENST00000375533.5
ENSG00000175334	BANF1 - ENSG00000175334	2722.51	-0.0154966	0.0427395	0.38672	0.791905	ENST00000312175.6
ENSG00000153064	BANK1 - ENSG00000153064	3.80961	0.0365903	0.251079	0.334449	NA	ENST00000502990.5
ENSG00000172530	BANP - ENSG00000172530	296.902	-0.0224075	0.0722419	0.428561	0.816461	ENST00000569400.5
ENSG00000163930	BAP1 - ENSG00000163930	2318.22	-0.0924166	0.0911055	0.0317731	0.233336	ENST00000460680.5
ENSG00000138376	BARD1 - ENSG00000138376	271.316	-0.0962111	0.160886	0.0671534	0.361553	ENST00000260947.8
ENSG00000043039	BARX2 - ENSG00000043039	2.41873	-1.54849e-05	0.229858	0.999618	NA	ENST00000281437.5
ENSG00000176788	BASP1 - ENSG00000176788	366.07	-0.000258151	0.0961385	0.993375	0.999609	ENST00000606445.1
ENSG00000156127	BATF - ENSG00000156127	417.815	0.089318	0.146368	0.0719592	0.374905	ENST00000286639.6
ENSG00000168062	BATF2 - ENSG00000168062	207.045	0.0850378	0.200073	0.111923	0.472993	ENST00000301887.8
ENSG00000123685	BATF3 - ENSG00000123685	218.014	0.0424687	0.114168	0.251574	0.677894	ENST00000471382.5
ENSG00000087088	BAX - ENSG00000087088	2869.37	-0.0137683	0.050222	0.520366	0.868823	ENST00000502487.5
ENSG00000198604	BAZ1A - ENSG00000198604	4168.1	-0.134501	0.125485	0.0179517	0.165569	ENST00000358716.8
ENSG00000009954	BAZ1B - ENSG00000009954	3770.16	-0.00494571	0.0441021	0.799161	0.958947	ENST00000339594.8
ENSG00000076108	BAZ2A - ENSG00000076108	2745.48	-0.000344072	0.0535399	0.988026	0.998531	ENST00000379441.7
ENSG00000123636	BAZ2B - ENSG00000123636	1319.75	-0.0122	0.0550177	0.599975	0.90471	ENST00000392782.5
ENSG00000105327	BBC3 - ENSG00000105327	239.504	-0.0629823	0.150554	0.157274	0.552833	ENST00000601438.2
ENSG00000214413	BBIP1 - ENSG00000214413	270.453	-0.120345	0.153208	0.0349258	0.247103	ENST00000448814.5
ENSG00000119636	BBOF1 - ENSG00000119636	53.0622	-0.0393225	0.167199	0.344552	0.760883	ENST00000464394.5
ENSG00000174483	BBS1 - ENSG00000174483	319.056	0.0264372	0.0851465	0.394908	0.798422	ENST00000526760.5
ENSG00000179941	BBS10 - ENSG00000179941	667.219	0.00570971	0.0687513	0.832042	0.965807	ENST00000393262.3
ENSG00000181004	BBS12 - ENSG00000181004	129.864	0.00702726	0.0868633	0.814635	0.961728	ENST00000314218.7
ENSG00000125124	BBS2 - ENSG00000125124	931.233	0.0245397	0.0914043	0.440312	0.820616	ENST00000564123.6
ENSG00000140463	BBS4 - ENSG00000140463	526.201	-0.00899337	0.0771234	0.752885	0.950401	ENST00000566400.5
ENSG00000163093	BBS5 - ENSG00000163093	238.266	-0.0381952	0.0924322	0.25616	0.684565	ENST00000295240.7
ENSG00000138686	BBS7 - ENSG00000138686	385.112	0.00390958	0.0628258	0.878418	0.977209	ENST00000264499.8
ENSG00000122507	BBS9 - ENSG00000122507	295.343	0.0348666	0.0874908	0.282145	0.71307	ENST00000432983.5
ENSG00000114439	BBX - ENSG00000114439	1338.85	0.00271069	0.0766287	0.923799	0.989296	ENST00000415149.6
ENSG00000187244	BCAM - ENSG00000187244	1634.89	0.00354791	0.105223	0.912403	0.986404	ENST00000270233.11
ENSG00000132692	BCAN - ENSG00000132692	59.3676	-0.00631078	0.121793	0.853684	0.970321	ENST00000441358.5
ENSG00000075790	BCAP29 - ENSG00000075790	2380.43	0.00902895	0.0431967	0.631172	0.917344	ENST00000005259.8
ENSG00000185825	BCAP31 - ENSG00000185825	10090.4	-0.485118	0.216611	0.000305955	0.00907579	ENST00000458587.7
ENSG00000050820	BCAR1 - ENSG00000050820	11.8242	-0.108094	0.344	0.0715681	0.373822	ENST00000393422.6
ENSG00000285460	BCAR1 - ENSG00000285460	1.05669	0	0.271989	1	NA	ENST00000646604.1
ENSG00000137936	BCAR3 - ENSG00000137936	1498.97	-0.00542531	0.0756915	0.847569	0.969721	ENST00000370247.7
ENSG00000116752	BCAS2 - ENSG00000116752	1403.63	0.00956523	0.0449559	0.624187	0.914539	ENST00000369541.3
ENSG00000141376	BCAS3 - ENSG00000141376	472.944	-0.0382333	0.109289	0.285764	0.716505	ENST00000588168.5
ENSG00000124243	BCAS4 - ENSG00000124243	7.39619	0.127614	0.370714	0.0534076	0.319868	ENST00000358791.9
ENSG00000060982	BCAT1 - ENSG00000060982	5621.37	0.0608253	0.115796	0.133433	0.512746	ENST00000261192.11
ENSG00000105552	BCAT2 - ENSG00000105552	466.644	-0.00462294	0.0728411	0.867476	0.974261	ENST00000545387.6
ENSG00000107949	BCCIP - ENSG00000107949	1587.76	0.0572738	0.0817469	0.0962544	0.436898	ENST00000278100.10
ENSG00000186666	BCDIN3D - ENSG00000186666	228.097	0.00760557	0.0699424	0.77979	0.955713	ENST00000333924.5
ENSG00000248098	BCKDHA - ENSG00000248098	891.574	-0.15328	0.178814	0.0218281	0.186371	ENST00000269980.6
ENSG00000083123	BCKDHB - ENSG00000083123	395.861	0.0399683	0.0813908	0.210436	0.630444	ENST00000369760.8
ENSG00000103507	BCKDK - ENSG00000103507	2822.82	0.0287075	0.0551663	0.210172	0.63029	ENST00000394951.5
ENSG00000142867	BCL10 - ENSG00000142867	1337.7	-0.0109526	0.0572151	0.648172	0.920324	ENST00000648566.1
ENSG00000119866	BCL11A - ENSG00000119866	170.512	0.0509456	0.133261	0.208843	0.628661	ENST00000646249.1
ENSG00000171791	BCL2 - ENSG00000171791	2640.66	0.00149922	0.0828634	0.95919	0.995405	ENST00000398117.1
ENSG00000140379	BCL2A1 - ENSG00000140379	4749.65	-0.244217	0.088343	0.000231237	0.00724736	ENST00000267953.3
ENSG00000171552	BCL2L1 - ENSG00000171552	6204.05	0.00515159	0.052999	0.820609	0.962827	ENST00000376062.6
ENSG00000153094	BCL2L11 - ENSG00000153094	424.407	-0.378895	0.328861	0.00405082	0.061329	ENST00000432179.1
ENSG00000126453	BCL2L12 - ENSG00000126453	303.05	0.0152652	0.080674	0.604175	0.906946	ENST00000441864.6
ENSG00000099968	BCL2L13 - ENSG00000099968	2006.47	-0.0321608	0.0646789	0.227598	0.651293	ENST00000399781.5
ENSG00000188761	BCL2L15 - ENSG00000188761	10.7813	-0.045928	0.247503	0.281341	0.712414	ENST00000369580.3
ENSG00000129473	BCL2L2 - ENSG00000129473	830.577	0.00893825	0.0535405	0.695462	0.933561	ENST00000553824.5
ENSG00000258643	BCL2L2-PABPN1 - ENSG00000258643	157.517	-0.00871141	0.0852213	0.77004	0.953194	ENST00000553781.5
ENSG00000069399	BCL3 - ENSG00000069399	1566.27	-0.012531	0.097355	0.691711	0.932146	ENST00000403534.7
ENSG00000113916	BCL6 - ENSG00000113916	4557.92	-0.0345168	0.0993423	0.310975	0.735584	ENST00000406870.6
ENSG00000161940	BCL6B - ENSG00000161940	277.233	-0.0362489	0.215909	0.387461	0.792642	ENST00000293805.9
ENSG00000110987	BCL7A - ENSG00000110987	223.498	-0.705163	0.204654	1.70307e-05	0.00091924	ENST00000538010.5
ENSG00000106635	BCL7B - ENSG00000106635	1598.98	0.024641	0.0537425	0.270051	0.703226	ENST00000486818.5
ENSG00000099385	BCL7C - ENSG00000099385	566.374	-0.00841151	0.0637834	0.744716	0.948743	ENST00000380317.8
ENSG00000116128	BCL9 - ENSG00000116128	173.561	-0.00552138	0.0935902	0.857878	0.972227	ENST00000234739.7
ENSG00000186174	BCL9L - ENSG00000186174	1295.57	-0.0332112	0.099472	0.327323	0.748497	ENST00000334801.7
ENSG00000029363	BCLAF1 - ENSG00000029363	5576.29	-0.00693091	0.0483012	0.741468	0.947823	ENST00000640069.1
ENSG00000173681	BCLAF3 - ENSG00000173681	341.693	0.034835	0.111106	0.326827	0.747983	ENST00000379687.7
ENSG00000197580	BCO2 - ENSG00000197580	15.9591	-0.0684327	0.231815	0.179526	0.586749	ENST00000357685.9
ENSG00000183337	BCOR - ENSG00000183337	1597.75	-0.00624184	0.0563054	0.792783	0.958947	ENST00000413905.5
ENSG00000085185	BCORL1 - ENSG00000085185	512.54	0.0468028	0.100443	0.194793	0.609546	ENST00000607874.1
ENSG00000186716	BCR - ENSG00000186716	71.5673	0.00722705	0.143078	0.842082	0.967438	ENST00000479188.5
ENSG00000074582	BCS1L - ENSG00000074582	491.702	-0.0157815	0.0745444	0.578514	0.89691	ENST00000428880.5
ENSG00000161267	BDH1 - ENSG00000161267	378.549	-0.0719298	0.179404	0.141753	0.527382	ENST00000392378.6
ENSG00000275544	BDH1 - ENSG00000275544	43.3834	-0.0125244	0.159422	0.739452	0.947108	ENST00000612690.3
ENSG00000164039	BDH2 - ENSG00000164039	337.839	0.0183547	0.0915469	0.556962	0.886286	ENST00000296424.8
ENSG00000100739	BDKRB1 - ENSG00000100739	1.15042	0.0142712	0.267529	0.525902	NA	ENST00000216629.10
ENSG00000168398	BDKRB2 - ENSG00000168398	1.17418	0.00623682	0.254821	0.800711	NA	ENST00000542454.2
ENSG00000273873	BDP1 - ENSG00000273873	630.586	-0.0358227	0.0706114	0.213194	0.635406	ENST00000617085.4
ENSG00000274803	BDP1 - ENSG00000274803	706.322	0.0128956	0.0807433	0.6601	0.924011	ENST00000611966.3
ENSG00000166546	BEAN1 - ENSG00000166546	121.138	0.0690579	0.186102	0.157613	0.552933	ENST00000536005.6
ENSG00000126581	BECN1 - ENSG00000126581	2425.16	0.0238595	0.0556659	0.30305	0.729931	ENST00000361523.8
ENSG00000178409	BEND3 - ENSG00000178409	237.949	0.0131447	0.0789374	0.650865	0.921172	ENST00000369042.5
ENSG00000165626	BEND7 - ENSG00000165626	1.66973	0.0264546	0.259761	0.388853	NA	ENST00000486542.5
ENSG00000167995	BEST1 - ENSG00000167995	940.794	0.00390242	0.0649459	0.880987	0.977568	ENST00000378043.8
ENSG00000142959	BEST4 - ENSG00000142959	3.08139	-0.014347	0.223752	0.684049	NA	ENST00000372207.3
ENSG00000105829	BET1 - ENSG00000105829	633.423	0.037054	0.0772178	0.226622	0.651047	ENST00000357520.8
ENSG00000177951	BET1L - ENSG00000177951	1915.47	-0.000432287	0.0405088	0.980913	0.997308	ENST00000410108.5
ENSG00000133169	BEX1 - ENSG00000133169	2.14682	0.0218391	0.239659	0.522534	NA	ENST00000372728.3
ENSG00000133134	BEX2 - ENSG00000133134	2.00782	0.0021251	0.239922	0.942817	NA	ENST00000372677.7
ENSG00000166681	BEX3 - ENSG00000166681	785.586	-0.315005	0.296708	0.00595915	0.0805528	ENST00000361298.8
ENSG00000102409	BEX4 - ENSG00000102409	968.119	-0.138108	0.194328	0.0338068	0.242908	ENST00000372695.5
ENSG00000184515	BEX5 - ENSG00000184515	1.09839	0.0203634	0.270723	0.401404	NA	ENST00000333643.3
ENSG00000275618	BFAR - ENSG00000275618	1959.43	0.0222664	0.0542948	0.325596	0.746969	ENST00000619034.2
ENSG00000125864	BFSP1 - ENSG00000125864	3.4747	-0.00401358	0.207014	0.911934	NA	ENST00000377873.7
ENSG00000242252	BGLAP - ENSG00000242252	3.7812	-0.0104028	0.205726	0.778395	NA	ENST00000368272.4
ENSG00000182492	BGN - ENSG00000182492	2.82332	0.0210997	0.242991	0.523573	NA	ENST00000331595.8
ENSG00000198908	BHLHB9 - ENSG00000198908	131.264	0.151484	0.203343	0.0279886	0.215763	ENST00000483294.5
ENSG00000134107	BHLHE40 - ENSG00000134107	2368.84	-0.0596707	0.110542	0.132751	0.511614	ENST00000256495.3
ENSG00000123095	BHLHE41 - ENSG00000123095	23577.2	0.293708	0.0781472	5.28047e-06	0.000343429	ENST00000242728.4
ENSG00000132840	BHMT2 - ENSG00000132840	1.36194	0.0182754	0.265892	0.460206	NA	ENST00000255192.7
ENSG00000122870	BICC1 - ENSG00000122870	2.69784	-0.00591257	0.227593	0.858492	NA	ENST00000373886.7
ENSG00000151746	BICD1 - ENSG00000151746	275.66	-0.0121889	0.0780805	0.672729	0.927203	ENST00000551848.1
ENSG00000185963	BICD2 - ENSG00000185963	2428.67	-0.0103003	0.053352	0.650516	0.921172	ENST00000356884.10
ENSG00000135127	BICDL1 - ENSG00000135127	14.5911	-0.00330888	0.182345	0.929983	0.990281	ENST00000397558.6
ENSG00000063169	BICRA - ENSG00000063169	148.989	0.00819609	0.0924279	0.789917	0.958831	ENST00000396720.7
ENSG00000112624	BICRAL - ENSG00000112624	732.316	0.0172616	0.0516357	0.428267	0.816461	ENST00000314073.9
ENSG00000015475	BID - ENSG00000015475	4749.04	-0.117638	0.147591	0.0352929	0.248899	ENST00000317361.11
ENSG00000136717	BIN1 - ENSG00000136717	3715.57	-0.0127145	0.0773527	0.6584	0.923752	ENST00000376113.6
ENSG00000110934	BIN2 - ENSG00000110934	1823.38	0.0447605	0.0860575	0.181407	0.588598	ENST00000604560.5
ENSG00000147439	BIN3 - ENSG00000147439	591.072	0.0193937	0.0655221	0.464278	0.835256	ENST00000276416.10
ENSG00000110330	BIRC2 - ENSG00000110330	2189.18	-0.0759172	0.0916181	0.0570468	0.332186	ENST00000527808.1
ENSG00000023445	BIRC3 - ENSG00000023445	2398.07	-0.0462679	0.19362	0.297494	0.724796	ENST00000526421.5
ENSG00000089685	BIRC5 - ENSG00000089685	429.499	-0.212991	0.490798	0.0179957	0.165865	ENST00000301633.8
ENSG00000115760	BIRC6 - ENSG00000115760	2590.92	-0.0256083	0.0741061	0.376085	0.782722	ENST00000421745.6
ENSG00000101197	BIRC7 - ENSG00000101197	610.361	1.27466	0.265256	7.22156e-08	9.178e-06	ENST00000342412.10
ENSG00000134897	BIVM - ENSG00000134897	350.747	0.0362893	0.11455	0.31514	0.739404	ENST00000257336.5
ENSG00000270181	BIVM-ERCC5 - ENSG00000270181	14.8055	0.0181628	0.292719	0.342072	0.759898	ENST00000639435.1
ENSG00000166619	BLCAP - ENSG00000166619	2444.6	-0.0808065	0.0890501	0.0450992	0.288706	ENST00000411780.1
ENSG00000197299	BLM - ENSG00000197299	302.817	-0.882721	0.340262	0.000106879	0.00394827	ENST00000355112.7
ENSG00000108578	BLMH - ENSG00000108578	1197.08	-0.00907287	0.0508689	0.678486	0.929818	ENST00000261714.10
ENSG00000095585	BLNK - ENSG00000095585	1351.09	0.266451	0.121585	0.00066584	0.0164126	ENST00000224337.9
ENSG00000135441	BLOC1S1 - ENSG00000135441	1666.31	0.0021476	0.0463225	0.916095	0.987722	ENST00000548925.5
ENSG00000196072	BLOC1S2 - ENSG00000196072	2326.93	-0.0202622	0.0587366	0.406287	0.804351	ENST00000441611.5
ENSG00000189114	BLOC1S3 - ENSG00000189114	734.953	-0.0524399	0.0825403	0.121521	0.492089	ENST00000433642.2
ENSG00000186222	BLOC1S4 - ENSG00000186222	406.467	-0.0163712	0.0597914	0.508777	0.863904	ENST00000320776.4
ENSG00000188428	BLOC1S5 - ENSG00000188428	985.149	-0.0265868	0.0669452	0.327376	0.748497	ENST00000397457.6
ENSG00000259040	BLOC1S5-TXNDC5 - ENSG00000259040	4.44876	0.0169586	0.272281	0.446265	0.824683	ENST00000439343.2
ENSG00000104164	BLOC1S6 - ENSG00000104164	4570.5	-4.61455e-05	0.026597	0.996851	1	ENST00000220531.7
ENSG00000106605	BLVRA - ENSG00000106605	1614.66	0.0399409	0.0807695	0.208787	0.628658	ENST00000265523.8
ENSG00000090013	BLVRB - ENSG00000090013	3383.67	0.0332389	0.0832843	0.291265	0.718847	ENST00000643519.1
ENSG00000117475	BLZF1 - ENSG00000117475	1255.78	0.026122	0.064082	0.31958	0.742262	ENST00000426663.1
ENSG00000104081	BMF - ENSG00000104081	5283.16	0.0250499	0.0876636	0.423822	0.815605	ENST00000354670.8
ENSG00000168283	BMI1 - ENSG00000168283	1207.59	0.0149855	0.0633942	0.561751	0.88857	ENST00000376663.7
ENSG00000168487	BMP1 - ENSG00000168487	277.978	-0.000382473	0.0737472	0.989035	0.998829	ENST00000306385.9
ENSG00000125845	BMP2 - ENSG00000125845	141.049	-0.247917	0.251416	0.00911614	0.106751	ENST00000378827.4
ENSG00000138756	BMP2K - ENSG00000138756	11936.9	0.458778	0.0889405	5.20252e-09	9.61534e-07	ENST00000389010.7
ENSG00000125378	BMP4 - ENSG00000125378	5.24275	0.0112142	0.201215	0.764495	0.952371	ENST00000245451.8
ENSG00000153162	BMP6 - ENSG00000153162	15.6525	0.0250514	0.171267	0.526913	0.871624	ENST00000283147.6
ENSG00000101144	BMP7 - ENSG00000101144	4.5686	0.0119493	0.198702	0.751194	0.950353	ENST00000395863.7
ENSG00000116985	BMP8B - ENSG00000116985	14.5452	-0.0989268	0.279343	0.101572	0.448255	ENST00000372827.7
ENSG00000164619	BMPER - ENSG00000164619	1.2692	-0.00553858	0.2647	0.789211	NA	ENST00000436222.6
ENSG00000107779	BMPR1A - ENSG00000107779	1039.23	-0.00914311	0.0560938	0.699277	0.9349	ENST00000638429.1
ENSG00000204217	BMPR2 - ENSG00000204217	2507.35	0.00362826	0.0475574	0.861684	0.973232	ENST00000374580.8
ENSG00000165733	BMS1 - ENSG00000165733	1666.44	0.00234333	0.0380641	0.890252	0.980279	ENST00000374518.5
ENSG00000164603	BMT2 - ENSG00000164603	5075.5	-0.063763	0.127713	0.132688	0.511614	ENST00000297145.8
ENSG00000169594	BNC1 - ENSG00000169594	5.2219	0.0255026	0.223015	0.504674	0.860913	ENST00000345382.6
ENSG00000173068	BNC2 - ENSG00000173068	409.477	0.0391514	0.11147	0.279579	0.710955	ENST00000380672.8
ENSG00000113734	BNIP1 - ENSG00000113734	309.316	-0.0139692	0.0766368	0.6264	0.914921	ENST00000231668.13
ENSG00000140299	BNIP2 - ENSG00000140299	3349.66	-0.00289464	0.0447145	0.883463	0.978374	ENST00000267859.7
ENSG00000176171	BNIP3 - ENSG00000176171	526.473	-0.000147988	0.0675261	0.995565	1	ENST00000368636.8
ENSG00000104765	BNIP3L - ENSG00000104765	5490.44	0.0192894	0.0589155	0.43055	0.81746	ENST00000380629.6
ENSG00000163141	BNIPL - ENSG00000163141	7.35199	0.007595	0.187445	0.840606	0.966748	ENST00000650563.1
ENSG00000144857	BOC - ENSG00000144857	6.71304	0.0319667	0.241364	0.396695	0.798651	ENST00000464546.5
ENSG00000145919	BOD1 - ENSG00000145919	672.39	-0.00773524	0.0579307	0.749654	0.950353	ENST00000311086.8
ENSG00000038219	BOD1L1 - ENSG00000038219	2394.96	-0.0198998	0.0684728	0.46582	0.836207	ENST00000040738.9
ENSG00000176720	BOK - ENSG00000176720	60.5199	0.0778294	0.182972	0.123497	0.49642	ENST00000641230.1
ENSG00000178096	BOLA1 - ENSG00000178096	76.5876	-0.313183	0.364989	0.00931218	0.108314	ENST00000369153.2
ENSG00000183336	BOLA2 - ENSG00000183336	92.9874	-0.000109314	0.0873016	0.997085	1	ENST00000380596.9
ENSG00000261740	BOLA2-SMG1P6 - ENSG00000261740	369.348	-0.0322857	0.0825701	0.301659	0.728916	ENST00000569622.5
ENSG00000169627	BOLA2B - ENSG00000169627	372.167	0.0237768	0.0705114	0.395347	0.798475	ENST00000569282.1
ENSG00000163170	BOLA3 - ENSG00000163170	313.453	-0.113328	0.145397	0.0383809	0.262046	ENST00000327428.9
ENSG00000261236	BOP1 - ENSG00000261236	754.603	-0.00740638	0.0605321	0.766848	0.952371	ENST00000569669.5
ENSG00000136122	BORA - ENSG00000136122	309.684	-0.00651821	0.0719235	0.813091	0.961014	ENST00000390667.9
ENSG00000165714	BORCS5 - ENSG00000165714	305.062	-0.0690226	0.118485	0.104021	0.452863	ENST00000542728.5
ENSG00000196544	BORCS6 - ENSG00000196544	338.459	-0.00786548	0.0709593	0.774161	0.954421	ENST00000389017.5
ENSG00000166275	BORCS7 - ENSG00000166275	1191.07	0.0367701	0.088595	0.262924	0.693902	ENST00000339834.9
ENSG00000270316	BORCS7-ASMT - ENSG00000270316	7.46132	-0.0435406	0.258474	0.274546	0.708283	ENST00000299353.6
ENSG00000254901	BORCS8 - ENSG00000254901	387.151	-0.0249533	0.0811487	0.409674	0.806095	ENST00000488252.6
ENSG00000064489	BORCS8-MEF2B - ENSG00000064489	105.235	-0.0015968	0.101499	0.959917	0.995629	ENST00000444486.7
ENSG00000172331	BPGM - ENSG00000172331	350.009	-0.00191319	0.0627948	0.94029	0.992673	ENST00000344924.7
ENSG00000137274	BPHL - ENSG00000137274	533.941	0.0704965	0.103641	0.0845605	0.408169	ENST00000434640.5
ENSG00000101425	BPI - ENSG00000101425	1.54684	0.00240319	0.242226	0.933737	NA	ENST00000642449.1
ENSG00000162813	BPNT1 - ENSG00000162813	715.844	-0.294087	0.175644	0.00166511	0.0322162	ENST00000469520.6
ENSG00000171634	BPTF - ENSG00000171634	2024.81	-0.020126	0.0645021	0.442964	0.822792	ENST00000544778.6
ENSG00000157764	BRAF - ENSG00000157764	982.207	0.0518351	0.105125	0.167748	0.568712	ENST00000496384.7
ENSG00000089234	BRAP - ENSG00000089234	1063.05	0.00909852	0.0492649	0.669074	0.926406	ENST00000419234.8
ENSG00000106009	BRAT1 - ENSG00000106009	660.344	0.00220889	0.0574451	0.927009	0.989517	ENST00000340611.8
ENSG00000012048	BRCA1 - ENSG00000012048	511.226	-0.0660915	0.163119	0.153672	0.546691	ENST00000618469.1
ENSG00000139618	BRCA2 - ENSG00000139618	379.036	-0.0929277	0.215283	0.0996198	0.445053	ENST00000380152.7
ENSG00000185515	BRCC3 - ENSG00000185515	1536.36	0.0032625	0.0568486	0.891585	0.980351	ENST00000340647.8
ENSG00000100425	BRD1 - ENSG00000100425	1155.42	-0.0118037	0.0541773	0.607543	0.909084	ENST00000438393.5
ENSG00000204256	BRD2 - ENSG00000204256	1579.59	-0.0139795	0.0550472	0.547298	0.881493	ENST00000374825.8
ENSG00000215077	BRD2 - ENSG00000215077	5689.13	-0.0314083	0.0622891	0.22306	0.647787	ENST00000399529.7
ENSG00000230678	BRD2 - ENSG00000230678	806.949	-0.0838439	0.124728	0.0696441	0.368236	ENST00000469015.1
ENSG00000234507	BRD2 - ENSG00000234507	1.0664	-15.0062	6.95005	3.86587e-06	NA	ENST00000438194.6
ENSG00000234704	BRD2 - ENSG00000234704	1.29054	-0.0135069	0.282791	0.467749	NA	ENST00000414731.6
ENSG00000236227	BRD2 - ENSG00000236227	31.4216	0.0146365	0.204717	0.697397	0.934594	ENST00000416727.5
ENSG00000169925	BRD3 - ENSG00000169925	824.404	-0.124237	0.112476	0.0190511	0.171708	ENST00000303407.11
ENSG00000235106	BRD3OS - ENSG00000235106	241.841	0.0103751	0.0688392	0.701203	0.9349	ENST00000603928.2
ENSG00000141867	BRD4 - ENSG00000141867	2980.89	0.0324345	0.0771647	0.282474	0.71307	ENST00000263377.6
ENSG00000166164	BRD7 - ENSG00000166164	1941.63	-0.000244289	0.0504097	0.991093	0.999354	ENST00000562383.6
ENSG00000112983	BRD8 - ENSG00000112983	763.96	0.0125983	0.0739383	0.654385	0.921822	ENST00000254900.9
ENSG00000028310	BRD9 - ENSG00000028310	1263.98	-0.021714	0.0514295	0.311352	0.735657	ENST00000493082.5
ENSG00000185024	BRF1 - ENSG00000185024	549.343	0.0271143	0.0654261	0.309917	0.735581	ENST00000392557.8
ENSG00000104221	BRF2 - ENSG00000104221	408.489	-0.000806035	0.0697962	0.976263	0.996701	ENST00000220659.10
ENSG00000164713	BRI3 - ENSG00000164713	7834.55	0.261483	0.0791947	4.20618e-05	0.00187358	ENST00000456357.6
ENSG00000184992	BRI3BP - ENSG00000184992	1061.97	-0.0207408	0.0843158	0.495284	0.854016	ENST00000341446.8
ENSG00000182685	BRICD5 - ENSG00000182685	70.5287	-0.0143236	0.130298	0.68639	0.931685	ENST00000328540.7
ENSG00000078725	BRINP1 - ENSG00000078725	3.71732	-0.0224085	0.223625	0.547611	NA	ENST00000482797.1
ENSG00000198797	BRINP2 - ENSG00000198797	31.2247	0.128969	0.30573	0.0648157	0.354058	ENST00000361539.4
ENSG00000136492	BRIP1 - ENSG00000136492	164.464	-0.769572	0.436922	0.000575874	0.0148282	ENST00000259008.6
ENSG00000113460	BRIX1 - ENSG00000113460	863.451	0.00236147	0.0523732	0.916555	0.987781	ENST00000336767.5
ENSG00000254999	BRK1 - ENSG00000254999	5461.93	0.0149973	0.0385353	0.343234	0.760786	ENST00000530758.1
ENSG00000174744	BRMS1 - ENSG00000174744	1011.7	0.0334374	0.0661669	0.219337	0.642657	ENST00000425825.6
ENSG00000100916	BRMS1L - ENSG00000100916	389.819	-0.219403	0.1999	0.00826128	0.100389	ENST00000216807.11
ENSG00000162819	BROX - ENSG00000162819	2358.59	0.00134218	0.0517996	0.95212	0.9938	ENST00000340934.9
ENSG00000156983	BRPF1 - ENSG00000156983	1447.55	-0.00351324	0.04608	0.862372	0.973445	ENST00000433861.6
ENSG00000096070	BRPF3 - ENSG00000096070	1534.16	0.0144506	0.0578527	0.549913	0.882736	ENST00000357641.10
ENSG00000160469	BRSK1 - ENSG00000160469	10.9485	-0.0202104	0.177261	0.60545	0.907617	ENST00000590333.5
ENSG00000174672	BRSK2 - ENSG00000174672	10.1052	-0.0100567	0.196777	0.789047	0.958831	ENST00000308219.13
ENSG00000185658	BRWD1 - ENSG00000185658	1216.9	0.040798	0.0774217	0.189566	0.60134	ENST00000333229.6
ENSG00000165288	BRWD3 - ENSG00000165288	1021.07	0.0490985	0.0954503	0.169824	0.571992	ENST00000373275.4
ENSG00000168000	BSCL2 - ENSG00000168000	124.456	0.0425371	0.11952	0.25848	0.687543	ENST00000449636.5
ENSG00000160058	BSDC1 - ENSG00000160058	1436.34	-0.0241355	0.0647712	0.360785	0.773677	ENST00000455895.6
ENSG00000172270	BSG - ENSG00000172270	10364.1	-0.352123	0.105667	1.54896e-05	0.00086523	ENST00000545507.6
ENSG00000164061	BSN - ENSG00000164061	5.68374	-0.0117052	0.196686	0.756648	0.950907	ENST00000296452.4
ENSG00000119411	BSPRY - ENSG00000119411	32.2392	0.683096	0.762185	0.0017026	0.0326226	ENST00000374183.4
ENSG00000109743	BST1 - ENSG00000109743	233.734	0.382954	0.358098	0.00477792	0.0693073	ENST00000265016.8
ENSG00000130303	BST2 - ENSG00000130303	6660.38	0.0507571	0.0888211	0.146017	0.534558	ENST00000252593.6
ENSG00000095564	BTAF1 - ENSG00000095564	2095.84	0.0192643	0.0542584	0.397173	0.798738	ENST00000265990.10
ENSG00000064726	BTBD1 - ENSG00000064726	4224.33	0.000280974	0.0382413	0.986889	0.998468	ENST00000261721.8
ENSG00000148925	BTBD10 - ENSG00000148925	1195.83	0.0315474	0.0597389	0.203744	0.62306	ENST00000278174.9
ENSG00000222009	BTBD19 - ENSG00000222009	356.374	-0.00897907	0.0751093	0.750331	0.950353	ENST00000409335.6
ENSG00000133243	BTBD2 - ENSG00000133243	994.676	0.10532	0.116115	0.0339256	0.243005	ENST00000592895.5
ENSG00000132640	BTBD3 - ENSG00000132640	1111.8	-0.00165108	0.0595502	0.946709	0.992849	ENST00000254977.7
ENSG00000184887	BTBD6 - ENSG00000184887	1285.19	0.0679185	0.102492	0.091172	0.424754	ENST00000537513.6
ENSG00000011114	BTBD7 - ENSG00000011114	1895.32	-0.0291928	0.0674327	0.286804	0.71653	ENST00000355125.3
ENSG00000189195	BTBD8 - ENSG00000189195	46.5013	-0.0587509	0.186317	0.208133	0.628075	ENST00000370382.7
ENSG00000183826	BTBD9 - ENSG00000183826	448.361	0.0215364	0.0655035	0.417355	0.811879	ENST00000314100.10
ENSG00000169814	BTD - ENSG00000169814	656.478	0.0445567	0.0829111	0.174672	0.579438	ENST00000427382.2
ENSG00000145741	BTF3 - ENSG00000145741	12565.8	0.125313	0.121535	0.0213952	0.184436	ENST00000335895.12
ENSG00000134717	BTF3L4 - ENSG00000134717	2605.02	-0.0156078	0.0447171	0.407668	0.805561	ENST00000313334.12
ENSG00000133639	BTG1 - ENSG00000133639	4316.47	-0.0381147	0.114808	0.295418	0.722405	ENST00000256015.4
ENSG00000159388	BTG2 - ENSG00000159388	9539.59	-0.13887	0.179323	0.0294013	0.22196	ENST00000475157.1
ENSG00000154640	BTG3 - ENSG00000154640	594.079	-0.176521	0.182454	0.0144491	0.144653	ENST00000339775.10
ENSG00000281484	BTG3 - ENSG00000281484	5.64816	0.0197217	0.244001	0.541632	0.878699	ENST00000627237.2
ENSG00000010671	BTK - ENSG00000010671	4011.67	0.166101	0.107073	0.00564596	0.0776697	ENST00000308731.7
ENSG00000112763	BTN2A1 - ENSG00000112763	876.169	-0.00489239	0.0533422	0.830349	0.96521	ENST00000377600.7
ENSG00000124508	BTN2A2 - ENSG00000124508	411.007	-0.0289898	0.0878305	0.36148	0.774567	ENST00000469230.5
ENSG00000026950	BTN3A1 - ENSG00000026950	254.275	0.0153417	0.0990077	0.631473	0.917344	ENST00000476549.6
ENSG00000186470	BTN3A2 - ENSG00000186470	518.048	0.000857933	0.0895918	0.977364	0.996701	ENST00000532865.5
ENSG00000111801	BTN3A3 - ENSG00000111801	34.5714	0.024482	0.146024	0.517591	0.867957	ENST00000494393.5
ENSG00000165810	BTNL9 - ENSG00000165810	1.86881	-0.00748515	0.236255	0.810618	NA	ENST00000376841.6
ENSG00000166167	BTRC - ENSG00000166167	769.066	-0.0100736	0.077065	0.724623	0.942643	ENST00000370187.7
ENSG00000169679	BUB1 - ENSG00000169679	538.899	-1.02491	0.227756	3.8165e-07	3.85912e-05	ENST00000409311.5
ENSG00000156970	BUB1B - ENSG00000156970	633.226	-0.527877	0.53819	0.00354715	0.0556497	ENST00000560120.5
ENSG00000154473	BUB3 - ENSG00000154473	2697.5	-0.0440272	0.0708042	0.137083	0.518643	ENST00000368865.8
ENSG00000137656	BUD13 - ENSG00000137656	585.474	0.0144254	0.0565339	0.543291	0.87928	ENST00000419189.1
ENSG00000071462	BUD23 - ENSG00000071462	1069.37	0.0121862	0.0531858	0.590078	0.901898	ENST00000464615.1
ENSG00000106245	BUD31 - ENSG00000106245	1750.95	-0.028936	0.0651464	0.278087	0.709586	ENST00000403633.6
ENSG00000112276	BVES - ENSG00000112276	589.294	0.0944337	0.138081	0.0584119	0.336457	ENST00000314641.9
ENSG00000284976	BX255925.3 - ENSG00000284976	212.708	-0.034629	0.100685	0.312037	0.736493	ENST00000645271.1
ENSG00000112578	BYSL - ENSG00000112578	658.618	0.00515444	0.071271	0.850879	0.969758	ENST00000230340.8
ENSG00000082153	BZW1 - ENSG00000082153	11923.7	0.00256347	0.0612557	0.91883	0.987781	ENST00000450637.5
ENSG00000136261	BZW2 - ENSG00000136261	1819.38	-0.00677108	0.0571539	0.777972	0.95512	ENST00000415365.5
ENSG00000237489	C10orf143 - ENSG00000237489	40.9023	-0.011686	0.117981	0.731174	0.944768	ENST00000643056.1
ENSG00000222047	C10orf55 - ENSG00000222047	12.1906	-0.0316594	0.175248	0.437733	0.819447	ENST00000409178.5
ENSG00000179133	C10orf67 - ENSG00000179133	2.71696	0.00566174	0.219039	0.870657	NA	ENST00000636213.1
ENSG00000119965	C10orf88 - ENSG00000119965	335.721	-0.0153063	0.0824243	0.606592	0.908208	ENST00000368891.9
ENSG00000120055	C10orf95 - ENSG00000120055	1.33029	0.0214642	0.25551	0.468619	NA	ENST00000625129.1
ENSG00000137720	C11orf1 - ENSG00000137720	192.858	-0.0254294	0.0876572	0.417397	0.811879	ENST00000528125.5
ENSG00000110665	C11orf21 - ENSG00000110665	16.4108	-0.0700837	0.255158	0.171852	0.573855	ENST00000381153.7
ENSG00000171067	C11orf24 - ENSG00000171067	790.094	-0.0175987	0.056931	0.459749	0.831667	ENST00000304271.10
ENSG00000174370	C11orf45 - ENSG00000174370	845.517	-0.546223	0.389954	0.00167389	0.0322189	ENST00000310799.7
ENSG00000149179	C11orf49 - ENSG00000149179	248.26	-0.0461788	0.111278	0.216082	0.638172	ENST00000533124.5
ENSG00000182919	C11orf54 - ENSG00000182919	1232.98	0.0040278	0.0464819	0.843542	0.967669	ENST00000528288.5
ENSG00000110696	C11orf58 - ENSG00000110696	5799.81	0.00495862	0.0303692	0.706871	0.935258	ENST00000527893.5
ENSG00000166323	C11orf65 - ENSG00000166323	5.64844	0.00600278	0.19858	0.871592	0.974631	ENST00000525729.5
ENSG00000175573	C11orf68 - ENSG00000175573	750.954	0.0248098	0.0677714	0.363599	0.776213	ENST00000438576.2
ENSG00000180425	C11orf71 - ENSG00000180425	193.959	-0.0223242	0.0790034	0.451683	0.827365	ENST00000325636.8
ENSG00000166352	C11orf74 - ENSG00000166352	182.668	0.00634959	0.07924	0.825675	0.964263	ENST00000334307.9
ENSG00000173715	C11orf80 - ENSG00000173715	263.893	0.0144013	0.0702716	0.600221	0.904771	ENST00000534325.5
ENSG00000234776	C11orf94 - ENSG00000234776	1.60115	0.00767822	0.244998	0.788354	NA	ENST00000632252.1
ENSG00000188070	C11orf95 - ENSG00000188070	190.899	-0.0231334	0.0959195	0.473276	0.841198	ENST00000433688.2
ENSG00000278615	C11orf98 - ENSG00000278615	649.353	-0.00526061	0.0470197	0.798228	0.958947	ENST00000524958.5
ENSG00000139637	C12orf10 - ENSG00000139637	510.616	-0.0130667	0.0616827	0.605948	0.907885	ENST00000267103.9
ENSG00000133641	C12orf29 - ENSG00000133641	488.365	0.0189614	0.0768979	0.513723	0.866601	ENST00000548757.6
ENSG00000047621	C12orf4 - ENSG00000047621	1933.73	0.000626851	0.0559231	0.978868	0.996701	ENST00000261250.7
ENSG00000157895	C12orf43 - ENSG00000157895	544.567	-0.0114868	0.0578736	0.635081	0.917865	ENST00000288757.7
ENSG00000151131	C12orf45 - ENSG00000151131	425.518	0.0128814	0.0901864	0.674668	0.927865	ENST00000552951.6
ENSG00000111412	C12orf49 - ENSG00000111412	3858.26	-0.0320613	0.0749075	0.279092	0.71084	ENST00000261318.4
ENSG00000165805	C12orf50 - ENSG00000165805	27.5832	-0.0146254	0.135036	0.684203	0.931685	ENST00000298699.6
ENSG00000111678	C12orf57 - ENSG00000111678	590.034	0.0394352	0.0960038	0.250689	0.677097	ENST00000538392.1
ENSG00000182993	C12orf60 - ENSG00000182993	50.4568	0.02326	0.126262	0.515805	0.867145	ENST00000330828.2
ENSG00000130921	C12orf65 - ENSG00000130921	314.085	-0.0616094	0.112306	0.126093	0.501081	ENST00000253233.5
ENSG00000174206	C12orf66 - ENSG00000174206	292.175	-0.0418742	0.0991538	0.233283	0.658451	ENST00000311915.12
ENSG00000204954	C12orf73 - ENSG00000204954	115.13	-0.0164359	0.0905172	0.595554	0.902746	ENST00000543740.6
ENSG00000235162	C12orf75 - ENSG00000235162	91.5943	-0.148815	0.308516	0.0492519	0.306104	ENST00000548458.6
ENSG00000174456	C12orf76 - ENSG00000174456	380.063	0.0627313	0.132523	0.14181	0.527382	ENST00000546651.3
ENSG00000283199	C13orf46 - ENSG00000283199	17.2525	0.028333	0.179023	0.483074	0.847757	ENST00000636427.2
ENSG00000179933	C14orf119 - ENSG00000179933	2559.47	0.285359	0.114436	0.000289419	0.00872404	ENST00000319074.5
ENSG00000227051	C14orf132 - ENSG00000227051	11.5881	-0.00396643	0.159058	0.91512	0.987344	ENST00000555004.2
ENSG00000197734	C14orf178 - ENSG00000197734	3.41748	0.005194	0.21393	0.883722	NA	ENST00000650032.1
ENSG00000179476	C14orf28 - ENSG00000179476	170.673	0.36513	0.263384	0.00249587	0.0433819	ENST00000325192.7
ENSG00000100802	C14orf93 - ENSG00000100802	117.254	-0.0465215	0.137005	0.246424	0.672491	ENST00000299088.10
ENSG00000250021	C15orf38-AP3S2 - ENSG00000250021	643.186	0.0151786	0.0681765	0.574548	0.895223	ENST00000398333.7
ENSG00000167173	C15orf39 - ENSG00000167173	2197.96	0.156826	0.187455	0.0220725	0.187474	ENST00000563905.5
ENSG00000169609	C15orf40 - ENSG00000169609	502.068	-0.0469497	0.0932654	0.18077	0.587842	ENST00000514272.2
ENSG00000186073	C15orf41 - ENSG00000186073	108.934	-0.0233802	0.097042	0.470885	0.839965	ENST00000566621.5
ENSG00000166920	C15orf48 - ENSG00000166920	1518.2	-0.557523	0.347465	0.00110058	0.0236744	ENST00000396650.6
ENSG00000175779	C15orf53 - ENSG00000175779	3.14973	0.0492743	0.301647	0.139055	NA	ENST00000643648.1
ENSG00000189227	C15orf61 - ENSG00000189227	86.369	0.0390982	0.121817	0.29516	0.72224	ENST00000342683.5
ENSG00000188277	C15orf62 - ENSG00000188277	2.69287	-0.00670896	0.215034	0.850031	NA	ENST00000344320.7
ENSG00000261652	C15orf65 - ENSG00000261652	10.636	-6.28217e-05	0.161907	0.998656	1	ENST00000569691.1
ENSG00000166780	C16orf45 - ENSG00000166780	181.575	-0.716752	0.218948	2.68958e-05	0.00131076	ENST00000300006.8
ENSG00000278823	C16orf45 - ENSG00000278823	13.1384	-0.0311924	0.208353	0.44605	0.824434	ENST00000615273.4
ENSG00000166455	C16orf46 - ENSG00000166455	7.40006	-0.0373105	0.243507	0.345726	0.762301	ENST00000378611.8
ENSG00000185905	C16orf54 - ENSG00000185905	48.781	-0.0169142	0.128565	0.633561	0.917504	ENST00000329410.3
ENSG00000140688	C16orf58 - ENSG00000140688	1618.1	-0.0151861	0.0577662	0.529161	0.872175	ENST00000570164.5
ENSG00000125149	C16orf70 - ENSG00000125149	2279.94	0.00761241	0.0421843	0.680356	0.930018	ENST00000563853.6
ENSG00000166246	C16orf71 - ENSG00000166246	8.71741	-0.0507332	0.251436	0.250868	0.677097	ENST00000299320.9
ENSG00000182831	C16orf72 - ENSG00000182831	4097.88	-0.00779885	0.0451298	0.6924	0.932146	ENST00000327827.11
ENSG00000159761	C16orf86 - ENSG00000159761	21.1586	0.163885	0.345778	0.0424599	0.278785	ENST00000459925.1
ENSG00000155330	C16orf87 - ENSG00000155330	434.583	-0.246658	0.148197	0.00224069	0.0399095	ENST00000394806.6
ENSG00000153446	C16orf89 - ENSG00000153446	112.455	-0.0793885	0.17756	0.115305	0.481574	ENST00000586629.5
ENSG00000174109	C16orf91 - ENSG00000174109	180.046	-0.0360727	0.106623	0.305233	0.731429	ENST00000442039.2
ENSG00000260456	C16orf95 - ENSG00000260456	32.3324	0.0266586	0.143443	0.481311	0.846886	ENST00000562840.1
ENSG00000205832	C16orf96 - ENSG00000205832	3.9983	0.0185707	0.221178	0.611988	NA	ENST00000444310.4
ENSG00000256806	C17orf100 - ENSG00000256806	12.6791	-0.0119986	0.160214	0.750039	0.950353	ENST00000542475.2
ENSG00000205710	C17orf107 - ENSG00000205710	2.79509	-0.0136865	0.23275	0.681257	NA	ENST00000521575.1
ENSG00000267221	C17orf113 - ENSG00000267221	19.2735	0.0107295	0.146206	0.7699	0.953121	ENST00000587304.2
ENSG00000258315	C17orf49 - ENSG00000258315	1165.4	-0.00262503	0.0726662	0.924358	0.989517	ENST00000546495.5
ENSG00000212719	C17orf51 - ENSG00000212719	137.224	-0.00698469	0.110423	0.83214	0.965807	ENST00000649112.1
ENSG00000125319	C17orf53 - ENSG00000125319	155.533	-0.679297	0.255609	0.000113822	0.00409553	ENST00000319977.8
ENSG00000186665	C17orf58 - ENSG00000186665	342.897	-0.135843	0.182362	0.0321347	0.234474	ENST00000580729.2
ENSG00000141371	C17orf64 - ENSG00000141371	3.79525	0.0209459	0.232719	0.55324	NA	ENST00000461535.1
ENSG00000214226	C17orf67 - ENSG00000214226	22.7119	0.0252286	0.146035	0.50586	0.861416	ENST00000570754.5
ENSG00000108666	C17orf75 - ENSG00000108666	143.349	-0.0258183	0.109851	0.450776	0.826881	ENST00000583104.5
ENSG00000141219	C17orf80 - ENSG00000141219	718.256	0.016002	0.0676302	0.552476	0.884422	ENST00000255557.8
ENSG00000187624	C17orf97 - ENSG00000187624	158.972	-0.101522	0.178103	0.0666317	0.359863	ENST00000360127.6
ENSG00000187997	C17orf99 - ENSG00000187997	2.88478	0.0563514	0.280276	0.184813	NA	ENST00000340363.9
ENSG00000141428	C18orf21 - ENSG00000141428	397.714	0.0119491	0.0689485	0.659367	0.92395	ENST00000592875.5
ENSG00000152242	C18orf25 - ENSG00000152242	814.967	-0.00639054	0.0427374	0.733903	0.945127	ENST00000587591.5
ENSG00000177576	C18orf32 - ENSG00000177576	1798.21	0.0005736	0.0450969	0.977037	0.996701	ENST00000613385.4
ENSG00000166845	C18orf54 - ENSG00000166845	232.636	-0.612629	0.274501	0.00029017	0.00872404	ENST00000578138.5
ENSG00000131943	C19orf12 - ENSG00000131943	1130.04	5.57958e-05	0.0373711	0.997337	1	ENST00000323670.13
ENSG00000177025	C19orf18 - ENSG00000177025	7.07555	-0.0392939	0.217488	0.357919	0.771724	ENST00000314391.3
ENSG00000228300	C19orf24 - ENSG00000228300	629.177	-0.00885937	0.0513833	0.688255	0.931984	ENST00000409293.5
ENSG00000119559	C19orf25 - ENSG00000119559	626.25	-0.0198149	0.0575081	0.408396	0.805561	ENST00000588427.5
ENSG00000214212	C19orf38 - ENSG00000214212	45.2873	-0.0861191	0.204837	0.111392	0.472334	ENST00000592854.5
ENSG00000105072	C19orf44 - ENSG00000105072	73.2212	0.0207959	0.102666	0.526992	0.871624	ENST00000221671.7
ENSG00000160392	C19orf47 - ENSG00000160392	294.476	-0.0155464	0.0784433	0.59311	0.902378	ENST00000582783.5
ENSG00000167747	C19orf48 - ENSG00000167747	841.092	-0.0647135	0.11961	0.120895	0.490412	ENST00000598463.5
ENSG00000104979	C19orf53 - ENSG00000104979	1226.38	-0.0184401	0.0604397	0.460402	0.832103	ENST00000588234.5
ENSG00000188493	C19orf54 - ENSG00000188493	571.704	0.00438365	0.058254	0.857084	0.971698	ENST00000378313.6
ENSG00000132016	C19orf57 - ENSG00000132016	26.0966	-0.0369424	0.199203	0.384327	0.79004	ENST00000588115.5
ENSG00000130813	C19orf66 - ENSG00000130813	1197.88	0.0334565	0.0797225	0.277806	0.709259	ENST00000592551.5
ENSG00000174917	C19orf70 - ENSG00000174917	782.022	-0.00530443	0.0518354	0.812182	0.961014	ENST00000585605.1
ENSG00000221916	C19orf73 - ENSG00000221916	2.93515	0.00195553	0.224481	0.953522	NA	ENST00000408991.3
ENSG00000262874	C19orf84 - ENSG00000262874	5.72534	0.021694	0.223057	0.559215	0.887275	ENST00000574814.1
ENSG00000197223	C1D - ENSG00000197223	968.345	-0.00525831	0.0427328	0.780391	0.955994	ENST00000355848.7
ENSG00000106392	C1GALT1 - ENSG00000106392	1319.62	0.0133514	0.0769969	0.642106	0.918202	ENST00000429911.5
ENSG00000171155	C1GALT1C1 - ENSG00000171155	680.177	0.0172088	0.0670312	0.521257	0.869054	ENST00000304661.5
ENSG00000116922	C1orf109 - ENSG00000116922	512.893	-0.0147789	0.067118	0.580983	0.897678	ENST00000358011.8
ENSG00000000460	C1orf112 - ENSG00000000460	305.312	-0.0127615	0.078991	0.660279	0.924011	ENST00000481744.5
ENSG00000182795	C1orf116 - ENSG00000182795	9.96215	-0.00183265	0.163431	0.960882	0.995629	ENST00000359470.5
ENSG00000197982	C1orf122 - ENSG00000197982	680.257	-0.0745687	0.0974592	0.0668924	0.360849	ENST00000373043.1
ENSG00000162384	C1orf123 - ENSG00000162384	783.108	-0.00678249	0.0505958	0.756342	0.950714	ENST00000294360.4
ENSG00000175262	C1orf127 - ENSG00000175262	63.1916	0.104536	0.199773	0.0712349	0.373088	ENST00000476357.1
ENSG00000143633	C1orf131 - ENSG00000143633	390.034	0.00368698	0.0588237	0.880392	0.977568	ENST00000366649.6
ENSG00000157330	C1orf158 - ENSG00000157330	1.23085	-0.0305509	0.268293	0.314329	NA	ENST00000614859.4
ENSG00000131591	C1orf159 - ENSG00000131591	194.231	-0.148371	0.189125	0.0264192	0.20842	ENST00000379339.5
ENSG00000143110	C1orf162 - ENSG00000143110	138.36	-0.0196586	0.13338	0.586964	0.900491	ENST00000343534.9
ENSG00000198912	C1orf174 - ENSG00000198912	818.064	-0.0320807	0.076654	0.285398	0.716195	ENST00000486765.5
ENSG00000163263	C1orf189 - ENSG00000163263	1.06739	-0.0112711	0.254831	0.663855	NA	ENST00000368525.3
ENSG00000119280	C1orf198 - ENSG00000119280	841.851	0.0145673	0.0685254	0.590874	0.901898	ENST00000366663.9
ENSG00000116667	C1orf21 - ENSG00000116667	997.259	0.0471261	0.0969215	0.186337	0.595977	ENST00000235307.6
ENSG00000142686	C1orf216 - ENSG00000142686	1085.74	0.150755	0.144596	0.0158417	0.153357	ENST00000270815.4
ENSG00000239887	C1orf226 - ENSG00000239887	18.4034	-0.312993	0.527254	0.0115219	0.124022	ENST00000420220.1
ENSG00000143793	C1orf35 - ENSG00000143793	280.195	-0.0373892	0.0998229	0.279027	0.710805	ENST00000469781.5
ENSG00000143612	C1orf43 - ENSG00000143612	6889.62	-1.98546e-05	0.0319159	0.998887	1	ENST00000648267.1
ENSG00000164008	C1orf50 - ENSG00000164008	191.448	-0.058911	0.17763	0.201097	0.617966	ENST00000372525.6
ENSG00000162642	C1orf52 - ENSG00000162642	592.494	-0.00292344	0.0580784	0.904213	0.983271	ENST00000294661.8
ENSG00000203724	C1orf53 - ENSG00000203724	17.7159	-0.0407871	0.175351	0.336061	0.754531	ENST00000367393.7
ENSG00000118292	C1orf54 - ENSG00000118292	689.075	-0.725198	0.158118	3.51614e-07	3.60808e-05	ENST00000369102.5
ENSG00000143443	C1orf56 - ENSG00000143443	45.4572	0.0349519	0.159173	0.385782	0.791505	ENST00000368926.5
ENSG00000125462	C1orf61 - ENSG00000125462	33.5875	-0.0305358	0.221321	0.444092	0.823451	ENST00000608007.1
ENSG00000162757	C1orf74 - ENSG00000162757	260.311	0.00610758	0.0653765	0.815578	0.962204	ENST00000294811.2
ENSG00000173372	C1QA - ENSG00000173372	17239.8	0.0985107	0.183381	0.0741003	0.380612	ENST00000374642.7
ENSG00000173369	C1QB - ENSG00000173369	30264.3	0.0433905	0.0993362	0.220232	0.643423	ENST00000510260.5
ENSG00000108561	C1QBP - ENSG00000108561	2216.76	-0.0210234	0.0504369	0.317802	0.741051	ENST00000225698.8
ENSG00000159189	C1QC - ENSG00000159189	35025.6	0.0484665	0.103287	0.187266	0.596889	ENST00000374640.8
ENSG00000173918	C1QTNF1 - ENSG00000173918	2.42289	0.0211618	0.267431	0.409044	NA	ENST00000578229.5
ENSG00000184163	C1QTNF12 - ENSG00000184163	3.991	-0.0255163	0.216067	0.512618	NA	ENST00000462849.1
ENSG00000082196	C1QTNF3 - ENSG00000082196	11.9865	-0.018091	0.16658	0.638531	0.917882	ENST00000382065.7
ENSG00000273294	C1QTNF3-AMACR - ENSG00000273294	5.38047	-0.0353726	0.287703	0.208351	0.628307	ENST00000382079.3
ENSG00000172247	C1QTNF4 - ENSG00000172247	11.4472	-0.399813	0.629265	0.00595466	0.0805528	ENST00000302514.3
ENSG00000223953	C1QTNF5 - ENSG00000223953	149.416	-0.04058	0.139498	0.303104	0.729931	ENST00000528368.2
ENSG00000133466	C1QTNF6 - ENSG00000133466	229.101	0.103623	0.211622	0.0774817	0.389179	ENST00000397110.6
ENSG00000159403	C1R - ENSG00000159403	17.9231	0.00497749	0.146838	0.891504	0.980351	ENST00000543851.1
ENSG00000139178	C1RL - ENSG00000139178	327.212	0.564748	0.318991	0.000781397	0.0184722	ENST00000539803.5
ENSG00000182326	C1S - ENSG00000182326	170.444	0.931479	0.240477	4.40449e-06	0.000297145	ENST00000406697.5
ENSG00000166278	C2 - ENSG00000166278	2384.25	0.532256	0.21154	0.000159308	0.00531054	ENST00000469372.5
ENSG00000204364	C2 - ENSG00000204364	146.488	-0.0237525	0.240205	0.493963	0.853192	ENST00000493575.5
ENSG00000226560	C2 - ENSG00000226560	24.052	0.00252777	0.266588	0.897314	0.982304	ENST00000485098.5
ENSG00000231543	C2 - ENSG00000231543	11002.4	0.376029	0.178182	0.000470077	0.0128695	ENST00000475544.5
ENSG00000235017	C2 - ENSG00000235017	5.56985	0.0346373	0.362114	0.11227	0.473591	ENST00000482418.5
ENSG00000235696	C2 - ENSG00000235696	95.8843	0.308059	0.488523	0.0126238	0.131983	ENST00000491080.5
ENSG00000149609	C20orf144 - ENSG00000149609	1.35636	-0.0148182	0.250662	0.603859	NA	ENST00000375222.3
ENSG00000088854	C20orf194 - ENSG00000088854	2088.15	0.359754	0.103572	8.96652e-06	0.000542416	ENST00000252032.9
ENSG00000215595	C20orf202 - ENSG00000215595	1.40164	0.0216052	0.267533	0.40273	NA	ENST00000400633.1
ENSG00000196421	C20orf204 - ENSG00000196421	3.00465	0.0356267	0.255024	0.330519	NA	ENST00000444463.5
ENSG00000101220	C20orf27 - ENSG00000101220	1181.78	0.0608509	0.0999614	0.114006	0.478147	ENST00000399683.7
ENSG00000196476	C20orf96 - ENSG00000196476	229.375	0.0306147	0.0916259	0.346472	0.762667	ENST00000382369.9
ENSG00000160298	C21orf58 - ENSG00000160298	68.8216	-0.0661165	0.205859	0.181607	0.588766	ENST00000491666.5
ENSG00000265590	C21orf59-TCP10L - ENSG00000265590	5.60662	0.0207271	0.267255	0.415852	0.810111	ENST00000431216.5
ENSG00000154642	C21orf91 - ENSG00000154642	506.695	0.0963751	0.175523	0.0741404	0.380677	ENST00000284881.8
ENSG00000128346	C22orf23 - ENSG00000128346	1.94254	-0.00643923	0.242339	0.825906	NA	ENST00000403305.5
ENSG00000242259	C22orf39 - ENSG00000242259	581.339	0.00956159	0.0677076	0.720989	0.941832	ENST00000509549.5
ENSG00000205856	C22orf42 - ENSG00000205856	10.5027	0.00920766	0.181438	0.808414	0.960521	ENST00000382097.3
ENSG00000184208	C22orf46 - ENSG00000184208	327.688	0.0353063	0.0882496	0.278773	0.710697	ENST00000472110.2
ENSG00000157617	C2CD2 - ENSG00000157617	404.659	0.0160925	0.089027	0.600579	0.905008	ENST00000449165.5
ENSG00000172375	C2CD2L - ENSG00000172375	1426.51	0.0118896	0.0613428	0.637408	0.917882	ENST00000534024.1
ENSG00000168014	C2CD3 - ENSG00000168014	844.725	-0.0282203	0.076594	0.341648	0.759809	ENST00000442398.6
ENSG00000183186	C2CD4C - ENSG00000183186	1.41331	-0.0224213	0.260023	0.433324	NA	ENST00000332235.7
ENSG00000111731	C2CD5 - ENSG00000111731	2686.95	0.316318	0.144646	0.000484482	0.013108	ENST00000333957.8
ENSG00000273045	C2orf15 - ENSG00000273045	8.70278	0.000976261	0.174366	0.9793	0.996701	ENST00000302513.7
ENSG00000115998	C2orf42 - ENSG00000115998	349.071	0.00147131	0.0881283	0.960939	0.995629	ENST00000264434.6
ENSG00000135974	C2orf49 - ENSG00000135974	526.372	0.0405874	0.0972575	0.241821	0.666921	ENST00000258457.6
ENSG00000187944	C2orf66 - ENSG00000187944	1.49067	0.00696933	0.249383	0.795769	NA	ENST00000342506.2
ENSG00000168887	C2orf68 - ENSG00000168887	828.482	-0.0254647	0.0632546	0.326624	0.747887	ENST00000306336.5
ENSG00000178074	C2orf69 - ENSG00000178074	856.116	0.00834545	0.0474883	0.685881	0.931685	ENST00000319974.5
ENSG00000204128	C2orf72 - ENSG00000204128	1.40324	0.0196235	0.290417	0.32661	NA	ENST00000373640.4
ENSG00000237651	C2orf74 - ENSG00000237651	172.621	-0.128994	0.247878	0.055764	0.32733	ENST00000426997.5
ENSG00000186132	C2orf76 - ENSG00000186132	241.086	-0.0838776	0.151217	0.0865864	0.413447	ENST00000409466.6
ENSG00000284308	C2orf81 - ENSG00000284308	1.52011	-0.0100566	0.250325	0.712135	NA	ENST00000640868.1
ENSG00000187699	C2orf88 - ENSG00000187699	82.0288	-0.149275	0.342929	0.050101	0.308878	ENST00000478197.1
ENSG00000205086	C2orf91 - ENSG00000205086	5.17573	-0.035656	0.248102	0.348816	0.764044	ENST00000378711.2
ENSG00000228486	C2orf92 - ENSG00000228486	56.4615	-0.306446	0.339307	0.00870477	0.103865	ENST00000450072.5
ENSG00000125730	C3 - ENSG00000125730	11328	-0.0191775	0.132108	0.59444	0.902378	ENST00000245907.10
ENSG00000171860	C3AR1 - ENSG00000171860	14450.4	0.575526	0.138867	1.29069e-06	0.000105799	ENST00000307637.4
ENSG00000114405	C3orf14 - ENSG00000114405	246.915	0.0612134	0.112781	0.128357	0.50587	ENST00000462069.5
ENSG00000088543	C3orf18 - ENSG00000088543	121.407	0.00172369	0.0834093	0.953216	0.994065	ENST00000426034.5
ENSG00000131379	C3orf20 - ENSG00000131379	1.90143	0.0102658	0.240279	0.73724	NA	ENST00000253697.7
ENSG00000174928	C3orf33 - ENSG00000174928	67.8978	-0.0159799	0.105333	0.626166	0.914921	ENST00000482061.6
ENSG00000179021	C3orf38 - ENSG00000179021	1842.45	-0.0318044	0.0561283	0.173793	0.57735	ENST00000318887.7
ENSG00000114529	C3orf52 - ENSG00000114529	2.95199	0.0198478	0.238511	0.556317	NA	ENST00000480282.5
ENSG00000188315	C3orf62 - ENSG00000188315	621.465	-0.00927682	0.0749394	0.742162	0.948243	ENST00000479673.1
ENSG00000163689	C3orf67 - ENSG00000163689	8.63094	0.0569254	0.26987	0.201755	0.619439	ENST00000486145.6
ENSG00000187068	C3orf70 - ENSG00000187068	363.591	0.422148	0.221299	0.000693788	0.0170107	ENST00000335012.2
ENSG00000206340	C4A - ENSG00000206340	6.48421	0	0.259741	1	1	ENST00000383325.8
ENSG00000227746	C4A - ENSG00000227746	4.40991	-0.0210453	0.264163	0.428987	0.816461	ENST00000421274.6
ENSG00000244207	C4A - ENSG00000244207	24.2791	-0.00599583	0.258053	0.797563	0.958947	ENST00000375295.8
ENSG00000244731	C4A - ENSG00000244731	15.4454	0.0367493	0.201665	0.386341	0.791713	ENST00000428956.6
ENSG00000224389	C4B - ENSG00000224389	8.68451	0.00396049	0.225888	0.905501	0.983922	ENST00000435363.7
ENSG00000236625	C4B - ENSG00000236625	6.51891	0.115109	0.351109	0.0655104	0.356728	ENST00000449788.6
ENSG00000123843	C4BPB - ENSG00000123843	2.33131	-0.0241037	0.243168	0.480668	NA	ENST00000367078.7
ENSG00000164096	C4orf3 - ENSG00000164096	3380.38	-0.0399644	0.0732589	0.181512	0.588598	ENST00000399075.6
ENSG00000151470	C4orf33 - ENSG00000151470	275.44	0.00170949	0.0813316	0.953111	0.994065	ENST00000281146.9
ENSG00000163633	C4orf36 - ENSG00000163633	2.43777	0.0259597	0.259138	0.396829	NA	ENST00000295898.7
ENSG00000205208	C4orf46 - ENSG00000205208	388.811	-0.218203	0.19663	0.00811286	0.099458	ENST00000379205.4
ENSG00000243449	C4orf48 - ENSG00000243449	41.0531	-0.00447422	0.134885	0.899674	0.983263	ENST00000409248.8
ENSG00000106804	C5 - ENSG00000106804	273.521	0.0179139	0.0793117	0.542206	0.878847	ENST00000223642.2
ENSG00000197405	C5AR1 - ENSG00000197405	19223.2	0.0965551	0.103771	0.0362078	0.252943	ENST00000595501.5
ENSG00000134830	C5AR2 - ENSG00000134830	564.411	0.18379	0.222232	0.0184518	0.168504	ENST00000595464.2
ENSG00000113583	C5orf15 - ENSG00000113583	4232.31	-0.0333581	0.0564522	0.157301	0.552833	ENST00000231512.4
ENSG00000082213	C5orf22 - ENSG00000082213	964.013	0.0091687	0.0675084	0.731493	0.944907	ENST00000325366.13
ENSG00000181904	C5orf24 - ENSG00000181904	1942.4	0.0236162	0.0642102	0.367841	0.778177	ENST00000338051.4
ENSG00000181751	C5orf30 - ENSG00000181751	526.573	0.131657	0.145315	0.0247117	0.200911	ENST00000319933.6
ENSG00000172244	C5orf34 - ENSG00000172244	100.098	-0.0515496	0.151298	0.224188	0.648239	ENST00000306862.6
ENSG00000205765	C5orf51 - ENSG00000205765	2898.08	0.0257762	0.0551411	0.260563	0.689816	ENST00000505931.6
ENSG00000164241	C5orf63 - ENSG00000164241	5.21046	-0.0367678	0.246185	0.344527	0.760883	ENST00000508527.5
ENSG00000196821	C6orf106 - ENSG00000196821	5334.93	0.0548546	0.0841094	0.112815	0.475023	ENST00000374023.7
ENSG00000185127	C6orf120 - ENSG00000185127	1949.08	-0.00406465	0.0403567	0.820462	0.962827	ENST00000332290.3
ENSG00000188112	C6orf132 - ENSG00000188112	2.01247	-0.0255128	0.254592	0.421908	NA	ENST00000341865.8
ENSG00000204564	C6orf136 - ENSG00000204564	78.8462	0.111453	0.310363	0.0819205	0.400248	ENST00000484551.1
ENSG00000206487	C6orf136 - ENSG00000206487	5.79809	0.00831094	0.24275	0.777812	0.95512	ENST00000474083.1
ENSG00000224120	C6orf136 - ENSG00000224120	308.046	-0.0680918	0.137982	0.124542	0.497585	ENST00000442792.6
ENSG00000197261	C6orf141 - ENSG00000197261	2.06462	0.0240736	0.255856	0.433141	NA	ENST00000529246.3
ENSG00000203872	C6orf163 - ENSG00000203872	4.24828	0.00145968	0.198985	0.968467	0.996018	ENST00000388923.4
ENSG00000130349	C6orf203 - ENSG00000130349	389.847	-0.00966898	0.0585621	0.692165	0.932146	ENST00000405204.6
ENSG00000181577	C6orf223 - ENSG00000181577	3.30815	-0.0115262	0.231411	0.728122	NA	ENST00000442114.6
ENSG00000221821	C6orf226 - ENSG00000221821	50.7005	-0.0942663	0.22301	0.0997244	0.445152	ENST00000408925.3
ENSG00000203623	C6orf47 - ENSG00000203623	76.681	-0.210647	0.869272	0.00309706	0.0507734	ENST00000366432.2
ENSG00000228177	C6orf47 - ENSG00000228177	1.6579	0	0.271682	1	NA	ENST00000442972.1
ENSG00000235360	C6orf47 - ENSG00000235360	781.391	0.028639	0.0677048	0.29701	0.724126	ENST00000366431.2
ENSG00000204387	C6orf48 - ENSG00000204387	2108.04	0.0555841	0.0938906	0.128911	0.506086	ENST00000375640.7
ENSG00000226710	C6orf48 - ENSG00000226710	156.381	0.210621	0.265153	0.0169442	0.160333	ENST00000416886.5
ENSG00000229300	C6orf48 - ENSG00000229300	723.795	0.066983	0.114949	0.107713	0.463026	ENST00000450610.6
ENSG00000137434	C6orf52 - ENSG00000137434	7.31623	-0.03722	0.210812	0.380053	0.785451	ENST00000460742.6
ENSG00000112308	C6orf62 - ENSG00000112308	9457.2	-0.00690067	0.0283052	0.559103	0.887275	ENST00000378119.8
ENSG00000198663	C6orf89 - ENSG00000198663	3187.35	0.00591622	0.0368105	0.714861	0.939655	ENST00000359359.6
ENSG00000112936	C7 - ENSG00000112936	1.21951	-0.0159558	0.252994	0.571163	NA	ENST00000313164.9
ENSG00000136197	C7orf25 - ENSG00000136197	62.1771	-0.0356195	0.126276	0.339705	0.757721	ENST00000350427.4
ENSG00000146576	C7orf26 - ENSG00000146576	651.541	0.00183591	0.047773	0.930108	0.990281	ENST00000344417.9
ENSG00000153790	C7orf31 - ENSG00000153790	206.836	0.230128	0.246014	0.0111158	0.121536	ENST00000409280.5
ENSG00000146826	C7orf43 - ENSG00000146826	749.132	0.0205553	0.070443	0.459512	0.831455	ENST00000394035.6
ENSG00000146540	C7orf50 - ENSG00000146540	1089.06	-0.0487968	0.104074	0.186159	0.59597	ENST00000357429.10
ENSG00000269955	C7orf55-LUC7L2 - ENSG00000269955	176.724	0.0150893	0.0995017	0.637562	0.917882	ENST00000541515.3
ENSG00000164746	C7orf57 - ENSG00000164746	3.35262	-0.0172862	0.232193	0.614909	NA	ENST00000420324.5
ENSG00000185955	C7orf61 - ENSG00000185955	9.67844	0.00640044	0.16563	0.864728	0.974067	ENST00000332375.3
ENSG00000176919	C8G - ENSG00000176919	2.30275	-0.0201423	0.230394	0.570726	NA	ENST00000649755.1
ENSG00000182307	C8orf33 - ENSG00000182307	1689.51	-0.0468392	0.0772728	0.140643	0.525681	ENST00000331434.6
ENSG00000156172	C8orf37 - ENSG00000156172	120.722	-0.0802344	0.149604	0.0946855	0.433843	ENST00000286688.5
ENSG00000213865	C8orf44 - ENSG00000213865	47.9268	-0.0114672	0.116098	0.73434	0.945127	ENST00000521113.1
ENSG00000164743	C8orf48 - ENSG00000164743	1.30912	-0.02153	0.265028	0.417712	NA	ENST00000297324.4
[truncated: 13,342 more rows]
