# Supplementary material for: TREM2 Alzheimer’s variant R47H causes similar transcriptional dysregulation to knockout, yet only subtle functional phenotypes in human iPSC-derived macrophages
Source: Alzheimers Res Ther. 2020 Nov 16;12:151. doi: 10.1186/s13195-020-00709-z (PMC7667762; doi:10.1186/s13195-020-00709-z)
Supplement: Supplementary file 5 — Additional file 5. Results of RNA-seq Ingenuity Pathways Analysis on TREM2 KO PPI groups. For each PPI group separate files give information about the genes assigned to that group (suffix “_Genes”), the predicted upstream regulators with Activation Z-score indicating whether the change mimics (+) or opposes (−) TREM2 KO transcriptional effects (suffix “_UpstreamAnalysis”), and the relationship of predicted upstream regulators to disease/functions (suffix “_RegulatorEffects”). [file 13195_2020_709_MOESM5_ESM.zip]

Archive with 15 entries (15 files):
- TREM2_KO_IPA_Group1_Genes.txt
- TREM2_KO_IPA_Group1_RegulatorEffects.txt
- TREM2_KO_IPA_Group1_UpstreamAnalysis.txt
- TREM2_KO_IPA_Group2_Genes.txt
- TREM2_KO_IPA_Group2_RegulatorEffects.txt
- TREM2_KO_IPA_Group2_UpstreamAnalysis.txt
- TREM2_KO_IPA_Group3_Genes.txt
- TREM2_KO_IPA_Group3_RegulatorEffects.txt
- TREM2_KO_IPA_Group3_UpstreamAnalysis.txt
- TREM2_KO_IPA_Group4_Genes.txt
- TREM2_KO_IPA_Group4_RegulatorEffects.txt
- TREM2_KO_IPA_Group4_UpstreamAnalysis.txt
- TREM2_KO_IPA_Group5_Genes.txt
- TREM2_KO_IPA_Group5_RegulatorEffects.txt
- TREM2_KO_IPA_Group5_UpstreamAnalysis.txt
