# Supplementary material for: TREM2 Alzheimer’s variant R47H causes similar transcriptional dysregulation to knockout, yet only subtle functional phenotypes in human iPSC-derived macrophages
Source: Alzheimers Res Ther. 2020 Nov 16;12:151. doi: 10.1186/s13195-020-00709-z (PMC7667762; doi:10.1186/s13195-020-00709-z)
Supplement: Supplementary file 5 — Additional file 5. Results of RNA-seq Ingenuity Pathways Analysis on TREM2 KO PPI groups. For each PPI group separate files give information about the genes assigned to that group (suffix “_Genes”), the predicted upstream regulators with Activation Z-score indicating whether the change mimics (+) or opposes (−) TREM2 KO transcriptional effects (suffix “_UpstreamAnalysis”), and the relationship of predicted upstream regulators to disease/functions (suffix “_RegulatorEffects”). [file 13195_2020_709_MOESM5_ESM.zip › TREM2_KO_IPA_Group1_Genes.txt]

ENSG00000000938	FGR	445	1	group01	down	-0.547
ENSG00000001561	ENPP4	11	1	group01	up	0.801
ENSG00000002587	HS3ST1	11	1	group01	up	1.56
ENSG00000004468	CD38	9	1	group01	down	-1.29
ENSG00000004975	DVL2	194	1	group01	up	0.253
ENSG00000005020	SKAP2	7	1	group01	up	0.322
ENSG00000005059	MCUB	3	1	group01	up	0.442
ENSG00000005844	ITGAL	36	1	group01	up	0.303
ENSG00000005884	ITGA3	12	1	group01	down	-1.54
ENSG00000006007	GDE1	14	1	group01	up	0.236
ENSG00000006125	AP2B1	92	1	group01	up	0.226
ENSG00000006210	CX3CL1	1	1	group01	down	-2.8
ENSG00000006282	SPATA20	12	1	group01	down	-0.838
ENSG00000006747	SCIN	18	1	group01	down	-1.22
ENSG00000008300	CELSR3	14	1	group01	down	-0.937
ENSG00000008513	ST3GAL1	4	1	group01	down	-0.318
ENSG00000008710	PKD1	19	1	group01	down	-0.432
ENSG00000009830	POMT2	17	1	group01	down	-0.302
ENSG00000010017	RANBP9	48	1	group01	up	0.237
ENSG00000010319	SEMA3G	14	1	group01	down	-1.47
ENSG00000010610	CD4	77	1	group01	up	0.474
ENSG00000010671	BTK	428	1	group01	up	0.307
ENSG00000010704	HFE	2	1	group01	up	0.967
ENSG00000011422	PLAUR	32	1	group01	down	-1.1
ENSG00000011426	ANLN	44	1	group01	down	-1.9
ENSG00000015285	WAS	54	1	group01	up	0.371
ENSG00000015475	BID	19	1	group01	down	-0.465
ENSG00000017427	IGF1	6	1	group01	up	0.773
ENSG00000018408	WWTR1	13	1	group01	down	-4.5
ENSG00000019582	CD74	48	1	group01	up	1.04
ENSG00000019991	HGF	73	1	group01	up	0.691
ENSG00000022556	NLRP2	4	1	group01	down	-1.59
ENSG00000023171	GRAMD1B	8	1	group01	up	0.485
ENSG00000023330	ALAS1	57	1	group01	down	-0.81
ENSG00000025434	NR1H3	55	1	group01	down	-1.01
ENSG00000026025	VIM	92	1	group01	down	-0.281
ENSG00000026508	CD44	55	1	group01	down	-0.688
ENSG00000026751	SLAMF7	4	1	group01	down	-1.87
ENSG00000027697	IFNGR1	19	1	group01	up	0.619
ENSG00000028137	TNFRSF1B	33	1	group01	up	0.722
ENSG00000029559	IBSP	11	1	group01	down	-2.76
ENSG00000030582	GRN	29	1	group01	up	0.318
ENSG00000032742	IFT88	18	1	group01	up	0.779
ENSG00000033867	SLC4A7	11	1	group01	down	-0.294
ENSG00000035720	STAP1	7	1	group01	up	0.83
ENSG00000036672	USP2	63	1	group01	down	-0.732
ENSG00000044115	CTNNA1	62	1	group01	up	0.187
ENSG00000048471	SNX29	2	1	group01	up	0.344
ENSG00000049089	COL9A2	8	1	group01	down	-0.33
ENSG00000049449	RCN1	28	1	group01	down	-0.229
ENSG00000049883	PTCD2	6	1	group01	down	-0.326
ENSG00000051128	HOMER3	22	1	group01	up	0.48
ENSG00000053918	KCNQ1	29	1	group01	up	0.335
ENSG00000055332	EIF2AK2	33	1	group01	up	0.513
ENSG00000055732	MCOLN3	12	1	group01	up	0.239
ENSG00000056558	TRAF1	57	1	group01	down	-2.55
ENSG00000058404	CAMK2B	67	1	group01	down	-3.48
ENSG00000058668	ATP2B4	53	1	group01	down	-0.634
ENSG00000059145	UNKL	25	1	group01	down	-1.55
ENSG00000061676	NCKAP1	55	1	group01	down	-0.616
ENSG00000064042	LIMCH1	9	1	group01	up	0.574
ENSG00000067182	TNFRSF1A	75	1	group01	up	0.396
ENSG00000067836	ROGDI	4	1	group01	down	-0.684
ENSG00000068615	REEP1	6	1	group01	down	-1.37
ENSG00000068697	LAPTM4A	14	1	group01	up	0.238
ENSG00000069493	CLEC2D	22	1	group01	down	-0.701
ENSG00000071054	MAP4K4	26	1	group01	up	0.181
ENSG00000072071	ADGRL1	10	1	group01	down	-0.636
ENSG00000072121	ZFYVE26	7	1	group01	up	0.23
ENSG00000072274	TFRC	88	1	group01	down	-0.582
ENSG00000072694	FCGR2B	5	1	group01	up	0.907
ENSG00000072736	NFATC3	3	1	group01	up	0.728
ENSG00000072840	EVC	1	1	group01	up	0.756
ENSG00000073060	SCARB1	9	1	group01	up	0.236
ENSG00000073737	DHRS9	4	1	group01	up	0.738
ENSG00000073803	MAP3K13	3	1	group01	up	1.08
ENSG00000073849	ST6GAL1	2	1	group01	down	-0.586
ENSG00000074660	SCARF1	9	1	group01	down	-0.531
ENSG00000075218	GTSE1	45	1	group01	down	-1.75
ENSG00000076356	PLXNA2	17	1	group01	up	0.468
ENSG00000076641	PAG1	48	1	group01	up	0.27
ENSG00000076716	GPC4	18	1	group01	down	-4.74
ENSG00000077044	DGKD	1	1	group01	up	0.463
ENSG00000079337	RAPGEF3	16	1	group01	down	-1.76
ENSG00000079819	EPB41L2	22	1	group01	down	-0.691
ENSG00000080189	SLC35C2	27	1	group01	down	-0.244
ENSG00000080845	DLGAP4	12	1	group01	down	-0.314
ENSG00000081237	PTPRC	25	1	group01	up	0.407
ENSG00000082397	EPB41L3	24	1	group01	up	0.782
ENSG00000082781	ITGB5	60	1	group01	down	-0.603
ENSG00000083454	P2RX5	3	1	group01	down	-1.65
ENSG00000083799	CYLD	44	1	group01	down	-0.262
ENSG00000084070	SMAP2	105	1	group01	up	0.606
ENSG00000084444	FAM234B	9	1	group01	up	0.577
ENSG00000085063	CD59	21	1	group01	up	0.717
ENSG00000085117	CD82	25	1	group01	down	-0.824
ENSG00000085563	ABCB1	131	1	group01	down	-1.16
ENSG00000085832	EPS15	117	1	group01	up	0.262
ENSG00000086730	LAT2	4	1	group01	up	0.269
ENSG00000087095	NLK	54	1	group01	up	0.21
ENSG00000087245	MMP2	26	1	group01	up	0.369
ENSG00000088827	SIGLEC1	1	1	group01	up	1.3
ENSG00000090013	BLVRB	1	1	group01	up	0.626
ENSG00000090104	RGS1	24	1	group01	down	-2.22
ENSG00000090659	CD209	23	1	group01	up	1.06
ENSG00000090674	MCOLN1	2	1	group01	up	0.4
ENSG00000090776	EFNB1	54	1	group01	down	-0.826
ENSG00000090863	GLG1	27	1	group01	down	-0.21
ENSG00000091106	NLRC4	7	1	group01	up	0.9
ENSG00000091409	ITGA6	26	1	group01	down	-1.51
ENSG00000092531	SNAP23	35	1	group01	up	0.406
ENSG00000092820	EZR	110	1	group01	up	0.452
ENSG00000095585	BLNK	37	1	group01	up	0.676
ENSG00000095970	TREM2	8	1	group01	down	-2.15
ENSG00000096968	JAK2	512	1	group01	down	-0.77
ENSG00000096996	IL12RB1	6	1	group01	up	0.495
ENSG00000097007	ABL1	535	1	group01	up	0.229
ENSG00000099250	NRP1	50	1	group01	up	0.833
ENSG00000099331	MYO9B	219	1	group01	up	0.348
ENSG00000100060	MFNG	4	1	group01	up	0.844
ENSG00000100234	TIMP3	12	1	group01	down	-3.56
ENSG00000100280	AP1B1	133	1	group01	up	0.218
ENSG00000100321	SYNGR1	2	1	group01	down	-1.46
ENSG00000100592	DAAM1	8	1	group01	up	0.305
ENSG00000100599	RIN3	21	1	group01	up	0.335
ENSG00000100600	LGMN	30	1	group01	up	1.12
ENSG00000100647	SUSD6	1	1	group01	down	-0.292
ENSG00000100767	PAPLN	31	1	group01	down	-1.26
ENSG00000100934	SEC23A	172	1	group01	up	0.281
ENSG00000100985	MMP9	17	1	group01	up	0.383
ENSG00000101017	CD40	32	1	group01	down	-0.583
ENSG00000101160	CTSZ	54	1	group01	up	0.801
ENSG00000101194	SLC17A9	2	1	group01	up	0.258
ENSG00000101197	BIRC7	49	1	group01	up	0.428
ENSG00000101290	CDS2	20	1	group01	up	0.193
ENSG00000101439	CST3	2	1	group01	up	0.626
ENSG00000102100	SLC35A2	28	1	group01	down	-0.235
ENSG00000102265	TIMP1	7	1	group01	up	0.767
ENSG00000102359	SRPX2	2	1	group01	down	-2.21
ENSG00000102575	ACP5	11	1	group01	up	0.345
ENSG00000102755	FLT1	434	1	group01	down	-1.47
ENSG00000102996	MMP15	5	1	group01	up	0.669
ENSG00000103222	ABCC1	125	1	group01	down	-0.453
ENSG00000103313	MEFV	34	1	group01	down	-0.862
ENSG00000103569	AQP9	71	1	group01	down	-3.22
ENSG00000104154	SLC30A4	28	1	group01	up	0.244
ENSG00000104341	LAPTM4B	14	1	group01	up	0.393
ENSG00000104894	CD37	9	1	group01	up	1.65
ENSG00000105088	OLFM2	7	1	group01	down	-2.63
ENSG00000105397	TYK2	417	1	group01	down	-0.327
ENSG00000105426	PTPRS	7	1	group01	down	-0.756
ENSG00000105464	GRIN2D	25	1	group01	up	0.685
ENSG00000105499	PLA2G4C	1	1	group01	up	0.347
ENSG00000105609	LILRB5	1	1	group01	up	1.18
ENSG00000106100	NOD1	18	1	group01	up	0.579
ENSG00000106123	EPHB6	19	1	group01	down	-2.92
ENSG00000106351	AGFG2	4	1	group01	down	-0.953
ENSG00000106366	SERPINE1	65	1	group01	down	-1.03
ENSG00000106392	C1GALT1	7	1	group01	up	0.33
ENSG00000106415	GLCCI1	2	1	group01	up	0.519
ENSG00000106868	SUSD1	2	1	group01	up	0.255
ENSG00000106952	TNFSF8	5	1	group01	up	2.15
ENSG00000107175	CREB3	52	1	group01	down	-0.3
ENSG00000107282	APBA1	21	1	group01	up	0.259
ENSG00000107331	ABCA2	63	1	group01	down	-0.605
ENSG00000107521	HPS1	5	1	group01	up	0.652
ENSG00000107736	CDH23	27	1	group01	down	-2.57
ENSG00000108433	GOSR2	46	1	group01	up	0.21
ENSG00000108523	RNF167	6	1	group01	down	-0.264
ENSG00000108582	CPD	9	1	group01	down	-0.387
ENSG00000108846	ABCC3	117	1	group01	down	-1.02
ENSG00000108960	MMD	8	1	group01	up	0.326
ENSG00000109046	WSB1	13	1	group01	up	0.236
ENSG00000109084	TMEM97	7	1	group01	down	-0.924
ENSG00000109654	TRIM2	10	1	group01	down	-1.75
ENSG00000109861	CTSC	59	1	group01	up	0.724
ENSG00000110079	MS4A4A	2	1	group01	up	1.35
ENSG00000110080	ST3GAL4	2	1	group01	down	-2.46
ENSG00000110330	BIRC2	106	1	group01	down	-0.223
ENSG00000110446	SLC15A3	11	1	group01	down	-0.595
ENSG00000110799	VWF	12	1	group01	down	-2.21
ENSG00000110852	CLEC2B	4	1	group01	up	0.308
ENSG00000110876	SELPLG	14	1	group01	up	1.17
ENSG00000110881	ASIC1	4	1	group01	up	1.19
ENSG00000111077	TNS2	53	1	group01	down	-0.713
ENSG00000111181	SLC6A12	4	1	group01	down	-1.73
ENSG00000111199	TRPV4	6	1	group01	up	1.45
ENSG00000111452	ADGRD1	3	1	group01	down	-1.51
ENSG00000111666	CHPT1	6	1	group01	up	0.362
ENSG00000111843	TMEM14C	1	1	group01	up	0.205
ENSG00000112149	CD83	8	1	group01	down	-0.498
ENSG00000112280	COL9A1	9	1	group01	down	-1.47
ENSG00000112367	FIG4	61	1	group01	up	0.308
ENSG00000112685	EXOC2	46	1	group01	up	0.2
ENSG00000113140	SPARC	11	1	group01	down	-0.828
ENSG00000113361	CDH6	6	1	group01	down	-6.31
ENSG00000113494	PRLR	5	1	group01	up	1.01
ENSG00000113532	ST8SIA4	14	1	group01	up	0.307
ENSG00000113645	WWC1	111	1	group01	up	1.58
ENSG00000113758	DBN1	66	1	group01	down	-2.59
ENSG00000114013	CD86	13	1	group01	up	0.852
ENSG00000114251	WNT5A	85	1	group01	down	-2.05
ENSG00000114374	USP9Y	54	1	group01	up	0.308
ENSG00000114473	IQCG	1	1	group01	up	0.421
ENSG00000114541	FRMD4B	15	1	group01	up	0.275
ENSG00000114737	CISH	31	1	group01	up	0.674
ENSG00000114770	ABCC5	109	1	group01	up	0.453
ENSG00000115008	IL1A	5	1	group01	down	-0.846
ENSG00000115084	SLC35F5	33	1	group01	up	0.295
ENSG00000115194	SLC30A3	22	1	group01	down	-4.83
ENSG00000115271	GCA	20	1	group01	up	0.333
ENSG00000115415	STAT1	139	1	group01	up	0.417
ENSG00000115525	ST3GAL5	5	1	group01	up	0.472
ENSG00000115594	IL1R1	13	1	group01	up	1.02
ENSG00000115884	SDC1	23	1	group01	down	-2.3
ENSG00000115935	WIPF1	49	1	group01	up	0.461
ENSG00000116688	MFN2	137	1	group01	down	-0.198
ENSG00000116711	PLA2G4A	39	1	group01	up	0.746
ENSG00000116741	RGS2	32	1	group01	down	-0.554
ENSG00000116774	OLFML3	2	1	group01	down	-0.921
ENSG00000117090	SLAMF1	31	1	group01	down	-1.51
ENSG00000117215	PLA2G2D	13	1	group01	up	3.11
ENSG00000117525	F3	1	1	group01	down	-1.06
ENSG00000117595	IRF6	12	1	group01	down	-0.584
ENSG00000118564	FBXL5	17	1	group01	up	0.719
ENSG00000118596	SLC16A7	1	1	group01	down	-0.375
ENSG00000118785	SPP1	46	1	group01	down	-0.57
ENSG00000118898	PPL	11	1	group01	down	-1.06
ENSG00000119326	CTNNAL1	27	1	group01	down	-0.797
ENSG00000120280	CXorf21	1	1	group01	up	0.787
ENSG00000120708	TGFBI	11	1	group01	up	0.361
ENSG00000120833	SOCS2	20	1	group01	up	0.812
ENSG00000120885	CLU	21	1	group01	down	-5.36
ENSG00000120889	TNFRSF10B	27	1	group01	down	-0.211
ENSG00000120896	SORBS3	37	1	group01	up	0.289
ENSG00000120899	PTK2B	62	1	group01	down	-0.278
ENSG00000121858	TNFSF10	9	1	group01	up	1.46
ENSG00000122574	WIPF3	2	1	group01	down	-1.8
ENSG00000122641	INHBA	28	1	group01	down	-2.71
ENSG00000122705	CLTA	78	1	group01	up	0.251
ENSG00000122986	HVCN1	3	1	group01	down	-0.381
ENSG00000123329	ARHGAP9	26	1	group01	up	0.737
ENSG00000123342	MMP19	5	1	group01	down	-0.766
ENSG00000123700	KCNJ2	13	1	group01	down	-1.48
ENSG00000124145	SDC4	21	1	group01	down	-0.785
ENSG00000124406	ATP8A1	31	1	group01	up	1.13
ENSG00000124479	NDP	3	1	group01	down	-3.62
ENSG00000124508	BTN2A2	8	1	group01	down	-0.646
ENSG00000125735	TNFSF14	4	1	group01	down	-2.36
ENSG00000125827	TMX4	7	1	group01	down	-0.572
ENSG00000126016	AMOT	28	1	group01	down	-0.653
ENSG00000126107	HECTD3	124	1	group01	up	0.329
ENSG00000126351	THRA	57	1	group01	down	-0.757
ENSG00000126860	EVI2A	2	1	group01	up	1.04
ENSG00000127527	EPS15L1	79	1	group01	up	0.245
ENSG00000127951	FGL2	30	1	group01	up	0.35
ENSG00000128342	LIF	1	1	group01	down	-2.09
ENSG00000128602	SMO	39	1	group01	down	-1.91
ENSG00000128791	TWSG1	3	1	group01	down	-0.266
ENSG00000128872	TMOD2	34	1	group01	up	0.337
ENSG00000129682	FGF13	2	1	group01	down	-1.99
ENSG00000130164	LDLR	35	1	group01	up	0.77
ENSG00000130303	BST2	3	1	group01	up	0.39
ENSG00000130340	SNX9	42	1	group01	up	0.455
ENSG00000130475	FCHO1	68	1	group01	down	-0.43
ENSG00000130592	LSP1	22	1	group01	down	-2.07
ENSG00000130775	THEMIS2	1	1	group01	up	0.458
ENSG00000131037	EPS8L1	1	1	group01	up	0.704
ENSG00000131236	CAP1	133	1	group01	up	0.195
ENSG00000131370	SH3BP5	11	1	group01	up	0.745
ENSG00000131378	RFTN1	5	1	group01	down	-1.37
ENSG00000131504	DIAPH1	76	1	group01	up	0.219
ENSG00000131724	IL13RA1	2	1	group01	up	0.194
ENSG00000131873	CHSY1	9	1	group01	up	0.454
ENSG00000132109	TRIM21	67	1	group01	up	0.318
ENSG00000132274	TRIM22	2	1	group01	up	0.689
ENSG00000132357	CARD6	1	1	group01	up	0.446
ENSG00000132386	SERPINF1	26	1	group01	up	0.971
ENSG00000132530	XAF1	6	1	group01	up	0.847
ENSG00000132718	SYT11	6	1	group01	down	-0.512
ENSG00000132970	WASF3	20	1	group01	up	0.875
ENSG00000133026	MYH10	290	1	group01	down	-1.73
ENSG00000133424	LARGE1	4	1	group01	down	-1.72
ENSG00000133789	SWAP70	6	1	group01	up	0.179
ENSG00000133816	MICAL2	135	1	group01	up	0.688
ENSG00000134321	RSAD2	2	1	group01	up	0.926
ENSG00000134871	COL4A2	26	1	group01	down	-0.726
ENSG00000135047	CTSL	88	1	group01	up	1.11
ENSG00000135048	CEMIP2	1	1	group01	up	0.85
ENSG00000135334	AKIRIN2	7	1	group01	up	0.286
ENSG00000135424	ITGA7	15	1	group01	up	0.687
ENSG00000135596	MICAL1	145	1	group01	up	0.198
ENSG00000135604	STX11	92	1	group01	down	-0.83
ENSG00000135631	RAB11FIP5	9	1	group01	up	0.487
ENSG00000135636	DYSF	13	1	group01	up	0.711
ENSG00000135678	CPM	14	1	group01	down	-0.707
ENSG00000135775	COG2	12	1	group01	up	0.176
ENSG00000135862	LAMC1	19	1	group01	down	-0.361
ENSG00000136040	PLXNC1	1	1	group01	down	-1.62
ENSG00000136044	APPL2	40	1	group01	up	0.555
ENSG00000136068	FLNB	205	1	group01	down	-1.34
ENSG00000136098	NEK3	4	1	group01	up	0.479
ENSG00000136156	ITM2B	11	1	group01	up	0.581
ENSG00000136158	SPRY2	42	1	group01	down	-0.369
ENSG00000136167	LCP1	210	1	group01	down	-0.282
ENSG00000136235	GPNMB	2	1	group01	up	0.932
ENSG00000136689	IL1RN	1	1	group01	down	-3.44
ENSG00000136840	ST6GALNAC4	1	1	group01	down	-0.53
ENSG00000136856	SLC2A8	56	1	group01	up	0.355
ENSG00000136943	CTSV	71	1	group01	down	-2
ENSG00000136960	ENPP2	12	1	group01	up	0.606
ENSG00000137135	ARHGEF39	2	1	group01	down	-1.67
ENSG00000137161	CNPY3	6	1	group01	up	0.254
ENSG00000137265	IRF4	18	1	group01	up	0.835
ENSG00000137266	SLC22A23	5	1	group01	up	0.308
ENSG00000137474	MYO7A	164	1	group01	up	0.371
ENSG00000137496	IL18BP	1	1	group01	up	0.551
ENSG00000137563	GGH	7	1	group01	down	-0.992
ENSG00000137673	MMP7	19	1	group01	down	-7.85
ENSG00000137752	CASP1	93	1	group01	up	0.821
ENSG00000137804	NUSAP1	7	1	group01	down	-1.04
ENSG00000137976	DNASE2B	6	1	group01	up	0.739
ENSG00000138101	DTNB	38	1	group01	up	0.491
ENSG00000138185	ENTPD1	13	1	group01	down	-0.996
ENSG00000138448	ITGAV	29	1	group01	down	-0.435
ENSG00000138449	SLC40A1	2	1	group01	up	0.513
ENSG00000138604	GLCE	8	1	group01	up	0.373
ENSG00000138623	SEMA7A	18	1	group01	down	-1.85
ENSG00000138642	HERC6	252	1	group01	up	0.849
ENSG00000138646	HERC5	260	1	group01	up	0.542
ENSG00000138674	SEC31A	79	1	group01	up	0.208
ENSG00000138678	GPAT3	30	1	group01	up	1.36
ENSG00000138744	NAAA	9	1	group01	up	0.281
ENSG00000138867	GUCD1	9	1	group01	down	-0.238
ENSG00000139178	C1RL	16	1	group01	up	0.477
ENSG00000139182	CLSTN3	1	1	group01	down	-2.65
ENSG00000139370	SLC15A4	10	1	group01	up	0.394
ENSG00000139567	ACVRL1	44	1	group01	up	1.02
ENSG00000139626	ITGB7	47	1	group01	down	-2.51
ENSG00000139734	DIAPH3	65	1	group01	down	-1.56
ENSG00000140022	STON2	36	1	group01	up	1.42
ENSG00000140379	BCL2A1	48	1	group01	down	-0.738
ENSG00000140391	TSPAN3	11	1	group01	down	-0.289
ENSG00000140479	PCSK6	1	1	group01	up	1.02
ENSG00000140497	SCAMP2	14	1	group01	up	0.294
ENSG00000140545	MFGE8	1	1	group01	down	-0.864
ENSG00000140575	IQGAP1	142	1	group01	up	0.431
ENSG00000140939	NOL3	9	1	group01	up	0.499
ENSG00000141012	GALNS	9	1	group01	down	-0.498
ENSG00000141198	TOM1L1	42	1	group01	up	0.723
ENSG00000141429	GALNT1	2	1	group01	down	-0.376
ENSG00000141480	ARRB2	137	1	group01	up	0.272
ENSG00000141503	MINK1	22	1	group01	down	-1.07
ENSG00000141542	RAB40B	69	1	group01	down	-1.28
ENSG00000141576	RNF157	2	1	group01	down	-0.781
ENSG00000141753	IGFBP4	4	1	group01	up	0.485
ENSG00000141968	VAV1	69	1	group01	up	0.257
ENSG00000141985	SH3GL1	60	1	group01	up	0.232
ENSG00000142089	IFITM3	2	1	group01	up	1.38
ENSG00000142197	DOP1B	13	1	group01	down	-0.287
ENSG00000142512	SIGLEC10	7	1	group01	down	-1
ENSG00000142798	HSPG2	54	1	group01	down	-1.97
ENSG00000143126	CELSR2	13	1	group01	up	0.741
ENSG00000143226	FCGR2A	17	1	group01	up	0.897
ENSG00000143333	RGS16	13	1	group01	down	-1.47
ENSG00000143369	ECM1	8	1	group01	down	-1.06
ENSG00000143382	ADAMTSL4	22	1	group01	up	1.91
ENSG00000143384	MCL1	79	1	group01	up	0.261
ENSG00000143387	CTSK	44	1	group01	up	1.47
ENSG00000143549	TPM3	128	1	group01	up	0.248
ENSG00000143630	HCN3	11	1	group01	down	-0.494
ENSG00000143786	CNIH3	19	1	group01	down	-0.82
ENSG00000144455	SUMF1	7	1	group01	down	-0.298
ENSG00000144668	ITGA9	19	1	group01	down	-0.436
ENSG00000144791	LIMD1	26	1	group01	up	0.392
ENSG00000145107	TM4SF19	3	1	group01	down	-0.922
ENSG00000145349	CAMK2D	73	1	group01	down	-0.432
ENSG00000145675	PIK3R1	92	1	group01	up	0.229
ENSG00000145882	PCYOX1L	4	1	group01	down	-0.95
ENSG00000146038	DCDC2	9	1	group01	down	-0.809
ENSG00000146063	TRIM41	44	1	group01	down	-0.331
ENSG00000146072	TNFRSF21	8	1	group01	down	-2.35
ENSG00000146094	DOK3	20	1	group01	up	0.349
ENSG00000146409	SLC18B1	1	1	group01	up	1.37
ENSG00000146676	PURB	9	1	group01	down	-0.247
ENSG00000146833	TRIM4	25	1	group01	up	0.293
ENSG00000146859	TMEM140	2	1	group01	down	-0.41
ENSG00000146938	NLGN4X	14	1	group01	up	2.34
ENSG00000147044	CASK	150	1	group01	up	0.638
ENSG00000147065	MSN	124	1	group01	up	0.165
ENSG00000147443	DOK2	16	1	group01	up	1.27
ENSG00000147485	PXDNL	4	1	group01	down	-2.81
ENSG00000147912	FBXO10	14	1	group01	up	0.273
ENSG00000148180	GSN	45	1	group01	down	-0.589
ENSG00000148288	GBGT1	1	1	group01	up	0.313
ENSG00000148702	HABP2	38	1	group01	up	1.69
ENSG00000148841	ITPRIP	4	1	group01	down	-0.657
ENSG00000148848	ADAM12	17	1	group01	down	-2.93
ENSG00000148908	RGS10	9	1	group01	up	0.673
ENSG00000149131	SERPING1	22	1	group01	up	1.21
ENSG00000149380	P4HA3	13	1	group01	down	-1.4
ENSG00000149577	SIDT2	4	1	group01	up	0.349
ENSG00000149930	TAOK2	7	1	group01	down	-0.419
ENSG00000150337	FCGR1A	16	1	group01	up	0.671
ENSG00000150394	CDH8	11	1	group01	up	2.06
ENSG00000150551	LYPD1	2	1	group01	down	-2.25
ENSG00000150681	RGS18	22	1	group01	up	0.787
ENSG00000150764	DIXDC1	8	1	group01	down	-2.15
ENSG00000150967	ABCB9	95	1	group01	down	-1.74
ENSG00000150977	RILPL2	2	1	group01	down	-0.397
ENSG00000151151	IPMK	3	1	group01	down	-0.397
ENSG00000151320	AKAP6	6	1	group01	down	-1.01
ENSG00000151388	ADAMTS12	2	1	group01	up	0.923
ENSG00000151491	EPS8	34	1	group01	up	0.593
ENSG00000151704	KCNJ1	7	1	group01	down	-2.93
ENSG00000151914	DST	24	1	group01	up	0.482
ENSG00000152056	AP1S3	61	1	group01	down	-1.22
ENSG00000152127	MGAT5	3	1	group01	up	0.266
ENSG00000152270	PDE3B	14	1	group01	down	-0.349
ENSG00000152484	USP12	28	1	group01	down	-0.292
ENSG00000152767	FARP1	7	1	group01	up	0.346
ENSG00000153071	DAB2	67	1	group01	up	1.35
ENSG00000153094	BCL2L11	28	1	group01	down	-0.891
ENSG00000153317	ASAP1	120	1	group01	up	0.447
ENSG00000153551	CMTM7	3	1	group01	up	0.295
ENSG00000153561	RMND5A	16	1	group01	down	-0.496
ENSG00000153721	CNKSR3	4	1	group01	down	-1.72
ENSG00000153815	CMIP	4	1	group01	up	0.685
ENSG00000153823	PID1	1	1	group01	up	1.57
ENSG00000153898	MCOLN2	1	1	group01	down	-1.03
ENSG00000153936	HS2ST1	19	1	group01	up	0.476
ENSG00000155189	AGPAT5	36	1	group01	down	-0.661
ENSG00000155254	MARVELD1	1	1	group01	down	-0.254
ENSG00000155324	GRAMD2B	5	1	group01	down	-0.683
ENSG00000155629	PIK3AP1	18	1	group01	down	-0.235
ENSG00000155659	VSIG4	16	1	group01	up	0.536
ENSG00000155926	SLA	8	1	group01	up	0.751
ENSG00000155962	CLIC2	8	1	group01	down	-0.73
ENSG00000156050	FAM161B	7	1	group01	up	0.304
ENSG00000156687	UNC5D	8	1	group01	down	-5.13
ENSG00000157087	ATP2B2	88	1	group01	down	-4.55
ENSG00000157107	FCHO2	80	1	group01	up	0.343
ENSG00000157150	TIMP4	7	1	group01	down	-1.24
ENSG00000157227	MMP14	16	1	group01	down	-0.723
ENSG00000157510	AFAP1L1	10	1	group01	down	-1.42
ENSG00000157593	SLC35B2	29	1	group01	up	0.227
ENSG00000157601	MX1	163	1	group01	up	0.972
ENSG00000157827	FMNL2	13	1	group01	up	0.308
ENSG00000157978	LDLRAP1	32	1	group01	down	-0.515
ENSG00000158023	WDR66	1	1	group01	down	-1.27
ENSG00000158201	ABHD3	7	1	group01	up	0.313
ENSG00000158481	CD1C	1	1	group01	down	-0.661
ENSG00000158485	CD1B	16	1	group01	down	-0.683
ENSG00000158488	CD1E	5	1	group01	down	-1.64
ENSG00000158669	GPAT4	30	1	group01	down	-0.188
ENSG00000158869	FCER1G	8	1	group01	up	0.31
ENSG00000159189	C1QC	6	1	group01	up	0.364
ENSG00000159212	CLIC6	8	1	group01	down	-1.28
ENSG00000159346	ADIPOR1	18	1	group01	up	0.271
ENSG00000159618	ADGRG5	18	1	group01	down	-1.64
ENSG00000159840	ZYX	40	1	group01	up	0.368
ENSG00000160219	GAB3	14	1	group01	up	0.539
ENSG00000160255	ITGB2	65	1	group01	down	-0.838
ENSG00000160326	SLC2A6	25	1	group01	down	-0.941
ENSG00000161202	DVL3	171	1	group01	down	-0.379
ENSG00000161791	FMNL3	12	1	group01	down	-0.328
ENSG00000162430	SELENON	4	1	group01	down	-1.48
ENSG00000162493	PDPN	2	1	group01	down	-1.05
ENSG00000162618	ADGRL4	4	1	group01	up	1.24
ENSG00000162704	ARPC5	87	1	group01	up	0.294
ENSG00000162745	OLFML2B	2	1	group01	up	1.22
ENSG00000162896	PIGR	2	1	group01	down	-2.31
ENSG00000162946	DISC1	39	1	group01	up	0.732
ENSG00000163131	CTSS	81	1	group01	up	0.607
ENSG00000163235	TGFA	11	1	group01	up	0.413
ENSG00000163359	COL6A3	12	1	group01	down	-0.664
ENSG00000163362	INAVA	20	1	group01	down	-2.01
ENSG00000163389	POGLUT1	6	1	group01	down	-0.304
ENSG00000163507	CIP2A	9	1	group01	down	-0.523
ENSG00000163536	SERPINI1	17	1	group01	down	-1.76
ENSG00000163599	CTLA4	14	1	group01	up	2.47
ENSG00000163606	CD200R1	2	1	group01	up	1.74
ENSG00000163697	APBB2	5	1	group01	down	-0.519
ENSG00000163788	SNRK	3	1	group01	up	0.471
ENSG00000163814	CDCP1	5	1	group01	up	0.55
ENSG00000163815	CLEC3B	4	1	group01	up	0.662
ENSG00000163840	DTX3L	22	1	group01	up	0.692
ENSG00000163879	DNALI1	4	1	group01	up	1.99
ENSG00000163933	RFT1	9	1	group01	down	-0.312
ENSG00000163975	MELTF	2	1	group01	down	-1.48
ENSG00000164199	ADGRV1	9	1	group01	up	1.34
ENSG00000164692	COL1A2	38	1	group01	down	-1.62
ENSG00000164713	BRI3	2	1	group01	up	0.495
ENSG00000164877	MICALL2	126	1	group01	down	-1.88
ENSG00000164930	FZD6	44	1	group01	up	1.33
ENSG00000164935	DCSTAMP	1	1	group01	down	-2.65
ENSG00000165025	SYK	485	1	group01	up	0.51
ENSG00000165195	PIGA	69	1	group01	up	0.413
ENSG00000165240	ATP7A	78	1	group01	up	0.265
ENSG00000165272	AQP3	66	1	group01	down	-1.15
ENSG00000165490	DDIAS	1	1	group01	down	-1.72
ENSG00000165617	DACT1	6	1	group01	down	-1.32
ENSG00000165879	FRAT1	3	1	group01	up	0.543
ENSG00000165959	CLMN	124	1	group01	up	0.454
ENSG00000166106	ADAMTS15	1	1	group01	down	-2.98
ENSG00000166128	RAB8B	85	1	group01	up	0.345
ENSG00000166145	SPINT1	11	1	group01	down	-1.38
ENSG00000166278	C2	32	1	group01	up	0.406
ENSG00000166341	DCHS1	24	1	group01	down	-0.54
ENSG00000166710	B2M	55	1	group01	up	0.38
ENSG00000166866	MYO1A	169	1	group01	up	2.18
ENSG00000166881	NEMP1	8	1	group01	down	-0.443
ENSG00000166900	STX3	96	1	group01	up	0.551
ENSG00000167207	NOD2	25	1	group01	up	1.27
ENSG00000167261	DPEP2	4	1	group01	up	0.398
ENSG00000167363	FN3K	1	1	group01	up	0.633
ENSG00000167642	SPINT2	26	1	group01	up	0.716
ENSG00000167693	NXN	11	1	group01	down	-0.85
ENSG00000167850	CD300C	3	1	group01	down	-0.526
ENSG00000167895	TMC8	1	1	group01	up	0.522
ENSG00000167925	GHDC	1	1	group01	up	0.515
ENSG00000168334	XIRP1	1	1	group01	down	-0.845
ENSG00000168394	TAP1	120	1	group01	down	-0.256
ENSG00000168591	TMUB2	2	1	group01	up	0.236
ENSG00000168685	IL7R	22	1	group01	down	-1.92
ENSG00000169087	HSPBAP1	11	1	group01	up	0.333
ENSG00000169105	CHST14	9	1	group01	up	0.346
ENSG00000169220	RGS14	11	1	group01	up	1.42
ENSG00000169252	ADRB2	105	1	group01	up	1.22
ENSG00000169291	SHE	5	1	group01	up	0.598
ENSG00000169432	SCN9A	31	1	group01	up	1.12
ENSG00000169439	SDC2	30	1	group01	down	-0.653
ENSG00000169442	CD52	1	1	group01	down	-2.16
ENSG00000169504	CLIC4	26	1	group01	down	-0.356
ENSG00000169641	LUZP1	23	1	group01	up	0.239
ENSG00000169896	ITGAM	10	1	group01	down	-0.723
ENSG00000170275	CRTAP	15	1	group01	up	0.459
ENSG00000170396	ZNF804A	1	1	group01	down	-0.245
ENSG00000170458	CD14	19	1	group01	up	0.959
ENSG00000170542	SERPINB9	30	1	group01	down	-0.857
ENSG00000170571	EMB	2	1	group01	down	-1.07
ENSG00000171094	ALK	50	1	group01	up	1.71
ENSG00000171115	GIMAP8	2	1	group01	up	0.961
ENSG00000171208	NETO2	10	1	group01	down	-0.47
ENSG00000171310	CHST11	8	1	group01	down	-0.894
ENSG00000171502	COL24A1	7	1	group01	up	0.726
ENSG00000171603	CLSTN1	17	1	group01	down	-0.436
ENSG00000171621	SPSB1	22	1	group01	down	-1.8
ENSG00000171914	TLN2	14	1	group01	down	-0.56
ENSG00000172037	LAMB2	17	1	group01	up	1.35
ENSG00000172243	CLEC7A	19	1	group01	up	0.299
ENSG00000172270	BSG	43	1	group01	down	-0.435
ENSG00000172322	CLEC12A	10	1	group01	down	-1.47
ENSG00000172349	IL16	42	1	group01	up	0.558
ENSG00000172543	CTSW	28	1	group01	down	-0.499
ENSG00000172575	RASGRP1	1	1	group01	down	-2.2
ENSG00000172725	CORO1B	68	1	group01	up	0.258
ENSG00000172765	TMCC1	7	1	group01	up	0.57
ENSG00000173083	HPSE	8	1	group01	up	0.891
ENSG00000173200	PARP15	3	1	group01	up	0.818
ENSG00000173372	C1QA	11	1	group01	up	0.71
ENSG00000173391	OLR1	14	1	group01	down	-2.46
ENSG00000173511	VEGFB	7	1	group01	up	0.364
ENSG00000173530	TNFRSF10D	13	1	group01	down	-0.368
ENSG00000173546	CSPG4	5	1	group01	down	-3.58
ENSG00000173757	STAT5B	103	1	group01	up	0.192
ENSG00000174080	CTSF	47	1	group01	down	-7.61
ENSG00000175040	CHST2	5	1	group01	down	-0.805
ENSG00000175445	LPL	5	1	group01	down	-1.42
ENSG00000175505	CLCF1	1	1	group01	down	-0.812
ENSG00000175697	GPR156	15	1	group01	down	-1.26
ENSG00000175782	SLC35E3	9	1	group01	down	-0.359
ENSG00000175866	BAIAP2	24	1	group01	up	0.709
ENSG00000175938	ORAI3	2	1	group01	up	0.456
ENSG00000176087	SLC35A4	24	1	group01	up	0.18
ENSG00000176182	MYPOP	3	1	group01	down	-0.547
ENSG00000176658	MYO1D	175	1	group01	up	1.3
ENSG00000176771	NCKAP5	1	1	group01	up	0.613
ENSG00000176853	FAM91A1	9	1	group01	up	0.208
ENSG00000177575	CD163	5	1	group01	up	1.06
ENSG00000177791	MYOZ1	8	1	group01	down	-3.56
ENSG00000178562	CD28	11	1	group01	up	1.3
ENSG00000178726	THBD	1	1	group01	up	2.08
ENSG00000178789	CD300LB	2	1	group01	down	-0.644
ENSG00000178996	SNX18	14	1	group01	up	0.639
ENSG00000179344	HLA-DQB1	6	1	group01	up	1.41
ENSG00000180104	EXOC3	58	1	group01	up	0.305
ENSG00000180340	FZD2	46	1	group01	up	0.649
ENSG00000180509	KCNE1	4	1	group01	down	-1.98
ENSG00000181915	ADO	1	1	group01	down	-0.444
ENSG00000182307	C8orf33	11	1	group01	down	-0.247
ENSG00000182326	C1S	41	1	group01	up	0.905
ENSG00000182511	FES	26	1	group01	up	0.742
ENSG00000182575	NXPH3	1	1	group01	down	-0.779
ENSG00000182578	CSF1R	435	1	group01	up	0.436
ENSG00000182612	TSPAN10	2	1	group01	up	1.26
ENSG00000182985	CADM1	4	1	group01	down	-1.86
ENSG00000183020	AP2A2	90	1	group01	up	0.465
ENSG00000183087	GAS6	4	1	group01	up	0.526
ENSG00000183486	MX2	154	1	group01	up	1.4
ENSG00000183580	FBXL7	17	1	group01	down	-2.74
ENSG00000183718	TRIM52	1	1	group01	up	0.358
ENSG00000184047	DIABLO	17	1	group01	down	-0.285
ENSG00000184060	ADAP2	95	1	group01	up	0.345
ENSG00000185070	FLRT2	4	1	group01	down	-0.968
ENSG00000185187	SIGIRR	2	1	group01	up	1
ENSG00000185189	NRBP2	2	1	group01	up	0.344
ENSG00000185201	IFITM2	3	1	group01	up	1.07
ENSG00000185361	TNFAIP8L1	1	1	group01	down	-0.817
ENSG00000185436	IFNLR1	5	1	group01	down	-2.17
ENSG00000185885	IFITM1	5	1	group01	up	1.6
ENSG00000186047	DLEU7	1	1	group01	down	-0.464
ENSG00000186174	BCL9L	2	1	group01	down	-0.412
ENSG00000186340	THBS2	9	1	group01	down	-1.23
ENSG00000186472	PCLO	3	1	group01	down	-0.771
ENSG00000186575	NF2	104	1	group01	down	-0.288
ENSG00000186635	ARAP1	91	1	group01	down	-0.165
ENSG00000186687	LYRM7	2	1	group01	down	-0.34
ENSG00000186815	TPCN1	3	1	group01	up	0.392
ENSG00000186818	LILRB4	4	1	group01	down	-2.39
ENSG00000186862	PDZD7	2	1	group01	down	-0.649
ENSG00000187498	COL4A1	26	1	group01	down	-0.995
ENSG00000187554	TLR5	2	1	group01	up	0.545
ENSG00000187676	B3GLCT	5	1	group01	down	-0.592
ENSG00000188060	RAB42	12	1	group01	up	0.801
ENSG00000188211	NCR3LG1	8	1	group01	down	-0.458
ENSG00000188906	LRRK2	681	1	group01	up	0.785
ENSG00000188921	HACD4	27	1	group01	up	0.8
ENSG00000189184	PCDH18	6	1	group01	up	1.13
ENSG00000196083	IL1RAP	8	1	group01	down	-0.397
ENSG00000196189	SEMA4A	16	1	group01	down	-0.638
ENSG00000196209	SIRPB2	1	1	group01	up	0.622
ENSG00000196329	GIMAP5	2	1	group01	up	0.613
ENSG00000196352	CD55	33	1	group01	down	-0.368
ENSG00000196428	TSC22D2	7	1	group01	down	-0.313
ENSG00000196586	MYO6	202	1	group01	down	-0.889
ENSG00000196611	MMP1	15	1	group01	up	1.32
ENSG00000196735	HLA-DQA1	52	1	group01	up	2.01
ENSG00000196872	KIAA1211L	1	1	group01	up	0.715
ENSG00000196878	LAMB3	16	1	group01	down	-1.61
ENSG00000196924	FLNA	249	1	group01	down	-0.654
ENSG00000196954	CASP4	70	1	group01	up	0.56
ENSG00000197093	GAL3ST4	5	1	group01	down	-2.05
ENSG00000197121	PGAP1	9	1	group01	down	-0.611
ENSG00000197136	PCNX3	2	1	group01	down	-0.169
ENSG00000197150	ABCB8	98	1	group01	down	-0.576
ENSG00000197461	PDGFA	16	1	group01	down	-0.587
ENSG00000197471	SPN	12	1	group01	down	-1.82
ENSG00000197535	MYO5A	303	1	group01	up	0.375
ENSG00000197586	ENTPD6	13	1	group01	up	0.296
ENSG00000197629	MPEG1	2	1	group01	up	1.16
ENSG00000197646	PDCD1LG2	17	1	group01	up	0.377
ENSG00000197746	PSAP	13	1	group01	up	0.423
ENSG00000197747	S100A10	19	1	group01	up	0.761
ENSG00000197893	NRAP	2	1	group01	down	-3.51
ENSG00000197943	PLCG2	70	1	group01	up	0.374
ENSG00000197948	FCHSD1	12	1	group01	up	0.517
ENSG00000197971	MBP	51	1	group01	up	0.685
ENSG00000198019	FCGR1B	3	1	group01	up	0.611
ENSG00000198053	SIRPA	26	1	group01	down	-0.26
ENSG00000198363	ASPH	12	1	group01	up	0.456
ENSG00000198467	TPM2	108	1	group01	down	-0.504
ENSG00000198502	HLA-DRB5	55	1	group01	up	1.08
ENSG00000198542	ITGBL1	27	1	group01	down	-3.36
ENSG00000198668	CALM1	474	1	group01	up	0.378
ENSG00000198722	UNC13B	8	1	group01	up	0.41
ENSG00000198736	MSRB1	3	1	group01	down	-0.336
ENSG00000198771	RCSD1	3	1	group01	up	0.253
ENSG00000198794	SCAMP5	6	1	group01	up	0.949
ENSG00000198825	INPP5F	35	1	group01	up	0.454
ENSG00000198836	OPA1	161	1	group01	down	-0.187
ENSG00000198898	CAPZA2	120	1	group01	up	0.22
ENSG00000198964	SGMS1	2	1	group01	up	1.21
ENSG00000203710	CR1	6	1	group01	up	1.46
ENSG00000204070	SYS1	8	1	group01	up	0.251
ENSG00000204252	HLA-DOA	22	1	group01	up	2.95
ENSG00000204287	HLA-DRA	59	1	group01	up	0.709
ENSG00000204379	XAGE1A	6	1	group01	down	-8.16
ENSG00000204472	AIF1	1	1	group01	up	0.384
ENSG00000205155	PSENEN	6	1	group01	down	-0.206
ENSG00000205336	ADGRG1	3	1	group01	down	-1.42
ENSG00000205726	ITSN1	131	1	group01	up	1.09
ENSG00000206291	HLA-DPA1	59	1	group01	up	0.822
ENSG00000206292	HLA-DOA	22	1	group01	up	1.79
ENSG00000206306	HLA-DRB1	52	1	group01	up	1.56
ENSG00000206452	HLA-C	34	1	group01	up	0.479
ENSG00000206492	GNL1	6	1	group01	down	-27.8
ENSG00000206505	HLA-A	32	1	group01	up	0.609
ENSG00000213699	SLC35F6	26	1	group01	up	0.301
ENSG00000213809	KLRK1	13	1	group01	up	0.74
ENSG00000213928	IRF9	3	1	group01	up	0.379
ENSG00000214063	TSPAN4	11	1	group01	up	0.444
ENSG00000215048	HLA-DPB1	45	1	group01	up	0.918
ENSG00000215788	TNFRSF25	6	1	group01	up	1.28
ENSG00000221963	APOL6	1	1	group01	up	0.696
ENSG00000223532	HLA-B	30	1	group01	up	0.404
ENSG00000223793	HLA-DQA2	47	1	group01	down	-1.13
ENSG00000223865	HLA-DPB1	48	1	group01	up	1.79
ENSG00000224103	HLA-DPA1	59	1	group01	up	1.46
ENSG00000224608	HLA-B	32	1	group01	up	1.85
ENSG00000225824	HLA-DQB1	41	1	group01	up	2.42
ENSG00000226260	HLA-DRA	52	1	group01	up	1.52
ENSG00000226264	HLA-DMB	25	1	group01	up	0.954
ENSG00000227500	SCAMP4	8	1	group01	up	0.243
ENSG00000227715	HLA-A	36	1	group01	up	0.313
ENSG00000227993	HLA-DRA	52	1	group01	up	1.34
ENSG00000228284	HLA-DQA1	7	1	group01	up	1.94
ENSG00000228964	HLA-B	30	1	group01	up	0.356
ENSG00000229074	HLA-DRB1	52	1	group01	up	1.95
ENSG00000229295	HLA-DPB1	10	1	group01	up	1.89
ENSG00000230254	HLA-E	29	1	group01	up	0.389
ENSG00000230463	HLA-DRB3	10	1	group01	up	2.01
ENSG00000230708	HLA-DPB1	10	1	group01	up	1.35
ENSG00000230763	HLA-DPB1	45	1	group01	up	2.83
ENSG00000231543	C2	9	1	group01	up	0.496
ENSG00000232062	HLA-DQA1	46	1	group01	up	2.3
ENSG00000232126	HLA-B	30	1	group01	up	0.622
ENSG00000232957	HLA-DOA	22	1	group01	up	2.07
ENSG00000234154	HLA-DMB	25	1	group01	up	1.09
ENSG00000234616	JRK	6	1	group01	down	-1.14
ENSG00000234729	AGER	4	1	group01	down	-0.757
ENSG00000234906	APOC2	8	1	group01	down	-1.84
ENSG00000236884	HLA-DRB1	52	1	group01	up	1.78
ENSG00000239697	TNFSF12	4	1	group01	up	0.501
ENSG00000241399	CD302	1	1	group01	up	0.497
ENSG00000242114	MTFP1	2	1	group01	down	-1.06
ENSG00000242361	HLA-DMA	23	1	group01	up	1.44
ENSG00000243056	EIF4EBP3	25	1	group01	up	0.698
ENSG00000243156	MICAL3	137	1	group01	down	-1.97
ENSG00000243215	HLA-DMA	23	1	group01	up	1.2
ENSG00000243414	TICAM2	10	1	group01	up	0.977
ENSG00000248905	FMN1	18	1	group01	up	0.646
ENSG00000250722	SELENOP	1	1	group01	up	0.882
ENSG00000253873	PCDHGA11	6	1	group01	down	-2.89
ENSG00000254415	SIGLEC14	3	1	group01	down	-0.297
ENSG00000258465	AL139011.2	10	1	group01	down	-0.624
ENSG00000259207	ITGB3	29	1	group01	down	-0.94
ENSG00000260314	MRC1	1	1	group01	up	1.03
ENSG00000261371	PECAM1	3	1	group01	up	0.759
ENSG00000262406	MMP12	1	1	group01	up	2.05
ENSG00000262418	PTPRC	25	1	group01	up	1.55
ENSG00000262655	SPON1	3	1	group01	down	-2.57
ENSG00000269190	FBXO17	11	1	group01	up	0.796
ENSG00000273749	CYFIP1	22	1	group01	up	0.233
ENSG00000273820	USP27X	3	1	group01	up	0.46
ENSG00000273850	PPP2R3B	5	1	group01	down	-0.607
ENSG00000273991	LILRB5	1	1	group01	up	1.2
ENSG00000274112	SMDT1	2	1	group01	up	0.232
ENSG00000274286	ADRA2B	2	1	group01	down	-6.85
ENSG00000274311	LILRB5	1	1	group01	up	1.14
ENSG00000274669	LILRB1	8	1	group01	down	-1.4
ENSG00000274935	LILRA1	3	1	group01	down	-2.02
ENSG00000275079	LPCAT1	2	1	group01	up	0.879
ENSG00000275463	LILRB2	10	1	group01	up	0.786
ENSG00000275730	LILRB4	4	1	group01	down	-2.52
ENSG00000275779	NTAN1	2	1	group01	up	0.298
ENSG00000275796	NLRP2	4	1	group01	down	-1.87
ENSG00000276042	LILRB4	4	1	group01	down	-0.883
ENSG00000276068	NAIP	3	1	group01	up	0.871
ENSG00000276231	PIK3R6	4	1	group01	up	0.632
ENSG00000276438	PPP2R3B	5	1	group01	down	-2.3
ENSG00000276452	LILRB1	7	1	group01	down	-2.26
ENSG00000276497	APBA1	1	1	group01	up	0.452
ENSG00000276798	LILRA4	2	1	group01	up	1.31
ENSG00000277111	PLEKHM1	4	1	group01	up	0.368
ENSG00000277414	LILRB5	1	1	group01	up	1.47
ENSG00000277751	LILRB2	9	1	group01	up	0.862
ENSG00000277807	LILRB1	8	1	group01	down	-1.32
ENSG00000278437	LILRB5	1	1	group01	up	1.2
ENSG00000278555	LILRB4	4	1	group01	down	-1.82
ENSG00000278613	NAIP	3	1	group01	up	1.18
ENSG00000280165	PCDH20	8	1	group01	down	-1.19
ENSG00000280618	CYFIP1	7	1	group01	up	0.431
ENSG00000280759	AP2A2	19	1	group01	up	0.711
