# Supplementary material for: TREM2 Alzheimer’s variant R47H causes similar transcriptional dysregulation to knockout, yet only subtle functional phenotypes in human iPSC-derived macrophages
Source: Alzheimers Res Ther. 2020 Nov 16;12:151. doi: 10.1186/s13195-020-00709-z (PMC7667762; doi:10.1186/s13195-020-00709-z)
Supplement: Supplementary file 5 — Additional file 5. Results of RNA-seq Ingenuity Pathways Analysis on TREM2 KO PPI groups. For each PPI group separate files give information about the genes assigned to that group (suffix “_Genes”), the predicted upstream regulators with Activation Z-score indicating whether the change mimics (+) or opposes (−) TREM2 KO transcriptional effects (suffix “_UpstreamAnalysis”), and the relationship of predicted upstream regulators to disease/functions (suffix “_RegulatorEffects”). [file 13195_2020_709_MOESM5_ESM.zip › TREM2_KO_IPA_Group1_RegulatorEffects.txt]

© 2000-2020 QIAGEN. All rights reserved.
ID	Consistency Score	Node Total	Regulator Total	Regulators	Target Total	Target Molecules in Dataset	Disease & Function Total	Diseases & Functions	Known Regulator-Disease/Function Relationship
1	12.095	14	5	B2M,IFN Beta,IFNA2,Ifnar,IKZF2	7	CASP1,CD74,DIABLO,HLA-A,HLA-E,STAT1,TNFSF10	2	Cytotoxicity of leukocytes,Cytotoxicity of lymphatic system cells	20% (2/10)
2	11.932	37	5	B2M,CIITA,Ifnar,IKZF2,IRF1	27	BTN2A2,CASP1,CD28,CD40,CD74,CD86,CTSS,EIF2AK2,FCER1G,HLA-A,HLA-DMA,HLA-DOA,HLA-DQA1,HLA-DQB1,HLA-DRB1,HLA-E,IFNGR1,IL12RB1,IL1R1,IRF4,PDCD1LG2,RSAD2,SPP1,STAT1,TAP1,TNFSF10,TRIM21	5	Cell death of T lymphocytes,Cytotoxicity of leukocytes,Cytotoxicity of lymphatic system cells,Differentiation of T lymphocytes,Immune response of cells	32% (8/25)
3	4.359	27	6	CRP,Fibrinogen,GLIS2,MMP2,NCSTN,RETN	19	AGER,CD14,CD40,CD44,CX3CL1,F3,FCER1G,FCGR2A,FCGR2B,IL1RN,ITGAM,LDLR,LPL,MMP1,MMP14,SERPINE1,SPARC,SPP1,TNFSF10	2	Atherosclerosis,Deterioration of connective tissue	33% (4/12)
4	3.900	25	3	IL21,MAPK1,PARP1	19	ADAM12,CASP1,CASP4,CD28,CD86,CTLA4,IGF1,IL1RN,ITGAL,ITGAV,ITGB3,KLRC4-KLRK1/KLRK1,MBP,MMP2,PTPRC,SERPINE1,SPP1,STAT1,TNFRSF1B	3	Binding of connective tissue cells,Endotoxemia,Stimulation of T lymphocytes	33% (3/9)
5	3.333	13	2	MEOX2,PARP9	9	CD74,F3,HLA-DQA1,HLA-DQB1,HLA-E,ITGAV,ITGB3,ITGB5,STAT1	2	Attachment of cells,Viral Infection	25% (1/4)
6	2.345	27	3	CRP,Fibrinogen,OGA	22	AGER,APOC2,CD14,CD40,CD44,CD55,F3,IGF1,IL1RN,ITGAM,LPL,MMP14,PIK3R1,PLA2G4A,SERPINE1,TGFA,THRA,TIMP1,TIMP3,TNFSF10,VIM,WWTR1	2	Atherosclerosis,Release of eicosanoid	33% (2/6)
7	2.121	23	4	GHR,POR,PSEN1,SPI1	18	BSG,BTK,CD74,CISH,FCGR2B,HLA-DMA,HLA-DQA1,IGF1,IL7R,IRF4,ITGB2,MBP,PIK3R1,PTPRC,RSAD2,SOCS2,STAT1,VAV1	1	Differentiation of T lymphocytes	25% (1/4)
8	1.512	10	2	NRG1,PARP1	7	IGF1,ITGAL,ITGAM,ITGAV,ITGB3,MMP2,PLAUR	1	Binding of connective tissue cells	0% (0/2)
9	0.800	27	1	FAS	25	AGER,BIRC2,BTK,CD44,CD59,CD83,CD86,F3,FCGR2B,HLA-DQB1,IL1RAP,ITGAV,LDLR,LILRB2,LILRB4,PECAM1,SELPLG,SERPINB9,SERPINE1,SYK,THBD,TNFRSF1A,TNFRSF1B,TNFSF10,TYK2	1	Immune response of cells	100% (1/1)
10	0.756	10	2	NOD2,SUMO2	7	BCL2A1,CD38,CD40,CD59,IL1A,PIK3R1,TRAF1	1	Cell death of T lymphocytes	0% (0/2)
11	-1.069	16	1	IFNL1	14	BST2,CD40,EIF2AK2,HERC5,HLA-B,HLA-C,IFITM1,IFITM2,IFITM3,IRF9,MX1,RSAD2,STAT1,TRIM22	1	Viral Infection	100% (1/1)
12	-2.667	11	1	STAT1	9	B2M,CASP1,CX3CL1,FCER1G,FCGR1A,HLA-E,IGF1,IL1R1,TNFSF10	1	Toxicity of cells	100% (1/1)
13	-3.162	12	1	SMARCB1	10	ABCB1,BCL2L11,CD44,EIF2AK2,FCGR1A,FCGR2A,IFITM1,IL1A,MX1,SPARC	1	Viral Infection	100% (1/1)
14	-3.402	9	1	NCSTN	7	CD14,CSF1R,FCER1G,FCGR2A,FCGR2B,GRN,VIM	1	Endocytosis	0% (0/1)
15	-3.402	9	1	NCSTN	7	CD14,CSF1R,FCER1G,FCGR2A,FCGR2B,GRN,VIM	1	Engulfment of cells	0% (0/1)
16	-3.402	9	1	NCSTN	7	CD14,CSF1R,FCER1G,FCGR2A,FCGR2B,GRN,VIM	1	Internalization of cells	0% (0/1)
17	-3.402	9	1	NCSTN	7	CD14,CSF1R,FCER1G,FCGR2A,FCGR2B,GRN,VIM	1	Phagocytosis	0% (0/1)
18	-3.889	10	1	IL27	8	B2M,CD74,CD86,CTLA4,HLA-DMA,HLA-DOA,HLA-DQA1,STAT1	1	Differentiation of T lymphocytes	100% (1/1)
19	-4.082	8	1	Ifnar	6	CASP1,CD40,CD74,CD86,PDCD1LG2,TNFSF10	1	Stimulation of lymphocytes	0% (0/1)
20	-4.491	8	1	EBI3	6	B2M,CD86,ENTPD1,HLA-DMA,HLA-DQA1,STAT1	1	Differentiation of T lymphocytes	0% (0/1)
21	-4.919	7	1	GSK3B	5	BCL2A1,MCL1,SPP1,TNFSF10,TRAF1	1	Cell death of T lymphocytes	100% (1/1)
22	-4.919	7	1	NCSTN	5	CD14,FCER1G,FCGR2A,FCGR2B,VIM	1	Synthesis of lipid	0% (0/1)
23	-4.919	7	1	RNY3	5	HERC5,IFITM3,MX1,RSAD2,SIGLEC1	1	Viral Infection	0% (0/1)
24	-5.367	7	1	CDKN1B	5	B2M,BTK,ITGAM,MMP9,SERPINE1	1	Endocytosis	0% (0/1)
25	-5.367	7	1	OSCAR	5	CD40,IL1A,IL1R1,ITGAM,TNFSF10	1	Atherosclerosis	0% (0/1)
26	-5.814	7	1	EGR1	5	CD44,CLU,ITGAM,LDLR,SPP1	1	Adhesion of connective tissue cells	0% (0/1)
27	-6.000	6	1	IRF7	4	CTLA4,FCGR1A,STAT1,TNFSF10	1	Cytotoxicity of lymphocytes	0% (0/1)
28	-6.261	7	1	STAT	5	CASP1,CISH,EIF2AK2,MMP1,SOCS2	1	Cellular homeostasis	100% (1/1)
29	-6.500	6	1	Collagen type II	4	IL1A,IL1R1,IL1RN,TNFSF10	1	Toxicity of cells	0% (0/1)
30	-6.500	18	1	Immunoglobulin	16	AGER,BCL2A1,CASP1,CASP4,CD28,CD40,CD44,ENTPD1,FCGR1A,IL1A,IL7R,IRF4,MCL1,SPP1,TNFRSF1B,TRAF1	1	Cell death of T lymphocytes	100% (1/1)
31	-6.500	6	1	RASSF1	4	CLU,GSN,MMP2,SPP1	1	Binding of connective tissue cells	0% (0/1)
32	-6.949	16	1	CD40	14	CD44,CX3CL1,F3,FCGR2B,IL1A,ITGAL,ITGAM,ITGB2,MMP14,MMP9,SERPINE1,THBD,TNFRSF25,TNFSF10	1	Atherosclerosis	100% (1/1)
33	-7.000	6	1	FOXC1	4	ITGB3,MMP9,SERPINE1,WNT5A	1	Endocytosis	0% (0/1)
34	-7.000	6	1	FOXC1	4	BCL2L11,ITGB3,SERPINE1,WNT5A	1	Immune response of cells	0% (0/1)
35	-7.236	13	1	AGT	11	ADAM12,CD44,HGF,IGF1,ITGAV,ITGB3,LDLR,MMP2,SDC1,SPP1,TLN2	1	Binding of connective tissue cells	100% (1/1)
36	-7.500	6	1	MSTN	4	IGF1,INHBA,MYO5A,VIM	1	Synthesis of lipid	100% (1/1)
37	-8.083	5	1	BID	3	CTSS,MMP12,TIMP1	1	Atherosclerosis	0% (0/1)
38	-8.083	5	1	mir-30	3	ITGB3,SERPINE1,VIM	1	Phagocytosis	100% (1/1)
39	-9.000	11	1	FSH	9	CD55,CTSV,CX3CL1,LDLR,MMP2,MMP9,SCARB1,SERPINE1,TIMP1	1	Atherosclerosis	0% (0/1)
40	-10.660	24	1	TGFB1	22	ADAM12,CADM1,CD28,CD4,CD44,CLU,HGF,ITGAL,ITGAM,ITGAV,ITGB3,LDLR,MGAT5,MMP2,PLAUR,PTK2B,SDC4,SPARC,SPP1,TGFBI,THBS2,ZYX	1	Adhesion of connective tissue cells	100% (1/1)
41	-11.431	8	1	PI3K (family)	6	MMP12,MMP2,MMP9,SCARB1,SERPINE1,TNFSF10	1	Atherosclerosis	0% (0/1)
42	-11.431	8	1	estrogen receptor	6	IGF1,IL1A,MMP1,SPARC,TGFA,TIMP3	1	Deterioration of connective tissue	0% (0/1)
43	-11.628	22	1	IL10	20	AGER,CD14,CD163,CD40,CD44,CD55,CTSS,CTSV,F3,FCGR2B,IL1A,IL1R1,ITGAL,ITGAM,MMP2,MMP9,SCARB1,TIMP1,TNFRSF1A,TNFSF10	1	Atherosclerosis	100% (1/1)
44	-14.000	6	1	IL10	4	IL1R1,IL1RN,TNFRSF1A,TNFRSF1B	1	Damage of liver cells	0% (0/1)
45	-14.000	6	1	NREP	4	ITGA3,MMP2,MMP9,PDGFA	1	Synthesis of lipid	0% (0/1)
46	-16.743	5	1	ELN	3	MMP12,MMP2,MMP9	1	Atherosclerosis	100% (1/1)
47	-24.495	8	1	MKNK1	6	EPB41L2,FLNA,MYO5A,MYO6,SPARC,VIM	1	Endocytosis	0% (0/1)
48	-38.908	9	1	SPDEF	5	CYFIP1,PLAUR,SERPINE1,VIM,WNT5A	3	Endocytosis by eukaryotic cells,Internalization of cells,Phagocytosis of cells	0% (0/3)
