# Supplementary material for: TREM2 Alzheimer’s variant R47H causes similar transcriptional dysregulation to knockout, yet only subtle functional phenotypes in human iPSC-derived macrophages
Source: Alzheimers Res Ther. 2020 Nov 16;12:151. doi: 10.1186/s13195-020-00709-z (PMC7667762; doi:10.1186/s13195-020-00709-z)
Supplement: Supplementary file 5 — Additional file 5. Results of RNA-seq Ingenuity Pathways Analysis on TREM2 KO PPI groups. For each PPI group separate files give information about the genes assigned to that group (suffix “_Genes”), the predicted upstream regulators with Activation Z-score indicating whether the change mimics (+) or opposes (−) TREM2 KO transcriptional effects (suffix “_UpstreamAnalysis”), and the relationship of predicted upstream regulators to disease/functions (suffix “_RegulatorEffects”). [file 13195_2020_709_MOESM5_ESM.zip › TREM2_KO_IPA_Group1_UpstreamAnalysis.txt]

© 2000-2020 QIAGEN. All rights reserved.
Upstream Regulator	Expr Log Ratio	Molecule Type	Predicted Activation State	Activation z-score	p-value of overlap	Target Molecules in Dataset	Mechanistic Network
lipopolysaccharide		chemical drug		-0.357	8.07E-51	ABCB1,ABCC1,ABCC3,ABCC5,ACP5,ADRB2,AGER,APOC2,APOL6,AQP3,ASAP1,BCL2A1,BCL2L11,BID,BIRC2,BLNK,BTK,C1QA,C1QC,CALM1 (includes others),CARD6,CASP1,CASP4,CD14,CD163,CD209,CD28,CD37,CD38,CD4,CD40,CD44,CD55,CD59,CD74,CD83,CD86,CEMIP2,CISH,CLEC7A,CLIC4,COL1A2,COL4A1,COL4A2,COL9A1,CRTAP,CSF1R,CSPG4,CST3,CTSC,CTSK,CTSL,CTSV,CX3CL1,DVL2,EIF2AK2,EMB,ENPP2,ENTPD1,F3,FCER1G,FCGR2B,FES,FGL2,FLT1,GCA,GLCCI1,GPC4…	401 (16)
TNF		cytokine		-0.290	1.47E-44	ABCC1,ABCC3,ACP5,ADRB2,AGER,AGFG2,APOC2,AQP3,AQP9,ATP2B4,B2M,BCL2A1,BCL2L11,BID,BIRC2,BIRC7,BST2,CARD6,CASP1,CASP4,CD14,CD163,CD1B,CD1C,CD209,CD28,CD38,CD4,CD40,CD44,CD55,CD59,CD82,CD83,CD86,CHST11,CHST2,CISH,CLCF1,CLEC2D,CLIC4,CLU,CMIP,COL1A2,CREB3,CSF1R,CTLA4,CTSC,CTSF,CTSK,CTSS,CTSZ,CX3CL1,CYLD,DCHS1,DCSTAMP,DDIAS,EIF2AK2,ENPP2,F3,FCER1G,FCGR2B,FLT1,GNL1,GOSR2,GRN,HCN3,HERC5,HGF,HLA-A,HLA-B,HL…	367 (17)
IFNG		cytokine		1.928	7.80E-44	ABCB1,ABCC1,ADGRG1,AGER,AIF1,APOL6,AQP9,B2M,BCL2A1,BCL2L11,BID,BIRC2,BLNK,BST2,C1QA,C1QC,C2,CARD6,CASP1,CASP4,CD14,CD163,CD209,CD38,CD4,CD40,CD44,CD55,CD74,CD83,CD86,CELSR2,CHST11,CISH,CLEC2D,CLEC7A,CLIC4,COL1A2,CSF1R,CTSC,CTSK,CTSS,CTSV,CTSZ,CX3CL1,CYLD,DDIAS,DIABLO,DTX3L,EIF2AK2,F3,FCER1G,FCGR1A,FCGR1B,FCGR2A,FCGR2B,FGL2,FLRT2,FLT1,FZD2,GAS6,GNL1,GPR156,HERC6,HLA-A,HLA-B,HLA-C,HLA-DMA,HLA-DMB,H…	372 (19)
dexamethasone		chemical drug	Inhibited	-2.655	1.15E-38	ABCB1,ABCC1,ABCC3,ADAM12,ADAMTS15,ADGRL1,ADRB2,AKAP6,ALAS1,APOL6,ARRB2,ASPH,ATP2B4,B2M,BCL2A1,BCL2L11,BCL9L,BIRC2,BLVRB,BSG,CARD6,CD163,CD1C,CD209,CD38,CD40,CD44,CD52,CD55,CD59,CD74,CD83,CD86,CISH,CLEC7A,CLIC4,CLU,COG2,COL1A2,COL4A1,COL4A2,COL9A2,CPD,CR1,CSF1R,CST3,CTNNAL1,CTSK,CTSL,CTSV,CTSW,CX3CL1,DHRS9,DST,EZR,F3,FCER1G,FCGR2B,FGL2,FLNB,FLRT2,FRAT1,GAS6,GIMAP5,GPAT4,GRN,HERC5,HGF,HLA-A,HLA-DMA…	399 (19)
IL13		cytokine		-0.240	8.98E-31	BCL2A1,BID,BIRC2,CASP1,CD14,CD163,CD1B,CD1C,CD1E,CD209,CD37,CD4,CD40,CD44,CD52,CD86,CHST2,CISH,CLEC7A,COL1A2,CTNNAL1,CTSC,CTSK,CTSS,CTSV,CX3CL1,ENPP2,EZR,F3,FCGR1A,FCGR2A,FCGR2B,GAS6,GPNMB,GSN,HLA-DRB5,HPSE,HS3ST1,IFNGR1,IGF1,IL13RA1,IL1R1,IL1RN,LILRB2,MCL1,MMP1,MMP12,MMP14,MMP2,MMP9,MRC1,MS4A4A,NCR3LG1,PDGFA,PID1,PLA2G2D,PLA2G4A,PLXNC1,RFTN1,SERPINE1,SERPINF1,SLA,SPINT1,SPINT2,SPP1,ST8SIA4,SWAP7…	340 (18)
IL4		cytokine		0.168	7.29E-28	ABCA2,ACP5,AGFG2,ALAS1,BIRC2,CD14,CD163,CD1B,CD1C,CD200R1,CD209,CD38,CD40,CD44,CD55,CD74,CD83,CD86,CISH,CLEC7A,COL1A2,COL6A3,CSF1R,CTNNA1,CTSC,CTSK,CX3CL1,DCSTAMP,EIF2AK2,F3,FCER1G,FCGR2A,FCGR2B,FLNA,FLNB,FLRT2,FLT1,GTSE1,HGF,HLA-DMA,HLA-DMB,IFITM3,IFNLR1,IGF1,IGFBP4,IL12RB1,IL13RA1,IL16,IL1A,IL1R1,IL1RN,IL7R,IRF4,IRF9,ITGAL,ITGAV,ITGB2,ITGB3,ITGB7,JAK2,LIF,LILRB4,LPL,LSP1,MCL1,MEFV,MMP1,MMP12,MM…	330 (18)
fluticasone propionate		chemical drug		-1.335	1.08E-27	AQP9,CD163,CD4,CD74,CD83,CD86,CLEC12A,HLA-DMA,HLA-DMB,HLA-DOA,HLA-DPA1,HLA-DPB1,HLA-DQA1,HLA-DRA,HLA-DRB3,IL18BP,IL1A,IL1RN,ITGB7,LPL,MFGE8,MMP19,MMP7,MMP9,MX1,OLFML2B,OLFML3,OLR1,SDC4,SELENOP,SERPINE1,SERPINF1,SIGLEC10,SLA,SLAMF1,SPP1,ST6GAL1,STAT1,TAP1,TIMP1,TIMP3,TM4SF19,TPM3,VSIG4,VWF	224 (10)
CSF2		cytokine		0.138	7.55E-27	ACP5,ANLN,BCL2A1,BCL2L11,BID,BSG,CARD6,CASP1,CD14,CD163,CD1B,CD1C,CD209,CD28,CD38,CD40,CD74,CD83,CD86,CHST11,CISH,CLCF1,CLEC7A,CSF1R,CTLA4,CTSC,DOK2,F3,FCGR1A,FCGR2B,FLT1,HGF,HLA-DQB1,IFITM3,IFNLR1,IGF1,IL16,IL1A,IL1R1,IL1RN,INHBA,IRF4,ITGAM,ITGB3,ITGB5,JAK2,LCP1,MCL1,MMD,MMP1,MMP14,MMP2,MMP9,MRC1,NR1H3,NRP1,NUSAP1,OLR1,PECAM1,PLAUR,PTK2B,SCN9A,SERPINB9,SLAMF7,SLC30A4,SNAP23,SOCS2,SPP1,TGFBI,TLR5…	335 (18)
STAT3		transcription regulator		-0.588	3.48E-25	BCL2L11,BCL9L,BST2,CASP1,CASP4,CD209,CD40,CD44,CD74,CD83,CD86,COL1A2,CTLA4,CTSL,CX3CL1,DVL3,EIF2AK2,ENPP2,F3,FCER1G,FCGR1A,FGL2,FLT1,HERC5,HERC6,HGF,HLA-A,HLA-DMA,HLA-DQA1,HLA-DRB5,IFITM1,IFITM2,IFITM3,IL12RB1,IL1R1,IL1RN,IRF4,IRF9,ITGAM,ITGAV,ITGB2,JAK2,KLRC4-KLRK1/KLRK1,LAMB3,LIF,LILRB2,LILRB4,MCL1,MGAT5,MMP1,MMP12,MMP2,MMP7,MMP9,MX1,MX2,NRP1,PDCD1LG2,PECAM1,PLA2G4A,PLAUR,RSAD2,SERPINB9,SERPINE…	300 (21)
TGFB1		growth factor	Inhibited	-2.545	6.99E-25	ABL1,ACVRL1,ADAM12,ADAMTS12,APOC2,AQP9,B2M,BCL2L11,BSG,C1QA,C1QC,C1S,C2,CADM1,CALM1 (includes others),CAP1,CASP1,CASP4,CD14,CD163,CD200R1,CD28,CD4,CD40,CD44,CD55,CD59,CD83,CD86,CELSR2,CHST11,CLEC2D,CLIC4,CLU,COL1A2,COL4A1,COL4A2,COL6A3,CREB3,CSF1R,CSPG4,CST3,CTLA4,CTSC,CTSK,CTSS,CX3CL1,DAAM1,DAB2,ECM1,F3,FCER1G,FCGR1A,FLNA,FLNB,FLT1,FZD2,GLCE,GNL1,GPR156,GSN,HABP2,HGF,HLA-DMA,HLA-DQA1,HLA-DQB1,HL…	374 (19)
IL1B		cytokine		0.138	2.28E-24	ABCC3,ADRB2,AGER,AIF1,APOC2,APOL6,B2M,BCL2A1,BIRC2,CASP4,CD14,CD4,CD40,CD44,CD55,CD74,CD82,CD83,CD86,CISH,CTSF,CTSS,CTSZ,CX3CL1,DAB2,DDIAS,ENPP2,F3,FCGR2B,FLT1,GAS6,GNL1,GRN,HERC5,HGF,HLA-A,HLA-DRA,HLA-E,HSPG2,IBSP,IFNGR1,IGF1,IGFBP4,IL16,IL1A,IL1R1,IL1RAP,IL1RN,INHBA,IRF4,ITGAM,ITGAV,ITGB3,KCNJ1,LAMB3,LCP1,LDLR,LIF,MCL1,MEFV,MMP1,MMP12,MMP14,MMP2,MMP7,MMP9,MX1,NR1H3,NRP1,OLR1,PCSK6,PDCD1LG2,PIGR…	370 (18)
IL2		cytokine		1.044	9.25E-24	ABCC1,ARAP1,BCL2A1,CARD6,CASP1,CASP4,CD28,CD38,CD40,CD44,CD59,CD74,CD83,CD86,CISH,CPD,CSF1R,CTLA4,CTSC,CTSW,ENPP2,ENTPD1,FCER1G,FGF13,FGL2,GRN,IFNGR1,IGFBP4,IL12RB1,IL18BP,IL1A,IL1R1,IL7R,IRF4,ITGA6,ITGB7,ITM2B,JAK2,KLRC4-KLRK1/KLRK1,LDLR,LIF,LILRB4,MMD,MMP2,MMP9,MX1,NETO2,NOL3,NRP1,PDE3B,PECAM1,PLA2G2D,PTPRC,RCN1,RFTN1,RGS16,RGS2,SELPLG,SERPINB9,SHE,SLAMF1,SNAP23,SOCS2,SPP1,STAT5B,SWAP70,TFRC,TI…	319 (20)
camptothecin		chemical drug		-0.286	1.50E-23	ABCB1,ADO,AGER,APBB2,ARRB2,BCL2A1,BID,BIRC2,BTK,CAMK2B,CASP1,CASP4,CD300C,CD40,CD59,CD83,CD86,CHST11,CTSL,F3,FCGR2B,FES,FGL2,FLT1,GDE1,GPNMB,HLA-A,HLA-B,HLA-C,HLA-DQA1,HLA-DQB1,HLA-E,IL13RA1,IL16,IL1A,IL1RAP,ITGA7,ITSN1,LAMB2,LDLR,LILRA1,LILRB2,LILRB4,LIMCH1,MAP4K4,MCL1,MICAL3,MMP1,MMP9,MYO5A,MYO6,NRP1,PECAM1,RCN1,RGS14,RSAD2,SDC1,SDC4,SERPINB9,SERPINE1,SPP1,SPRY2,STAT5B,STX11,SYK,TAP1,TFRC,TGFBI…	292 (13)
filgrastim		biologic drug	Inhibited	-2.397	4.86E-22	ATP2B4,B2M,CARD6,CD163,CD44,CD52,CD55,CD59,CD74,CD83,CLEC7A,CLU,CPD,CR1,CSF1R,CST3,CTSW,DHRS9,FCER1G,FGL2,GIMAP5,GPAT4,HERC5,HLA-DMB,HLA-DPA1,HLA-DPB1,HLA-DQB1,HLA-DRA,HLA-DRB1,HLA-DRB3,HLA-DRB5,IL1R1,IL1RAP,ITGAM,ITGB7,JAK2,KLRC4-KLRK1/KLRK1,LAMB3,LDLR,MELTF,MMP12,MMP9,MPEG1,MS4A4A,MX1,NAIP,NLRC4,NOD1,PLAUR,RGS1,RSAD2,S100A10,SERPING1,SPP1,STAT1,THRA,TLR5,TMEM140,TNFRSF25,TNFSF12,VIM,XAF1
IL10		cytokine	Activated	2.126	8.03E-22	AGER,BCL2A1,BCL2L11,CD14,CD163,CD209,CD28,CD40,CD44,CD55,CD74,CD83,CD86,CLEC7A,CR1,CSF1R,CTLA4,CTSS,CTSV,CTSZ,F3,FCER1G,FCGR1A,FCGR2A,FCGR2B,FLRT2,IGFBP4,IL1A,IL1R1,IL1RN,IL7R,ITGAL,ITGAM,ITGB7,KLRC4-KLRK1/KLRK1,LIF,LILRB2,LILRB4,MCL1,MEFV,MMP1,MMP2,MMP9,MRC1,NOD2,PDCD1LG2,RGS16,SCARB1,SELPLG,SLAMF1,SNAP23,STAT1,STX11,TAP1,TFRC,TIMP1,TLR5,TNFRSF1A,TNFRSF1B,TNFSF10	337 (18)
IL27		cytokine	Activated	2.570	1.54E-21	B2M,BST2,CD14,CD163,CD38,CD74,CD86,CR1,CTLA4,CX3CL1,EIF2AK2,HLA-A,HLA-B,HLA-C,HLA-DMA,HLA-DMB,HLA-DOA,HLA-DPA1,HLA-DQA1,HLA-DQB1,HLA-DRA,HLA-E,IFNLR1,IL18BP,IL1A,IL1RN,ITGAM,MCL1,MRC1,MX1,PDCD1LG2,STAT1,TAP1,TNFSF10,TNFSF14,VIM	366 (19)
IL6		cytokine		1.396	2.13E-21	ABCC1,ABCC3,ABCC5,ACVRL1,ALAS1,BCL2L11,BST2,CASP1,CASP4,CD14,CD163,CD209,CD38,CD40,CD44,CD74,CD82,CD83,CD86,CISH,CLU,CSF1R,CST3,CTSC,CTSK,ENPP2,F3,FCGR1A,HFE,HGF,HLA-A,HLA-DMA,HLA-DQA1,HLA-DRB5,HOMER3,IFITM3,IGF1,IGFBP4,IL1R1,IL1RN,IL7R,IRF4,IRF9,ITGAM,ITGAV,ITGB3,ITGB5,JAK2,LARGE1,LDLR,LIF,LPL,MCL1,MMD,MMP1,MMP12,MMP2,MMP7,MMP9,PDGFA,PECAM1,PLA2G2D,PTPRC,SCN9A,SEMA4A,SERPINE1,SLC40A1,SOCS2,SPP1,…	383 (16)
FAS		transmembrane receptor	Activated	2.440	2.91E-21	AGER,ARRB2,BCL2A1,BID,BIRC2,BTK,CAMK2B,CD300C,CD44,CD59,CD83,CD86,COL1A2,COL4A1,COL4A2,COL6A3,CTSL,F3,FCGR2B,FES,FGL2,FLT1,GDE1,GPNMB,HLA-DQB1,IL13RA1,IL16,IL1A,IL1RAP,ITGA7,ITGAV,LDLR,LILRA1,LILRB2,LILRB4,MAP4K4,MMP1,MMP9,MYO5A,PECAM1,RGS14,RSAD2,SDC1,SELPLG,SERPINB9,SERPINE1,SPP1,SYK,TFRC,THBD,TLN2,TNFRSF1A,TNFRSF1B,TNFSF10,TSPAN3,TYK2	280 (14)
IFNA2		cytokine	Activated	3.464	1.76E-19	APOL6,B2M,BST2,C1S,CD28,CD86,CISH,DIABLO,EIF2AK2,EPB41L3,GAB3,HERC5,HERC6,HLA-A,HLA-B,HLA-C,HLA-E,IFITM1,IFITM2,IFITM3,IRF9,KCNJ1,LAPTM4B,LILRB2,LILRB4,MMP9,MX1,MX2,RSAD2,SDC1,SERPINB9,SLC15A3,SOCS2,STAT1,TAP1,THEMIS2,TNFRSF10B,TNFRSF10D,TNFRSF1A,TNFSF10,TRIM21,TRIM22,XAF1	313 (20)
poly rI:rC-RNA		biologic drug		0.841	7.82E-19	B2M,BIRC2,BST2,C2,CD14,CD209,CD40,CD44,CD74,CD83,CD86,CLEC7A,CX3CL1,DISC1,EIF2AK2,EZR,FCGR1A,FCGR2B,HFE,HLA-A,HLA-B,HLA-C,HLA-DMB,HLA-E,IFITM3,IFNGR1,IGF1,IL1A,INHBA,IRF9,ITGAM,JAK2,LIF,LPL,MMP1,MMP2,MMP9,MX1,OLR1,PDCD1LG2,PIGR,PLA2G4C,PLAUR,RGS1,RGS2,RSAD2,SCARB1,SDC4,SERPING1,SLAMF1,SLC40A1,ST6GAL1,ST8SIA4,STAT1,STON2,SYK,TAP1,TGFA,TLR5,TNFRSF10B,TNFSF10,TRAF1,VIM,WNT5A	373 (18)
tetradecanoylphorbol acetate		chemical drug		-0.102	1.12E-18	ABCB1,AGER,ALAS1,ATP2B4,BCL2A1,BTK,CASP1,CD14,CD163,CD209,CD28,CD4,CD44,CD52,CD55,CLCF1,CLEC2D,CSF1R,CTLA4,CTSV,DAB2,DGKD,ECM1,EIF2AK2,EZR,F3,FCER1G,FCGR1A,FLT1,HGF,HLA-DRA,HPSE,IBSP,IFNGR1,IGF1,IL12RB1,IL1A,IL1RN,IL7R,INHBA,IRF4,ITGAL,ITGAM,ITGB2,ITGB3,LAMB3,LDLR,LIF,LPL,MCL1,MEFV,MMP1,MMP12,MMP14,MMP19,MMP2,MMP7,MMP9,MRC1,MYO9B,NRP1,OLR1,PDE3B,PDGFA,PDPN,PECAM1,PGAP1,PLAUR,PTPRC,RASGRP1,RGS1,RG…	391 (18)
tretinoin		chemical - endogenous mammalian		0.989	5.20E-18	ALAS1,ALK,AQP9,BCL2A1,BID,BIRC2,C1QA,C1S,CALM1 (includes others),CASP1,CD14,CD1C,CD300C,CD38,CD44,CD52,CD74,CD82,CD86,CDH6,COL1A2,COL4A1,COL4A2,COL6A3,COL9A2,CSF1R,CTLA4,CTSC,CTSK,CTSL,CTSS,DAB2,DCSTAMP,DHRS9,EFNB1,EIF2AK2,ENPP2,F3,FCER1G,FGR,FLT1,GCA,GDE1,HLA-A,HLA-B,HLA-C,HLA-DMB,HS3ST1,IFITM1,IFNGR1,IGF1,IGFBP4,IL16,IL1A,IL1R1,INHBA,IRF4,IRF9,ITGA6,ITGAL,ITGAM,ITGB2,ITGB3,ITGB7,ITM2B,JAK2,KCNJ…	390 (16)
HRAS		enzyme		-0.329	1.14E-17	AFAP1L1,ASAP1,B2M,BCL2L11,C1QC,CD44,CHST11,CISH,CLCF1,CLU,COL1A2,COL4A1,CREB3,CTSC,CTSS,CTSV,CTSZ,DIXDC1,DOK2,FLNA,FLRT2,FZD2,GAS6,GRN,GSN,HGF,HLA-B,IFITM2,IGFBP4,IL13RA1,IL1A,IL7R,ITGA6,ITGAM,ITGAV,ITGB5,LSP1,MFGE8,MMP1,MMP14,MMP2,MMP9,MSRB1,MYH10,NOL3,NRAP,NRP1,PCDHGA11,PDGFA,PLA2G4A,PLAUR,PTPRS,RASGRP1,SELPLG,SERPINB9,SERPINE1,SIRPA,SKAP2,SLC30A3,SOCS2,SPARC,SPON1,SPP1,SPRY2,TAP1,THRA,TIMP3,TL…	337 (21)
prostaglandin E2		chemical - endogenous mammalian		-0.125	2.51E-17	AQP3,BCL2L11,CASP1,CASP4,CD14,CD40,CD44,CD55,CD83,CD86,CTLA4,ENTPD1,FLT1,IBSP,IGF1,IGFBP4,IL12RB1,IL16,IL1A,IL1R1,IL1RN,IL7R,IRF4,ITGAM,KLRC4-KLRK1/KLRK1,MCL1,MMP1,MMP14,MMP19,MMP2,MMP9,MRC1,MYOZ1,NR1H3,NRP1,PLA2G4A,RGS2,SCN9A,SOCS2,SPP1,ST3GAL1,ST3GAL4,TGFA,THBD,TNFSF14,VIM	301 (16)
TNFSF11		cytokine		-1.824	7.11E-17	ACP5,AIF1,AQP9,BCL2A1,BSG,CD14,CD40,CD44,CD83,CSF1R,CTSK,DAB2,DCSTAMP,DOK2,F3,FGR,GRN,IGF1,IL13RA1,IL1A,IL1RN,IRF4,ITGAL,ITGAM,ITGAV,ITGB3,MMP1,MMP9,NFATC3,NR1H3,PAG1,PDGFA,PLAUR,RGS16,SDC1,SDC4,SERPINB9,SERPINE1,SPP1,STAT1,TNFRSF1B,TRAF1	353 (17)
TP53		transcription regulator		-0.676	1.12E-16	ABCA2,ABCB1,ABCB8,ABCC1,ADAM12,ADAMTSL4,ADRB2,ANLN,AP1B1,APBB2,AQP3,ARRB2,BCL2A1,BCL2L11,BID,BIRC2,BTK,C1QC,C2,CAMK2B,CAMK2D,CAP1,CASP1,CASP4,CD44,CD59,CD82,CELSR3,CLIC4,CLTA,CLU,COL1A2,COL4A1,COL4A2,COL9A1,CREB3,CSF1R,CTSF,CTSK,CTSW,CX3CL1,DDIAS,DHRS9,ECM1,ENPP2,EPS8,EZR,F3,FGF13,FLRT2,FZD6,GAL3ST4,GAS6,GPR156,GSN,GTSE1,HERC5,HGF,HLA-B,HLA-DQA1,HS3ST1,HSPG2,IGF1,IGFBP4,IL12RB1,IL16,IL1A,IL1RN,IN…	331 (18)
Immunoglobulin		complex	Inhibited	-2.558	1.28E-16	ADIPOR1,AGER,AIF1,AQP9,BCL2A1,BLVRB,BSG,BTK,CAMK2D,CASP1,CASP4,CD14,CD28,CD40,CD44,CD74,CD83,CD86,CHST2,CISH,CSF1R,CTSZ,DYSF,EIF2AK2,EIF4EBP3,ENTPD1,F3,FCER1G,FCGR1A,FCGR2A,FLNB,HLA-A,HLA-DQB1,IGFBP4,IL1A,IL1RN,IL7R,INHBA,IRF4,ITGAM,LILRB1,LILRB2,LILRB4,LSP1,MCL1,MICAL2,MMP1,MMP2,MMP9,MX1,NAIP,NCKAP1,NRP1,PDE3B,PDGFA,RCN1,RGS16,RGS2,RSAD2,SDC1,SIRPA,SPP1,TFRC,THBD,TIMP1,TIMP4,TNFRSF1B,TNFSF8,TRAF1	332 (18)
SMARCA4		transcription regulator		-0.034	1.60E-16	ABCB1,ADGRG1,ATP2B4,BCL2A1,BIRC7,CASP1,CD44,CD52,CD74,CLCF1,CLIC2,CPM,CTSS,DHRS9,DYSF,EFNB1,F3,FCGR2A,FLNB,HFE,HLA-B,HLA-C,HLA-DRA,HLA-E,HS3ST1,IFITM1,IFITM2,IFITM3,IGF1,IGFBP4,IL7R,INHBA,IRF6,ITGA3,ITGA7,ITGAV,KCNJ2,MBP,MELTF,MFGE8,MMP1,MMP2,MMP7,NRP1,PLAUR,PXDNL,RGS1,RGS2,SDC2,SELENOP,SEMA7A,SERPINE1,SKAP2,SLC40A1,SOCS2,SPP1,SPRY2,ST3GAL1,ST6GALNAC4,SYK,TAP1,TM4SF19,TNFSF10,TREM2,VIM,WIPF1	371 (19)
MAPK1		kinase	Inhibited	-2.890	1.78E-16	ADAM12,APOL6,BST2,C1S,CHST2,CISH,CTSW,DAB2,EIF2AK2,EXOC2,FES,GRAMD1B,HERC5,HLA-B,HLA-C,HLA-DMA,HLA-E,IFITM1,IFITM3,IL12RB1,IL1RN,IRF9,ITGAV,ITGB3,LIF,MBP,MCL1,MMP1,MMP2,MMP9,MX2,NRP1,PLA2G4A,RGS16,RGS2,SERPINE1,SLC4A7,SOCS2,SPP1,SPRY2,SPSB1,STAT1,TAP1,TNFRSF10B,TNFRSF1B,TNFSF10,TRIM21,TRIM22,VIM,WIPF1	365 (21)
Ige		complex		-1.834	2.00E-16	ADAMTSL4,ALAS1,AQP3,BAIAP2,BCL2A1,BCL2L11,CD40,CD74,CD86,CHST11,CISH,CLCF1,CLEC7A,CTSK,CX3CL1,FCER1G,FCGR1A,FCGR2B,FLT1,GSN,HFE,HLA-DMA,IL1A,IL7R,IRF4,ITGAV,JAK2,LIF,MMD,NRP1,PDGFA,PECAM1,PTPRS,RASGRP1,RGS16,RSAD2,SCARB1,SEMA7A,SPP1,TFRC,TNFRSF1B,TNFSF10,TNFSF14,TPM3,TRAF1,VIM	350 (16)
PD98059		chemical - kinase inhibitor		0.300	2.03E-16	ADIPOR1,AP2B1,BCL2L11,CD14,CD37,CD4,CD40,CD44,CD55,CD74,CD83,CD86,CLU,COL1A2,COL4A1,CTSK,CTSL,ENTPD1,F3,GRN,HGF,IGF1,IL1A,IL1RN,ITGAM,ITGAV,ITGB2,ITGB3,ITGB5,LDLR,LPL,MCL1,MMD,MMP1,MMP12,MMP14,MMP2,MMP7,MMP9,NXN,PCSK6,PDGFA,PIK3R1,PLA2G4A,PLAUR,RGS1,S100A10,SCARB1,SDC1,SELENOP,SERPINE1,SIRPA,SLC16A7,SOCS2,SPP1,SPRY2,ST3GAL4,ST6GAL1,TIMP1,TNFRSF10B,TRAF1,VIM	289 (14)
Interferon alpha		group		1.604	4.86E-16	AQP3,B2M,BCL2A1,BST2,CASP1,CD209,CD38,CD40,CD83,CD86,CISH,EIF2AK2,ENPP2,F3,FCGR1A,FCGR2B,HERC5,HERC6,HLA-A,HLA-B,HLA-C,IFITM1,IFITM2,IFITM3,IFNLR1,IGFBP4,IL12RB1,IL1R1,IL1RN,IL7R,IRF4,IRF9,ITGAM,LARGE1,LIF,LILRB4,MCL1,MEFV,MX1,MX2,NF2,RSAD2,SERPINB9,SIGLEC1,SLAMF7,SOCS2,SPRY2,STAP1,STAT1,TAP1,TMEM140,TNFSF10,TRIM21,TRIM22	313 (15)
resiquimod		chemical drug		0.886	5.14E-16	AIF1,BCL2A1,BST2,CASP4,CD40,CD44,CD83,CD86,CHST2,CLEC7A,CSF1R,EIF2AK2,FCER1G,FCGR1A,FCGR1B,FCGR2A,FCGR2B,HERC5,IFITM1,IFITM3,IGFBP4,IL16,IL1A,INHBA,IRF9,LIF,LILRB1,MCL1,MSN,MX1,MX2,PLA2G4C,PTPRC,SEMA7A,SIGLEC1,SPP1,STAP1,STAT1,TICAM2,TNFRSF1A,TNFSF10,TRIM22	263 (16)
SP1		transcription regulator		-0.692	8.37E-16	ABCB1,ACVRL1,AFAP1L1,AGER,ATP7A,CD28,CD40,CD55,CD59,COL1A2,DIAPH1,DIAPH3,EIF2AK2,EZR,F3,FES,FLNA,FLT1,HGF,HPSE,IFITM3,IFNGR1,IGF1,IGFBP4,IL1A,IRF4,ITGAM,ITGAV,ITGB3,ITGB5,LDLR,LPL,MCL1,MFN2,MMP1,MMP14,MMP2,MMP9,MRC1,PDGFA,PLA2G4A,PLAUR,PRLR,SCARB1,SERPINE1,SH3GL1,SIGIRR,SLC4A7,SPARC,SPN,SPP1,STAT1,THBD,TIMP1,TIMP3,TIMP4,TNFRSF10B,TNFSF10,TNFSF14,VIM,VWF	349 (21)
STAT1	0.417	transcription regulator	Activated	2.479	2.30E-15	ABCB9,APOC2,APOL6,B2M,BCL2L11,BST2,C1S,CASP1,CASP4,CD14,CD40,CD86,CTSS,CX3CL1,DCSTAMP,EIF2AK2,FCER1G,FCGR1A,FCGR2B,FGL2,HERC6,HLA-DQA1,HLA-DRB5,HLA-E,IFITM1,IFITM2,IFITM3,IGF1,IL18BP,IL1R1,IRF9,JAK2,MMP9,MX1,PDCD1LG2,PDGFA,PECAM1,RSAD2,S100A10,SERPING1,STAT1,TAP1,TNFRSF10B,TNFSF10,TRIM21,TRIM22,XAF1	333 (17)
CD40LG		cytokine		0.221	3.05E-15	B2M,BCL2A1,BIRC2,CASP1,CD1C,CD38,CD40,CD44,CD83,CD86,CLU,CTSC,EIF2AK2,F3,FCGR2B,FLT1,HLA-DQA1,HLA-DQA2,HLA-DQB1,IFITM1,IL12RB1,IL13RA1,IL1A,IL1RAP,IL7R,INHBA,IRF4,ITGAM,ITGB7,JAK2,MCL1,MMP14,MX1,PLA2G4C,PLAUR,RGS1,RGS2,SELPLG,SERPINE1,SLAMF1,STAT1,SWAP70,TAP1,TFRC,TNFSF10,TNFSF8,TRAF1,TREM2,WNT5A	330 (20)
CSF1		cytokine		1.426	8.03E-15	ACP5,BCL2L11,CD163,CD209,CD74,CLEC7A,CPM,CSF1R,CTSK,DOK2,FCER1G,FCGR2A,GAB3,GPNMB,HLA-A,IFNGR1,IGF1,IL18BP,IL1A,IRF4,ITGAM,ITGAV,ITGB3,ITGB5,LPL,MMP12,MMP9,MRC1,PTPRC,SIGLEC1,SPARC,SPP1,STAT1,STX3,SYNGR1,TLR5,TNFRSF1A,TNFRSF1B	328 (19)
TP73		transcription regulator		-0.146	8.09E-15	ABCB1,ABCC1,B2M,BCL2L11,BID,BIRC2,CADM1,CASP1,CASP4,CD55,CD83,CLEC7A,CLMN,CX3CL1,ECM1,FLT1,GPNMB,GRN,GTSE1,HPSE,IGFBP4,KCNQ1,LAPTM4A,LCP1,MMP14,MMP19,MMP2,NLRC4,NRP1,PDGFA,PDPN,PPL,SERPINE1,SERPINF1,SERPING1,SMO,SNRK,SPINT1,SPP1,TAP1,THBS2,TIMP1,TIMP3,TIMP4,TNFRSF10B,TNFRSF1A,TNFRSF1B,TREM2,TRIM22	313 (18)
STAT6		transcription regulator		-1.471	8.78E-15	ACP5,AGFG2,BIRC2,CD38,CD40,CISH,COL1A2,CTSS,CTSW,DCSTAMP,EIF2AK2,FCER1G,FCGR1A,FCGR2A,FLRT2,GTSE1,HLA-DMA,HLA-DMB,IFITM3,IGF1,IL1A,IL1RN,IRF4,IRF9,ITGB7,JAK2,LIF,LILRB4,MMP12,MMP14,MMP2,MMP9,MPEG1,MYO6,PCYOX1L,PDCD1LG2,PDGFA,S100A10,SCN9A,SERPINE1,SERPINF1,SLC4A7,SOCS2,ST6GAL1,STAT5B,SYK,TIMP1,TWSG1,USP2,VIM	382 (17)
TLR4		transmembrane receptor		0.391	1.92E-14	CD14,CD163,CD200R1,CD38,CD40,CD44,CD86,CISH,CTSK,DAB2,F3,FCGR2B,FGL2,HLA-DQA1,HPSE,IFITM3,IL18BP,IL1A,INHBA,ITGAM,LILRB4,LRRK2,MCOLN2,MMP1,MMP9,MX1,NOD2,RGS1,RGS14,RGS16,RGS18,RSAD2,SCARB1,SH3BP5,SIGIRR,SLA,SLC6A12,SPP1,ST3GAL1,STAT1,TFRC,TNFSF10,TNFSF8,TRAF1,TREM2,TRIM21,USP12	363 (20)
ESR1		ligand-dependent nuclear receptor		0.231	2.08E-14	ABCB1,ABCB9,ABCC3,ABCC5,ALK,ANLN,AP1S3,AP2B1,AQP3,AQP9,BCL2L11,CAMK2B,CD55,CD59,CD74,CD83,CELSR2,CEMIP2,CHST2,CLEC7A,CLIC6,COG2,CPM,CTSC,CTSS,CYFIP1,DAB2,DCDC2,DIAPH1,DIAPH3,DISC1,DST,ENPP2,F3,FLNA,FMN1,FZD2,GSN,HFE,HLA-B,HLA-C,HLA-E,HOMER3,HPS1,IFITM1,IFITM2,IFITM3,IGF1,IGFBP4,IL1A,IQGAP1,IRF4,ITGA6,JAK2,KLRC4-KLRK1/KLRK1,LAMB2,LDLR,LILRB5,LPL,LYPD1,MAP3K13,MCOLN1,MMD,MMP1,MMP9,MX1,MYH10,MYO6,MY…	330 (20)
Tgf beta		group		-1.444	3.53E-14	ADAM12,CASP1,CD209,CHST11,CLU,COL1A2,COL4A1,COL4A2,CSF1R,CTLA4,CTSK,DAB2,HSPG2,IGF1,IGFBP4,IL16,IL1A,IL1RN,ITGA6,ITGAV,ITGB3,LIF,MMP1,MMP14,MMP15,MMP2,MMP7,MMP9,PDGFA,SDC1,SERPINE1,SPARC,SPP1,TFRC,TGFA,TGFBI,TIMP1,TIMP3,TNFSF10,VIM	357 (18)
LDLR	0.770	transporter		-0.378	4.14E-14	ANLN,ATP7A,C1QA,CD4,CD40,CD55,CTSC,CX3CL1,DHRS9,ENPP4,F3,FCGR1A,FGL2,GAS6,HSPG2,IL12RB1,IL1A,IL1RN,ITGB3,LDLR,LPL,LSP1,MFGE8,MMP14,MMP2,MMP9,NOD1,NR1H3,NUSAP1,RGS1,SCARB1,SPP1,TAP1,TNFSF14	391 (21)
butyric acid		chemical - endogenous mammalian		-0.416	4.91E-14	ABCB1,ADGRG1,ATP2B4,BCL2A1,CALM1 (includes others),CAP1,CD300C,CD44,CD82,CD83,CD86,CLU,COL4A1,COL4A2,COL6A3,FES,GRN,GSN,HLA-DRA,HLA-DRB1,HSPG2,IBSP,IFITM1,IFITM2,IL18BP,IL1R1,IQGAP1,ITGAM,ITGB5,ITGB7,MCL1,MMP12,MMP7,MMP9,NF2,NRP1,PRLR,PSAP,SELENOP,SERPINE1,SPP1,STAT5B,SYK,TGFBI,THRA,TIMP1,TIMP3,TNFRSF10B,VEGFB,WNT5A	333 (16)
CIITA		transcription regulator	Activated	2.964	5.48E-14	B2M,BTN2A2,CD74,COL1A2,HLA-A,HLA-B,HLA-DMA,HLA-DMB,HLA-DOA,HLA-DPA1,HLA-DQA1,HLA-DQB1,HLA-DRA,HLA-DRB1,HLA-DRB5,MMP9	186 (10)
LY294002		chemical - kinase inhibitor		0.391	6.25E-14	ABCB1,ABCC1,ADIPOR1,ADRB2,AQP3,ATP2B2,BCL2L11,BSG,BTK,CASP4,CD14,CD38,CD44,CD74,CD83,CD86,COL1A2,CST3,ENTPD1,F3,FLRT2,FLT1,GRN,HGF,HLA-DRB1,IGF1,IL1RN,ITGAM,ITGAV,ITGB3,ITGBL1,LAMB3,LIF,MCL1,MFN2,MMP14,MMP2,MMP9,NFATC3,PIK3R1,RGS1,RGS2,SCARB1,SERPINE1,SLA,SOCS2,SPN,SPP1,SPRY2,SYK,THBD,TNFRSF1B,TNFSF8,VIM,WNT5A	303 (16)
genistein		chemical drug		0.537	8.74E-14	ABCB9,ACP5,ALAS1,AP1B1,BIRC7,CD4,CD44,CD74,CD86,CHST14,CLU,CTSF,CTSK,CTSL,CTSV,CX3CL1,DNASE2B,EVI2A,F3,FCGR2B,GALNS,GLCE,HLA-A,HLA-DQA1,HS2ST1,IGF1,ITGB2,KCNJ2,LAPTM4B,LDLR,LGMN,LPL,MCOLN1,MMP1,MMP2,MMP9,NR1H3,PIK3R1,PRLR,PSAP,RASGRP1,SERPINE1,SIGLEC10,SPP1,SUMF1,TICAM2,WNT5A	306 (17)
KRAS		enzyme		-1.330	1.06E-13	ABCC5,AGER,B2M,BCL2A1,BSG,CASP1,CD44,CD74,CHSY1,CLU,COL4A1,CX3CL1,DBN1,EIF2AK2,F3,FCGR2A,FCGR2B,FES,FRAT1,GRN,GSN,HLA-DMB,HLA-DRB1,IFITM1,IFITM2,IFITM3,IL1A,IRF9,ITGAM,ITGB2,ITGB3,ITM2B,LAMB3,LIF,MMD,MMP2,MMP7,MMP9,MRC1,MSN,MX1,MX2,NETO2,NXN,PDPN,PECAM1,PTK2B,PTPRC,SCARB1,SDC4,SEMA7A,SIRPA,SPARC,SPP1,SPRY2,STAT1,TAP1,TGFA,TIMP3,TNFRSF10B,TNFSF10,VAV1,VIM	327 (15)
MYC		transcription regulator		-0.620	1.11E-13	ABCA2,ABCB9,ABCC1,ABCC3,ADIPOR1,BCL2A1,BCL2L11,BIRC2,CASP1,CD44,CD86,CLEC3B,CLIC4,CLU,COL1A2,COL4A1,COL4A2,COL6A3,CPD,CSF1R,CSPG4,CTNNA1,CTNNAL1,CTSV,DBN1,ECM1,EZR,F3,FARP1,FLNA,GGH,GLG1,HERC5,HLA-A,HLA-B,HLA-E,IL1RAP,INHBA,IRF4,IRF6,IRF9,ITGA3,ITGA6,ITGAL,ITGAM,ITGB5,ITGBL1,ITM2B,LAMB2,LAMB3,LGMN,MBP,MCL1,MMP7,MMP9,MRC1,MSN,MX1,MX2,NCKAP1,NF2,NFATC3,NRP1,PCDH18,PECAM1,PLAUR,PPL,PTPRC,RAB40B,RIN3…	297 (16)
LDL		complex		-0.320	1.84E-13	BCL2A1,BCL2L11,CAMK2B,CASP1,CD40,CTSK,EMB,F3,FCGR1A,FCGR2B,GAS6,IBSP,IFITM1,IGF1,IGFBP4,IL1A,IL1RN,ITGAV,ITGB3,JAK2,LAMB3,LDLR,MCL1,MMP1,MMP12,MMP14,MMP2,MMP9,MX1,NLK,NR1H3,OLR1,PECAM1,SCARB1,SERPINE1,SIGLEC1,TNFSF10	298 (16)
NFkB (complex)		complex		-0.825	1.95E-13	ABCB1,AGER,BCL2A1,BID,BIRC2,CAMK2D,CASP1,CASP4,CD40,CD44,CD74,CD82,CD83,CD86,CLCF1,CLU,COL1A2,CREB3,CX3CL1,CYLD,DVL3,F3,FCGR1A,GAS6,HERC5,HLA-A,HLA-DMB,IL1A,IL1RN,IL7R,IRF4,ITGAL,ITGAM,ITGAV,LIF,LSP1,MCL1,MMP1,MMP2,MMP9,OLR1,PECAM1,RFTN1,RGS16,RSAD2,SDC4,SELPLG,SERPINE1,SLC2A6,SPP1,TAP1,TFRC,TIMP1,TMOD2,TNFRSF10B,TNFRSF1A,TNFSF10,TNFSF14,TRAF1,VIM,WNT5A	356 (18)
Pam3-Cys-Ser-Lys4		chemical reagent		0.192	2.25E-13	BCL2A1,BCL2L11,CASP4,CD14,CD40,CD55,CD83,CD86,CSF1R,CX3CL1,CYLD,F3,FCGR2A,FCGR2B,HLA-A,HLA-DRB5,IL1A,IRF4,ITGB7,MCL1,MMP1,MMP2,MMP9,RGS1,RGS2,SLC40A1,STAT1,TRAF1	342 (18)
PRL		cytokine		0.721	2.37E-13	B2M,BST2,CD40,CISH,CLU,COL1A2,CPD,CST3,CTSS,CTSV,DTX3L,ECM1,EIF2AK2,GPNMB,HERC5,HERC6,IFITM1,IRF9,JAK2,LAMC1,MFGE8,MMP14,MSN,MX2,PDPN,PRLR,RSAD2,SCARB1,SDC1,SOCS2,SPARC,SPP1,STAT1,TIMP1,TMEM140,TPM3,VIM,XAF1	324 (22)
PRDM1		transcription regulator		-0.943	3.17E-13	ADGRG1,AQP3,BCL2A1,BCL2L11,BTK,CD44,CD74,CD86,CLTA,ECM1,FGR,FZD2,GPAT3,HLA-DQA1,HLA-DRA,IL1A,IL7R,IRF4,MCL1,MS4A4A,MYO1A,PCDH18,PCSK6,PIK3AP1,PLA2G4A,RAPGEF3,RGS16,RGS18,RSAD2,SLC6A12,SOCS2,SWAP70,THEMIS2,TNFRSF10D,TNFSF10,TSPAN10	296 (20)
APOE		transporter		-0.623	3.32E-13	ABCA2,ADGRG1,AGER,C1QA,C1QC,C2,CASP1,CD40,CD44,CD86,CLU,CTSK,CTSS,CTSV,DCSTAMP,ECM1,F3,FCGR1A,FCGR2B,HABP2,HSPG2,IGF1,IL1A,IL1RN,ITGA3,ITGAM,LARGE1,LDLR,LPL,MMP2,MMP9,NR1H3,SCARB1,SDC4,SERPINE1,SPP1,TIMP1,TNFRSF1A,TNFSF14,TREM2,ZYX	312 (18)
DYSF	0.711	other			8.51E-13	B2M,CD55,CD74,CD83,CTSS,CTSV,EVI2A,FCGR2B,HLA-A,HLA-DQA1,HLA-DQB1,HLA-DRB5,ITGB3,LCP1,LILRB4,MMP12,MPEG1,MRC1,PSAP,TIMP1
SPI1		transcription regulator	Activated	2.797	8.99E-13	BLNK,BTK,C1QC,CD14,CD209,CSF1R,CTSK,CTSS,DAB2,DCSTAMP,EPB41L2,FCER1G,FCGR2B,FES,IFITM1,IFITM3,IL1RN,IL7R,IRF4,IRF9,ITGAM,ITGB2,LIMD1,MBP,MCL1,MMP1,MMP2,MRC1,MX1,PTPRC,RSAD2,SPP1,TNFSF10,TRIM22,VAV1,VIM	312 (16)
TCL1A		transcription regulator			1.02E-12	C1QA,C1QC,CTSC,CTSS,FCER1G,FCGR2B,GPNMB,ITGAM,ITGB2,MCL1,MMP12,MMP19,MMP9,MPEG1,MYO5A,NETO2,RGS1,SEMA7A,SLC15A3,SLC40A1,TREM2	216 (7)
cardiotoxin		chemical - other		1.342	1.30E-12	APOC2,B2M,CASP1,COL1A2,CSF1R,CTSV,DOK2,EZR,HGF,IGF1,IL13RA1,IL1R1,IL1RN,IL7R,ITGA6,ITGAM,ITGB2,ITGB5,ITGB7,MMP12,MMP15,MMP2,MRC1,PIGR,PTPRC,SPP1,TIMP1,TNFRSF1B
methylprednisolone		chemical drug		-1.166	1.33E-12	ALAS1,AP2A2,B2M,BAIAP2,CD38,CD44,CD74,CST3,CTSC,CTSS,CTSV,DAB2,DHRS9,ENPP2,F3,FCGR2A,FGL2,FGR,IFNGR1,IGF1,IL1A,IL1R1,IL1RN,ITGA7,ITGB5,JAK2,LAMB2,LDLR,LPL,MMP1,MMP9,NR1H3,PDE3B,PIGR,PLAUR,PPL,PTPRC,RGS2,SDC1,SDC4,SERPINB9,SERPINE1,SIRPA,SLC40A1,SLC4A7,SNAP23,SPARC,STAT1,TFRC,TIMP3,USP2,VIM,ZYX	372 (19)
Ifn		group		1.397	1.42E-12	B2M,CD40,CD44,CD83,CD86,EIF2AK2,HGF,HLA-A,IFITM1,IFITM3,IGF1,IL1R1,MMP9,MX1,PECAM1,RSAD2,SERPINE1,SPP1,STAT1,TAP1,TFRC,TLR5,TRIM21,TRIM22	323 (17)
aldesleukin		biologic drug	Activated	2.138	1.53E-12	B2M,CD86,FCGR2A,FCGR2B,HLA-B,HLA-C,HLA-DRA,HLA-DRB1,IFITM1,IRF9,ITM2B,JAK2,MX1,RFTN1,STAT1,TAP1
decitabine		chemical drug		-0.305	1.89E-12	ABCB1,ABCC1,ABCC3,ADRB2,AMOT,ATP7A,B2M,BAIAP2,BCL2L11,BID,CADM1,CD44,CDH6,CLU,COL1A2,COL6A3,DST,EFNB1,EIF2AK2,EPHB6,EZR,FES,GSN,HLA-B,HLA-C,HLA-DRB3,HLA-E,HPSE,IFITM1,IL1RAP,IL7R,INPP5F,ITGA3,ITGAV,LDLR,MAP4K4,MICALL2,MMP1,MMP14,MMP2,MMP7,MMP9,MSN,MX1,MYO9B,NR1H3,PDGFA,S100A10,SCARB1,SDC2,SERPINI1,SMO,SPARC,SPINT2,SPP1,STAT1,STAT5B,SYK,TFRC,TGFBI,THBD,TIMP3,TNFRSF10D,TNFRSF25,TNFSF10,VIM,WNT5A,XA…	411 (21)
beta-estradiol		chemical - endogenous mammalian		-0.750	1.90E-12	ABCB1,ABCC5,ACP5,ADRB2,AGER,AIF1,ALK,AP1B1,APBA1,ARHGEF39,ARRB2,ATP2B2,BCL2A1,BCL2L11,BID,BLNK,BSG,CALM1 (includes others),CASP4,CD14,CD40,CD44,CD55,CD74,CD86,CEMIP2,CLIC4,CLU,COL1A2,CPM,CTLA4,CTSK,CTSL,DAB2,DBN1,DHRS9,ENPP2,EPB41L3,F3,FARP1,FBXO10,FCGR2A,FCGR2B,FLNA,FLNB,FZD2,GALNT1,HERC6,HGF,HLA-A,HLA-DQA1,HLA-DRB1,HLA-DRB5,HLA-E,IGF1,IGFBP4,IL1A,IL1R1,IL7R,INHBA,INPP5F,IQGAP1,IRF4,IRF6,ITGAV,I…	366 (18)
cycloheximide		chemical reagent		0.017	2.00E-12	ABCB1,ATP2B4,B2M,BTK,CD38,CD4,CD44,CD55,HGF,IBSP,IGF1,IGFBP4,IL1A,IL1RN,IL7R,ITGAM,ITGB3,ITGB5,LPL,MCL1,MMP1,MMP12,MMP19,MMP2,MMP7,NR1H3,OLR1,OPA1,PDGFA,PIGR,PLAUR,RGS2,RSAD2,SCARB1,SERPINE1,SPP1,TGFA,THBD,THRA,TIMP1,TNFRSF10B,TNFSF10,TRAF1	333 (17)
OSM		cytokine		1.237	3.10E-12	ABCC1,ABCC3,ABCC5,AQP9,ATP2B4,B2M,BAIAP2,C1S,CASK,CASP4,CDH8,CISH,CLEC2B,COL1A2,CPM,CTSL,CTSV,ECM1,EPHB6,F3,GCA,GPNMB,HGF,HLA-A,HLA-B,HLA-C,IFNGR1,IL13RA1,IRF9,ITGAL,LARGE1,LDLR,LIF,MMP1,MMP2,MMP9,MRC1,MX1,MYH10,PDGFA,PDPN,PIGR,PLA2G4A,SERPINE1,SERPING1,SPP1,STAT1,STX11,TAP1,TIMP1,TIMP3,TRIM22,VIM,WNT5A	335 (20)
CD44	-0.688	other		-1.144	3.17E-12	ABCA2,ABCB1,ADRB2,BIRC2,CD44,CLEC7A,CLU,CTSK,CX3CL1,ECM1,IFITM2,IL1A,IL1RN,ITGA3,ITGAV,ITGBL1,LAMC1,MCL1,MMP12,MMP14,MMP2,MMP7,MMP9,PECAM1,SDC4,SPP1,THBS2,VIM,WAS,WNT5A,ZYX	322 (18)
Ifnar		group	Activated	3.214	3.18E-12	B2M,CASP1,CD40,CD74,CD86,EIF2AK2,FCER1G,HLA-A,HLA-E,IFITM3,IFNGR1,IRF9,MMP9,PDCD1LG2,RSAD2,SPP1,STAT1,TAP1,TNFSF10,TRIM21,XAF1	286 (18)
IFNB1		cytokine		1.360	3.58E-12	APOL6,BST2,CARD6,CASP1,CD14,CD38,CD40,CD83,CD86,CLSTN1,CTSK,CX3CL1,EIF2AK2,GPC4,HERC5,HLA-A,IFITM1,IFNGR1,IL1R1,IRF9,ITGAV,ITGB3,KLRC4-KLRK1/KLRK1,MMP2,MMP9,MX1,NOD1,NOD2,RSAD2,SPP1,SPRY2,STAT1,THBS2,TIMP1,TNFSF10,TRIM21,XAF1	328 (17)
cyclosporin A		biologic drug		0.439	4.04E-12	ALAS1,BCL2L11,CASP1,CD14,CD163,CD40,CD44,CD55,CD83,CD86,CLU,COL4A2,CTLA4,F3,FCGR2A,FLNA,FLT1,GPNMB,HS2ST1,IFNGR1,IL16,IL1A,IRF4,ITGAL,ITGAV,ITGB7,LDLR,MMP1,MMP14,MMP2,MMP9,MRC1,MYH10,MYO1A,PDE3B,PRLR,RFTN1,S100A10,SERPINE1,SLAMF1,SPP1,TIMP1,TNFSF10,TNFSF14,VIM,WNT5A,XAF1	365 (19)
EDN1		cytokine		-1.354	4.68E-12	ADAM12,BCL2A1,COL1A2,COL4A1,CST3,EZR,GRN,INHBA,ITGAM,ITGAV,ITGB3,MBP,MMP1,MMP2,MMP7,MMP9,MSN,MYO9B,NFATC3,OLR1,PDGFA,PLAUR,SDC1,SERPINE1,TIMP1,TIMP3,TPM2,TPM3,VIM,VWF	339 (17)
IFNL1		cytokine	Activated	3.090	4.72E-12	APOL6,BST2,CD40,CD83,EIF2AK2,HERC5,HERC6,HLA-B,HLA-C,IFITM1,IFITM2,IFITM3,IRF9,MX1,RSAD2,SLC15A3,STAT1,TMEM140,TRIM22,XAF1	275 (13)
ITGB1		transmembrane receptor		-1.150	4.82E-12	ABCC1,ADAMTS12,COL1A2,FLNA,HSPG2,IL1RN,ITGA3,ITGA7,ITGA9,ITGAV,ITGB3,ITGB7,LAMC1,MMP1,MMP15,MMP19,MMP2,MMP9,OLFML3,PLAUR,SERPINE1,SPON1,TNFSF12,VIM,WNT5A	266 (19)
PLG		peptidase		0.406	5.21E-12	AGER,CD40,CLEC7A,CLIC4,F3,FCGR2B,IL1A,MCOLN3,MFGE8,MMP1,MMP12,MMP9,MRC1,NOD1,PECAM1,RAPGEF3,SERPINE1,SYK,VAV1	292 (16)
indomethacin		chemical drug		0.123	5.90E-12	BSG,CD14,CD44,CD55,CLU,FCGR2A,FLT1,GPNMB,HGF,IFITM3,IGF1,IL1A,IL1R1,ITGAM,LDLR,LPL,MMP1,MMP12,MMP14,MMP2,MRC1,PLA2G4A,PLAUR,PRLR,RCN1,RFTN1,S100A10,SDC1,SPP1,TIMP1,TNFRSF10B,TNFRSF21,VIM	379 (19)
FOS		transcription regulator		-0.305	7.52E-12	ABCB1,ABCC1,ADAM12,ALAS1,AQP3,ARPC5,ASAP1,BCL2L11,CADM1,CAMK2D,CASP4,CD14,CD44,CLU,CTSV,EMB,EPS8,EZR,F3,FLRT2,FMN1,FZD6,HLA-B,IBSP,IL1A,ITGA6,LAMB3,LARGE1,LPL,MAP4K4,MMP1,MMP2,MMP7,MMP9,NR1H3,PDPN,PLA2G4A,PLAUR,RANBP9,RAPGEF3,S100A10,SDC1,SERPINB9,SERPINE1,SIRPA,SNAP23,SPP1,STX11,SWAP70,TGFBI,TIMP1,VIM,WNT5A,XAF1	315 (17)
JUN		transcription regulator		0.073	8.53E-12	ABCB1,ACP5,ALAS1,BCL2A1,BCL2L11,BIRC2,CALM1 (includes others),CASP4,CD14,CD44,CLU,COL1A2,COL24A1,CSF1R,CTSL,CX3CL1,EZR,F3,GAS6,HLA-B,IBSP,IGFBP4,IL1A,IL7R,ITGAM,ITGAV,LAMB3,LIF,MBP,MMP1,MMP12,MMP2,MMP7,MMP9,NRAP,PLA2G4A,PLAUR,S100A10,SDC1,SERPINB9,SERPINE1,SPARC,SPP1,STAT1,SYK,TIMP1,TIMP3,VIM,WNT5A	382 (18)
progesterone		chemical - endogenous mammalian		0.355	8.55E-12	ABCB1,ACP5,ADRB2,BSG,CADM1,CD40,CD82,CD86,CST3,CTNNA1,CTSF,CTSV,ENPP2,EZR,F3,FLT1,GAS6,HGF,HLA-DQB1,IGF1,IL1A,INHBA,LAMB3,LIF,LPL,MBP,MCOLN2,MMP1,MMP2,MMP7,MMP9,MRC1,MYO1D,NR1H3,NRP1,PDGFA,PDPN,PIGR,PIK3R1,PRLR,RAB11FIP5,SPP1,SPSB1,ST3GAL1,ST3GAL4,STAT1,STAT5B,TGFBI,THBD,TIMP1,TIMP3,TNFRSF1A,TNFRSF21,TNFSF10,TNS2,VEGFB,VIM	358 (19)
CREBBP		transcription regulator		-0.262	8.72E-12	ADAM12,ALAS1,B2M,CAMK2B,CAMK2D,CARD6,CD44,CD59,COL1A2,EVI2A,FMNL2,FRMD4B,GLCCI1,GRAMD2B,GRIN2D,GRN,HLA-B,HLA-DRA,HVCN1,IL12RB1,IL7R,IRF6,ITGA6,ITGA9,ITGB7,LDLR,LPL,MMP9,PDE3B,RAPGEF3,RCSD1,RGS2,RMND5A,RNF157,RSAD2,SDC1,SDC4,SLAMF1,SPSB1,ST6GAL1,TNFRSF10B,TNFSF10,TRAF1	237 (18)
IgG		complex		-0.253	1.10E-11	ADGRG1,B2M,CD1B,CD209,CD40,CD86,CTSC,EZR,FCGR1A,FCGR2A,FCGR2B,FLT1,HLA-E,IFITM1,IFITM3,IL16,IL1RN,INHBA,ITGAM,LDLR,MMP12,MMP9,PDCD1LG2,PDPN,PLAUR,PPL,SERPINE1,SERPINF1,SLAMF7,SLC40A1,SPINT1	371 (17)
KLF2		transcription regulator		0.606	1.30E-11	CD40,CD44,CD55,CD86,COL4A1,ECM1,F3,FGR,FLT1,HPSE,IL7R,ITGB2,ITGB3,ITGB5,ITGB7,MMP14,MYH10,PDPN,PECAM1,SELPLG,SERPINB9,SERPINE1,STAT1,TFRC,THBD,TIMP1,VAV1,VWF	285 (16)
cholesterol		chemical - endogenous mammalian		-1.339	1.44E-11	ABCA2,AQP9,BSG,C1QC,CASP1,CD14,CD1C,CR1,CTSK,DCSTAMP,F3,FCGR2B,FLT1,HLA-DRB5,IL1A,IL1RN,INHBA,ITGAM,LDLR,LPL,MMP1,MMP14,MMP2,MPEG1,NR1H3,RGS16,SCARB1,SMO,STX3,TIMP1,TIMP3,TM4SF19	344 (18)
TNFSF10	1.460	cytokine		0.984	1.69E-11	BID,BIRC2,CD14,DIABLO,EIF2AK2,HLA-A,HLA-C,IFITM1,IFITM2,IL1RN,IRF9,ITGAM,MCL1,MMP2,MMP9,STAT1,TFRC,TIMP1,TNFRSF10B,TNFSF10,TRAF1	303 (15)
OGA		enzyme	Activated	2.317	1.95E-11	APOC2,C1QA,C1RL,CASP1,CD14,CD302,CD40,CD44,CD55,CD86,CSF1R,DAB2,DST,EFNB1,EPHB6,EPS8,FGF13,FLNA,FLNB,FZD6,GAS6,GBGT1,GSN,IGF1,IGFBP4,ITGB5,ITGB7,LIF,MICALL2,MMP14,PIK3R1,PLA2G4A,SERPINB9,SIGIRR,SOCS2,STAT1,TGFA,TGFBI,THRA,TIMP1,TIMP3,TSPAN4,VIM,WWTR1	210 (7)
NR1H3	-1.010	ligand-dependent nuclear receptor		-0.328	1.98E-11	ABCA2,ADRB2,ANLN,APOC2,C1QA,CD38,CD4,CD40,CD55,CTSC,CX3CL1,DHRS9,ENPP4,FCGR1A,FGL2,GAS6,IL12RB1,IL1RN,ITGAL,ITGB3,LDLR,LPL,LSP1,MFGE8,MMP9,NOD1,NR1H3,NUSAP1,SCARB1,TAP1,THRA	272 (23)
NR3C1		ligand-dependent nuclear receptor		0.631	2.18E-11	ABL1,ARRB2,B2M,BCL2L11,BIRC2,BTK,CARD6,CASP4,CD38,CD83,CLCF1,DIABLO,F3,FCER1G,GLCCI1,GPAT4,IGF1,IL1A,IL1RAP,IL7R,INHBA,ITGAV,ITGB2,LIF,MCL1,MMP1,MMP9,MSRB1,NAIP,NLRC4,NOD2,NOL3,OLR1,PDCD1LG2,PDGFA,PDPN,PIGR,PIK3R1,PLA2G4A,PRLR,PTK2B,RGS2,SCARB1,SELENOP,SERPINB9,SERPINE1,SPP1,THBD,TIMP1,TIMP3,TLR5,TNFRSF10B,TNFRSF1A,TNFRSF1B,TNFRSF21,TNFRSF25,TNFSF14,TRAF1,UNC13B,WNT5A	395 (16)
EBI3		cytokine	Activated	2.577	2.21E-11	B2M,CD86,ENTPD1,HLA-A,HLA-B,HLA-C,HLA-DMA,HLA-DMB,HLA-DPA1,HLA-DQA1,HLA-DRA,MX1,PDCD1LG2,STAT1,TAP1,TNFSF10	328 (18)
OSCAR		other	Inhibited	-2.496	2.59E-11	CD40,CD83,CD86,FZD2,IL1A,IL1R1,IL1RN,ITGAM,JAK2,MMP19,MMP7,TNFSF10,TNFSF14	348 (17)
simvastatin		chemical drug		0.746	2.69E-11	ACP5,ADRB2,CD14,CD40,CD55,ENTPD1,F3,GPAT4,HS3ST1,ITGAL,ITGB2,LDLR,LPL,MMP1,MMP2,MMP9,MYH10,OLR1,SCARB1,SDC4,SERPINE1,SLC16A7,SPP1,ST6GALNAC4,STAT1,THBD,TIMP1,TNFRSF10B,VIM,VWF	270 (19)
NFKBIA		transcription regulator		0.036	2.78E-11	BCL2A1,BID,BIRC2,CAPZA2,CASP4,CD40,CD82,CD86,CLU,COL1A2,CTNNA1,CTSF,CTSZ,CX3CL1,ENPP2,F3,GRN,HLA-A,HPSE,IL1A,IL1RN,IL7R,ITGA3,ITGAV,JRK,LIF,MFGE8,MMP1,MMP14,MMP15,MMP9,NOD2,PDGFA,PIK3R1,RGS16,SDC1,SDC4,TFRC,TIMP1,TIMP3,TNFRSF10B,TNFRSF1B,TNFSF10,TNFSF14,TRAF1	350 (19)
AGT		growth factor	Inhibited	-3.039	3.34E-11	ADAM12,ADIPOR1,AGER,CD44,CD86,COL1A2,COL4A1,CR1,CTSS,DAB2,F3,FCGR1A,FGF13,FLT1,GLCCI1,HGF,HSPG2,IGF1,IGFBP4,ITGA7,ITGAV,ITGB3,ITGB5,ITGB7,KCNJ2,LDLR,LIF,MMP1,MMP2,MMP9,MYH10,OLR1,PDGFA,PECAM1,PIK3R1,RGS2,SCARB1,SDC1,SERPINE1,SPP1,TFRC,TGFA,THBD,TIMP1,TLN2,TNFRSF1B,VIM	321 (17)
IL1		group		0.068	4.45E-11	ABL1,ADRB2,C2,CASP1,CD40,CD55,CD59,CLEC7A,CSF1R,CTSC,CTSL,F3,HGF,IGF1,IL1R1,IL1RN,INHBA,IRF4,ITGAM,ITGB2,LAMB2,LDLR,LIF,MMP1,MMP2,MMP7,MMP9,NR1H3,PDGFA,PIGR,PLA2G4A,SDC4,SERPINE1,SPARC,THBD,TIMP1,TNFRSF1B,TNFSF10,WNT5A	374 (17)
HGF	0.691	growth factor		-1.221	4.74E-11	ADGRG1,ARPC5,BCL2A1,BIRC2,CALM1 (includes others),CASP1,CD28,CD40,CD44,CLCF1,COL1A2,COL4A1,CTSK,ENTPD1,F3,FLNA,FLT1,HGF,IGF1,IGFBP4,INHBA,ITGA6,LDLR,LGMN,MCL1,MMP1,MMP14,MMP2,MMP9,NEK3,NRP1,PDGFA,PKD1,PLAUR,PLXNA2,RGS2,SERPINE1,SOCS2,SPP1,SPRY2,TGFA,THBD,TIMP1,TIMP3,TMEM97,TNFRSF10B,TNFRSF1A,VIM	312 (18)
WNT5A	-2.050	cytokine		-0.779	4.87E-11	CD14,CD38,CD40,DAB2,DOK2,ENPP2,FLNA,FLT1,IL1A,ITGB7,LAMB3,LCP1,MMP1,MMP7,PRLR,SDC1,SPARC,SPP1,STAT1,TLR5,TNFSF10,VIM,WWTR1	284 (16)
IL1RN	-3.440	cytokine		-1.130	4.87E-11	CD44,CTSS,CYLD,HERC6,HLA-DQB1,IGF1,IGFBP4,IL18BP,IL1A,IRF9,LIF,MMP1,MMP9,MX1,MX2,RSAD2,SERPINE1,SLC15A3,SPP1,THEMIS2,TIMP1,TNFSF10,TRIM22	316 (17)
APP		other		-0.241	5.03E-11	ABL1,AGER,AIF1,ATP2B2,BCL2L11,BSG,C1S,CAMK2D,CAP1,CD40,CD44,CD59,CD74,CD82,CD86,CLTA,CLU,CSF1R,CTSV,CYFIP1,DBN1,ENPP2,FCGR1A,FCGR2A,FCGR2B,FLNA,HERC6,HGF,HLA-E,HSPG2,IGF1,IL1A,INHBA,IRF4,ITGA3,ITGA6,ITGAL,ITGAM,ITGB3,LDLR,LIF,MBP,MMP1,MMP12,MMP14,MMP2,MMP9,MRC1,NRP1,OLR1,PDGFA,PIK3R1,PRLR,PSENEN,PTPRC,RSAD2,SCARB1,SDC4,SERPINE1,SERPINF1,SIRPA,SLAMF1,ST3GAL5,ST6GAL1,ST8SIA4,TLR5,TNFRSF10B,TNFSF10,…	310 (15)
NKX2-3		transcription regulator	Inhibited	-2.211	5.43E-11	ANLN,CASP1,CD38,CX3CL1,EIF2AK2,EIF4EBP3,FLRT2,GCA,HFE,HLA-B,HLA-C,IL18BP,IL7R,LGMN,LYPD1,MFNG,MMP7,MYO5A,NETO2,REEP1,SLC40A1,SRPX2,STAT1,SYT11,TAP1,TNFAIP8L1,TNFRSF10D,TRIM21,TRIM22,XAF1
SB203580		chemical - kinase inhibitor		0.398	5.50E-11	ADRB2,AQP9,BCL2L11,BST2,CD28,CD40,CD55,CD83,CD86,COL1A2,CTSK,CX3CL1,DCHS1,EIF2AK2,F3,FLT1,IL12RB1,IL1A,IL1RN,ITGAM,ITGB3,MMP1,MMP12,MMP2,MMP9,MX1,OLR1,PDGFA,PLAUR,S100A10,SERPINB9,SERPINE1,SERPING1,SLC15A3,SNAP23,SPARC,SPP1,STAT1,TIMP1,TIMP3,TMCC1,TNFSF10,TNFSF8,TRAF1,VIM,ZFYVE26	350 (18)
U0126		chemical - kinase inhibitor		-0.525	5.54E-11	ABCB1,AQP3,BCL2L11,CD44,CELSR2,CLCF1,COL4A1,CSF1R,DAB2,DCHS1,ENPP2,ENPP4,F3,GRAMD1B,GRN,GSN,HLA-DQA1,IFT88,IL1A,IL1RAP,INHBA,ITGA3,ITGA6,ITGB5,LDLR,LIF,LPL,MCL1,MMP1,MMP12,MMP2,MMP9,MYO7A,NETO2,PECAM1,PLA2G4A,PLAUR,RFTN1,SERPINE1,SIRPA,SPP1,STAT1,SYK,TGFA,TIMP3,TPM2,TPM3,TRAF1,VIM,WWTR1	296 (19)
IL1A	-0.846	cytokine		-0.841	6.68E-11	ASIC1,BIRC2,CD40,CD44,CD83,CD86,CLEC2D,CTSK,HSPG2,IFNGR1,IGF1,IL1A,IL1RN,INHBA,ITGAV,ITGB3,LIF,MMP1,MMP12,MMP14,MMP2,MMP9,PDCD1LG2,PDGFA,PLA2G4A,S100A10,SERPINE1,SPARC,SPP1,TIMP1,VIM,WNT5A	332 (19)
CD40	-0.583	transmembrane receptor	Inhibited	-2.005	6.83E-11	BCL2A1,BCL2L11,CD38,CD40,CD44,CD83,CD86,CLEC2D,CTLA4,CX3CL1,F3,FCGR2B,HLA-DQB1,IL13RA1,IL1A,IL1RN,IRF4,ITGAL,ITGAM,ITGB2,MMP14,MMP9,SERPINE1,SLAMF1,SLAMF7,TAP1,THBD,TNFRSF25,TNFSF10,TRAF1	345 (17)
EP300		transcription regulator		-0.566	7.18E-11	ADAM12,B2M,BTK,CAMK2B,CAMK2D,CARD6,CD59,CHPT1,COL1A2,EVI2A,FMNL2,FRMD4B,GLCCI1,GRAMD2B,HLA-B,HVCN1,IGF1,IL12RB1,IL1R1,IL7R,IRF6,ITGA6,ITGA9,ITGB2,ITGB7,MMD,MMP1,MMP7,OLR1,PDGFA,PLA2G4A,PRLR,RAPGEF3,RCSD1,RMND5A,RNF157,RSAD2,SDC1,SDC4,SLAMF1,SPSB1,ST6GAL1,TNFRSF10B,TRAF1	334 (17)
AKT1		kinase		0.534	9.69E-11	ABCB1,BCL2A1,BCL2L11,C1QC,CD4,CD40,CD44,CD74,CD86,CISH,CLU,COL4A1,CST3,CTSV,DIAPH1,DIAPH3,EZR,GOSR2,MBP,MCL1,MMP14,MMP2,MMP9,MYH10,NFATC3,PIK3R1,PLA2G4A,SERPINE1,SERPINF1,SLC4A7,SPP1,THBS2,TIMP1,TNFSF10,VIM	326 (20)
E. coli B4 lipopolysaccharide		chemical toxicant		-0.789	1.07E-10	BID,CD38,CD40,CD83,CD86,DDIAS,EMB,F3,FCER1G,FCGR1A,FGL2,GPNMB,HGF,HLA-A,IFITM3,IL1A,IL1R1,IL1RN,LCP1,LILRB4,MCL1,MRC1,PLA2G4A,PLAUR,PTPRC,RSAD2,SCARB1,SLC6A12,ST3GAL1,TAP1,TNFRSF1A,TNFRSF1B,TNFSF10,TNFSF8	289 (21)
ITGB3	-0.940	transmembrane receptor		-1.338	1.15E-10	BIRC2,CD40,COL1A2,ITGA3,ITGAV,ITGB3,ITGB5,LAPTM4A,LDLR,MMP1,MMP14,MMP2,MMP9,PLAUR,SERPINE1,SPARC,TIMP1	258 (19)
estrogen receptor		group	Activated	2.590	1.17E-10	CD44,CD59,CDH8,COL4A1,COL4A2,COL9A2,DCHS1,FGF13,IGF1,IL1A,ITGA3,LDLR,MMP1,MMP14,MMP15,MMP9,MSN,PCDH18,PCDH20,PDGFA,PLAUR,PRLR,RGS2,SERPINE1,SPARC,TGFA,TIMP1,TIMP3,TIMP4,VIM,WNT5A	329 (18)
IRF1		transcription regulator	Activated	3.199	1.34E-10	APOL6,B2M,CASP1,CD40,CTSS,DST,EIF2AK2,FGL2,IFITM1,IFITM3,IL12RB1,IL18BP,IRF4,IRF9,JAK2,MAP4K4,MMP9,MX1,PDCD1LG2,PIGR,RSAD2,STAT1,TAP1,TNFSF10,TRIM21,TRIM22,XAF1	322 (16)
CG		complex		0.837	1.44E-10	ABCB1,B2M,CLU,CTSV,EMB,ENPP2,EPHB6,FGL2,HLA-A,HLA-DQA1,HPSE,IGF1,IGFBP4,INHBA,ITGAV,ITGB3,ITGB5,LDLR,LIF,LIMCH1,MCL1,MMP1,MMP19,MMP2,MMP9,NRP1,PECAM1,PLAUR,PRLR,RGS2,S100A10,SCARB1,SDC1,SDC4,SPP1,SPRY2,ST8SIA4,TIMP1,TIMP4	338 (19)
CCR2		G-protein coupled receptor		-0.258	1.54E-10	C1QA,C1QC,CD163,CD40,CD86,COL1A2,COL4A1,COL4A2,COL6A3,CX3CL1,HSPG2,IGF1,IL1A,ITGAL,LAMB2,MMP2,MMP9,SPARC,TGFBI,TIMP1,TIMP4	309 (17)
MYD88		other		-0.584	1.56E-10	CASP4,CD14,CD200R1,CD38,CD40,CD44,CD83,CD86,CISH,CLIC4,CTSK,FCER1G,HLA-A,IGF1,IL1A,IL1RN,INHBA,ITGB7,MEFV,MMP14,MMP2,MMP7,MMP9,MRC1,NOD2,OLR1,PLA2G4A,RSAD2,SCARB1,SERPINE1,SH3BP5,SPP1,TIMP1	331 (19)
VCAN		other		0.600	1.74E-10	C1S,CASP1,CD59,CLU,ENPP2,F3,IFITM1,IGFBP4,IL1RN,ITGA3,MMP9,MX1,MX2,MYH10,OLFML2B,RGS2,SERPING1,ST6GAL1,STAT1,TGFA,THBD,TIMP1,TRIM22,TWSG1,XAF1	197 (9)
CSF3		cytokine		-0.360	1.76E-10	CD14,CD44,CISH,CST3,CTLA4,ENPP2,ENTPD1,FCGR1A,HGF,HLA-DPA1,HLA-DQA1,HLA-DRA,HLA-DRB1,IGF1,IL1RN,ITGAM,ITGB2,MCL1,MMP2,MMP9,RGS1,TFRC,TLR5,TNFRSF1A,TNFRSF1B,TNFSF10	370 (17)
trichostatin A		chemical drug		-0.858	1.86E-10	ABCB1,AMOT,ATP7A,B2M,BAIAP2,BCL2A1,BCL2L11,BID,CD14,CD28,CD44,CD86,CISH,CLEC3B,CLU,COL1A2,COL6A3,CPD,DOK2,EFNB1,EIF2AK2,ENPP2,EZR,F3,FES,FLT1,GSN,HLA-DQB1,HLA-DRA,HLA-DRB1,HPSE,IFITM1,IL1RAP,INPP5F,IRF4,ITGAM,LDLR,LGMN,MAP4K4,MICALL2,MMP1,MMP7,MMP9,MRC1,MSN,MYO9B,NCR3LG1,NR1H3,NRP1,PCDH20,PDGFA,S100A10,SCAMP2,SDC1,SDC2,SERPINI1,SMO,SPN,SPP1,STAT5B,TIMP1,TIMP3,TNFRSF10B,TNFRSF1A,TNFSF10,VIM,VWF,WN…	362 (20)
VTN		other		-0.056	1.99E-10	COL1A2,F3,IRF9,ITGAM,ITGAV,ITGB3,MMP1,MMP2,MMP9,PLAUR,S100A10,SERPINE1	263 (17)
HRG		other		0.632	2.08E-10	C1QA,C1QC,CD74,CD83,FCGR1A,HLA-DQA1,SPARC,SPP1,TIMP1,TIMP3
BCL6		transcription regulator		-0.606	2.28E-10	BCL2A1,BLNK,CD44,CISH,CPD,CTLA4,CTSK,DCSTAMP,ENTPD1,EPB41L2,HERC5,HERC6,IL13RA1,IL1A,IL7R,IRF4,IRF9,ITGA3,ITPRIP,LDLR,MRC1,PDCD1LG2,PLA2G4A,SDC1,SERPINE1,SOCS2,STAT1,SYK,TIMP1,TRIM2	255 (17)
WT1		transcription regulator		-0.387	2.82E-10	BCL2A1,BTK,CLIC4,COL4A1,CSF1R,CSPG4,CTSV,CX3CL1,EPS8,EZR,GSN,HSPG2,IGF1,IL1RAP,ITGAM,ITM2B,MCL1,MMP14,MMP2,MMP9,NRAP,PDGFA,PECAM1,PLAUR,SDC1,SERPINE1,SH3BP5,ST6GAL1,TIMP3,TRIM21	289 (17)
cytokine		group		1.492	2.88E-10	ADAM12,CD209,CD4,CD40,CD86,CISH,CLU,CX3CL1,F3,ITGA6,KLRC4-KLRK1/KLRK1,LIF,MMP1,MMP12,MMP2,MMP9,PDCD1LG2,PLAUR,SERPINE1,SOCS2,SPARC,TIMP1,TNFRSF1B,VWF	346 (17)
P38 MAPK		group		0.526	3.46E-10	AGER,BCL2A1,CD40,CD44,CD55,CD82,CD83,CD86,CTSK,F3,FLNA,IL1A,IL1RN,INHBA,IRF6,ITGAM,ITGAV,ITGB2,ITGB3,MAP4K4,MCL1,MMP1,MMP12,MMP2,MMP9,PLA2G4A,PLAUR,SDC2,SERPINE1,SLC6A12,SPP1,STAT1,TGFA,TIMP1,TIMP3,TNFRSF10B,TNFRSF1A,TNFSF10,WNT5A	328 (15)
IL15		cytokine		1.348	3.51E-10	APBA1,AQP3,BCL2L11,CALM1 (includes others),CAMK2D,CD28,CD38,CD40,CD44,CD55,CD59,CD74,CD83,CD86,CISH,CTSW,IFITM1,IL12RB1,IL1R1,IL1RAP,IL7R,ITGB5,ITGB7,KLRC4-KLRK1/KLRK1,LIF,LSP1,MCL1,MX1,PIK3R1,PLA2G4A,PLCG2,PSAP,PTPRC,RGS16,SELPLG,SOCS2,SPN,TFRC,TIMP1,TNFRSF10B,TNFRSF1A,TNFRSF25,TNFSF10	302 (18)
ZBTB16		transcription regulator		0.231	3.55E-10	BID,CD14,CD200R1,CD44,CD55,CD74,CD83,CD86,EIF2AK2,EMB,IFNGR1,IL12RB1,IL1A,IL7R,IRF6,ITGAV,ITGB3,MMP9,PIK3R1,SPP1,TNFAIP8L1,TNFRSF25,TNFSF8	199 (12)
CCN1		other		0.114	3.55E-10	BCL2L11,COL1A2,DVL2,FCER1G,IL1A,ITGA3,ITGAV,ITGB3,MCL1,MMP1,MMP2,MMP9,NLK,PECAM1,SERPINE1,TIMP1,TNFSF10,WNT5A	285 (17)
CCR1		G-protein coupled receptor		0.508	3.99E-10	CTSK,CTSS,CTSV,ITGAM,ITGAV,ITGB3,MMP2,MMP9,SPARC,SPP1,VIM	321 (17)
TCF7L2		transcription regulator		0.934	4.18E-10	ADGRG1,ADO,ANLN,AQP3,AQP9,ASPH,CAP1,CD4,CEMIP2,CPD,CTNNA1,CTNNAL1,ENPP2,ENPP4,EPS15,EVI2A,FAM91A1,FMNL2,GRAMD2B,GSN,IL12RB1,IL1RAP,LDLRAP1,MAP4K4,MBP,MMP1,MMP7,MYO6,PIGA,PKD1,SDC2,SLC22A23,SNAP23,SNX18,SORBS3,SPP1	243 (7)
ETV6-RUNX1		fusion gene/product		-0.530	5.29E-10	ARRB2,BID,CAPZA2,CD40,CD44,CD83,DCHS1,HFE,IFITM1,IRF4,IRF9,ITGAL,ITGB2,JAK2,KCNJ2,LAT2,LILRB1,MMP2,MMP9,PAG1,PCDH18,PECAM1,PTPRC,RGS16,RSAD2,SPP1,STAT1,STX11,SWAP70,TNFRSF10B,TNFRSF10D,TNFSF10,TRIM21,VAV1,WAS	214 (10)
TGM2		enzyme		0.559	6.77E-10	AQP9,BCL2A1,CD300C,CD74,CD86,DCSTAMP,FCER1G,GCA,HLA-B,IRF9,ITGA6,ITGAM,ITGB3,LILRB2,LRRK2,LSP1,MMP2,MMP9,NLRC4,SEMA7A,SIRPA,SLAMF7,SPP1,STAT1,TAP1,TPCN1,TRIM22,VSIG4,XAF1	314 (16)
SPDEF		transcription regulator	Activated	2.515	6.79E-10	CD40,COL4A1,COL4A2,COL6A3,CYFIP1,ITGA3,ITGA6,LAMB2,LAMC1,PLAUR,SDC1,SDC2,SERPINE1,VEGFB,VIM,WNT5A	276 (14)
COLQ		other		-1.976	6.79E-10	CLSTN1,COL4A1,COL4A2,COL6A3,ECM1,GPC4,HSPG2,ITGA7,LAMB2,LARGE1,MMP19,MMP2,MMP9,POMT2,SDC4,TIMP1
CXCL12		cytokine		-0.046	7.01E-10	ACP5,AIF1,CD14,CD4,CD44,CD82,CTSK,CX3CL1,FLNA,HLA-B,IL1A,IRF6,ITGAL,ITGB3,MMP14,MMP2,MMP9,PKD1,SELPLG,SOCS2,SORBS3,TIMP1,TNFRSF10B,TNFRSF10D,TNFRSF1B,TNFSF10,VIM	334 (17)
TNFRSF1A	0.396	transmembrane receptor		0.561	8.34E-10	ABCC1,ABCC3,ABCC5,CD38,CD44,CD83,CD86,FLT1,IGF1,IL1A,ITGAM,ITGB5,MMP1,MMP14,MMP2,MMP7,MMP9,PDGFA,SERPINE1,TFRC,TGFA,THBD,TNFRSF1A,TRAF1	320 (17)
sunitinib		chemical drug		1.326	9.61E-10	BCL2L11,CD44,COL4A2,CTNNA1,ECM1,ITGA3,ITGA6,ITGAL,ITGB2,ITGB3,ITGB5,LAMB3,LAMC1,MMP9,TGFBI	243 (20)
deferoxamine		chemical drug		-0.747	9.80E-10	ADGRG1,CD14,CD59,ECM1,F3,FLT1,IGF1,IGFBP4,ITGAM,ITGB2,ITGB7,LPL,MFN2,MMP1,MMP2,MX2,OPA1,PLA2G4A,PLAUR,RGS1,RSAD2,SERPINE1,SPP1,TAOK2,TFRC,TNFRSF10B,TNFSF10	200 (13)
CD3		complex		1.684	9.87E-10	ALAS1,AP1B1,APBA1,AQP3,BCL2A1,BCL2L11,BST2,C2,CALM1 (includes others),CD28,CD4,CD44,CD74,CD83,CD86,CISH,CTLA4,CTSW,FCER1G,HLA-DQB1,HS2ST1,IFITM1,IFNGR1,IGF1,IL12RB1,IL16,IL1A,IL1R1,IL1RAP,IL7R,IRF4,IRF9,ITGB5,ITGB7,JAK2,LCP1,LSP1,MMP2,NAIP,ORAI3,PSAP,PTPRC,SELPLG,SMO,SOCS2,STAT1,SUSD6,TFRC,TNFRSF25,TNFSF10,TOM1L1,TRAF1,XAF1	291 (22)
IL17A		cytokine		1.189	1.05E-09	BCL2A1,CD14,CD163,CD40,CD83,CTSK,CX3CL1,ENTPD1,IL16,IL1A,IL1RN,LIF,LPL,LRRK2,MCL1,MMP1,MMP2,MMP9,MRC1,NRP1,PECAM1,RGS16,SPSB1,TGFA,THBD,TIMP1,TIMP4,TNFRSF1B,TNFSF12,VIM,VWF	307 (16)
RUNX3		transcription regulator		0.047	1.06E-09	ABCC1,ABCC5,AKAP6,ASPH,BCL2L11,CD4,CHST14,COL4A1,FLNA,FZD2,ITGAL,ITGAM,ITGB5,MMP2,MMP9,REEP1,SPP1,ST3GAL5,TPM2,VIM,VWF	200 (9)
mifepristone		chemical drug		-0.063	1.12E-09	ABCB1,ABCC3,ALAS1,CAMK2D,CASP1,CD14,CD74,CISH,CLEC3B,CLU,CTNNA1,CTSF,F3,FCGR2B,GAS6,HLA-DQB1,IQGAP1,ITGAM,ITGB3,LAMB3,LDLR,MMP1,MMP9,NDP,PKD1,PLA2G4A,RGS2,SCARB1,SERPINE1,SERPING1,SPP1,THBS2,TIMP1,TIMP3,TNFRSF10B	396 (18)
IL10RA		transmembrane receptor		1.191	1.32E-09	ABCB1,APOC2,CD40,CLEC12A,CLIC6,CTLA4,DCSTAMP,ECM1,GAS6,HGF,HLA-A,HPSE,IL12RB1,IL18BP,IL1A,IL1RN,INHBA,ITGAM,ITGB7,MSRB1,NOD1,NR1H3,OLR1,PDCD1LG2,RGS18,RSAD2,SCARF1,SCIN,SERPINB9,SLC2A6,SPARC,SPON1,STAT1,TAP1	303 (17)
NFATC2		transcription regulator		0.157	1.51E-09	ACP5,BCL2L11,CASP4,CD40,CD83,CD86,CISH,CTLA4,CTNNAL1,CX3CL1,DAB2,ENPP2,FGL2,GPNMB,IL1A,INHBA,IRF4,PTPRS,RGS1,RGS2,RSAD2,SH3BP5,SLAMF1,SOCS2,STAT1,TNFSF8,TRAF1	320 (20)
MAP2K1		kinase		-0.914	1.52E-09	ABCB1,ABCC1,ADGRG1,BCL2A1,BCL2L11,BIRC2,CD44,COL1A2,DAB2,F3,FLNA,IL1A,ITGB3,LDLR,MBP,MMP1,MMP12,MMP14,MMP2,MMP9,PECAM1,PLA2G4A,PLAUR,SCARB1,SIRPA,TNFSF10	277 (16)
ETS1		transcription regulator		0.239	1.62E-09	ABCB1,APOC2,CASP1,CD14,CD44,COL1A2,CSF1R,DIAPH1,FCGR2A,FLT1,HGF,HPSE,HS2ST1,IL7R,ITGAM,ITGB2,ITGB3,MCL1,MGAT5,MMP1,MMP2,MMP7,MMP9,SERPINE1,SPP1,TGFA,TNFSF14,WAS	323 (18)
platelet activating factor		chemical - endogenous mammalian		-1.485	1.64E-09	F3,GAS6,IL1A,ITGAM,ITGB2,MMP1,MMP14,MMP2,MMP9,PLAUR,SELPLG,SERPINE1,TIMP1,VIM	258 (14)
heparin		chemical - endogenous mammalian		-1.806	1.65E-09	ALAS1,CD209,CD40,CD83,CD86,F3,FLT1,HPSE,IL1R1,LPL,MMP1,MMP14,MMP2,MMP9,THBD,VIM	302 (17)
thioacetamide		chemical toxicant		0.657	1.69E-09	ACP5,CD14,CD44,CD55,CDCP1,CLU,COL1A2,CTSF,DBN1,FCGR2A,GDE1,GPNMB,HGF,IFITM2,IGF1,ITGA7,MMP14,MMP2,PCSK6,PECAM1,PRLR,PTK2B,PTPRS,RCN1,S100A10,SPARC,SPP1,TIMP1,USP2,WNT5A	327 (13)
SYVN1		transporter		-0.426	1.78E-09	ABCC3,CALM1 (includes others),CD44,CRTAP,CSPG4,DAB2,F3,HERC5,HLA-A,HLA-C,IFITM2,IL7R,ITGA3,ITGA6,ITGAV,LAPTM4A,OLR1,SLC35B2,SLC35C2,SLC4A7,SNAP23,TFRC
bleomycin		chemical drug		0.902	1.90E-09	CAMK2B,CD86,COL1A2,CTSK,CTSS,FZD6,IGF1,IL13RA1,IL1A,MMP12,MMP14,MMP2,MMP9,MRC1,MSN,SDC4,SERPINE1,SOCS2,SPP1,TIMP1,TIMP3,TIMP4,TNFRSF10B,TNFRSF1A,VWF,WNT5A	319 (18)
actinomycin D		biologic drug		-0.326	2.04E-09	BCL2A1,BCL2L11,BIRC2,CASP1,CD28,CD38,CD55,COL1A2,CPD,F3,FLNA,IFNGR1,IGFBP4,IL7R,LPL,MCL1,MMP12,MMP2,PLAUR,RGS2,SERPINE1,SLC40A1,SPP1,TAP1,TGFA,THRA,TNFRSF10B,TNFRSF1B,TRAF1	339 (19)
TREM1		transmembrane receptor		-0.621	2.37E-09	ADRB2,ASPH,CD14,CD83,CD86,DCSTAMP,F3,IL1R1,INHBA,KCNJ2,LIF,LPL,MCOLN2,MFN2,MMP1,MMP19,NOD2,RGS1,RGS16,SIGIRR,SLAMF7,SPP1,SPRY2,THBD,TNFSF14,WNT5A	283 (15)
IFN Beta		group	Activated	2.076	2.66E-09	BST2,CASP4,CD40,CD74,CD83,CD86,EIF2AK2,HERC5,HLA-A,HLA-B,IFITM1,IL1RN,IRF9,MMP9,MX1,MX2,NLRP2,RSAD2,SPRY2,STAT1,TNFSF10,XAF1	277 (15)
rosiglitazone		chemical drug		1.220	2.80E-09	ADIPOR1,APOL6,AQP3,BIRC7,C1QA,C1QC,CD86,CLEC7A,COL1A2,F3,FGF13,HGF,HLA-DRA,IGF1,IL1A,IL1RN,IL7R,INHBA,ITGA3,ITGAL,ITGAM,ITGB3,LAMB3,LPL,MFN2,MMP9,MX2,NR1H3,OLR1,PECAM1,PIK3R1,PRLR,RGS2,SCARB1,SERPINE1,SERPINF1,SPN,STAT1,THBS2,TIMP1,TPM3,TRIM22,WWTR1	370 (23)
doxorubicin		chemical drug		-0.183	3.03E-09	ABCB1,ABCB8,ABCB9,ABCC1,ABCC3,BCL2A1,BCL2L11,BIRC2,BTK,CAMK2D,CASP1,CD14,CD40,CD44,CDCP1,CLU,DDIAS,F3,GPNMB,JAK2,KLRC4-KLRK1/KLRK1,MCL1,MMP2,MRC1,MYO6,NLRC4,NOL3,PSAP,RCN1,RGS16,S100A10,SDC2,SPP1,STAT1,TAP1,TGFA,TIMP1,TNFRSF10B,TNFRSF1A,TNFSF10,VIM	273 (15)
IRF4	0.835	transcription regulator		0.287	3.31E-09	B2M,CD28,CEMIP2,CLTA,CTLA4,CTSS,ENTPD1,EZR,FLT1,IL12RB1,IL1R1,IL1RN,IL7R,IRF4,IRF9,ITGAL,JAK2,PLAUR,RGS1,SMAP2,SPP1,STAT1,TNFSF10,TRAF1,TRIM21	316 (19)
hexachlorobenzene		chemical toxicant		0.607	3.55E-09	CD14,CD44,CLU,FCGR2A,GPNMB,MMP2,MMP9,MRC1,RCN1,RFTN1,S100A10,SPP1,TIMP1,VIM	199 (13)
ciprofloxacin		chemical drug		1.026	4.15E-09	CD40,CD86,CPD,CTSV,GRN,HLA-A,ITGA9,ITGAL,LDLR,LGMN,MFGE8,MMP2,MPEG1,NRP1,PSAP,SIGIRR,SLC2A6,SPP1,VIM	220 (10)
PSMB11		peptidase		-1.147	5.65E-09	CD28,COL1A2,CTSS,CTSV,FLT1,HPSE,ITGAM,ITGB7,LAMB2,LSP1,OLFML2B,PDCD1LG2,PTK2B,PTPRC,TNFRSF1B,TNFRSF21,TNFSF10,TRAF1,VAV1	231 (7)
LEP		growth factor		-1.438	5.90E-09	ABCC3,AQP3,AQP9,BCL2A1,BID,CD14,CD40,COL4A1,CTSL,CTSV,F3,FLT1,IBSP,IFT88,IGF1,IL1R1,IL1RN,ITGAM,JAK2,LDLR,LIF,LPL,MBP,MCL1,MMP1,MMP12,MMP14,MMP19,MMP2,MMP7,PECAM1,SCARB1,SELENOP,SERPINE1,SPARC,SPP1,TIMP1,TIMP3,TNFRSF1A,TNFSF10,VIM,WNT5A	301 (16)
EGF		growth factor		0.658	6.05E-09	AQP3,BIRC2,CASP1,CD44,CISH,CLU,COL1A2,CSF1R,DGKD,DVL2,EPS15,EZR,F3,FLT1,GLG1,HGF,IGF1,IGFBP4,IL1R1,IL7R,INHBA,ITGAM,ITGB3,MCL1,MMP1,MMP12,MMP2,MMP9,NRP1,PDPN,PIK3R1,PLAUR,S100A10,SDC1,SERPINE1,SLC4A7,SPARC,SPP1,SPRY2,ST3GAL1,ST3GAL4,STAT1,TGFA,TIMP1,TIMP3,VIM	354 (19)
F2		peptidase		-1.244	7.22E-09	BIRC2,BSG,CASP1,CD44,CD55,CLU,COL4A1,CX3CL1,DAAM1,DHRS9,DST,ENTPD1,F3,FLT1,IGF1,IGFBP4,MMP1,MMP2,MMP9,PDCD1LG2,PDGFA,PLA2G4A,PLAUR,SDC4,SERPINE1,SLC2A6,THBD,TNFSF10,TRAF1,VWF	301 (21)
JAK1		kinase		0.641	7.45E-09	BCL2L11,BID,CD14,CD40,EIF2AK2,ENPP2,HLA-A,HLA-C,IRF9,LIF,MMP2,MX1,STAT1,TAP1,TNFRSF21	311 (17)
CTSS	0.607	peptidase		0.239	7.68E-09	BCL2L11,BID,COL4A1,COL4A2,CTSK,CTSV,CX3CL1,ITGA7,MMP9,TNFSF10	199 (9)
VEGFA		growth factor		0.222	8.69E-09	ABCC1,ALAS1,BCL2A1,BTK,CD40,CD55,CD83,CD86,CLIC4,CST3,CTLA4,CTSS,CTSV,DIABLO,F3,FLT1,HLA-DQB1,IGFBP4,ITGAV,ITGB3,MCL1,MMP1,MMP12,MMP15,MMP2,MMP9,NRP1,PECAM1,SERPINE1,SPARC,THBD,TIMP1	265 (15)
lysophosphatidylcholine		chemical - other		0.989	9.15E-09	CD74,F3,HLA-DMA,HLA-DRB1,LDLR,LPL,MBP,MMP1,NAIP,NOD2,OLR1,PLAUR,RGS2,SCARB1,SERPINE1	316 (17)
RC3H1		enzyme		-1.732	9.15E-09	BST2,CD44,IFITM1,IFITM3,IL1A,IRF9,MX1,NRP1,RSAD2,SDC1,SPP1,STAT1,TNFRSF1B,TRIM21,WNT5A	349 (14)
FBN1		other		1.912	9.52E-09	COL1A2,COL4A2,COL6A3,INHBA,MMP1,MMP2,MMP9,SERPINE1,TIMP3	316 (15)
KLF11		transcription regulator		0.656	9.58E-09	APOL6,COL1A2,HGF,ITGA3,ITGAV,ITGB3,ITGB5,MMP1,MMP12,MMP14,MMP2,MMP9,PDGFA,PLA2G4A,SERPINE1,STAT1,THBS2,TIMP1,TIMP3,TIMP4	134 (7)
FGF2		growth factor		-0.406	9.91E-09	AQP3,CAPZA2,COL1A2,CTSK,CTSL,ENPP2,F3,FLNA,FLT1,GPNMB,HGF,HPSE,IBSP,IGF1,IGFBP4,INHBA,ITGA3,MBP,MMD,MMP1,MMP2,MMP9,PDGFA,PLAUR,S100A10,SDC1,SDC2,SERPINE1,SPARC,SPP1,SPRY2,ST3GAL1,ST3GAL4,TIMP1,TIMP3,TNFSF10,VIM,VWF,WNT5A	308 (18)
IKBKB		kinase		0.598	1.03E-08	AGER,BIRC2,CD44,CLU,CSF1R,CTSF,CTSK,CTSZ,CX3CL1,ENPP2,F3,GRN,HGF,HLA-A,IL1A,IL1RN,ITGB3,ITGB5,MBP,MMP1,MMP2,MMP9,MX1,MYO1D,PLA2G4A,PTK2B,RGS16,SOCS2,TIMP3,TNFRSF1B,TNFSF8	349 (17)
arachidonic acid		chemical - endogenous mammalian		-0.256	1.04E-08	AQP3,BCL2A1,CD40,CD83,CD86,CLU,COL1A2,F3,ITGB3,LDLR,MRC1,PECAM1,PLA2G4A,RGS2,SPP1,TNFRSF1A,TNFRSF1B,VIM	301 (19)
SPP1	-0.570	cytokine		-0.989	1.11E-08	BCL2L11,CD163,CD44,CXorf21,IGF1,IL1A,ITGA3,ITGAV,ITGB3,ITGB5,LIF,MMP1,MMP14,MMP2,MMP7,MMP9,PDGFA,PIK3R1,SERPINE1,SERPINF1,SLC35C2,SPP1,TIMP1,VIM	345 (17)
paclitaxel		chemical drug	Inhibited	-2.010	1.19E-08	ABCA2,ABCB1,BCL2L11,CD40,CD44,CD86,CELSR2,CLU,DCHS1,ENPP2,ENPP4,FLNA,GRAMD1B,HLA-A,HPSE,IL1RAP,ITGA3,ITGA6,ITGB5,LCP1,LILRB4,MCL1,MMP9,MYO7A,PLAUR,RFTN1,SCN9A,TGFA,THBD,TNFRSF10B,TRAF1,WWTR1	306 (19)
IRF7		transcription regulator	Activated	2.403	1.25E-08	CASP4,CD40,CTLA4,FCGR1A,HERC5,IFITM1,IFITM2,IFITM3,IRF9,ITGAM,JAK2,MCL1,MX1,MX2,NRAP,RSAD2,STAT1,TAP1,TNFSF10,TRAF1,TRIM21,TRIM22,XAF1	193 (15)
raloxifene		chemical drug		0.611	1.25E-08	ACVRL1,BLNK,CLU,CTSL,DBN1,ENPP2,FLNB,IGF1,IGFBP4,IL1R1,IRF6,ITGB3,LAMB2,LDLR,MMD,MMP2,SERPINE1,SPP1,TFRC,TGFA,THBD,TIMP1,TIMP3	358 (19)
bromodeoxyuridine		chemical drug		1.004	1.31E-08	F3,IFITM1,IGFBP4,IL1A,IL7R,INHBA,IRF4,MX1,SERPINE1,STAT1,TGFA,TGFBI,TNFSF10	345 (20)
PTGS2		enzyme		0.049	1.38E-08	CD163,CD44,CLU,CTSK,EZR,FLT1,IGF1,ITGA6,ITGAL,ITGAV,LPL,MCL1,MMP1,MMP14,MMP2,MMP7,MMP9,PLA2G4A,PLXNC1,SEMA7A,ST3GAL1,TNFRSF10B,TNFSF10,TRAF1	369 (19)
lenalidomide		chemical drug		1.103	1.46E-08	BCL9L,BID,BLNK,CASP1,CD38,CEMIP2,DVL3,FCHO2,FLNA,FZD2,HLA-DPB1,HLA-DQA1,HLA-DRB1,HLA-DRB3,IRF4,KLRC4-KLRK1/KLRK1,LPL,NETO2,PTPRC,RGS1,RGS16,SCN9A,SPSB1,SUMF1,TNFRSF10B,TNFRSF21,TRIM4,VIM	228 (9)
SP3		transcription regulator		0.914	1.51E-08	ABCB1,AFAP1L1,APBA1,CD40,COL1A2,EIF2AK2,F3,FLT1,HGF,HPSE,IGF1,IL1A,ITGB5,LDLR,LPL,MMP2,PLAUR,PRLR,SCARB1,SERPINE1,SLC4A7,SPARC,STAT1,TIMP1,TNFSF14,VIM	336 (16)
5-O-mycolyl-beta-araf-(1->2)-5-O-mycolyl-alpha-araf-(1->1')-glycerol		chemical - endogenous non-mammalian	Inhibited	-2.523	1.70E-08	AQP9,BCL2A1,CD40,CD44,CD83,CHST2,GPAT3,IL1A,MMP1,MMP9,NAIP,RGS1,RGS16,SDC4,SLAMF7,TRAF1	316 (11)
CTNNB1		transcription regulator		-1.834	2.04E-08	ABCB1,ABCC1,ADGRV1,BCL2L11,CADM1,CALM1 (includes others),CD4,CD44,CEMIP2,CLU,COL4A1,COL4A2,CTNNA1,CTSF,CTSZ,DIAPH3,DIXDC1,ECM1,ENPP2,FCER1G,GPAT3,IFITM1,IL1R1,IRF4,ITGA6,ITGAL,ITGB2,ITGB7,ITSN1,LIF,LPL,LSP1,MCL1,MFGE8,MMP1,MMP14,MMP15,MMP2,MMP7,MMP9,MPEG1,PCSK6,PECAM1,PIK3R1,PKD1,PLAUR,PSAP,RCN1,SDC2,SERPINE1,SLC17A9,SORBS3,SPP1,STAT5B,SYK,TGFA,TIMP1,TIMP3,TNFRSF1A,TNFRSF1B,TNFSF10,TRAF1,VAV1,VIM…	341 (18)
Vegf		group		-0.172	2.17E-08	ABCB1,ADGRG1,AGFG2,BCL2A1,BCL2L11,BIRC7,CALM1 (includes others),CASP1,CD40,CD44,CLCF1,ENPP2,ENTPD1,F3,FLNA,FLT1,HPSE,IGFBP4,IL1A,IL1R1,INHBA,ITGA6,LDLR,MCL1,MMP14,MMP2,MMP9,NDP,NEK3,NRP1,PDGFA,PLAUR,PLXNA2,RGS2,SNRK,SOCS2,ST8SIA4,THBD,TIMP1,TNFRSF10B,VEGFB,VIM,VWF	217 (15)
BCL2L1		other		-0.434	2.20E-08	BIRC2,CD44,ECM1,ITGA3,MCL1,MMP9,PTPRC,SPN,TIMP1,TNFRSF10B,TNFRSF1A,TNFRSF21,TNFSF10,TNFSF8	292 (16)
lomustine		chemical drug		0.000	2.20E-08	CD14,CD44,CDCP1,CLU,FCGR2A,GPNMB,RCN1,RFTN1,S100A10,SPP1,TIMP1,TNFRSF10B,TNFRSF10D,VIM
eicosapentenoic acid		chemical drug		-0.752	2.21E-08	CD40,CD44,CD83,CD86,CSF1R,IGF1,IL1R1,IL1RAP,LDLR,MFN2,MMP1,MMP9,MRC1,SELENOP,SERPINE1,TNFRSF1A,TNFRSF1B	278 (17)
IL21		cytokine	Activated	2.948	2.42E-08	BCL2L11,BSG,CASP1,CD28,CD38,CD86,EIF2AK2,FCER1G,FCGR2B,FGL2,HERC6,HLA-DRB5,IL7R,IRF4,KLRC4-KLRK1/KLRK1,MCL1,MMP12,MMP2,MMP9,PTPRC,RSAD2,SOCS2,TAP1	350 (22)
NFAT5		transcription regulator		0.525	2.58E-08	BCL2A1,C2,CD74,COL1A2,F3,HLA-DMA,HLA-DMB,HLA-DQA1,HLA-DQB1,HLA-DRB5,IL1RN,LIF,SLC6A12,SPP1,TNFRSF21,TRAF1,VWF	229 (9)
ERG		transcription regulator		-0.254	2.93E-08	ADGRG1,ADRB2,CD59,CYFIP1,DAAM1,DBN1,DIAPH3,EPB41L3,FLNB,FLT1,FMNL2,FMNL3,ITGA6,MMP1,MMP9,MYO1D,MYO5A,PECAM1,PLAUR,SPARC,SPP1,VIM,VWF,WASF3,WIPF1	276 (16)
ATP-gamma-S		chemical reagent			3.32E-08	CD40,CD55,CD83,CD86,CSF1R,IL16,IL1A,IL7R,IRF4,MMP19,MMP9,MPEG1,NRP1,TGFA	340 (18)
IL32		cytokine		1.277	3.38E-08	CASP1,CTSK,DCSTAMP,EIF2AK2,IL1A,ITGAM,ITGB2,MCL1,MMP2,MMP9,MX1,THBD,VIM	293 (16)
LMO2		transcription regulator	Inhibited	-2.414	3.74E-08	ADGRG1,BTK,CASP1,CASP4,ENTPD6,FES,FZD6,GALNT1,GIMAP8,GSN,GTSE1,IL1RAP,ITGB7,LSP1,MFGE8,MYH10,NCKAP1,NOD2,PAG1,PLA2G4A,PLCG2,RASGRP1,SERPINF1,SLC40A1,SPRY2,TAP1,THEMIS2,TNFRSF1B,TNS2,TRAF1
ETV1		transcription regulator		-0.699	3.87E-08	ADRB2,HPSE,ITGAV,ITGB3,MMP1,MMP7,PLAUR,VIM,WWTR1	114 (5)
COL4A3		other			3.87E-08	COL1A2,COL4A1,COL4A2,ITGB3,LAMC1,MMP14,MMP2,MMP9,TIMP1	291 (18)
TCR		complex		1.025	3.93E-08	BCL2A1,BCL2L11,BSG,CD28,CD38,CD4,CD44,CISH,CTLA4,FLNA,HERC5,IFNGR1,IL12RB1,IL16,IL7R,IRF4,ITGB7,MCL1,MX1,MX2,NRP1,PDE3B,PIK3R1,PTK2B,PTPRC,RASGRP1,RSAD2,SLAMF1,SOCS2,SPP1,STAT1,TNFRSF1A,TNFRSF1B,TWSG1,VAV1	328 (20)
POU5F1		transcription regulator		-0.192	4.03E-08	BCL2A1,BCL2L11,BID,BIRC2,CARD6,CASP1,CD40,FARP1,GRN,INHBA,IRF6,MCL1,MMP2,MMP9,NAIP,NCKAP1,NF2,NRP1,PCDH18,PCSK6,PECAM1,PPL,SIRPA,SPP1,TNFRSF10B,TNFRSF1A,TNFRSF21,TNFRSF25,TNFSF10,TNFSF8,TWSG1,VIM,WNT5A	268 (15)
TNFSF13B		cytokine		0.337	4.05E-08	BCL2A1,BCL2L11,CD40,CD74,CD83,CD86,CTSS,FCGR2B,HLA-DMB,HLA-DOA,HLA-DQA1,MCL1,MMP9,SPP1	309 (20)
FN1		enzyme		-0.696	4.29E-08	ACP5,CD83,CLIC4,DLGAP4,F3,FLNA,HLA-B,IL1R1,ITGAM,ITGAV,ITGB3,MMP1,MMP14,MMP2,MMP9,PLAUR,SDC1,SDC4,SERPINE1,SNAP23,SPARC,SPP1,TNFRSF10B,VIM,ZYX	361 (19)
IRF8		transcription regulator		-0.130	4.49E-08	ACVRL1,B2M,CD14,CD37,CD4,CD40,CD74,CD83,CD86,CSF1R,CTSS,DAB2,IRF4,ITGAM,LIF,LSP1,MAP4K4,MMP9,STAT1,TRIM21	271 (17)
CCL2		cytokine		0.887	4.69E-08	CD40,CD86,F3,IGF1,IL1A,INHBA,ITGAL,LPL,MMP1,MMP2,MMP9,SCARB1,SERPINE1,SLC40A1,STAT1,TIMP1	317 (14)
PLAU		peptidase		-0.931	4.93E-08	F3,FCGR1A,FLT1,HGF,HLA-DMA,IGF1,ITGAV,ITGB5,MMP1,MMP12,MMP9,PLAUR,SERPINE1,VIM	388 (20)
BTK	0.307	kinase		-0.407	5.17E-08	BCL2A1,BTK,CD38,CD40,CD86,CISH,DCSTAMP,IFITM1,IL1A,IRF4,IRF9,ITGAV,ITGB3,LILRB4,MX1,MX2,SPN,STAT1	268 (20)
ID3		transcription regulator		1.706	5.18E-08	ADGRG1,BCL2L11,CD44,CD83,FCER1G,IFNGR1,IGFBP4,IL7R,IRF4,IRF6,ITGB3,JAK2,MMP2,MMP9,PIK3R1,SDC1,SEMA7A,SLAMF1,TNFRSF1A,TNFRSF25,TNFSF10,TNFSF14,TNFSF8,TRAF1	215 (12)
IFN alpha/beta		group		1.359	5.99E-08	BCL2L11,BID,CD40,CD83,CD86,CX3CL1,FGL2,HLA-A,MRC1,RSAD2,SERPINB9,STAT1,TLR5,TNFSF10,TRIM21	318 (15)
TLR3		transmembrane receptor		0.161	6.22E-08	CD38,CD40,CD86,CLU,CPM,CTSK,CX3CL1,DISC1,EIF2AK2,HERC5,IL1A,IL1RN,LILRB4,MMP1,MX1,MX2,PECAM1,PIK3R1,RGS1,RSAD2,SCN9A,SERPINB9,SERPINE1,STAT1,TIMP1,TNFRSF1A,TNFRSF1B,TNFSF10	317 (16)
erlotinib		chemical drug		-0.541	6.45E-08	BCL2L11,CD14,CD40,F3,IGFBP4,IL1A,LIF,MMP1,MMP14,PLAUR,SERPINE1,TGFA,TLR5,TNFRSF10B,TNFRSF1A,TNFRSF1B	336 (19)
ionomycin		chemical reagent		0.263	6.80E-08	BCL2A1,BID,BTK,CD4,CTLA4,EIF2AK2,FCGR1A,HPSE,IRF4,ITGAL,ITGB2,KCNJ2,LDLR,MMP9,NRP1,PTPRS,RGS2,SLAMF1,SOCS2,SPP1,STAT5B,TNFSF10,TNFSF14	353 (19)
ITGAV	-0.435	transmembrane receptor		-0.867	7.04E-08	BIRC2,COL1A2,ITGAV,ITGB3,LDLR,MMP1,MMP2,MMP9,SERPINE1,TIMP1	277 (19)
PIK3CG		kinase		-1.343	7.36E-08	ABCB1,AIF1,B2M,BCL2A1,BCL2L11,C2,CD74,CTSK,CTSW,DCSTAMP,EPHB6,HLA-A,ITGB3,NOD1,STAT1,TAP1,TNFSF10	290 (20)
SP600125		chemical - kinase inhibitor		1.811	8.01E-08	ABCB1,BCL2L11,CD44,CD83,CD86,COL4A1,COL4A2,CPM,CSF1R,CSPG4,CTLA4,EMB,F3,IGF1,IL1A,INHBA,ITGA3,ITGA6,ITGB5,LDLR,MCL1,MMP1,MMP12,MMP9,PLA2G4A,SERPINE1,SPARC,SPP1,THBS2,TNFRSF10B	291 (13)
PDGF BB		complex		-0.668	8.15E-08	ADRB2,CALM1 (includes others),CASP4,CD44,CSF1R,DAB2,F3,FLNA,FLT1,FZD2,HLA-E,IGF1,IGFBP4,INHBA,LAMB2,LDLR,LIF,MCL1,MMP1,MMP12,MMP14,MMP2,MMP9,OLR1,PDGFA,PLCG2,RGS1,RGS2,SERPINE1,SYK,THBD,TIMP1	328 (15)
C5AR1		G-protein coupled receptor		1.772	9.83E-08	CD28,CD40,CD55,CD86,COL1A2,FCER1G,FCGR1A,FCGR2A,FCGR2B,IGF1,MMP1,MMP9,SERPINE1	297 (18)
CDKN1A		kinase		0.390	1.00E-07	ANLN,BIRC2,CAP1,CD44,CLIC4,COL4A1,COL4A2,CTSK,GRN,IFITM3,IFNGR1,IL16,IL1R1,INHBA,ITGAM,ITGAV,ITGB3,ITGB5,LAMC1,MMP1,MMP9,MSN,NUSAP1,PSAP,PTPRC,SERPINE1,TGFA,VIM	293 (16)
Alpha catenin		group		-0.931	1.00E-07	ADAMTS12,COL1A2,COL6A3,CTSV,DIAPH1,FMNL2,IGF1,IGFBP4,ITGAM,MMP12,MMP19,MMP2,MMP9,THBS2,TIMP1,VIM,WIPF1,ZYX	246 (11)
TPM3	0.248	other		-0.816	1.01E-07	IGF1,ITGA3,MMP1,MMP2,TNFRSF10B,TNFRSF25	156 (7)
Ccl6		cytokine		1.387	1.01E-07	CTSK,CTSS,CTSV,MMP2,MMP9,TIMP4
MYB		transcription regulator		-1.605	1.08E-07	ADAM12,BLNK,CAMK2B,CD14,CD4,CLTA,COL1A2,COL4A1,IGF1,IL1A,IL7R,IQGAP1,JAK2,LIF,MMP1,NOD2,SDC1,SDC4,SOCS2,SPP1,VAV1,VIM	344 (21)
aspirin		chemical drug		-0.260	1.08E-07	ACVRL1,ADRB2,AFAP1L1,CADM1,CD38,CD40,CD86,CX3CL1,FLT1,HGF,IL1A,ITGA6,MCL1,MMP1,MMP2,MMP9,OLR1,PECAM1,PLA2G4A,SCARB1,SERPINB9,TNFSF10	371 (19)
JAK		group		1.177	1.08E-07	CD209,CD40,CD83,EIF2AK2,IFITM3,IGF1,MMP9,RSAD2,SOCS2,STAT1,VIM	310 (18)
levodopa		chemical - endogenous mammalian	Inhibited	-2.437	1.12E-07	ABCB8,AGFG2,AIF1,ARAP1,ARRB2,C1QA,CAP1,CASK,CHST11,CLIC6,CNIH3,COL4A1,CTSC,CTSZ,CYLD,DAAM1,DIXDC1,EPS15L1,FCHSD1,FES,HACD4,HLA-A,HVCN1,IL18BP,INPP5F,IQGAP1,LAT2,LYPD1,MBP,MICAL1,MMP14,MSRB1,MYO9B,NFATC3,NOL3,PDGFA,PIK3R1,PLCG2,PSAP,PTK2B,RASGRP1,RGS14,S100A10,SELENON,SLC2A6,SNX9,ST3GAL5,TSPAN3,WIPF1,WWTR1
LDB1		transcription regulator	Inhibited	-2.414	1.22E-07	BTK,CASP1,CASP4,ENTPD6,FES,FZD6,GALNT1,GIMAP8,GSN,GTSE1,IL1RAP,ITGB7,LSP1,MFGE8,MYH10,NCKAP1,NOD2,PAG1,PLA2G4A,PLCG2,RASGRP1,SERPINF1,SLC40A1,SPRY2,TAP1,THEMIS2,TNFRSF1B,TNS2,TRAF1
MAFB		transcription regulator		1.796	1.37E-07	CAP1,CD163,CD28,CD38,HS3ST1,IGF1,IL18BP,IL7R,LGMN,LILRB5,MMP9,OLFML2B,OLFML3,SELENOP,SLC40A1
halofuginone		chemical drug		-0.728	1.40E-07	ACP5,CD44,CD55,COL1A2,DBN1,GDE1,IFITM2,ITGA7,MMP2,MMP9,PCSK6,PRLR,PTK2B,PTPRS,SPARC,SPP1,TIMP1,USP2,WNT5A	296 (19)
LEPR		transmembrane receptor		-0.588	1.46E-07	COL4A1,IGF1,IL18BP,IL1RN,ITGAM,LDLR,LGMN,LIF,LPL,MAP4K4,MBP,MMP12,MMP14,MMP19,MMP2,MMP7,NFATC3,SCARB1,SERPINE1,SOCS2,TIMP1,TIMP3	291 (20)
IL3		cytokine		-0.395	1.51E-07	ABCA2,BCL2L11,C1QA,CD14,CD40,CD83,CD86,CISH,CSF1R,CTLA4,DOK2,EIF2AK2,FCGR2A,FCGR2B,HGF,HLA-A,ITGAM,ITGAV,ITGB3,ITGB7,LIF,LILRB4,MCL1,MMP1,NFATC3,NRP1,PDPN,SEMA7A,SLAMF7,TNFSF10,TNFSF8,TYK2	324 (20)
Ifn gamma		complex		1.624	1.59E-07	CASP1,CD86,EIF2AK2,FLT1,HLA-DRA,IGFBP4,IL18BP,JAK2,LIF,MAP4K4,MMP9,NLRP2,STAT1,TNFSF10,VSIG4,XAF1	322 (17)
curcumin		chemical drug		0.571	1.66E-07	ABCB1,ABCC1,BCL2L11,BIRC2,CD44,CD86,COL1A2,CR1,CTNNA1,DIABLO,F3,HGF,IGFBP4,ITGA6,ITGAM,LPL,LSP1,MCL1,MMP1,MMP14,MMP2,MMP9,OLR1,PDE3B,SCARB1,SERPINE1,TFRC,TIMP3,TNFRSF10B,TNFRSF1A,TRAF1,VEGFB,VIM	363 (18)
bisindolylmaleimide I		chemical - kinase inhibitor		1.135	1.68E-07	AQP3,BCL2A1,CD44,CD55,CLCF1,CLU,IBSP,IGF1,LPL,MMP1,MMP12,MMP2,MMP7,MMP9,SERPINE1,TNFSF10,TRAF1	269 (15)
CEBPA		transcription regulator		-0.532	1.72E-07	ABCB1,BCL2A1,CD14,COL1A2,CSF1R,CTNNA1,CTSK,FCGR1A,FLT1,GGH,HGF,HLA-B,IGF1,IGFBP4,IL1RN,IRF6,ITGAL,ITGAM,ITGB5,LPL,NF2,NRP1,OLR1,PCSK6,PPL,PRLR,PTPRC,RGS2,SERPINE1,SERPINF1,SERPINI1,SPINT2,SPP1,THBD,THRA,TIMP4,TNFRSF1A,TNFSF10	352 (20)
E. coli B5 lipopolysaccharide		chemical - endogenous non-mammalian		-1.165	1.92E-07	ADRB2,B2M,BIRC2,CD40,CD44,CD83,CD86,CTLA4,CX3CL1,F3,HLA-A,IL13RA1,IL16,IL1A,IL1R1,IL1RAP,IL7R,ITGAL,LDLR,LIF,NOD2,SDC1,SELENOP,SERPINE1,SOCS2,SPINT2,SPP1	319 (15)
ID2		transcription regulator		1.521	2.06E-07	BCL2L11,CD44,CD83,FCER1G,IFNGR1,IGFBP4,IL7R,IRF4,IRF6,ITGA3,ITGB3,ITGB5,JAK2,MMP2,PDGFA,PIK3R1,SDC1,SLAMF1,TNFRSF1A,TNFRSF25,TNFSF10,TNFSF14,TNFSF8,TRAF1	151 (7)
triamterene		chemical drug		0.437	2.14E-07	CD14,CD44,CDCP1,CLU,FCGR2A,GPNMB,MRC1,RCN1,RFTN1,S100A10,SPP1,TIMP1,VIM
RFX5		transcription regulator		1.984	2.19E-07	B2M,CD74,COL1A2,HLA-B,HLA-DMB,HLA-DRA,HLA-DRB1
COL18A1		other		0.039	2.19E-07	F3,HGF,ITGAV,ITGB2,ITGB3,MCL1,MMP1,MMP2,NRP1,PECAM1,SERPINE1,STAT1,TNFRSF1A,TNFRSF21,VWF	308 (19)
SNAI1		transcription regulator		-0.928	2.21E-07	CD55,COL1A2,FLNA,FLNB,FMNL2,GSN,IBSP,LIF,MMP14,MMP9,MYO5A,SDC1,SERPINE1,SPARC,THBD,TPM3,VIM,WAS,WASF3,WIPF1	324 (19)
TERT		enzyme			2.22E-07	AFAP1L1,ASAP1,B2M,CTSC,GSN,HLA-B,IGFBP4,IL13RA1,ITGAV,MFGE8,MMP1,MMP14,MMP2,MMP9,MX1,PCDHGA11,SPON1,SPP1,VIM	330 (20)
SP110		transcription regulator		-1.606	2.22E-07	AQP3,BST2,CD74,CLU,CYLD,F3,GRN,IFITM1,IFITM3,IL1R1,IRF9,ITGAV,MCL1,MX1,NF2,STAT1,TIMP1,TNFRSF1A,TNFRSF21
F Actin		complex		0.132	2.31E-07	CD86,CTSS,CTSV,FLNA,MMP2	137 (7)
cisplatin		chemical drug		-0.483	2.52E-07	ABCC3,ABL1,ADAP2,AGFG2,AQP3,BCL2A1,BCL2L11,BIRC2,BIRC7,CARD6,CASP1,CD14,CD44,CDCP1,CLSTN3,CLU,F3,FCGR2A,FLT1,GPNMB,IFITM1,IL1A,ITGA7,LAMB3,LILRB4,MCL1,MICALL2,MMP2,MRC1,MX1,NCR3LG1,PCDH20,PDE3B,PLEKHM1,PURB,RAB8B,RCN1,RFTN1,S100A10,SERPINE1,SIDT2,SPP1,ST6GAL1,TAOK2,TAP1,TIMP1,TIMP3,TNFRSF10B,TNFRSF1A,TNFRSF1B,TNFSF10,TPM2,TRIM22,USP2,VIM	344 (16)
calcitriol		chemical drug		-0.294	2.56E-07	ABCB1,ABCC3,ABL1,AGPAT5,ANLN,BIRC2,CD14,CD40,CELSR3,CISH,COL4A1,COL4A2,CSF1R,CTLA4,CTSK,DCSTAMP,F3,IFITM1,IGF1,IL1A,IL1RN,IRF4,ITGAM,ITGB7,LILRB4,LPL,MCL1,MMP1,MRC1,MX1,NOD2,NUSAP1,OPA1,RSAD2,SERPINB9,SPP1,SPRY2,TAP1,THBD,THRA,TNFRSF10B,TNFRSF10D,TNFSF10,WSB1	298 (20)
KLF3		transcription regulator		-0.539	2.63E-07	CAMK2D,CD55,CTNNA1,CTSC,DIAPH1,DOK3,DTNB,FMNL3,GALNT1,GIMAP8,HPS1,HS3ST1,IFNLR1,ITGB7,JAK2,LRRK2,MSN,MYO5A,NOD1,PECAM1,RNF167,SDC1,SIDT2,SIGIRR,SNRK,TNFRSF21,TPM3,VAV1,VEGFB,VIM,WSB1
ERBB2		kinase		0.349	2.63E-07	ABL1,ADAM12,ALAS1,CADM1,CAPZA2,CD59,CD82,CDCP1,CHST2,CLEC3B,CLU,COL4A1,COL6A3,CSF1R,DAAM1,EPS15,FLT1,GAS6,IGFBP4,IL1A,IRF6,ITGA6,ITGB3,LPCAT1,MCL1,MFNG,MGAT5,MMP1,MMP12,MMP14,MMP7,MMP9,MRC1,NR1H3,NRP1,PLAUR,SCARB1,SDC1,SERPINE1,SERPINI1,SIRPA,SLC4A7,SOCS2,SPARC,SPINT1,SPINT2,ST3GAL4,TAP1,TGFA,TGFBI,THBD,TIMP3,TNFRSF10B,TRAF1,VIM,VWF,WNT5A,WWC1	368 (21)
RAF1		kinase		-1.100	2.67E-07	AP2B1,BCL2L11,CD37,CD44,CD74,CTSL,GRN,IL1R1,ITGAM,ITGB3,ITGB5,LIF,MGAT5,MMP1,MMP9,PCSK6,PLAUR,RGS1,SDC1,SLC16A7,SPRY2,ST3GAL4,TIMP1,TRAF1	324 (19)
RAC1		enzyme		0.097	3.21E-07	ABCB1,ACP5,BID,CD86,COL1A2,CYLD,GSN,ITGA6,MCL1,MMP1,MMP14,MMP2,MMP9,NF2,PLAUR,STAT1,WNT5A	274 (16)
wortmannin		chemical - kinase inhibitor		1.179	3.35E-07	AQP3,BCL2L11,CD14,CD44,COL1A2,CX3CL1,ENTPD1,EZR,F3,IGF1,ITGAM,MCL1,MMP14,MMP2,MMP9,MSN,SCARB1,SERPINE1,SLC6A12,SOCS2,TFRC,TNFSF10,VIM	318 (18)
IRS1		enzyme			3.42E-07	COL4A1,COL4A2,COL6A3,DBN1,DVL2,IGF1,IGFBP4,LDLR,LPL,MMP14,NRP1,PDGFA,PIK3R1,SIGLEC1,SPP1,TGFBI,THRA,WNT5A	284 (24)
MET		kinase		1.525	3.42E-07	AQP3,CAMK2B,CD44,CTSV,DAB2,FGL2,HGF,IGF1,INHBA,ITGA3,MMP2,SH3BP5,SLA,SPP1,TGFA,TNFSF8,TRIM21,VIM	288 (19)
docosahexaenoic acid		chemical drug		0.011	3.47E-07	BCL2A1,BID,CD40,CD44,CD83,CD86,CTLA4,LDLR,MFN2,MMP1,MMP2,MMP9,MRC1,PIK3R1,PLA2G4A,SDC1,SERPINE1,THBS2,TIMP1,TNFRSF1A,TNFRSF1B	230 (17)
CEBPB		transcription regulator		1.577	3.59E-07	ABCB1,BCL2A1,BLNK,CD14,COL1A2,CSF1R,CTSC,DAB2,HGF,HLA-A,IFITM3,IGF1,IGFBP4,IL18BP,IL1A,IL1RN,IRF4,IRF9,ITGAL,LAMC1,LDLR,LGMN,MBP,MMP1,NR1H3,NRP1,PLA2G4A,PLAUR,PRLR,SCARB1,SERPINE1,SPP1,TIMP4,TNFRSF1A,VIM,ZYX	350 (20)
cholecalciferol		chemical - endogenous mammalian		-0.499	3.63E-07	ADGRG1,CD14,CD209,CD38,CD40,CD83,CD86,CTSK,CTSL,IGF1,ITGAM,ITGB2,MYO6,RGS1,SERPINE1,SPP1,TNFSF10	271 (19)
FANCC		other			3.69E-07	AQP9,CAMK2B,CASK,FZD2,FZD6,IL1R1,MMP7,MX1,PCLO,PTPRC,SKAP2,TOM1L1,WWTR1
fenamic acid		chemical reagent		0.415	3.69E-07	CD14,CD44,CDCP1,CLU,FCGR2A,GPNMB,MRC1,RCN1,RFTN1,S100A10,SPP1,TIMP1,VIM
TNFRSF9		transmembrane receptor		-1.294	4.04E-07	BCL2A1,CD14,CD28,CD40,CD83,CD86,HLA-DQB1,ITGAM,MMP9,PTPRC	339 (17)
CCN2		growth factor		-0.007	4.18E-07	BCL2A1,BIRC2,CD44,COL4A2,FLNB,FZD2,IGF1,MMP1,MMP14,MMP2,MMP9,SDC4,SERPINE1,SPARC,TIMP1,TIMP3	301 (16)
IL12 (complex)		complex		1.384	4.74E-07	CASP1,CD28,CD44,CD86,CISH,GLG1,IFNGR1,IL12RB1,IL18BP,IL7R,IRF4,ITGA6,ITGAL,ITGB2,KLRC4-KLRK1/KLRK1,MMP2,MMP9,SELPLG,SOCS2,TFRC,TIMP1,TNFRSF1A,TNFRSF25	324 (18)
hydrogen peroxide		chemical - endogenous mammalian	Inhibited	-2.537	5.85E-07	ABCB1,BCL2A1,BCL2L11,BSG,CASP1,CD55,CD59,CD86,CLU,COL1A2,CST3,CTSS,DDIAS,ENPP2,EZR,FZD2,HLA-DRA,ITGA3,ITGA6,ITGB3,LDLR,MFN2,MMP1,MMP2,MMP9,NOL3,PLAUR,RCN1,SELENOP,SERPINE1,SPARC,SPP1,SUSD6,TAP1,TFRC,TNFRSF10B,TSPAN4,VIM,WNT5A,XAF1	332 (21)
batimastat		chemical - protease inhibitor		0.816	6.25E-07	CASP1,HGF,MMP14,MMP2,MMP9,NCR3LG1,SDC4	289 (19)
TWIST1		transcription regulator		0.558	6.75E-07	BCL2L11,CD40,CD44,CLU,GSN,IGFBP4,ITGB3,ITGB5,MFGE8,MMP1,MMP2,OLFML3,PCDH18,SPP1,TGFBI,THBS2,TIMP3,TNFRSF21,VIM,ZYX	265 (16)
SMAD7		transcription regulator		1.604	7.24E-07	BCL2L11,BIRC2,COL1A2,COL6A3,GAS6,ITGA6,ITGA7,ITGBL1,MMP1,MMP12,MMP2,MMP9,SERPINE1,TGFA,TGFBI,TIMP1,TIMP3,TPM2,TPM3	268 (21)
IL18		cytokine		0.975	7.36E-07	AQP3,BSG,CD40,CD44,CD83,CD86,ENPP2,IL12RB1,IL18BP,IL1A,ITGAL,ITGAM,KLRC4-KLRK1/KLRK1,LIF,MMP1,MMP15,MMP9,SOCS2,SPP1,TIMP1,TNFRSF25	304 (18)
FSH		complex	Activated	2.759	7.47E-07	ACP5,ADGRG1,AQP3,CASP4,CD55,CTSV,CX3CL1,DAB2,EPS15,EZR,GDE1,IGFBP4,IL1RN,INHBA,ITGA3,ITGB5,LDLR,MAP4K4,MCL1,MMP2,MMP9,NLK,NOL3,PCSK6,PRLR,RGS16,SCARB1,SERPINE1,SNAP23,STAT1,TFRC,TIMP1,TNFRSF10B,TPM2	306 (22)
RHO		G-protein coupled receptor		-1.155	7.66E-07	AP2A2,B2M,C1QA,CD44,CD74,COL1A2,CSF1R,CTSS,HFE,LAMB2,SELENOP,SERPING1
IFNAR1		transmembrane receptor		0.628	8.02E-07	B2M,CD40,CD86,EIF2AK2,HLA-A,IFITM1,IFNGR1,IL1A,ITGAV,LIF,MX2,RSAD2,SDC1,SERPINE1,STAT1,TNFSF10,TRIM22,VEGFB,XAF1	314 (15)
ERK		group		-0.504	8.15E-07	ACP5,AGER,BCL2L11,CLU,CTSK,EIF2AK2,ITGAM,ITGAV,ITGB2,ITGB3,LDLR,LIF,MAP4K4,MCL1,MMP1,MMP14,MMP2,MMP9,PECAM1,SERPINE1,SLC4A7,STAT1,TGFA,TIMP1,TNFRSF10B	388 (23)
ribavirin		chemical drug		1.947	8.54E-07	CD38,CD86,EIF2AK2,HERC5,IFITM1,ITGAM,ITGB2,MX1,RSAD2,STAT1	379 (19)
Jnk		group		-1.090	9.24E-07	AGER,BCL2L11,CD209,CD40,CD44,CD55,CD83,CD86,F3,IGF1,IL1A,ITGB7,MCL1,MMP1,MMP12,MMP14,MMP2,MMP9,MRC1,PLAUR,SERPINE1,TIMP1,TNFRSF10B	248 (15)
forskolin		chemical toxicant		0.873	9.47E-07	ACP5,ADGRG1,AQP3,BCL2L11,BIRC7,CALM1 (includes others),CASP4,CD14,CD163,CD4,CD44,CD55,CD86,CLU,COL1A2,CTSV,DAB2,ECM1,EZR,GRN,GTSE1,HLA-DQA1,HLA-DQB1,HLA-DRA,IBSP,IGF1,INHBA,ITGA3,ITGB5,LARGE1,MAP4K4,MFGE8,MFN2,MMD,MMP19,MMP9,NDP,NOL3,OPA1,RAPGEF3,RGS18,RGS2,S100A10,SCARB1,SERPINE1,SPP1,STAT1,TIMP1,TPM2,VIM	325 (17)
triptolide		chemical drug		0.334	1.03E-06	ACVRL1,AFAP1L1,BID,BIRC2,CADM1,CD38,FLT1,HGF,IL1A,ITGA6,MCL1,MMP1,MMP19,MMP7,PECAM1,SERPINB9,TNFRSF10B,TNFSF10	300 (15)
bucladesine		chemical toxicant		1.224	1.05E-06	CD14,CD38,CD44,CD86,CHST2,CLCF1,CLU,CTLA4,F3,FCGR2A,HS3ST1,IBSP,IGF1,IL12RB1,ITGB2,LAMB3,LDLR,LIF,LPCAT1,MMD,MMP1,MMP14,MMP2,MMP9,RGS16,RGS2,SCARB1,SERPINE1,THBD,TIMP1,XAF1	380 (21)
hyaluronic acid		chemical - endogenous mammalian		-1.694	1.14E-06	ABCB1,CD40,CD44,CD83,CD86,CSF1R,CTSK,MMP1,MMP12,MMP2,MMP9,PTPRC,SERPINE1,SPP1,TIMP1,TNFSF14	266 (14)
miR-338-3p (miRNAs w/seed CCAGCAU)		mature microRNA	Activated	2.333	1.15E-06	ADAMTS15,COL1A2,COL4A1,COL4A2,CRTAP,LAMC1,PDGFA,SPARC,VIM
TIMP1	0.767	cytokine		-0.333	1.15E-06	CD38,CD40,CD44,FLT1,HGF,MMP2,MMP9,PLAUR,TIMP3	291 (21)
Collagen type II		complex	Inhibited	-2.333	1.36E-06	FZD2,IL1A,IL1R1,IL1RN,JAK2,MMP19,MMP7,SIGLEC1,TNFSF10,TNFSF14	199 (9)
RUNX1		transcription regulator		-0.585	1.44E-06	ADAMTSL4,ADGRG1,BCL2L11,CD4,CSF1R,CTLA4,IFITM3,IL7R,ITGA9,ITGAL,ITGAV,ITGB2,ITGB3,MYH10,PIK3R1,RSAD2,SERPINE1,SH3GL1,SLAMF1,SPP1,ST3GAL5,STAT1,STX3,TIMP1	343 (20)
DUSP1		phosphatase		1.830	1.45E-06	APOL6,CD40,CD86,IL1A,IL1RN,MEFV,MMP1,MRC1,MX1,NRP1,OLR1,PDGFA,PIK3R1,PLAUR,SERPINE1,THBD	214 (15)
PPARGC1A		transcription regulator		-0.194	1.50E-06	ADGRG1,ALAS1,APOC2,C2,CALM1 (includes others),CD40,COL1A2,COL6A3,CTSC,GAS6,IL1RAP,IL1RN,INHBA,LDLR,LPL,MBP,MFN2,MMP15,MMP19,MMP2,NR1H3,OLFML3,OLR1,PDGFA,PIK3R1,SCARB1,SEMA3G,THRA,TIMP1,TIMP3,TNFSF10	260 (21)
RASSF1		other	Inhibited	-2.138	1.52E-06	ABCB1,CASP4,CLU,COL4A1,COL4A2,DAB2,EPB41L3,FRMD4B,GSN,HLA-DPA1,LIF,MMP2,SELENOP,SPP1	281 (19)
Nfat (family)		group		0.359	1.53E-06	ACP5,CD40,CTLA4,CTSK,CX3CL1,DAAM1,DHRS9,IRF4,PDCD1LG2,PDE3B,PDGFA,SDC4,SERPINE1,TNFSF14,TRAF1	274 (13)
F2R		G-protein coupled receptor		-1.347	1.53E-06	BCL2L11,BIRC2,CASP4,CD44,CD55,F3,FLT1,ITGA6,LAMB3,MMP2,MMP9,PLAUR,RGS18,VIM,VWF	336 (18)
IL5		cytokine		1.328	1.54E-06	ACP5,BIRC2,CASP4,CD40,CD55,CISH,CLEC2B,CTSC,EPS8,FCGR2B,FGL2,IL13RA1,IL18BP,ITGAM,ITGAV,ITGB7,MMD,MMP9,PTPRC,SEMA4A,SNAP23,SOCS2,SPN,TMEM97,TNFSF8,VIM,ZYX	366 (23)
MUC1		other		0.122	1.55E-06	ABCC1,CD40,CD83,CD86,HGF,HLA-DRA,IFITM1,MRC1,NRP1,PDGFA,STAT1,VIM	351 (19)
puromycin aminonucleoside		chemical reagent		0.118	1.73E-06	CD14,CD44,CDCP1,CLU,CTSV,FCGR2A,GPNMB,MRC1,RCN1,RFTN1,S100A10,SCARB1,SPP1,TIMP1,VIM	262 (13)
CX3CL1	-2.800	cytokine		1.117	1.81E-06	CX3CL1,EFNB1,FZD2,GPNMB,GSN,HPSE,IGF1,IL1A,IL7R,LAMC1,MCOLN3,MFGE8,MMP2,MMP9,SERPINF1,SPP1,TIMP1	261 (17)
romidepsin		biologic drug		-0.980	1.86E-06	BCL2A1,BCL2L11,BIRC2,CD86,GSN,ITGAV,MCL1,MMP9,NF2,PLAUR,SPRY2,TIMP3,TNFRSF10B	317 (21)
triamcinolone acetonide		chemical drug		-1.425	1.92E-06	AQP3,BCL2A1,BCL2L11,BID,CASP4,CD44,HFE,IGFBP4,LDLR,LSP1,NFATC3,PLXNC1,RGS16,RGS2,SLAMF1,SLC4A7,SOCS2,SPP1,ST3GAL5,ST8SIA4,TRIM21,VWF	215 (9)
sirolimus		chemical drug	Inhibited	-2.644	1.93E-06	AQP3,ATP2B4,B2M,BCL2A1,BCL2L11,BID,CD209,CD40,CD86,COL1A2,CTLA4,CTSK,DCSTAMP,DVL3,EIF2AK2,F3,HGF,HLA-B,HLA-DOA,IL16,IRF9,LILRB1,LILRB2,LILRB4,MBP,MCL1,MFN2,MMP1,MMP14,MMP2,MMP9,MRC1,PIK3R1,PLAUR,SERPINE1,SNAP23,STAT1,THBD,TIMP1,TPM3,VIM	349 (18)
FOXO1		transcription regulator		-0.756	1.97E-06	ADIPOR1,ALAS1,ANLN,AQP9,BCL2A1,BCL2L11,BID,BLNK,C1QA,CD40,COL4A1,COL4A2,CTSK,CTSV,DCSTAMP,FLNB,GRN,IGF1,IL1R1,IL7R,ITGA3,ITGAM,ITGAV,ITGB2,LPL,MMP1,MMP9,NUSAP1,PLA2G2D,PTPRC,SCARB1,SERPINE1,SPRY2,STAT5B,TNFSF10,TRAF1	318 (21)
APCS		other		1.000	2.04E-06	CD163,FCGR2A,FCGR2B,LDLR,SIRPA	154 (7)
OCLN		other		-0.351	2.04E-06	MMP1,MMP14,MMP2,MMP7,MMP9	249 (12)
Hbb-b2		other		1.134	2.10E-06	BCL2L11,C1QA,CD44,CD74,CLEC7A,HFE,IL16,ITGAM,PRLR,TFRC
stallimycin		biologic drug		0.835	2.10E-06	F3,IFITM1,IL1A,IL7R,INHBA,IRF4,MX1,STAT1,TGFA,TNFSF10	282 (14)
D-glucose		chemical - endogenous mammalian		-0.178	2.30E-06	ABCB1,ADIPOR1,AGER,ANLN,ATP2B2,ATP2B4,BCL2L11,CAP1,CAPZA2,CASP1,CD55,CD59,CLU,COL4A1,CPD,CSF1R,CTSV,CX3CL1,ENPP2,GRN,GSN,HGF,IGF1,INHBA,LAMC1,LCP1,LDLR,LPL,MCL1,MMP1,MMP14,MMP2,MMP9,MSRB1,PIGA,PLAUR,RGS2,SCN9A,SELENOP,SERPINE1,SLC30A3,SPP1,TFRC,TGFA,TIMP1,TRPV4	373 (16)
HMGA1		transcription regulator		0.022	2.32E-06	B2M,CD44,COL1A2,COL4A1,COL4A2,CTSC,DAB2,GSN,HS3ST1,IGF1,IGFBP4,ITGAL,MMP9,NF2,SDC4,SPARC,SYK,ZYX	354 (19)
Tnf (family)		group		-1.725	2.32E-06	ABCC3,BCL2A1,BIRC2,CD163,CD4,CD40,CD86,EIF2AK2,ENPP2,F3,IGF1,IL1A,IL1R1,INHBA,MMP9,SERPINE1,TNFRSF1B,TRAF1	247 (15)
miR-335-3p (miRNAs w/seed UUUUCAU)		mature microRNA	Activated	2.121	2.43E-06	ADAMTS15,COL1A2,COL4A1,COL4A2,CRTAP,LAMC1,PDGFA,SPARC
MALP-2s		chemical reagent		-1.463	2.43E-06	BCL2A1,CD40,CD86,CYLD,IL1A,ITGAM,MCL1,SLAMF1	263 (17)
CXCL8		cytokine		0.088	2.49E-06	ABCB1,CD44,CD74,CR1,F3,HABP2,HSPG2,ITGAL,ITGAM,ITGB2,MMP2,MMP9,TNFRSF10B	285 (14)
Ap1		complex		1.273	2.53E-06	BCL2A1,BCL2L11,CALM1 (includes others),CD40,CD44,CLU,EZR,F3,IGF1,IL1A,LPL,MMP1,MMP12,MMP2,MMP7,MMP9,SERPINE1,SPARC,TIMP1	335 (22)
salmonella minnesota R595 lipopolysaccharides		chemical - endogenous non-mammalian		1.214	2.56E-06	CASP4,CD38,CD83,CD86,HLA-DMA,HLA-DMB,HLA-DPA1,HLA-DPB1,HLA-DQA1,HLA-DRA,HLA-DRB3,IL1A,MEFV,RSAD2,SERPINE1,TPM3	282 (17)
CHUK		kinase		1.509	2.64E-06	CASP4,CLU,CTSF,CTSZ,CX3CL1,ENPP2,F3,GRN,HLA-A,IL1A,IL1RN,ITGB3,ITM2B,MMP2,MMP9,PLA2G4A,RGS16,SPP1,TGFA,TIMP3,TNFRSF1B,VEGFB	301 (14)
PTK2		kinase		0.608	2.73E-06	BIRC2,COL1A2,CSPG4,LDLR,MMP2,MMP7,MMP9,PTK2B,SPP1,TIMP1,TIMP3	282 (20)
PI3K (complex)		complex		0.574	2.76E-06	ADAM12,ADIPOR1,ADRB2,BCL2A1,BCL2L11,CD44,CD55,CD86,IGF1,IL1RN,IL7R,ITGA6,ITGAM,ITGB2,LSP1,MCL1,MMP1,MMP12,MMP14,MMP2,MMP9,MRC1,PLA2G4A,RGS2,SERPINE1,SPP1,TNFSF10	234 (15)
JUNB		transcription regulator		-1.065	2.82E-06	CASP4,CD44,CD82,CLU,COL1A2,IBSP,INHBA,ITGAV,ITGB3,LAMB3,MMP1,MMP2,MMP9,PLAUR,SERPINE1,SWAP70,TIMP1,TIMP3	350 (15)
interferon beta-1a		biologic drug			2.85E-06	BIRC2,CD4,CSF1R,FCER1G,FCGR1A,HLA-DPB1,HLA-DRB5,IL16,IL1RN,JAK2,MMP9,MX1,PLAUR,SERPING1,STAT1,TNFRSF1B	223 (10)
TGFA	0.413	growth factor		0.771	2.87E-06	CASP1,HGF,IGFBP4,ITGAM,MMP9,PECAM1,PLA2G4A,S100A10,SERPINE1,TGFA,TLR5,VIM,WNT5A	321 (18)
RELA		transcription regulator		0.567	2.92E-06	ABCB1,AP1B1,B2M,BCL2A1,BCL2L11,BIRC2,CD14,CD28,CD40,CD44,CD59,CEMIP2,COL1A2,CX3CL1,F3,HLA-B,IGF1,IL1A,IL1RN,IL7R,IRF4,MMP1,MMP7,MMP9,NF2,NOD2,OLR1,PECAM1,RGS1,SDC4,SMAP2,TAP1,TNFRSF10B,TRAF1,VIM,WASF3	314 (14)
epigallocatechin-gallate		chemical drug		-0.326	2.94E-06	ACP5,BIRC2,CASP1,CTSK,DIABLO,F3,IL1A,IL1R1,ITGAV,ITGB3,LDLR,MMP1,MMP2,MMP9,SERPINE1,STAT1,TAP1,TFRC,TIMP1,TNFRSF10B,TNFSF10,TRAF1,VIM	331 (16)
SATB1		transcription regulator		-0.484	3.04E-06	BCL2A1,BLNK,CD40,CD86,CEMIP2,CLEC2B,CTNNA1,EVI2A,FCGR1A,HLA-DMB,HVCN1,IL16,IL7R,RGS1,TGFA,TNFSF12,TRIM22,VIM,XAF1
SRC		kinase		1.016	3.18E-06	COL1A2,CTSV,F3,FGR,IBSP,LDLR,MCL1,MMP1,MMP2,MMP9,PLAUR,SCARB1,SIRPA,SLC4A7,SPP1,VIM	283 (19)
emodin		chemical drug		-1.937	3.26E-06	ABCB1,ABCC1,CD86,CSF1R,HLA-DOA,IRF4,LPL,MMP2,MMP9,MRC1,VIM	262 (15)
dextran sulfate		chemical drug		0.168	3.27E-06	ANLN,CD14,CD209,CD40,CD74,CD83,CD86,ENPP2,HGF,IFITM3,LCP1,MMP14,MMP2,MMP7,MMP9,MRC1,NRP1,NUSAP1,PDGFA,PECAM1,PIGR,SERPINE1,THBS2,TIMP1,TNFRSF1B,VEGFB	317 (16)
NLRC5		transcription regulator		1.900	3.33E-06	B2M,CD40,HLA-A,HLA-B,HLA-C,HLA-E,TAP1	256 (10)
daidzein		chemical drug		0.000	3.34E-06	ABCC3,AIF1,CD4,CD86,EVI2A,FCGR2B,HLA-A,HLA-DQA1,ITGB2,LDLR,PIK3R1,PRLR,RASGRP1,SIGLEC10	190 (7)
entinostat		chemical drug		-1.983	3.45E-06	BCL2L11,CD83,GSN,ITGAM,MCL1,MMP1,MMP2,MMP9,SERPINE1,THBS2,TNFRSF10B,TNFSF10	287 (16)
plicamycin		chemical drug		0.972	3.55E-06	ABCB8,AFAP1L1,ATP7A,COL1A2,CX3CL1,EPS8,F3,IGFBP4,PLAUR,SEMA7A,SERPINE1,SLC40A1,TIMP1,VWF,WWC1	319 (20)
phytohemagglutinin		chemical drug		0.166	3.77E-06	AIF1,APOC2,CD44,CD83,CLIC2,COL1A2,CPM,CTLA4,FGR,IL7R,ITGB3,JAK2,KLRC4-KLRK1/KLRK1,LAMB2,MBP,MMP12,MMP9,NDP,PRLR,PTPRC,SELENOP,SPP1,STAT1,TIMP1,TIMP3,TNFSF10,TRAF1	339 (18)
allopurinol		chemical drug		0.607	3.78E-06	CD14,CD44,CDCP1,CLU,F3,FCGR2A,GPNMB,MRC1,RCN1,RFTN1,S100A10,SPP1,TIMP1,VIM	297 (19)
KLF4		transcription regulator		-0.260	3.85E-06	ADRB2,CD14,CD44,CSF1R,FARP1,FLT1,IBSP,IFITM3,INHBA,IRF6,ITGAM,MRC1,NCKAP1,NF2,NRP1,PCDH18,PECAM1,PLAUR,PPL,SERPINE1,SLC4A7,THBD,TWSG1,VIM,WNT5A	232 (12)
2-bromoethylamine		chemical reagent		0.588	3.87E-06	CD14,CD44,CLU,FCGR2A,GPNMB,MRC1,S100A10,SPP1,TIMP1,VIM
phenylbutazone		chemical drug		0.084	3.87E-06	CD44,CDCP1,CLU,FCGR2A,GPNMB,MRC1,RCN1,S100A10,SPP1,TIMP1,VIM	223 (7)
RUNX2		transcription regulator		0.567	3.94E-06	ABCB1,COL1A2,COL24A1,CREB3,FLRT2,IBSP,ITGAL,ITGBL1,MMP14,MMP2,PCDH18,SELPLG,SERPINE1,SPP1,ST3GAL5,TIMP1	305 (21)
C5		cytokine		0.782	3.94E-06	CD55,CD59,CD86,F3,FCGR1A,FCGR2A,FCGR2B,FLT1,HGF,IL1A,ITGAM,ITGB2,MMP1,MMP9,SERPINE1,ST6GAL1	296 (18)
celecoxib		chemical drug	Inhibited	-2.066	4.37E-06	BCL2A1,BIRC2,CTSK,F3,MCL1,MMP2,MMP9,PECAM1,SERPINE1,ST3GAL4,TNFRSF10B,TNFRSF10D,TNFRSF1B,TNFSF12,TRAF1,WNT5A	291 (16)
RFXAP		transcription regulator	Activated	2.183	4.47E-06	B2M,COL1A2,HLA-B,HLA-DQA1,HLA-DRA	59 (4)
SFTPD		other		0.138	4.74E-06	CD14,CD209,CTLA4,MMP1,MMP12,MMP2,MMP9	359 (20)
alitretinoin		chemical drug		-0.127	4.93E-06	ABCC3,BCL2A1,CASP1,CASP4,CD14,CD38,CD83,CD86,CPM,DHRS9,HLA-DRA,IFNGR1,ITGAM,MFN2,MMP1,MMP9,SPP1,VIM	333 (16)
SOCS1		other		-1.997	4.99E-06	BCL2A1,BID,CD200R1,CD40,CD44,CD86,CISH,FCER1G,IL12RB1,JAK2,MMP1,MMP12,MX1,RSAD2,STAT1,TRIM22,VAV1	320 (16)
PTEN		phosphatase		0.021	5.02E-06	ASPH,BCL2L11,CAMK2B,CD40,CD44,CD86,CELSR3,CLTA,CTSV,CTSZ,DIABLO,F3,FES,FLT1,FN3K,FZD6,GPR156,GRN,HGF,HLA-DMA,IFT88,IGF1,LDLR,MBP,MCL1,MMP14,MMP2,MMP9,MRC1,MYO6,NAIP,NOD1,PECAM1,PIK3R1,PTPRC,SDC1,SDC4,SEC23A,SERPINE1,SPP1,SPRY2,STAT5B,SYK,TGFA,TNFRSF10D,TNFSF10,VEGFB	239 (16)
USP22		peptidase		1.000	5.03E-06	BCL2A1,FCGR2A,FCGR2B,FES,ITGAM,ITGB2,MRC1,PTPRC,VAV1
Akt		group		0.229	5.10E-06	AMOT,AQP3,BCL2A1,BCL2L11,BID,BIRC2,CD44,F3,IGF1,IL1R1,IL7R,LPL,MCL1,MFN2,MMP12,MMP14,MMP2,MMP9,PLA2G4A,SCARB1,SERPINE1,SLC4A7,SPP1,THBS2,TNFSF10,TNFSF14	342 (18)
Brd4		kinase		0.577	5.41E-06	BLNK,COL1A2,COL4A1,COL4A2,COL6A3,HGF,IL1A,ITGAL,PDGFA,TIMP1,TNFSF10,TNFSF8	263 (12)
Pdgf (complex)		complex		-0.345	5.46E-06	CD44,COL4A1,F3,INHBA,ITGB3,LDLR,MMP1,MMP2,PLAUR,SERPINE1,SPARC,THBD,TIMP1,TIMP3	328 (18)
SB-431542		chemical reagent		1.265	5.57E-06	CD14,CD44,CLIC4,DVL3,HABP2,IBSP,IGF1,IL1RAP,MMP2,PECAM1,SERPINE1,SPP1,SPSB1,TFRC,TNFSF10	319 (22)
BMP7		growth factor		-0.929	5.58E-06	CD44,COL1A2,F3,IBSP,IGF1,IGFBP4,IL1RN,ITGAV,MMP2,MMP9,MSN,PCSK6,PIK3R1,RGS2,SERPINE1,SPP1,TIMP1,VIM,WNT5A	287 (15)
MAPK3		kinase		-0.043	5.65E-06	BCL2L11,CD86,HLA-DQB1,MCL1,MMP1,MMP9,PLA2G4A,PLAUR,RGS2,SLC4A7,SPP1,TIMP1,TNFRSF10B	310 (17)
BSG	-0.435	transporter		-0.168	5.66E-06	BCL2L11,BSG,CIP2A,IL1A,MMP1,MMP2,MMP9,PLAUR,SERPINE1,VIM	275 (16)
RFXANK		transcription regulator			5.85E-06	COL1A2,HLA-A,HLA-B,HLA-DRA
ADAM12	-2.930	peptidase		-1.169	6.24E-06	ADAMTS15,COL4A2,COL6A3,CX3CL1,GAS6,HGF,ITGA7,LAMB3,OLR1,SERPINE1,TGFBI,VWF	141 (7)
CBFB		transcription regulator		1.320	6.43E-06	BCL2L11,CD4,CSF1R,CTLA4,ITGAL,LGMN,LIMD1,MMP9,NRP1,PDE3B,RGS1,SOCS2,SPP1	154 (9)
mir-29		microRNA		1.351	6.43E-06	ADAM12,COL1A2,COL4A2,IGF1,LAMC1,LPL,MCL1,MMP2,OLR1,PDGFA,PIK3R1,SCARB1,TIMP3	324 (15)
vancomycin		biologic drug		0.000	6.43E-06	CD14,CD44,CDCP1,CLU,FCGR2A,GPNMB,MRC1,RCN1,RFTN1,S100A10,SPP1,TIMP1,VIM
IGF1	0.773	growth factor		0.402	6.50E-06	BCL2A1,BCL2L11,BSG,C1QA,CD44,CD74,CISH,CLU,EIF2AK2,F3,HGF,IFITM3,IGF1,IGFBP4,IL16,IL1R1,ITGA3,ITGAV,ITGB5,LPL,MBP,MCL1,MMP1,MMP14,MMP2,PLAUR,PRLR,PTPRC,SEC23A,SERPINE1,SLC2A8,SPP1,TAP1,TGFBI,TPM3,VIM	318 (22)
inosine		chemical - endogenous mammalian		1.897	6.80E-06	AIF1,C1QA,C1QC,C1S,C2,IFITM3,LCP1,SERPING1,TIMP1,VIM
ALDH1A2		enzyme		0.563	7.32E-06	CD44,COL1A2,IGFBP4,SPARC,SPP1,TGFBI,TIMP1,TIMP3	301 (12)
TLR9		transmembrane receptor		1.440	7.37E-06	CD38,CD40,CD83,CD86,CISH,CPM,IFITM1,IL1A,IRF4,IRF9,LILRB4,MCL1,MX1,MX2,RSAD2,SCN9A,SDC1,SERPINE1,ST3GAL5,STAT1,TIMP1,TNFRSF1B,TNFSF10	311 (18)
gentamicin C		chemical drug		0.302	7.44E-06	CD14,CD44,CLU,FCGR2A,GPNMB,MRC1,RFTN1,S100A10,SPP1,TIMP1,VIM
Tlr		group		0.306	7.69E-06	CASP4,CD40,CD83,CD86,CISH,CLEC2B,HLA-A,IRF4,RGS1,RGS14,RGS16,RGS18,SIGIRR,STAT1,WNT5A	288 (14)
CD2		transmembrane receptor		1.463	7.73E-06	CD4,CD40,CD44,CD86,HLA-DMA,HLA-DPA1,ITGAL,PTPRC,STAT1	288 (20)
EHMT1		transcription regulator		-1.604	7.75E-06	ADGRL1,BCL9L,CD38,FRAT1,ITGA3,ITPRIP,MSRB1,PCSK6,PPL,SCAMP4,ST3GAL1,THRA,TNS2,UNC13B
gefitinib		chemical drug		-1.954	7.77E-06	ADAMTS15,BCL2L11,CELSR2,CTNNAL1,FLT1,FRAT1,IGF1,MAP4K4,MMP1,MMP15,MMP9,PLAUR,SMO,STAT1,TIMP3,TNFRSF10B,TNFSF10,TRAF1,VIM	239 (16)
FCGR1A	0.671	transmembrane receptor		-1.177	7.86E-06	F3,FCGR1A,IL1RN,ITGAM,ITGB2,LSP1	275 (14)
IL7		cytokine		1.481	7.99E-06	BCL2L11,BLNK,CD86,CISH,CTSK,IL1R1,IL7R,ITGB7,KLRC4-KLRK1/KLRK1,LIF,MCL1,MMP9,MX1,RGS16,SELPLG,TNFSF10,TNFSF8	327 (17)
BAX		transporter		1.820	8.14E-06	BCL2L11,BIRC2,CTSK,CTSS,HLA-A,IFITM2,MMP12,MMP9,TIMP1,TYK2	278 (19)
HIF1A		transcription regulator		-1.845	8.27E-06	ABCB1,AQP9,ATP7A,BID,BIRC2,CD44,CDCP1,FLT1,FZD2,HLA-DRB3,IGF1,IL1A,ITGAV,ITGB2,ITGB3,KLRC4-KLRK1/KLRK1,MCL1,MMP1,MMP2,MMP7,MMP9,PDGFA,PLAUR,SDC4,SERPINE1,SLC35A2,SLC40A1,ST3GAL1,TFRC,TGFA,TIMP1,TRIM21,VIM	342 (17)
IL33		cytokine		-1.355	8.43E-06	BCL2A1,BCL2L11,CASP1,CD40,CD82,CD86,CHST11,CISH,CX3CL1,FLT1,GOSR2,IL1A,ITGAM,JAK2,RASGRP1,SCARB1,ST3GAL5,STX11,TIMP1,TNFRSF1B,TNFRSF25,TNFSF10,TRAF1	348 (18)
12-(3-adamantan-1-yl-ureido) dodecanoic acid		chemical reagent		-0.333	8.69E-06	BCL2L11,BID,CARD6,CASP4,CD40,MCL1,TNFRSF1A,TNFRSF1B,TNFSF10,TNFSF12,TRAF1
HOXB5		transcription regulator		0.447	8.69E-06	ITGAV,ITGB3,MMP1,MMP2,PLAUR
CD28	1.300	transmembrane receptor		1.680	9.05E-06	AP1B1,BCL2A1,C2,CD28,CD86,CISH,CTLA4,FCER1G,HLA-DQB1,IFITM1,IFNGR1,IL12RB1,IL1R1,IL1RAP,IL7R,IRF4,ITGAL,ITGB7,LCP1,LSP1,MMP2,NAIP,ORAI3,SOCS2,SUSD6,TFRC,TNFRSF1B,TNFSF10,TWSG1	269 (20)
captopril		chemical drug		-0.548	9.48E-06	CD44,CLU,F3,FCGR2A,IL1RN,MMP9,MRC1,MYO6,S100A10,SERPING1,SPP1,TIMP1	293 (20)
SAFB		other		-1.897	9.69E-06	B2M,CD74,CX3CL1,HLA-C,HLA-DPA1,HLA-DPB1,HLA-DRA,HLA-E,IGF1,TNFSF10
DCN		other		0.242	9.69E-06	COL1A2,HLA-DQA1,HLA-DQB1,ITGAV,MMP1,MMP2,MMP9,SDC1,SERPINE1,TIMP3	289 (16)
cyclic AMP		chemical - endogenous mammalian		0.202	9.89E-06	CD86,CTLA4,F3,FCGR1A,FLT1,IGF1,IGFBP4,IL1RN,INHBA,MMP1,MMP9,PLA2G4A,PRLR,RAPGEF3,SCARB1,SERPINE1,STAT1,TGFA,THBD,TIMP1,TNFRSF10B,TNFSF10,TRPV4,VWF	345 (16)
GFI1		transcription regulator		-0.568	1.05E-05	CARD6,CASP1,CD40,EIF2AK2,ENTPD1,IL1A,IL1R1,IL7R,ITGB3,ITGB7,MMP7,NOD1,RASGRP1,STAT1,TNFRSF1A,TNFRSF25,TNFSF14	311 (12)
mir-21		microRNA		1.411	1.06E-05	AIF1,ANLN,CARD6,CASP4,CLU,DDIAS,FCGR1A,FCGR2A,FGL2,GLCCI1,GTSE1,JAK2,MMP2,MMP9,NUSAP1,PECAM1,SIGLEC1,SLAMF1,SPRY2,STAT1,TAP1,TIMP3,TMEM97,TRAF1,TREM2	291 (16)
BCR (complex)		complex		0.988	1.07E-05	BCL2A1,BCL2L11,BTK,CD1C,CD44,CD86,CLEC2D,HLA-DMA,IL12RB1,IRF4,JAK2,MCL1,S100A10,SLAMF7,TNFRSF25,TNFSF8	319 (20)
NFKB2		transcription regulator		1.360	1.08E-05	BCL2L11,CD83,CD86,CTSS,HLA-DMB,HLA-DOA,HLA-DQA1,IRF4,MCL1,MMP2,MMP9,TRAF1	281 (17)
HDL		complex		-0.214	1.15E-05	CD40,CD86,CX3CL1,ITGAM,ITGAV,ITGB2,ITGB3,LDLR,MFN2,OPA1	310 (16)
CAT		enzyme		1.408	1.15E-05	BCL2A1,HLA-DRA,MCL1,MMP1,MMP9,SERPINE1,TIMP1,TNFRSF10B,VIM,XAF1	265 (14)
carboplatin		chemical drug		-1.000	1.15E-05	ABCB1,CD44,CDCP1,CLU,FCGR2A,GPNMB,MRC1,SPP1,TIMP1,VIM	131 (7)
HOXA10		transcription regulator		-1.499	1.16E-05	BCL2L11,CD1C,CTSV,DHRS9,ENPP2,FCER1G,FLT1,GAS6,HLA-DQA1,HLA-DQB1,IL1R1,ITGB3,MFNG,MSN,PDPN,PIGR,PIK3R1,ST6GAL1,THBD
NFkB (family)		group			1.18E-05	BSG,DCSTAMP,LPL,MMP9,TIMP1,TNFSF10	147 (7)
ABCB4		transporter		1.643	1.19E-05	COL1A2,COL4A1,MMP2,PDGFA,SERPINE1,SPARC,SPP1,TIMP1	238 (7)
TGFBR2		kinase		-0.152	1.21E-05	CASP1,CD14,CD44,CLIC4,CLU,COL1A2,HGF,IL1A,IL1RAP,MMP12,MMP14,MMP2,MMP9,NRP1,PDPN,SERPINE1,SPARC,SPP1,THBD,TIMP1	334 (16)
5-N-ethylcarboxamido adenosine		chemical reagent		-0.567	1.21E-05	COL1A2,HLA-DQA1,HLA-DQB1,HLA-DRA,INHBA,NRP1,RGS2,SERPINE1,SLC4A7,SPINT1,ST3GAL1,THBD,TNS2,USP2	302 (20)
RETNLB		other		1.772	1.24E-05	CAMK2B,CD86,COL1A2,FZD6,IGF1,IL13RA1,MMP12,MMP2,MSN,SOCS2,TIMP1,WNT5A	291 (15)
let-7a-5p (and other miRNAs w/seed GAGGUAG)		mature microRNA	Activated	2.255	1.25E-05	ADAMTS15,ADGRG1,BSG,CEMIP2,COL1A2,COL24A1,COL4A1,COL4A2,CRTAP,ITGB3,LAMC1,MMP9,NF2,NXN,PDGFA,SNAP23,SPARC,TPM2,VIM
staurosporine		chemical - kinase inhibitor		-0.785	1.29E-05	ABCB1,CD28,COL1A2,FCGR2A,IGF1,IL1RAP,ITGB2,ITGB3,LILRB4,MCL1,MFN2,MMP1,MMP9,SERPINE1,USP12	261 (17)
HTT		transcription regulator		-0.003	1.33E-05	ADRA2B,ATP2B2,ATP8A1,B2M,BAIAP2,BCL2L11,BID,BIRC2,CAMK2B,CASP1,CD74,CDH8,CLIC6,COL4A1,COL4A2,COL6A3,CSF1R,CX3CL1,ENPP2,EPB41L3,GRIN2D,GSN,IPMK,KCNJ1,KCNJ2,LDLR,MMP14,MMP2,MPEG1,PLAUR,PURB,RGS14,RGS16,SCAMP5,SELENOP,SERPINF1,SERPING1,SIRPA,SLC40A1,SOCS2,SPP1,TFRC,TGFBI,THBS2,THRA,TIMP3,USP2	295 (20)
SNCA		enzyme		1.443	1.36E-05	AIF1,ALK,BAIAP2,CD74,CDH6,EPS8,EZR,FGF13,GRIN2D,GSN,HLA-DQA1,HLA-DRA,HLA-DRB5,IGF1,IL13RA1,LRRK2,MMP1,MMP9,MX1,PLXNC1,PTK2B,RGS14,RSAD2,SERPINE1,SLC17A9,SRPX2,WIPF3	342 (16)
Collagen type I (complex)		complex		0.379	1.36E-05	CD83,ITGA3,ITGAV,MCL1,MMP1,MMP12,MMP14,MMP2,MMP9,S100A10,VIM	316 (20)
zymosan		chemical - endogenous non-mammalian		0.197	1.36E-05	CD40,CD86,CR1,CST3,IL1A,ITGAM,LIF,LPL,MMP2,SPN,THRA	233 (18)
androgen		chemical drug		1.706	1.38E-05	ADAMTS15,CD44,COL4A2,CTSV,CTSZ,EPS15,FES,FLNA,GSN,IGF1,INHBA,ITGAM,MMP9,PIK3R1,PTPRC,SDC1,SDC4,WNT5A	151 (7)
ERK1/2		group		-1.173	1.40E-05	B2M,BCL2A1,BCL2L11,BIRC2,CD40,CD44,CD86,CTSV,EZR,F3,FLT1,HLA-A,IL1A,ITGA3,ITGB3,LDLR,MMP1,MMP12,MMP2,MMP9,PLAUR,SERPINE1,SPP1,TAP1,TIMP1,TNFRSF10B	336 (16)
lipid A		chemical toxicant		1.706	1.41E-05	C2,CD14,CD40,CD86,FCGR1A,FCGR2B,OLR1,PTPRC,SYK	261 (21)
JUND		transcription regulator		1.067	1.41E-05	ALAS1,CLU,CTLA4,F3,MMP1,MMP7,MMP9,PLAUR,SDC1,SERPINB9,SPP1,TIMP1	309 (14)
VHL		transcription regulator		-0.004	1.42E-05	ADGRG1,AIF1,BCL2L11,CDCP1,DAB2,F3,GLCE,IFITM3,MMP14,SLC40A1,SPARC,TFRC,TGFA,TNFSF10,TRAF1,VIM	340 (21)
vorinostat		chemical drug		-1.624	1.53E-05	ATP2B4,BCL2L11,BIRC2,CARD6,CASP1,CD74,CISH,CLU,GRN,HLA-DQB1,HLA-DRB5,LDLR,MCL1,MFGE8,MMP15,MMP2,MMP9,NCR3LG1,RGS2,TNFRSF10B,TNFRSF1A,TNFSF10,TRAF1,VIM	371 (17)
TLR2/3/4/9		group		-0.314	1.55E-05	CD40,CD83,CD86,FCGR2B,TREM2	153 (7)
DOCK8		other		0.905	1.57E-05	CD40,DAB2,FGL2,INHBA,RGS1,RSAD2,SH3BP5,STAT1,TNFSF8,TRIM21,USP12
Tcf7		transcription regulator		-0.362	1.61E-05	AGPAT5,CD4,CD83,CISH,ECM1,IFNGR1,IL1R1,IL7R,INPP5F,IRF4,LDLR,MGAT5,PECAM1,PSAP,SDC1,SGMS1,SOCS2,STAT1,STX11,USP27X,VEGFB	218 (7)
diethylstilbestrol		chemical drug		-0.894	1.66E-05	ADGRD1,AQP3,AQP9,C1QA,CD14,CD55,CD83,CLU,CTSK,F3,HLA-A,IGF1,INHBA,JAK2,LRRK2,LSP1,MFGE8,MMP2,PDGFA,PIGR,SOCS2,SPARC,TGFA,TGFBI,THBS2,WNT5A	293 (14)
N-acetyl-L-cysteine		chemical drug		1.342	1.68E-05	ABCB1,ADIPOR1,BCL2A1,BCL2L11,BIRC2,BSG,CASP1,CASP4,CD86,CTSK,HLA-DRA,IL1A,ITGAM,LPL,MMP2,MMP9,MRC1,PLAUR,SERPINE1,SPP1,TNFRSF10B,XAF1	275 (15)
CD36		transmembrane receptor		-0.832	1.70E-05	CD86,COL4A1,IGFBP4,IL1A,LIF,LPL,MMP1,MMP14,PLAUR,SERPINE1,SYK,TGFA,TNFRSF10B	302 (16)
IFNA4		cytokine		-0.426	1.70E-05	AP1S3,ATP2B4,CD86,CLIC4,HLA-E,LILRB4,MX1,PIK3AP1,RSAD2	140 (7)
GPIIB-IIIA		complex			1.71E-05	CD40,MMP14,MMP9,PLAUR	278 (19)
ZMYND10		other		-1.000	1.71E-05	MMP14,MMP19,MMP2,MMP9	180 (7)
ELAVL1		other		0.910	1.73E-05	B2M,CALM1 (includes others),CD83,CD86,CTSS,DCDC2,FCGR2A,FLNA,HLA-A,HLA-DRB5,IFITM3,IRF9,MPEG1,PIGR,PLCG2,PRLR,PTPRC,STAT1,VIM,WNT5A	298 (12)
17-alpha-ethinylestradiol		chemical drug		0.358	1.76E-05	ABCB1,ABCC3,APOC2,AQP3,AQP9,C1QC,CD74,CSF1R,CTSS,F3,IGF1,LDLR,MMP9,MRC1,SCARB1,SLC40A1,TNFSF8	414 (22)
mibolerone		chemical drug		-0.602	1.86E-05	CD74,CLTA,CLU,COL1A2,COL6A3,F3,GPNMB,HLA-DQA1,HLA-E,IFNGR1,IGF1,LDLR,LPL,MMP1,TGFBI,TIMP3
NCSTN		peptidase	Inhibited	-2.764	1.87E-05	CD14,CSF1R,FCER1G,FCGR2A,FCGR2B,GRN,PSENEN,VIM	275 (12)
MMP2	0.369	peptidase	Inhibited	-2.224	1.87E-05	CD44,CX3CL1,IBSP,IL1RN,ITGA3,JAK2,MMP1,TYK2	330 (19)
PF4		cytokine		-0.860	1.87E-05	CD1C,CD83,CD86,CPM,F3,IL1A,ITGAM,THBD	325 (16)
IFNA1/IFNA13		cytokine		1.518	1.88E-05	CD40,CD83,CD86,EIF2AK2,IFITM1,MX1,RSAD2,SIGLEC1,STAT1,VEGFB	295 (18)
NFKB1		transcription regulator		-0.338	1.94E-05	ABCB1,B2M,BCL2A1,CD40,CD59,CD82,CD86,COL1A2,CREB3,CX3CL1,ENPP2,HLA-DMB,IL1RN,IRF4,MCL1,MMP7,MMP9,NOD2,PDGFA,RGS1,SDC4,STAT1,TNFSF10,TRAF1	302 (11)
CREB1		transcription regulator		1.834	2.02E-05	ALAS1,ATP2B4,CD4,CDH8,COL24A1,CPD,ECM1,ENTPD1,FGF13,FGL2,FLT1,FRAT1,GALNT1,GPNMB,HLA-A,HLA-DQB1,HLA-DRA,INHBA,ITGBL1,LAPTM4B,LDLR,LPL,MCL1,MMP1,MRC1,MYH10,NRP1,PCDH20,PDE3B,PLA2G4A,PLXNA2,PLXNC1,RGS2,SEMA4A,SEMA7A,SERPINI1,SOCS2,TFRC,VIM
C3AR1		G-protein coupled receptor		0.651	2.04E-05	CASP4,CD28,CD40,CD55,CD86,COL1A2,IGF1,MEFV,SERPINE1	336 (16)
JAK1/2		group	Activated	2.137	2.08E-05	BAIAP2,CD74,EIF2AK2,HLA-DQA1,HLA-DRA,HLA-DRB5,MX1,PTK2B,RGS14,RSAD2,WIPF3	273 (11)
RNY3		other	Activated	2.646	2.14E-05	HERC5,IFITM3,MX1,RSAD2,SERPING1,SIGLEC1,XAF1
ATP		chemical - endogenous mammalian		-1.479	2.28E-05	BCL2L11,CASP1,CD14,CD83,CD86,F3,FLNA,IL1RN,ITGAM,MBP,MMP1,NRP1,SERPINE1,TNFRSF1B	331 (19)
TRIM24		transcription regulator		-1.026	2.28E-05	BLNK,EMB,HERC6,IFNGR1,IL1R1,IRF9,JAK2,MYH10,SERPINE1,SOCS2,SPP1,STAT1,TAP1,TGFBI	312 (23)
atorvastatin		chemical drug		1.395	2.30E-05	ABCB1,ABCC1,ABCC3,AGER,CD40,CD55,CD59,F3,FLT1,ITGAL,ITGB2,LDLR,LPL,MMP2,MMP9,NR1H3,OLR1,RGS1,SERPINE1,SPP1	296 (15)
RXRB		ligand-dependent nuclear receptor			2.38E-05	C1QA,CTSS,ECM1,GAS6,IGF1,IL1A,MBP,MMP12,MMP2,PDGFA,SPP1	52 (4)
LGALS1		other		0.603	2.38E-05	CTLA4,F3,GPAT3,IFNGR1,IL1A,MMP1,MMP12,MMP2,MMP9,SERPINE1,TFRC	255 (15)
FGF7		growth factor		0.470	2.38E-05	ABCC3,CD44,IL1A,LPCAT1,MMP2,MMP9,S100A10,SDC1,SERPINE1,SPRY2,STAT1	284 (18)
N-formyl-Met-Leu-Phe		chemical reagent		-1.746	2.44E-05	ANLN,DIAPH1,FCGR1A,ITGAM,ITGB2,LILRB2,MSN,SELPLG,SIRPA	158 (8)
STAT2		transcription regulator		0.881	2.55E-05	CD40,CD86,GHDC,IFITM1,IFITM2,IRF9,MX1,RSAD2,STAT1,TNFSF10	281 (16)
ELN		other	Activated	2.236	2.58E-05	CD86,MMP1,MMP12,MMP2,MMP9	243 (14)
tetrathiomolybdate		chemical drug		0.447	2.58E-05	IL1A,ITGAM,MMP9,SERPINE1,TIMP1	333 (15)
HMGB1		transcription regulator		0.513	2.62E-05	AGER,CD163,CD40,CD83,CD86,HLA-DRB1,IL1A,IL1R1,MMP1,MMP9,MRC1,MX1	270 (18)
ADORA2B		G-protein coupled receptor		0.788	2.86E-05	CD86,COL1A2,MMP12,MMP9,MRC1,SERPINE1,SPP1,TIMP1	300 (16)
hydrocortisone		chemical - endogenous mammalian		0.116	2.88E-05	CD163,CD40,CD86,EZR,HGF,IGF1,IGFBP4,INHBA,ITGAM,LPL,NUSAP1,PLA2G4A,PRLR,SERPINE1,SMO,VIM	345 (20)
CpG oligonucleotide		chemical drug		-0.885	2.88E-05	BCL2A1,BIRC7,C2,CASP4,CD14,CD40,CD83,CD86,FCGR2B,MCL1,OLR1,SDC1,SERPINE1,SLC40A1,SYK,TFRC,TNFSF10	325 (18)
IL1R1	1.020	transmembrane receptor		-0.378	2.96E-05	ABCC1,ABCC3,ABCC5,IGF1,IL1A,IL1RAP,MMP2,MMP9,TIMP1,TRAF1	276 (16)
TGFB2		growth factor		-0.694	3.07E-05	CD40,CD59,CD86,COL1A2,COL4A1,HSPG2,INHBA,ITGB5,MMP2,MMP9,PECAM1,SERPINE1,SPP1,TIMP1	314 (17)
NOTCH1		transcription regulator		-1.878	3.15E-05	AQP3,BIRC2,CD14,CD44,CD82,COL1A2,CSF1R,FCER1G,FCGR2A,FCGR2B,FLT1,GRN,IGFBP4,IL1A,IL7R,ITGA6,ITGAM,MMP1,MMP2,SERPINE1,SPP1,SPRY2,WNT5A	327 (16)
TYROBP		transmembrane receptor		-0.115	3.43E-05	CD40,CD83,CD86,FCGR2B,IL13RA1,ITGAM,NOD2,SPP1,TNFRSF1B,TREM2	318 (18)
trans-hydroxytamoxifen		chemical drug		1.414	3.50E-05	ABCC5,BLNK,CLU,COL1A2,CTSL,DBN1,EPB41L3,IGFBP4,IL1R1,IRF6,LAMB2,MMD,MMP2,SERPINB9,SERPINF1,STAT1,THBS2,VEGFB	266 (9)
riociguat		chemical drug			3.64E-05	SERPINE1,SPP1,TIMP1	115 (7)
IFI30		enzyme			3.64E-05	CTSL,CTSS,HLA-A
SCGB3A2		other		-1.000	3.88E-05	CTSS,MMP12,MMP14,MMP2
murabutide		chemical reagent		-1.000	3.88E-05	CD40,CD83,CD86,MRC1	295 (16)
isobutylmethylxanthine		chemical toxicant		0.778	3.94E-05	CD14,CD44,COL1A2,IBSP,INHBA,ITGA3,ITGB2,ITGB3,LPL,MMP2,NR1H3,PDE3B,PRLR,SCARB1,SERPINE1,STAT1,SYK,THBS2,TIMP1,TIMP3	367 (19)
HOXD10		transcription regulator		0.000	3.96E-05	CD44,EZR,ITGA3,MMP14,RAB40B,RSAD2,SELENON,SERPINE1,TIMP1,TNFSF8
Il3		cytokine		0.020	3.99E-05	BCL2L11,CD14,CISH,CSF1R,IGF1,ITGAM,MCL1,SNAP23,SPP1,TNFRSF1A,TNFRSF1B	319 (25)
TNFRSF1B	0.722	transmembrane receptor		1.075	4.03E-05	ABCC3,BIRC2,ITGB5,MBP,MMP1,MMP14,MMP2,MMP9,PDGFA,SERPINE1,TGFA,TIMP1,TRAF1	323 (18)
STAT5A		transcription regulator		1.227	4.08E-05	ABCB1,BCL2A1,CASP4,CISH,FCER1G,IFITM2,IGF1,IL7R,LAMB3,MCL1,MMP7,NOL3,NR1H3,OLR1,PRLR,SOCS2,STAT5B,TGFBI,TICAM2,TIMP4,TNFRSF1A,TNFRSF25,TPM3,TRAF1	372 (19)
HPSE	0.891	enzyme			4.09E-05	F3,HGF,MMP9,PLAUR,SDC1	312 (19)
Complement		complex		-1.231	4.09E-05	CASP1,CLU,F3,ITGAM,PDGFA	281 (16)
Cdc42		enzyme		0.000	4.24E-05	BID,CASP1,CD86,CTSS,CTSV,CTSZ,FLNA,LIF	227 (10)
E. coli serotype 0127B8 lipopolysaccharide		chemical - endogenous non-mammalian		-1.504	4.35E-05	AQP9,CD14,CD40,CELSR2,CHST11,FZD2,GNL1,GPR156,IGF1,JAK2,LAMB2,LAMC1,LIF,MEFV,RSAD2,SEMA4A,SEMA7A,STAT1	281 (19)
PTGER4		G-protein coupled receptor		-0.927	4.36E-05	APOC2,CD40,CD44,HERC6,HGF,MMP2,MMP9,OLR1,RSAD2,SLAMF1,SPP1,ST6GAL1,ST8SIA4,TNFSF10,TRIM21,XAF1	386 (21)
C1QA	0.710	other		0.239	4.49E-05	CD163,CD44,F3,S100A10,SERPINE1,TIMP1,VIM	286 (14)
RPSA		translation regulator		0.378	4.49E-05	IL1A,IL1R1,ITGA6,MMP2,STAT1,TAP1,TRAF1	323 (14)
LTB4R		G-protein coupled receptor		-0.218	4.49E-05	CLEC7A,FLT1,LDLR,MMP2,MMP9,MRC1,NR1H3	222 (10)
ramipril		chemical drug		0.378	4.49E-05	COL1A2,COL4A1,COL4A2,LAMC1,MMP2,MMP9,TIMP1	170 (7)
MAP2K6		kinase		1.311	4.52E-05	ACP5,CD40,CD83,CD86,IRF9,LDLR,MMP1,MMP2,MMP9,STAT1,TNFSF10	222 (15)
Collagen type IV		complex		0.816	4.62E-05	ITGB3,MMP14,MMP2,MMP9,PLAUR,SERPINE1	244 (18)
IRF3		transcription regulator		1.827	4.63E-05	B2M,BIRC2,CD1B,CD40,CD86,CLIC4,CX3CL1,EIF2AK2,FCGR1A,IFITM3,MMP9,NRAP,PLCG2,RSAD2,STAT1,TAP1,TIMP3,TNFSF10,VIM	182 (14)
GDF2		growth factor		0.194	4.65E-05	BID,CDH6,COL9A1,EMB,ENPP2,ENTPD6,IGF1,MMP9,NRP1,SERPINF1,SOCS2,SPP1
KITLG		growth factor		0.802	4.82E-05	AIF1,B2M,BCL2L11,BLVRB,CASP1,CD14,CISH,CLU,CX3CL1,GAS6,IL16,IL1A,IL1RN,ITGAV,ITGB3,LDLR,MMP2,SNAP23,ST3GAL4,SYK,TNFRSF1A,VWF	292 (16)
VDR		transcription regulator		-1.948	4.85E-05	ABCC3,ABL1,ANLN,CD14,CD44,CISH,COL4A1,COL4A2,F3,IL1A,IL1RN,IQGAP1,ITGB7,LDLR,LPL,NOD2,NUSAP1,SPP1,THBD,WSB1,ZYX	314 (22)
POU2F1		transcription regulator			4.93E-05	CD55,CSF1R,GAS6,HLA-DRA,HOMER3,LPL,NXN,OLR1,PURB,SELENOP,SERPING1,SPP1,TIMP3,VWF
NFATC1		transcription regulator		1.191	4.94E-05	ACP5,CD40,CTSK,DCSTAMP,ITGAV,ITGB3,NFATC3,PAG1,PRLR,SELPLG,SLAMF1,SPP1,TNFSF10	269 (16)
PLAUR	-1.100	transmembrane receptor		-1.511	5.11E-05	ITGA6,ITGAM,ITGAV,ITGB3,MMP2,MMP9,PLAUR,VIM	286 (19)
zoledronic acid		chemical drug		-0.478	5.11E-05	BID,CTSK,FLT1,MMP2,MMP9,SPARC,TNFSF10,WNT5A	308 (20)
IGF2		growth factor		-0.996	5.33E-05	CTSV,GRN,IFITM2,IGF1,IGFBP4,ITGB5,MMP1,MMP12,PIK3R1,RGS16,SELENOP,SERPINE1,SKAP2,SPP1,TGFBI,THBS2,THRA	262 (20)
SOX4		transcription regulator		0.615	5.38E-05	CASP1,CD74,CEMIP2,CLIC6,CTNNA1,EMB,EVI2A,FCER1G,FGF13,HLA-DQB1,IGF1,IGFBP4,LUZP1,MBP,PECAM1,SLC2A6,ST6GAL1,VIM
MMP9	0.383	peptidase		0.102	5.76E-05	CD44,CTSK,IL1A,MMP12,MMP14,MMP2,MMP9,SDC4,TIMP1,TNFSF12,VIM	297 (19)
SOX2		transcription regulator		-0.782	5.82E-05	ABCC3,ADRA2B,AMOT,BCL9L,CD44,CEMIP2,CNKSR3,CSF1R,CTNNAL1,EPB41L2,FARP1,FLT1,GSN,IGF1,INAVA,INHBA,IRF6,MBP,NAAA,NCKAP1,NF2,NRP1,PCDH18,PECAM1,PIK3R1,PPL,SERPINE1,SNX18,TIMP3,TWSG1,VIM,WIPF1,WNT5A	69 (4)
TET2		enzyme		-1.807	6.07E-05	BCL2L11,CHST11,FBXL5,FGL2,IFITM3,IL1R1,ITGB2,LILRB4,NCKAP1,RGS1,RSAD2,SPINT1,TGFA,TIMP1,TNFSF14
miR-30c-5p (and other miRNAs w/seed GUAAACA)		mature microRNA		1.793	6.07E-05	ADAMTS15,CDCP1,COL1A2,COL4A1,COL4A2,CRTAP,GALNT1,LAMC1,MAP4K4,PDGFA,SEC23A,SLC4A7,SPARC,TNFRSF10B,WNT5A
phenacetin		chemical drug		-0.707	6.13E-05	CD44,CLU,MRC1,RFTN1,S100A10,SPP1,TIMP1,VIM
NFIX		transcription regulator		0.600	6.18E-05	ADAM12,ALAS1,CLEC3B,HGF,PDGFA,SERPINE1
mezerein		chemical - endogenous non-mammalian			6.18E-05	CD74,HLA-B,IL1A,IRF9,MX1,RGS16
EGR1		transcription regulator	Inhibited	-2.064	6.18E-05	ABCB1,BAIAP2,BCL2L11,CD44,CLU,COL1A2,F3,FLT1,HPSE,ITGAM,LDLR,MMP14,MMP9,PDGFA,SERPINE1,SPP1,TIMP1,TNFSF10	332 (19)
LMNA		other		-0.547	6.43E-05	ADAMTS12,CD28,CD38,ENTPD1,EPB41L3,FLT1,GHDC,KCNQ1,MMP14,MMP15,MMP9,PKD1,SEMA3G,SEMA7A,SKAP2,SLC22A23,SNRK,SPP1,ST6GALNAC4,STAT1,TIMP3,TNS2
vitamin E		chemical drug		1.258	6.82E-05	CD44,F3,IL1A,LPL,MMP14,MMP2,SCARB1,SERPINE1,SPP1,TNFRSF1A	328 (14)
AGN194204		chemical drug		-0.722	6.99E-05	BCL2A1,CAMK2D,CLIC4,CST3,IFITM3,IL12RB1,IL7R,ITGB2,ITGB7,LILRB4,LPL,MMP9,PPL,RGS10,SCIN,SPN,SPP1,STAT5B,TAP1,TIMP1	261 (11)
irbesartan		chemical drug		1.912	7.01E-05	AGER,HGF,ITGAM,ITGAV,ITGB3,SERPINE1,SERPINF1	236 (10)
TLR2		transmembrane receptor		-1.751	7.09E-05	CD1B,CD1C,CD40,CD86,CISH,CYLD,HLA-DQA1,HLA-DRB5,IL1A,IL1RN,ITGB7,MCOLN2,MMP1,MMP9,MX1,SLC40A1,TNFSF10,VWF	226 (18)
TAF4		transcription regulator		1.342	7.14E-05	COL6A3,GAS6,IL1RN,ITGA6,MAP4K4,MMP2,OLFML3,PDGFA,SPP1,TAOK2,THBS2,WWC1
IFNE		cytokine		1.480	7.32E-05	BST2,CD40,CD83,CD86,HERC5,IFITM3,MX2,STAT1	314 (17)
low molecular weight heparin		chemical drug		-1.000	7.56E-05	FLT1,HPSE,MMP9,SDC1	255 (13)
TAPBP		transporter			7.56E-05	HLA-A,HLA-B,HLA-E,TAP1
miR-1-3p (and other miRNAs w/seed GGAAUGU)		mature microRNA		-0.435	7.59E-05	CAP1,CDCP1,CHST11,CHSY1,CTSC,IGF1,INPP5F,KCNJ2,MMD,NETO2,NRP1,RFT1,SDC4,TIMP3,TPM2,TPM3,TRIM2,TSPAN4
SOD1		enzyme		-0.747	7.62E-05	B2M,BID,C1QA,CASP1,CASP4,CD14,CLU,CSF1R,EZR,IGF1,INHBA,KCNJ2,LPL,MCL1,MINK1,MMP9,NETO2,PTK2B,SLC40A1,SPP1,TFRC,TNFRSF10B	333 (17)
Igm		complex		1.533	7.76E-05	BCL2A1,BCL2L11,CD40,CD44,CX3CL1,FCGR2B,IRF4,JAK2,MCL1,TRAF1	281 (20)
INSR		kinase		-1.195	8.02E-05	BCL2A1,C1QA,C2,CD83,COL6A3,CTSV,GRN,IFITM2,IGF1,IQGAP1,ITGB5,LAT2,LCP1,MFN2,MMP12,MMP2,MMP9,MPEG1,NR1H3,OLR1,RGS16,SCARB1,SELENOP,SERPINE1,SKAP2,SOCS2,THBS2,THRA,TNFRSF1A	277 (17)
IFNK		cytokine		0.816	8.13E-05	CD40,CD83,CD86,EIF2AK2,MX1,STAT1	300 (21)
FFAR3		G-protein coupled receptor		0.777	8.16E-05	ADGRV1,CLSTN3,ENPP2,FCGR1A,FCGR2B,GAS6,HLA-DMB,IL1A,IL1RAP,PAG1,RCN1
Mek		group		-0.712	8.39E-05	BCL2L11,BID,CDCP1,CLU,COL1A2,CSF1R,ITGA6,ITGB3,MCL1,MMP14,MMP2,MMP9,NOL3,NR1H3,SERPINE1,SPRY2,ST6GAL1,TNFRSF10B,VIM,XAF1	290 (19)
BIRC5		other			8.68E-05	C1QC,CD74,FCGR2B,HLA-DQA1,HLA-DQB1,MCL1,MMP2,VIM,VWF	335 (15)
heme		chemical - endogenous mammalian		1.667	8.68E-05	ALAS1,CD14,CD163,CD55,CD86,IL1A,LIF,MRC1,SCARB1	304 (13)
SKIL		transcription regulator		-1.330	8.68E-05	ADAM12,COL1A2,COL4A1,DCHS1,DIXDC1,NETO2,SERPINE1,THBS2	140 (7)
ASPSCR1-TFE3		fusion gene/product	Activated	2.887	8.77E-05	ADGRG1,CD59,DST,EPS15L1,EZR,GPNMB,GRN,HLA-E,SCARB1,SLC35F6,STX3,THEMIS2
lonafarnib		chemical drug		0.038	9.02E-05	BCL2A1,BIRC2,MMP9,TNFRSF10B,TRAF1	301 (19)
IRF2		transcription regulator		-1.000	9.15E-05	B2M,C1S,CASP1,CD14,CTSS,DST,EIF2AK2,HLA-B,MMP7,SDC1,TAP1,TLR5,TNFSF10,TRIM21	178 (14)
GLI1		transcription regulator		0.018	9.46E-05	ARPC5,BCL2A1,BID,CD44,CLU,EMB,EZR,HPSE,IBSP,IGF1,MMP2,MMP9,PCDH18,PDGFA,RGS10,SPP1,TIMP3,TNFRSF10B,VIM	313 (16)
HOXA9		transcription regulator		0.200	9.48E-05	ADGRG1,ARPC5,BCL2L11,CISH,CLIC2,EPS8,IGF1,IL7R,ITGBL1,LAT2,NLK,PTPRC,SDC4,SERPINB9,SPP1,VIM,WSB1
pirinixic acid		chemical toxicant		-0.476	9.58E-05	ABCC1,ABCC3,ADIPOR1,ALAS1,APOC2,AQP3,AQP9,BSG,CLU,ENTPD1,F3,FCER1G,GLCE,HGF,HLA-DQA1,HLA-E,IFITM3,IL1RN,ITGAM,ITGB5,LAMB3,LDLR,LPL,MCL1,MMP9,NR1H3,PTPRC,PTPRS,SERPINE1,ST3GAL5,THRA	310 (18)
KIT		transmembrane receptor			9.63E-05	BCL2L11,BIRC7,CD44,CISH,IL12RB1,ITGAM,ITGB2,LIF,LILRB4,MCL1,SOCS2,SPP1,STAT1	361 (18)
LGALS3		other		-0.518	9.69E-05	ABCB1,ABCC1,AGER,CLEC2B,COL4A1,CTSF,CTSV,ENPP2,IGF1,ITGA6,ITGAM,ITGAV	385 (20)
RIPK2		kinase	Inhibited	-2.357	9.97E-05	CARD6,CD40,CD86,LDLR,MCOLN2,MEFV,NR1H3,RASGRP1,SLC2A6,TRAF1	232 (17)
PAX5		transcription regulator		0.684	1.00E-04	BLNK,CD40,CSF1R,CTNNA1,MMP2,MSN,SDC1,SLC2A6,VIM
CDH1		other		1.412	1.02E-04	BIRC2,CD44,IFITM1,ITGB3,MMP1,MMP14,MMP19,MMP9,PIK3R1,PLAUR,VIM	289 (19)
ZMPSTE24		peptidase		1.200	1.03E-04	CISH,CTSV,IGF1,JAK2,RGS16,SIRPA,SOCS2,STAT5B
Ro31-8220		chemical - kinase inhibitor		-0.518	1.03E-04	CD55,COL1A2,MMP1,MMP2,SERPINE1,ST6GAL1,TNFSF10,TRAF1	305 (18)
Lh		complex		0.813	1.04E-04	ACP5,ADGRG1,CASP4,CD55,DAB2,EZR,ITGA3,ITGB5,MAP4K4,MCL1,MMP19,MMP2,MMP9,NLK,NOL3,RAPGEF3,RGS16,SNAP23,STAT1,THBS2,TPM2	298 (20)
FOXC1		transcription regulator	Inhibited	-2.153	1.05E-04	BCL2L11,ITGB3,MMP7,MMP9,SERPINE1,WNT5A
Rxr		group			1.06E-04	ALAS1,AQP3,C1QA,CTSS,IGF1,IL1A,ITGB2,MMP1,MMP2,NR1H3,PDGFA,SERPINF1,SPP1	301 (18)
PAX3		transcription regulator			1.06E-04	ATP2B4,BST2,CLU,COL1A2,CST3,DBN1,F3,HLA-DRB1,HSPG2,IFITM2,IL7R,LAMB3,MMP9,SLA,SNRK,STX3,TIMP3,TSPAN3
PAK1		kinase		-0.152	1.06E-04	F3,ITGAM,ITGB2,MMP14,MMP9,NF2,SCARB1	227 (16)
ANGPT2		growth factor		-0.427	1.07E-04	ABCC1,ADAM12,BCL2L11,CD163,CD86,COL1A2,INPP5F,MFGE8,MMP1,MMP2,MMP7,MMP9,OLR1,PGAP1,SERPINE1,SERPING1,THBS2,TNFRSF10B,VIM	221 (15)
IKZF1		transcription regulator		0.062	1.10E-04	B2M,BCL9L,BLNK,CD38,CEMIP2,DTX3L,FGF13,GAS6,GRN,IGF1,IL7R,IRF4,KIAA1211L,LGMN,MMP14,SCN9A,SH3BP5,SLC2A6,SPN,SPSB1,VWF	126 (7)
SMAD3		transcription regulator		-1.628	1.12E-04	ADAM12,BCL2L11,CD59,CDH6,COL1A2,COL6A3,IBSP,ITGB5,MMP1,MMP12,MMP9,SERPINE1,SPARC,SPON1,SPP1,TGFA,TIMP1,TIMP3,TPM2,TPM3,VIM,ZYX	335 (18)
TGFB3		growth factor		-0.444	1.15E-04	ADAM12,CD59,CDH6,COL1A2,ITGAV,ITGB3,MICAL2,MMP1,MMP2,MMP9,PLAUR,SERPINE1,TIMP3	240 (21)
lysophosphatidic acid		chemical - other		-0.036	1.18E-04	CD14,F3,GRN,ITGAM,LIF,LPL,MMP9,PLAUR,SCARB1,SERPINE1,VIM,WNT5A	341 (19)
losartan potassium		chemical drug		0.851	1.26E-04	ADIPOR1,ARAP1,CST3,F3,ITGAV,ITGB5,MMP2,MMP9,OLR1,PDGFA,SERPINE1,SPP1,TIMP1	309 (22)
ETS2		transcription regulator		1.807	1.27E-04	CSF1R,FLT1,HPSE,MGAT5,MMP1,MMP9,PCSK6,SPP1,SYK,TNFSF14	178 (10)
silibinin		chemical drug		0.229	1.27E-04	CD38,CD44,FLT1,MCL1,MMP2,MMP9,PECAM1,PLAUR,TNFRSF10B,VIM	316 (17)
GFAP		other			1.28E-04	CD44,ITGA6,ITGA7,KCNJ2,VIM
LIF	-2.090	cytokine		0.589	1.29E-04	CISH,CSF1R,CYFIP1,ENPP2,GRAMD2B,HGF,HPSE,IBSP,IGF1,LARGE1,LPL,MMP1,PECAM1,SNAP23,SOCS2,SPP1,TIMP1,VWF,WNT5A	284 (17)
NS-398		chemical reagent		-0.769	1.30E-04	BCL2L11,COL1A2,F3,HGF,IGF1,IL1A,MCL1,MMP14,MMP2,MMP9,SPP1,TFRC	306 (16)
IL11		cytokine		-0.212	1.32E-04	BCL2A1,CD40,EZR,IGF1,MMP1,SPP1,TIMP1,VWF,WNT5A	255 (16)
CTSZ	0.801	peptidase		0.000	1.32E-04	CD83,CD86,LILRB2,LILRB4
SCUBE3		other		-0.000	1.32E-04	MMP2,MMP9,SERPINE1,VIM	186 (11)
C11orf95-RELA		fusion gene/product		-1.414	1.41E-04	CASP4,CD44,CX3CL1,IL13RA1,IL1RN,LSP1,SDC4,TAP1
ZXDC		transcription regulator			1.42E-04	CD14,HLA-DRA,ITGAM
PODXL		kinase			1.42E-04	MMP1,MMP9,VIM	189 (11)
DNM2		enzyme			1.42E-04	BST2,MMP14,MMP2	215 (14)
REL		transcription regulator		-0.653	1.42E-04	ANLN,B2M,BCL2A1,CAMK2D,CD40,CD59,CD86,CDS2,CTSV,F3,FRMD4B,HLA-A,IRF4,IRF6,MMP9,RSAD2,STAT5B,TNFRSF10B,TNFSF10,VIM	325 (15)
AGER	-0.757	transmembrane receptor		-1.292	1.43E-04	AGER,COL4A1,CTSK,F3,FLT1,LPL,MMP12,MMP2,MMP9,SERPINE1	201 (16)
N-cor		group			1.43E-04	ASAP1,C1QA,CTSS,IGF1,IL1A,MMP12,MMP2,MMP9,OLR1,PDGFA,PID1,WIPF1	357 (21)
Sos		group			1.45E-04	ABCC1,ADAM12,AQP3,ASAP1,CADM1,CAMK2D,CD44,EPS8,FLRT2,FMN1,ITGA6,LARGE1,MAP4K4,PDPN,RANBP9,RAPGEF3,SIRPA,STX11
TP63		transcription regulator		-0.389	1.49E-04	ABCB1,ABCC5,BCL2L11,BST2,CD82,COL4A1,DST,ECM1,F3,GPNMB,IL1RAP,INHBA,ITGA3,ITGA6,ITGA7,LAPTM4A,MAP4K4,MFGE8,MMP14,SERPINE1,SERPINF1,SPON1,STON2,THBS2,TIMP3,TNFRSF10B,TNFRSF1A,TNFSF10,TRAF1,VIM,WNT5A,WWTR1	320 (20)
ETV4		transcription regulator		-1.372	1.55E-04	HPSE,MMP14,MMP7,MMP9,SPP1,VIM,WWTR1	168 (7)
GAPDH		enzyme		-1.915	1.55E-04	C2,FCER1G,HLA-C,IFITM1,IFITM2,SPP1,STAT1
miR-29b-3p (and other miRNAs w/seed AGCACCA)		mature microRNA		1.342	1.56E-04	ADAMTS15,BCL2L11,COL1A2,COL4A1,COL4A2,CRTAP,LAMC1,MCL1,PDGFA,PIK3R1,SPARC
resveratrol		chemical drug		0.697	1.59E-04	AGER,AIF1,BCL2A1,BSG,CD14,CD163,CSF1R,CTSK,CX3CL1,F3,IL7R,ITGAL,LDLR,MCL1,MMP1,MMP2,MMP9,MRC1,PDGFA,SERPINE1,SPP1,TFRC,TNFRSF10B	331 (17)
NOD2	1.270	other	Inhibited	-2.785	1.60E-04	BCL2A1,CD40,IL1A,ITGAM,MCOLN2,MEFV,NR1H3,RASGRP1,SLC2A6,TRAF1	275 (15)
KAT2B		transcription regulator		-1.134	1.65E-04	ABCB1,B2M,COL1A2,FGR,HLA-B,ITGAM,NR1H3,PRLR	321 (20)
DICER1		enzyme		1.365	1.67E-04	BCL2L11,CAMK2D,CD44,CD86,ENTPD1,FCGR2A,IL7R,ITGA6,ITGAV,LCP1,MMP9,RASGRP1,RFTN1,SCN9A,SERPINE1,SERPINF1,SLC40A1,SPARC,SPN,SPRY2,STAT1,VIM,WNT5A	301 (18)
CDKN2A		transcription regulator		0.194	1.67E-04	APPL2,BCL2L11,CX3CL1,EPS8,GRN,GTSE1,IL1A,ITGAV,ITGB3,ITGB5,JAK2,MCL1,MMP1,MMP2,MMP9,MRC1,PDGFA,PTK2B,SERPINE1,TMEM97,TNFRSF1A,TNFRSF1B,VIM	345 (20)
H89		chemical - kinase inhibitor		-0.038	1.67E-04	CD14,CD55,CD83,CLCF1,ENTPD1,IBSP,IGF1,MMP1,MMP2,MMP9,PDE3B,PLA2G4A,SDC1,SERPINE1,TGFA	245 (19)
N-acetylmuramyl-L-alanyl-D-isoglutamine		chemical - endogenous non-mammalian		-0.216	1.72E-04	CASP1,CD40,CD86,IL1A,ITGAV,ITGB2,ITGB3,MMP9,NOD2	313 (14)
ATF3		transcription regulator		-0.817	1.72E-04	ADIPOR1,CD82,CD83,CX3CL1,GSN,LDLR,MMP1,MMP2,RSAD2,SERPINE1,SLC15A3,TNFRSF10B	298 (15)
glucocorticoid		chemical drug		-0.924	1.76E-04	ADRB2,BCL2L11,CD163,CD44,CD74,CLU,CSF1R,GRN,HLA-DOA,IBSP,IL16,IL1A,IL1RN,LAT2,LPL,MMP9,NOD1,NOD2,PIGR,SERPINE1,SPP1,STX11,TNFRSF1A	348 (20)
HHEX		transcription regulator		0.022	1.76E-04	CTLA4,FLT1,ITGAV,MYH10,NRP1
ITGB6		other		0.147	1.76E-04	COL1A2,MMP12,MMP2,MMP9,SERPINE1	260 (17)
DNMT3A		enzyme		1.000	1.79E-04	AKAP6,ATP2B4,BCL2L11,BLNK,CASP4,CD38,CSF1R,FCER1G,ITGAV,NFATC3,PTPRC,RGS16,SDC4,SPP1,TPCN1,TYK2	216 (7)
BTNL2		transmembrane receptor		1.117	1.80E-04	APPL2,CD74,EMB,ENTPD1,FGL2,FGR,IFITM3,IFNGR1,TNFRSF1B,TNFSF10	207 (7)
NTRK2		kinase		-0.447	1.80E-04	ABCB1,BCL2L11,BID,CASP1,HGF,PIK3R1,SERPINE1,SPP1,TNFSF10,VIM	327 (19)
TFAP2C		transcription regulator		-0.426	1.80E-04	ANLN,CD44,FMN1,MBP,MMP14,MMP2,MMP9,NRP1,TGFA,TIMP1	289 (15)
XDH		enzyme		0.311	1.86E-04	F3,MMP14,MMP2,PLAUR,SERPINE1,SPP1,VIM	254 (17)
ALOX5		enzyme		-1.134	1.86E-04	CTSK,DCSTAMP,ITGAV,ITGB3,MMP12,MMP9,SCARB1	304 (17)
FOSB		transcription regulator		-1.154	1.86E-04	F3,INHBA,MMP1,MMP2,MMP9,SERPINE1,TIMP1	233 (14)
FOXP3		transcription regulator		-1.034	1.89E-04	BCL2L11,CTLA4,ENTPD1,FGL2,HLA-A,IL7R,IRF4,MMP2,MMP9,NRP1,PDE3B,RGS1	241 (15)
NR3C2		ligand-dependent nuclear receptor		-1.012	1.90E-04	BCL2A1,BID,CNKSR3,HLA-DQB1,IGF1,INHBA,MMP1,MMP12,MSRB1,RGS2,SERPINE1,TGFBI,VEGFB,XIRP1	336 (17)
RHOA		enzyme		-0.199	1.91E-04	ANLN,DIAPH1,IBSP,ITGB5,ITGBL1,MMP1,MMP14,MMP9,PRLR,SCARB1,SDC2	298 (21)
LRP1		transmembrane receptor		-0.647	1.91E-04	C1S,CD14,MMP2,MMP9,SERPINF1,SERPING1,SMO,WNT5A	256 (22)
FOXO3		transcription regulator		1.318	1.98E-04	BCL2L11,C1QA,CASP4,COL4A1,COL4A2,CTSV,FLNB,IGF1,IL1R1,INHBA,ITGAM,ITGB2,MMP9,MYO6,NOL3,PDE3B,PECAM1,PLA2G2D,PTPRC,SERPINE1,SLC40A1,TNFRSF1A,TNFRSF1B,TNFSF10,VIM	328 (22)
Bay 11-7082		chemical - kinase inhibitor		0.632	2.01E-04	BCL2A1,CD44,CD83,F3,FLT1,MCL1,MMP2,MMP7,MMP9,TNFSF10	307 (15)
minocycline		chemical drug		-0.333	2.01E-04	BSG,CASP1,CD163,CD86,IL1A,ITGAM,MBP,MMP2,TNFRSF1A,TNFRSF1B	321 (15)
PRKCD		kinase		-1.051	2.09E-04	BCL2A1,BIRC2,CD4,COL1A2,CX3CL1,IL1RN,ITGAM,LAMB3,LDLR,LIF,MCL1,MMP12,MMP2,MMP9,MYO9B,SERPINE1,TRAF1	355 (17)
SAMSN1		other		0.905	2.11E-04	CD40,DAB2,FGL2,INHBA,RSAD2,SDC1,SH3BP5,STAT1,TNFSF8,TRIM21,USP12
ITGA4		transmembrane receptor			2.15E-04	IL1RN,ITGAV,MMP2,MMP9	273 (18)
PGR		ligand-dependent nuclear receptor		-0.557	2.18E-04	ACP5,BIRC2,CD44,CD59,DST,EZR,F3,GAS6,IL1R1,ITGA6,LAMB2,PDGFA,PRLR,SDC1,SELENOP,SPRY2,ST3GAL1,ST3GAL4,STAT1,STAT5B,TGFBI,TNFRSF21	345 (18)
Fcer1		complex		-1.019	2.21E-04	BCL2A1,CD4,CD83,FCGR2B,IL16,IL1RN,INHBA,LIF,MRC1	305 (17)
CYLD	-0.262	transcription regulator		-1.343	2.21E-04	CD40,CD86,CTLA4,FCER1G,IL7R,SERPINE1,SLAMF1	239 (12)
mevalonic acid		chemical - endogenous mammalian		-0.483	2.21E-04	CD40,CD55,LDLR,LPL,MMP1,SCARB1,SERPINE1	331 (17)
dinoprost		chemical - endogenous mammalian		0.822	2.24E-04	IL1A,LPL,MMP1,MMP9,PLA2G4A,PRLR,PTK2B,SPP1,TGFA,TIMP3	346 (20)
BARX2		transcription regulator		-0.277	2.37E-04	ANLN,FLNA,MMP9,TIMP1,TIMP3
PARP9		enzyme	Activated	2.219	2.37E-04	CD74,HLA-DQA1,HLA-DQB1,HLA-E,STAT1	137 (7)
melphalan		chemical drug		0.554	2.37E-04	BCL2L11,FLT1,MCL1,TNFRSF10B,XAF1
aldosterone		chemical - endogenous mammalian		-1.460	2.39E-04	CNKSR3,COL1A2,CTLA4,EMB,FLT1,IL16,LPL,MMP2,OLR1,PDGFA,PLAUR,RGS2,SERPINE1,SPP1,TIMP1	300 (22)
GNA12		enzyme		1.213	2.49E-04	ARPC5,BAIAP2,EZR,IQGAP1,ITGA6,LAMB3,MMP2,PDGFA,PIK3R1,VIM	164 (7)
CCL5		cytokine		-0.286	2.49E-04	AIF1,CD163,CD40,CD44,ITGAM,MMP19,MMP9,OLR1,PLAUR,STAT1	214 (15)
MYCN		transcription regulator		-0.330	2.53E-04	ABCA2,ABCB1,ABCB9,ABCC1,ABCC3,B2M,BID,CLU,COL4A1,HLA-A,INHBA,ITGA3,MMP2,S100A10,SDC2,SERPINE1,SLC16A7,SPARC,TNFRSF10B,TNFRSF1A,VIM,ZYX	281 (16)
Hbb-b1		transporter		0.563	2.56E-04	BCL2L11,C1QA,CD44,CD74,CLEC7A,HFE,IL16,ITGAM,PECAM1,PRLR,TFRC	185 (7)
AG490		chemical - kinase inhibitor		-1.583	2.56E-04	ENPP2,IGF1,JAK2,MCL1,MMP9,MYH10,S100A10,SPP1,STAT1,TIMP1,TNFSF10	387 (21)
JAG2		growth factor		1.195	2.62E-04	IL13RA1,IL1A,IL1R1,IL1RN,MMP1,MMP12,SPP1
ethionine		chemical toxicant		0.478	2.62E-04	CD14,CD44,CLU,GPNMB,S100A10,SPP1,TIMP1
NCF1		enzyme		-0.391	2.63E-04	CD14,CD44,F3,IGF1,SERPINE1,THBD	330 (17)
crizotinib		chemical drug		1.067	2.63E-04	ALK,SERPINE1,SPARC,VIM,WAS,WIPF1	250 (7)
CDH11		other		0.000	2.63E-04	IGF1,ITGB2,MMP15,MMP7,PIK3R1,PTK2B	255 (11)
ADA		enzyme		-0.463	2.63E-04	COL1A2,MMP12,MMP9,SERPINE1,SPP1,TIMP1	192 (12)
pyrrolidine dithiocarbamate		chemical reagent		-0.622	2.69E-04	BCL2A1,CD40,CX3CL1,HLA-DRA,IGF1,MMP1,MMP14,MMP2,MMP7,MMP9,PECAM1,SERPINE1	267 (15)
tacrolimus		chemical drug		-1.881	2.73E-04	ATP2B4,BCL2L11,CD74,CISH,FLNA,IGFBP4,IL16,IRF4,ITGB7,KLRC4-KLRK1/KLRK1,LILRB4,MYH10,NRP1,PDE3B,RCN1,SLAMF1,SPP1,TNFRSF1B,TNFRSF25,TNFSF10	366 (18)
C3		peptidase		1.253	2.77E-04	BCL2A1,C1QA,CASP4,CD55,IL1A,ITGAM,PTPRC,THBD,TIMP1,TNFRSF1A	326 (17)
fenretinide		chemical drug		-0.484	2.77E-04	BCL2A1,BID,BIRC2,DIAPH1,GOSR2,IGF1,MMP9,STAT1,TNFRSF10B,TRAF1	236 (13)
BDNF		growth factor		1.476	2.83E-04	ADRB2,BCL2L11,BID,CSPG4,EPB41L2,FLNA,FLNB,GPC4,LAMB2,LAMC1,LYPD1,MBP,MMP1,MYO5A,MYO6,S100A10,SCARB1,SLC16A7,SPARC,SPP1,SPRY2,TFRC,THRA,VIM	231 (17)
NRG1		growth factor	Inhibited	-2.041	2.85E-04	COL6A3,DAB2,FLNA,GAS6,GLG1,ITGAM,ITGAV,ITGB2,ITGB3,ITGB5,MBP,MCL1,MMP9,PDGFA,PLAUR,SERPINE1,SLC4A7,TNFRSF25,TSPAN3,VEGFB,VIM	237 (15)
STAT5a/b		group		1.136	2.89E-04	BCL2A1,BCL2L11,CISH,CLU,FCER1G,FCGR1A,IGF1,IL1A,MCL1,MMD,NETO2,RFTN1,VWF	247 (18)
CCN5		growth factor		1.510	2.92E-04	CD44,LAMB3,LPL,PDGFA,SDC4,SERPINE1,SPARC,VIM	257 (11)
FOXO4		transcription regulator		0.738	2.93E-04	BCL2L11,C1QA,COL4A1,COL4A2,FLNB,IL1R1,ITGAM,ITGB2,MMP9,PLA2G2D,PTPRC,SERPINE1	272 (12)
berberine		chemical drug		0.308	2.93E-04	BIRC2,BSG,CD40,CD86,LDLR,MCL1,MMP1,MMP2,MMP9,SCARB1,TIMP1,VIM	269 (14)
MECP2		transcription regulator		0.254	2.94E-04	ABCB1,ADAM12,CAMK2B,CDH8,CLU,EFNB1,ENPP4,ITGA6,LAMB2,MBP,SDC2,SPN,SRPX2,UNC5D,VIM
CpG ODN 2006		chemical reagent		1.497	3.08E-04	CD40,CD86,CLEC2D,IRF9,MX1,MX2,RSAD2,STAT1,TLR5,TNFSF10,TRAF1	193 (15)
HMOX1		enzyme		-0.434	3.13E-04	CD14,FLT1,HGF,IGF1,IL1RN,ITGAM,ITGB3,MMP9,PECAM1,SPARC,THBD,THBS2,TNFSF14	331 (19)
NOX1		enzyme		-0.197	3.13E-04	DIAPH1,F3,FLT1,MMP9,TGFA	278 (22)
leuprolide		biologic drug		0.440	3.13E-04	MMP1,MMP14,MMP2,MMP9,TIMP1	266 (21)
CAV1		transmembrane receptor		-0.178	3.19E-04	ACVRL1,BCL2L11,CD14,CSF1R,HGF,INHBA,MMP1,PLA2G4A,PRLR,SERPINE1,ST6GAL1,ST6GALNAC4,TNFRSF1A,VIM	378 (21)
DDR2		kinase		0.208	3.29E-04	MMP1,MMP14,MMP2,MMP7	94 (6)
emactuzumab		biologic drug	Activated	2.000	3.29E-04	IFITM3,IRF9,STAT1,XAF1
enoxacin		chemical drug		0.000	3.29E-04	CTSK,DCSTAMP,ITGB3,LCP1
SFRP1		transmembrane receptor		0.728	3.34E-04	MMP1,MMP2,MMP9,NR1H3,PRLR,SDC2,SERPINE1,VIM	286 (18)
SMAD2		transcription regulator		-0.923	3.38E-04	ADAM12,BCL2L11,COL1A2,FLT1,HABP2,MMP2,MMP9,SERPINE1,TIMP3,TPM2,TPM3	323 (18)
8-epi-prostaglandin F2alpha		chemical - endogenous mammalian			3.46E-04	MMP2,MMP9,OLR1	286 (14)
Integrinα		group			3.46E-04	ITGAL,ITGAM,ITGB2
ATPase		group			3.46E-04	CD40,CTSK,MMP14
GPR17		G-protein coupled receptor			3.46E-04	MBP,RAPGEF3,XAF1
PU-H71		chemical drug			3.46E-04	BTK,JAK2,SYK
LSP1	-2.070	other			3.46E-04	BCL2L11,ITGA6,PECAM1
4-aminophenol		chemical - endogenous mammalian			3.46E-04	CLU,SPP1,VIM
PGF		growth factor			3.61E-04	BIRC2,CASP1,FLT1,JAK2,MAP4K4,MMP9,SERPINE1	279 (17)
HSPA9		other		0.956	3.61E-04	CLMN,MMP1,MMP2,MMP9,TIMP1,TIMP4,VIM	251 (15)
laminaran		chemical drug		-1.890	3.61E-04	IL1A,IL7R,INHBA,MCOLN2,OLR1,RSAD2,TRAF1
RNA polymerase II		complex			3.64E-04	ALAS1,B2M,BLNK,CD14,CD4,CD40,CD82,CD83,COL1A2,FLT1,HLA-DQA1,IFNGR1,IGF1,IL1RN,LDLR,MMP2,MMP9,PRLR,SPP1,TAP1,THBS2	278 (13)
S100A8		other		-0.705	3.64E-04	BIRC2,C1S,CASP1,CPM,CTLA4,ENPP2,FCGR2A,IGF1,IL1A,ITGAM,MMP1,MMP14,MMP2,MMP9,OLR1,SLC6A12	293 (18)
HDAC3		transcription regulator		-1.030	3.70E-04	CD55,CD82,COL1A2,ENPP2,IBSP,MMP12,MMP9,NCR3LG1,SERPINE1,SPP1,VIM	294 (21)
cigarette smoke		chemical toxicant		0.013	3.72E-04	COL4A2,HLA-DRA,IFITM1,IGF1,IL1A,MAP4K4,MMP1,MMP12,MMP2,MMP9,MX1,RAPGEF3,SERPINE1,SOCS2,STAT1,TIMP1,TNFRSF1A,TREM2,VEGFB,WNT5A	313 (14)
MTPN		transcription regulator		-0.102	3.77E-04	BCL2A1,COL1A2,GAS6,IGF1,S100A10,SERPINE1,SPARC,SPP1,TNFRSF1A,TNFSF10	218 (7)
CEBPE		transcription regulator		-0.199	3.81E-04	CD14,CSF1R,CTSV,IL1RN,ITGAM,MBP,MMP2,MMP9	115 (7)
NKX3-1		transcription regulator			3.81E-04	CTSV,CTSZ,FES,MMP9,PIK3R1,PTPRC,SDC1,SDC4
NFKBIB		transcription regulator			3.81E-04	BCL2A1,BCL2L11,CARD6,CD40,CD86,CTSV,MMP9,TNFSF10	303 (13)
ARRB1		other		0.000	3.92E-04	ADRB2,F3,LPL,SCARB1,SERPINE1,SPP1	248 (19)
MTOR		kinase		0.660	3.95E-04	BCL2A1,BCL2L11,CASP1,CD40,CD86,CSF1R,GLG1,IGF1,IL1A,IL1R1,JAK2,MBP,MCL1,MEFV,MFN2,MICAL1,MMP9,PECAM1,ST6GAL1,STAT1,TLR5,TMCC1,TNFRSF1A,TNFRSF25,TNFSF10	312 (21)
RFX1		transcription regulator		0.958	4.06E-04	BTN2A2,COL1A2,DCDC2,HLA-DRA,IFT88
LY6E		other		-1.387	4.06E-04	ABCC3,CD14,CD83,HLA-DRA,SERPINE1
HOXD3		transcription regulator		-0.447	4.06E-04	ITGB3,MMP2,SDC1,SERPINE1,TGFBI
metformin		chemical drug		1.809	4.12E-04	ABCB1,ADIPOR1,AGER,BIRC7,DVL3,F3,IGF1,IL1RN,ITGA6,MMP9,MX1,SCARB1,SELENOP,SERPINE1,SERPINF1,VWF	312 (24)
S100A4		other		-0.313	4.21E-04	AGER,CLIC4,MMP14,MMP2,MMP9,TIMP1,VIM	283 (19)
CSF1R	0.436	kinase		0.000	4.21E-04	CD163,CSF1R,GAB3,IL1A,MMP9,MRC1,NR1H3	148 (7)
ibuprofen		chemical drug			4.21E-04	ITGAM,MMP1,MMP2,MMP9,PTPRC,TNFRSF10B,TNFRSF21	307 (17)
MOG		other		1.387	4.33E-04	CD40,CD44,CD86,CTLA4,IGF1,ITGAL,MMP9,PECAM1	347 (17)
Ccl2		cytokine		0.287	4.33E-04	CD14,CTSK,CTSV,HGF,IGF1,ITGB3,LPL,SDC4	327 (16)
anisomycin		chemical - endogenous non-mammalian		-0.861	4.33E-04	ABCB1,LDLR,MCL1,PLAUR,SDC1,SERPINE1,SIGIRR,SPP1	310 (20)
TCF4		transcription regulator		-1.130	4.53E-04	CADM1,CASP1,CASP4,CD38,CD40,CD55,CIP2A,ENTPD1,IGFBP4,INHBA,ITGA3,ITGB3,ITGB5,JAK2,MCL1,MMP1,NOD1,PLAUR,SDC2,SELENOP,SERPINF1,SH3BP5,SLAMF7,SPP1,TMEM140,TNFSF10,USP12	299 (7)
CNTF		cytokine		0.570	4.58E-04	CISH,ENPP2,IL1A,LIF,MMP1,SOCS2,STAT1,TIMP1,VIM,WNT5A	305 (19)
ZBTB48		transcription regulator		-0.186	4.73E-04	CPM,GPNMB,MGAT5,MMP15,MTFP1,SPP1
USP18		peptidase		-1.673	4.73E-04	BCL2L11,CTSK,IFITM3,IRF9,MX1,TNFSF10	230 (14)
CNOT7		transcription regulator		-1.131	4.73E-04	B2M,BST2,HERC6,IFITM1,STAT1,TAP1	136 (7)
crocidolite asbestos		chemical toxicant		0.398	4.73E-04	CD44,LIF,MMP12,SPP1,TNFRSF1A,ZYX	319 (14)
vinblastine		chemical drug		0.590	4.73E-04	ABCB1,CD40,CD86,HLA-A,IGFBP4,MCL1	265 (15)
calcimycin		chemical reagent		-0.396	4.78E-04	BCL2L11,CD14,CD40,CD83,CD86,CTLA4,DVL3,IGF1,INHBA,IRF4,SERPINE1,TNFSF10	228 (16)
TCIRG1		enzyme		0.000	4.81E-04	CD44,CD86,CTLA4,ITGAL
STAT1/3/5 dimer		complex		1.000	4.81E-04	CISH,MMP1,SOCS2,TIMP3
STAR		transporter		0.000	4.81E-04	CD86,CLEC7A,NR1H3,SPP1
BEX2		other		1.000	4.81E-04	MMP2,PLXNC1,SPP1,SWAP70
1-((2-chlorophenyl)diphenylmethyl)-1H-pyrazole		chemical reagent			4.81E-04	CTSK,MMP2,MMP9,VIM	213 (10)
Laminin (complex)		complex		1.982	4.89E-04	ITGA6,MMP1,MMP9,SDC4,SERPINE1,VIM,WNT5A	310 (19)
S-nitrosoglutathione		chemical toxicant		-0.922	4.89E-04	BIRC2,CD86,HLA-DRA,IGF1,ITGAM,LIF,S100A10	335 (18)
mir-223		microRNA		-0.180	4.90E-04	ABCB1,FGL2,IGF1,IL1A,IL1RN,LPL,MYO1D,PGAP1,PURB,SCARB1,SLC16A7,SLC40A1,TGFBI	195 (11)
15-deoxy-delta-12,14 -PGJ 2		chemical - endogenous mammalian		-0.155	4.93E-04	BIRC2,COL1A2,FLT1,GSN,HGF,HLA-DRA,IL1A,ITGAM,MCL1,MMP1,MMP9,PLA2G4A,SCARB1,SERPINE1,SPP1,STAT1	375 (19)
SCGB1A1		cytokine		0.625	5.18E-04	COL4A1,ITGB2,MMP14,MMP2,MMP9	180 (10)
tamibarotene		chemical drug		-0.398	5.18E-04	EFNB1,F3,ITGB2,MMP1,THBD	268 (10)
MKNK1		kinase	Inhibited	-2.111	5.25E-04	EPB41L2,FLNA,FLNB,GPC4,LAMB2,LAMC1,MYO5A,MYO6,SPARC,THRA,VIM
RARA		ligand-dependent nuclear receptor		-1.689	5.25E-04	CD14,CD38,CD44,CLMN,CTSS,DISC1,HLA-B,HLA-C,IL12RB1,IL16,IL1A,IL1R1,IRF6,LYPD1,NRP1,PLXNA2,RSAD2,SEC31A,SLC17A9,SPP1,STAT1,STX3,THBD,TNFAIP8L1,TNFRSF10B	356 (25)
RAS		group		-0.152	5.26E-04	BCL2L11,IGF1,IL1A,LDLR,LIF,MMP1,MMP2,MMP9,PDGFA,PLAUR,SERPINE1,STAT1,VIM	331 (20)
Salmonella enterica serotype abortus equi lipopolysaccharide		chemical toxicant	Inhibited	-2.867	5.27E-04	ADRB2,F3,FLT1,IL1A,IL7R,INHBA,KCNJ2,MCOLN2,MMP1,NDP,RGS1,SLAMF1,SLAMF7,TRAF1,WNT5A	323 (13)
MRTFB		transcription regulator		-1.066	5.27E-04	ANLN,DAB2,DIAPH3,FLNA,HLA-A,INHBA,ITGA6,LILRB4,LIMCH1,MYH10,PCDH18,SCARB1,SDC2,SELENOP,SERPINE1
STAT4		transcription regulator		0.941	5.42E-04	ACVRL1,AP2A2,ASPH,ATP7A,BCL2L11,BSG,FCER1G,GLG1,HLA-DQB1,IL12RB1,IRF4,ITGA7,NXN,RGS16,SELPLG,SERPINE1,STAT1,TIMP1	277 (11)
SASH1		other		1.000	5.49E-04	CD40,FGL2,INHBA,RSAD2,SH3BP5,STAT1,TNFSF8,TRIM21,USP12
NCOR2		transcription regulator			5.54E-04	C1QA,CTSS,IGF1,IL1A,LPL,MMP12,MMP2,PDGFA	297 (16)
NAMPT		cytokine		0.638	5.65E-04	BIRC7,IL16,MMP1,MMP9,PECAM1,SOCS2,WNT5A	292 (16)
CRP		other	Inhibited	-2.577	5.65E-04	AGER,CD40,IL1RN,ITGAM,LPL,SERPINE1,TNFSF10	325 (15)
advanced glycation end-products		chemical - endogenous mammalian		-0.956	5.65E-04	AGER,BSG,MMP1,MMP9,SERPINE1,SERPINF1,SPP1	278 (18)
NOSTRIN		transcription regulator		-0.505	5.66E-04	FLT1,ITGB3,MMP1,MMP2,MMP9,PECAM1	146 (7)
N-(3-(aminomethyl)benzyl)acetamidine		chemical reagent			5.66E-04	CASP1,CASP4,MMP9,TNFRSF10D,TNFRSF1B,TRAF1	304 (14)
PTGER2		G-protein coupled receptor		-0.323	5.71E-04	CSF1R,ECM1,IL1A,ITGAL,MMP9,NUSAP1,SERPINE1,SPP1,TIMP1,TIMP3,TIMP4	309 (18)
ZFPM1		transcription regulator			6.09E-04	BLNK,CD82,CPD,IFITM2,IFNGR1,IL1R1,MMD,SCIN,SLA
NR1H2		ligand-dependent nuclear receptor		-0.266	6.20E-04	ABCA2,CD38,IL1RN,ITGAL,LDLR,LPL,MMP9,MRC1,NR1H3,SCARB1,THRA	253 (20)
BRAF		kinase			6.20E-04	BCL2L11,BIRC2,CD40,CD86,CSF1R,IL1A,MCL1,MMP1,MMP14,MMP9,TNFRSF10B	294 (20)
POU2AF1		transcription regulator		1.219	6.25E-04	CD86,CTNNA1,HLA-DRA,IFITM1,MX1,PTPRS,S100A10,SPP1	212 (7)
CASR		G-protein coupled receptor		-1.941	6.50E-04	ABL1,ANLN,CD44,CISH,COL4A1,COL4A2,IQGAP1,ITGB7,LPL,NUSAP1,THBD,WSB1,ZYX	228 (7)
branched chain amino acids		chemical drug		-0.447	6.52E-04	BIRC2,CD83,COL1A2,MCL1,TIMP1
ETS		group			6.52E-04	DAB2,FLT1,SERPINE1,TIMP1,VWF
IgG1		complex		-0.391	6.52E-04	CD14,CD40,CD86,ITGAV,MCL1	278 (15)
LCN2		transporter		0.739	6.65E-04	ANLN,DIAPH1,IL1A,IL1RN,LDLR,MMP2,MRC1,MSN,SPP1,VIM	263 (16)
NEDD9		other		-0.076	6.65E-04	ATP2B2,CD44,DNALI1,LYPD1,MMP14,MMP2,MMP9,NAAA,SERPINE1,VIM	243 (16)
BMP2		growth factor		-0.934	6.69E-04	ACP5,BSG,CLIC4,COL1A2,CTSK,F3,IBSP,MELTF,MMP9,PCSK6,PLXNA2,SPARC,SPINT1,SPP1,TIMP1,TIMP3,TWSG1	231 (18)
ESR2		ligand-dependent nuclear receptor		-0.631	6.69E-04	AQP3,BID,CEMIP2,CHST2,CLU,COL1A2,CPM,DAB2,EMB,ENPP2,FZD2,IBSP,IGF1,IGFBP4,IL1A,LILRB5,LIMCH1,LPL,MMP1,MMP14,MMP2,PDGFA,PLAUR,SCARB1,SERPINE1,SOCS2,SPP1,ST8SIA4,TGFA,TIMP1,VIM,VWF	353 (20)
Fgf		group		1.000	6.72E-04	IGF1,LPCAT1,MMP2,MMP9,SPRY2,STAT1	299 (18)
CR1L		other		1.698	6.72E-04	COL1A2,COL4A1,COL4A2,COL6A3,SERPINE1,TNFRSF1A
SPTAN1		other			6.75E-04	ITGA3,ITGAV,ITGB3
AP2M1		other			6.75E-04	BST2,CD4,CD74
miR-219a-5p (and other miRNAs w/seed GAUUGUC)		mature microRNA			6.75E-04	CD14,PLCG2,TNFRSF1B
erismodegib		chemical drug			6.75E-04	MMP1,MMP2,MMP9	241 (10)
TAF10		transcription regulator			6.75E-04	HLA-DRA,IGF1,PRLR	248 (8)
carboxymethylflavin		chemical - endogenous mammalian			6.75E-04	MMP2,MMP9,TIMP1	130 (6)
formylmethylflavin		chemical - endogenous non-mammalian			6.75E-04	MMP2,MMP9,TIMP1	130 (6)
fenebrutinib		chemical drug			6.75E-04	BTK,CD86,MCL1	101 (7)
lumichrome		chemical - endogenous non-mammalian			6.75E-04	MMP2,MMP9,TIMP1	130 (6)
cytochalasin B		chemical toxicant		0.000	6.76E-04	MMP1,MMP2,MMP9,SELPLG	262 (16)
S-equol		chemical drug			6.76E-04	CD86,MMP2,MMP9,SERPINE1	144 (7)
FOXC2		transcription regulator		-0.714	7.02E-04	ADRB2,ITGB3,ITGB5,LPL,MMP2,MMP9,VIM,WNT5A	186 (13)
pravastatin		chemical drug		0.762	7.02E-04	AGER,CD40,GPAT4,LDLR,NR1H3,SDC4,SLC16A7,VWF	274 (16)
INHA		growth factor		1.480	7.30E-04	COL1A2,IGFBP4,IL1R1,INHBA,ITGA3,ITGA9,MMP2,MYO7A,PIK3R1,PRLR,SERPINE1	141 (7)
nicotine		chemical drug		-1.466	7.38E-04	CD40,CD44,CD86,CTSK,IGF1,IL1A,ITGAM,LDLR,MMP2,MMP7,MMP9,PLAUR,SERPINE1,SERPINF1,SPP1,STAT1	267 (15)
IFNAR2		transmembrane receptor			7.45E-04	HERC5,IFITM1,KLRC4-KLRK1/KLRK1,MX2,TNFSF10,TRIM22,XAF1	316 (13)
Pam3-Cys		chemical toxicant		0.232	7.45E-04	CD14,CD163,CD83,CD86,IL1RN,SERPINE1,TGFA	295 (19)
zVAD-FMK		chemical - protease inhibitor		1.195	7.45E-04	BCL2A1,BIRC2,CASP1,CD163,CD40,MCL1,MRC1	266 (17)
GATA6		transcription regulator		-0.900	7.80E-04	ABCB1,CD163,COL4A1,COL4A2,DAB2,IRF6,LAMB2,MRC1,NF2,NUSAP1,PECAM1,PPL,SORBS3,SPARC,TNFSF10,VSIG4
adenosine		chemical - endogenous mammalian		0.089	7.87E-04	BID,CD28,CD86,IL1R1,ITGB2,KLRC4-KLRK1/KLRK1,SERPINE1,TIMP1	288 (17)
PTGES		enzyme			7.87E-04	EZR,FLT1,ITGA6,ITGAL,MMP9,SERPINE1,TRAF1,VIM	279 (14)
EGFR		kinase		-0.698	7.90E-04	BCL2L11,CAPZA2,CASP4,CDCP1,CST3,CTSK,EPS15,F3,GRN,IGF1,IGFBP4,ITGA6,ITGB5,MBP,MCL1,MMP1,MMP14,MMP2,MMP9,PLA2G4A,PLAUR,SEMA7A,SERPINE1,SLC4A7,SPRY2,TGFA,VIM	337 (21)
SELP		transmembrane receptor		-0.946	7.94E-04	BCL2A1,F3,IGF1,PLAUR,SERPINB9,THBD	343 (13)
PLAT		peptidase		-0.039	7.94E-04	AGER,INHBA,MMP1,MMP2,MMP9,SERPINE1	267 (18)
daunorubicin		chemical drug		-1.981	7.94E-04	ABCA2,ABCB1,ABCC1,EPS8,MCL1,TAP1	194 (8)
NADPH oxidase		complex		0.391	8.11E-04	F3,MMP12,MMP9,SERPINE1,TGFA	223 (16)
IGFBP5		other		-0.730	8.11E-04	F3,IGF1,LAMC1,SERPINE1,TNFRSF1A	310 (19)
Ro41-5253		chemical reagent		-1.105	8.11E-04	CD38,CSF1R,F3,IFNGR1,THBD	96 (7)
evodiamine		chemical - endogenous non-mammalian		0.447	8.11E-04	ABCB1,BCL2A1,BIRC2,MCL1,MMP9	251 (13)
phorbol esters		chemical - other		0.269	8.67E-04	B2M,CD44,IL1R1,ITGAM,LIF,MMP1,MMP9,PDGFA,TIMP1,TNFSF10	317 (17)
TCF		group			8.67E-04	ABCB1,CD44,ECM1,IFITM1,IL1R1,MMP2,MMP7,PCSK6,RCN1,SERPINE1	287 (12)
PARP1		enzyme	Activated	2.622	8.70E-04	CASP4,CTLA4,IGF1,IL18BP,ITGAL,LIF,MMP2,MMP9,SOCS2,STAT1,TGFA,TNFRSF10B	359 (18)
GNAQ		enzyme			8.70E-04	ABCB1,CD44,CSPG4,CTSV,CX3CL1,GAS6,IL1RN,OLR1,PLAUR,SERPINE1,SH3BP5,STAT1	272 (16)
N(2)-(gamma-D-glutamyl)-meso-2,2'-diaminopimelic acid		chemical reagent		0.000	9.22E-04	CASP1,IL1A,ITGB2,MMP9	262 (14)
Collagen Alpha1		group		-0.095	9.22E-04	IL1RN,MMP2,MMP9,PLAUR	246 (16)
LOXL2		enzyme			9.22E-04	MMP14,MMP9,PECAM1,VIM
CSF3R		transmembrane receptor			9.22E-04	CD14,CISH,FCGR1A,ITGAM	15 (2)
selenite		chemical toxicant			9.22E-04	HLA-E,MMP9,SELENOP,TIMP1	160 (8)
noscapine		chemical drug		0.283	9.22E-04	BIRC2,MCL1,MMP9,TRAF1	226 (11)
beta-1,3-glucan		chemical drug		1.000	9.22E-04	ITGAV,ITGB3,PDGFA,TGFA	260 (13)
Mapk		group		0.213	9.25E-04	ABCB1,ADAM12,F3,HGF,IGF1,ITGB7,MMP7,MMP9,PIGR,SPP1,STAT1	322 (20)
SETD2		enzyme		0.816	9.31E-04	FLT1,IGF1,SERPINE1,SERPINF1,VEGFB,WNT5A
PRKCQ		kinase		1.633	9.31E-04	CD44,EZR,ITGAL,MMP1,MMP2,MMP9	294 (14)
MIR17HG		other		1.589	9.34E-04	ATP7A,BCL2L11,BLNK,CYLD,DCHS1,FZD2,GLG1,HSPG2,IL7R,PKD1,TWSG1,WNT5A
sphingosine-1-phosphate		chemical - endogenous mammalian		-1.462	9.44E-04	CD44,ENPP2,MMP14,MMP9,NRP1,PDGFA,SERPINE1,TIMP1,VIM,VWF	342 (19)
lysophosphatidylinositol		chemical - endogenous mammalian		-0.378	9.68E-04	CASP1,CD74,CX3CL1,F3,HLA-DRB1,IL1A,OLR1
PROC		peptidase		-0.552	9.68E-04	BCL2A1,BIRC2,CLU,MMP2,MMP9,SERPINE1,THBD	329 (15)
zerumbone		chemical - endogenous non-mammalian		0.038	9.97E-04	BCL2A1,BIRC2,MMP9,TNFRSF10B,TRAF1	219 (9)
NFAT (complex)		complex		-1.117	9.97E-04	AIF1,CD86,F3,SERPINE1,SPP1
PDGF-AA		complex		0.199	9.97E-04	HGF,IGF1,LDLR,PDGFA,VIM	221 (10)
Relaxin		group		-0.277	9.97E-04	AQP3,MMP1,MMP9,TIMP1,TNFRSF1A	197 (10)
STK4		kinase		-0.132	9.97E-04	BCL2L11,IL7R,MMP2,PDPN,WWTR1	146 (7)
TNFRSF11B		transmembrane receptor			9.97E-04	IGF1,ITGAV,MMP9,SDC1,SPP1	268 (15)
WNT7A		cytokine		0.180	9.97E-04	MMP1,MMP9,PLAUR,VIM,WNT5A	239 (10)
SB 290157		chemical reagent		0.447	9.97E-04	CASP4,CD40,CD86,SPP1,THBD	282 (15)
cerivastatin		chemical drug		1.233	9.97E-04	CD40,F3,ITGAL,ITGB2,MMP9,PDGFA,PLAUR,SERPINE1,THBD	231 (17)
thapsigargin		chemical toxicant		-1.388	1.02E-03	ABCB1,ADIPOR1,BIRC2,CD83,CD86,CLU,EVI2A,IGF1,IL1R1,ITGB2,MCL1,MMP9,OLR1,SERPINI1,TNFRSF10B,TNFSF10	296 (17)
NRAS		enzyme		0.829	1.08E-03	B2M,CD86,COL1A2,CX3CL1,HLA-A,HOMER3,IL13RA1,IL1A,IL1RN,LSP1,MCL1,NOL3,PTPRC,SDC1,STAT1,TAP1	288 (16)
IGFBP3		other		-0.647	1.09E-03	CD38,IGF1,SDC2,SERPINE1,STAT1,THBS2	290 (15)
NLRP12		other		1.798	1.09E-03	CASP1,HLA-A,HLA-B,HLA-C,HLA-E,IL1RN	254 (10)
1-methyl-4-phenyl-1,2,3,6-tetrahydropyridine		chemical toxicant		-0.024	1.09E-03	AIF1,CASP1,IL1A,ITGAM,LIF,PTPRC,SLC40A1,TNFRSF1A,TNFRSF1B	333 (19)
ITGA5		transmembrane receptor			1.10E-03	CD40,CD44,ENPP2,MMP14,MMP2,MMP9,PLAUR	243 (20)
cytochalasin D		chemical toxicant		0.218	1.10E-03	ANLN,LILRB2,MMP14,MMP15,MMP2,MMP9,TRPV4	281 (18)
gentamicin C1		chemical drug			1.10E-03	CD44,SPP1
PRDM4		transcription regulator			1.10E-03	GRN,ITGB2
BTBD7		other			1.10E-03	MMP2,MMP9
DNTTIP1		ligand-dependent nuclear receptor			1.10E-03	CREB3,MMP9	218 (7)
AP1M1		transporter			1.10E-03	ATP7A,HLA-A
GPR34		G-protein coupled receptor			1.10E-03	ITGAM,ITGB2	186 (7)
ING2		transcription regulator			1.10E-03	SERPINE1,SPP1	222 (7)
FOXL1		transcription regulator			1.10E-03	SDC1,WNT5A
RNF11		enzyme			1.10E-03	MMP9,SERPINE1	226 (10)
sarpogrelate		chemical drug			1.10E-03	F3,SERPINE1
methiothepin		chemical drug			1.10E-03	F3,SERPINE1	155 (7)
Alocasia cucullata root extract		chemical reagent			1.10E-03	CD14,ITGAM
sulfur		chemical - endogenous mammalian			1.10E-03	MMP2,MMP9	130 (6)
ABL2		kinase			1.15E-03	CTSL,MMP1,MMP14
mir-320		microRNA			1.15E-03	IGF1,MCL1,TFRC
SWAP70	0.179	other			1.15E-03	CD86,IRF4,ITGAM	135 (7)
LGALS7/LGALS7B		other			1.15E-03	COL1A2,MMP9,SERPINE1	231 (10)
P2RY4		G-protein coupled receptor			1.15E-03	MMP9,TIMP1,TIMP4	168 (7)
PIK3C3		kinase			1.15E-03	CD40,HLA-A,HLA-DQB1
anethole		chemical - endogenous non-mammalian			1.15E-03	MMP2,MMP9,TIMP1	218 (7)
geranylgeraniol		chemical - endogenous mammalian			1.15E-03	CD59,MCL1,MMP1	146 (7)
peptidoglycan		chemical - endogenous non-mammalian		-0.560	1.16E-03	BCL2A1,CD40,CD86,CYLD,IL16,IL1A,IL1RN,ITGB2,MCL1,MMP1,TLR5	236 (17)
MAPK9		kinase		0.389	1.17E-03	BCL2L11,FGL2,GPAT4,IRF9,LIF,LPL,MMP12,MMP9,NR1H3,PLA2G4A,SELPLG,THRA,TNFSF8,ZYX	381 (16)
RXRA		ligand-dependent nuclear receptor		-0.727	1.17E-03	ABCB1,ABCC3,C1QA,CD38,CLMN,CTSS,ECM1,GAS6,IGF1,IL1A,LPL,MBP,MMP12,MMP2,NR1H3,OLR1,PDGFA,SDC1,SPP1,THBD,TNFRSF10B	317 (18)
PPARG		ligand-dependent nuclear receptor		-0.198	1.20E-03	ADRB2,AQP3,ASAP1,CD40,COL1A2,CTSL,HGF,IGF1,LAMB3,LAPTM4A,LDLR,LPL,MMP14,MMP9,MRC1,NR1H3,OLR1,PCLO,PDE3B,PECAM1,PID1,SCARB1,SDC1,SERPINE1,SMO,SPP1,STAT5B,TNFSF10,VIM,WIPF1	325 (18)
MAP3K7		kinase		0.419	1.20E-03	CD14,IFITM1,ITGB5,MMP1,RGS2,SERPINE1,TNFSF10,WNT5A,XAF1	318 (17)
YBX1		transcription regulator		-0.552	1.21E-03	ABCB1,ABCC1,COL1A2,F3,HLA-DQB1,HLA-DRA,MMP2,PLXNA2,SPON1,USP2	263 (12)
plumbagin		chemical toxicant		0.000	1.21E-03	BCL2A1,BIRC2,MMP9,PECAM1,TNFRSF10B	242 (12)
LRPAP1		other		-0.277	1.21E-03	F3,LDLR,LPL,MMP2,SERPINE1	277 (16)
MMP12	2.050	peptidase		0.000	1.21E-03	CAPZA2,LIF,MMP14,MMP2,MMP9,PSAP,TLN2,TPM3	257 (16)
napabucasin		chemical drug		0.707	1.21E-03	B2M,CD44,ITGA6,JAK2,PECAM1,PLAUR,SMO,WWC1
Sn50 peptide		chemical toxicant		0.637	1.21E-03	BCL2A1,BIRC2,MMP2,MMP7,MMP9,SERPINE1,TNFRSF21,TNFSF10	331 (18)
nystatin		chemical drug			1.22E-03	CD40,CD86,SPP1,TIMP1	260 (16)
CHRNA1		transmembrane receptor		-0.577	1.22E-03	CD28,CD40,CD86,CTLA4	257 (11)
SMC3		other	Activated	2.000	1.22E-03	HLA-DQA1,HLA-DQB1,HLA-DRA,HLA-DRB1
CD209	1.060	other		1.934	1.22E-03	CD209,CD86,MMP2,MMP9	331 (15)
HOXC9		transcription regulator			1.22E-03	MMP9,SPP1,TIMP3,WNT5A
NRP1	0.833	transmembrane receptor		0.152	1.22E-03	CD40,CD86,HLA-DQB1,MCL1	251 (16)
SIRT1		transcription regulator		-1.883	1.23E-03	ABCB1,CD74,CD83,CMIP,GPAT4,HGF,HLA-A,HLA-DQA1,HLA-DQB1,HLA-DRB5,IFITM3,IGF1,LDLR,MCL1,MMP1,MMP2,MMP9,NAIP,RGS16,RSAD2,SERPINE1,STAT1,TAP1,THBD,TIMP3,TNFRSF10B	341 (16)
STAT		group	Activated	2.412	1.26E-03	CASP1,CISH,EIF2AK2,MMP1,SOCS2,TIMP1	188 (7)
SAA		group		0.204	1.26E-03	BCL2L11,F3,IL1RN,IRF4,MMP1,MRC1	235 (17)
NORAD		other		-1.633	1.26E-03	CHST11,COL4A1,COL4A2,IGFBP4,PDGFA,SDC1
THBS1		other		-0.625	1.26E-03	COL1A2,COL4A1,MMP2,MMP9,TIMP1,TNFRSF10B	290 (18)
NDRG1		kinase		0.125	1.26E-03	BCL2L11,CASP4,CD82,IL1A,MMP1,VIM	302 (21)
NKX2-1		transcription regulator			1.26E-03	AGER,BCL2A1,CD14,CD74,CLU,COL9A1,ENPP2,GLCCI1,HLA-A,HS2ST1,LSP1,MMP2,PDPN,SERPINB9,SERPINE1	172 (5)
PML		transcription regulator		1.262	1.31E-03	BST2,HERC6,HLA-DMB,HLA-DRA,IBSP,IFITM1,IL1A,LDLR,LPL,MX1,SLC35A2,STAT1,TAP1,VIM	341 (17)
nitrofurantoin		chemical drug		0.000	1.31E-03	CLU,CST3,CTSS,CTSV,GPNMB,IGF1,MMP12,MMP14,S100A10,SDC1,SELENOP,SPP1,TIMP1,TIMP3
ciglitazone		chemical drug		-1.510	1.31E-03	AQP3,GSN,HGF,HLA-DRA,MMP2,MMP9,OLR1,SERPINE1,TNFSF10	347 (21)
doxycycline		chemical drug		-1.054	1.31E-03	CD38,CD86,MMP1,MMP12,MMP2,MMP7,MMP9,SDC1,TIMP1	289 (18)
ursodeoxycholic acid		chemical - endogenous mammalian		-1.915	1.34E-03	ABCB1,ABCC3,COL1A2,COL4A1,PDGFA,SPARC,SPP1,TIMP1	256 (12)
FOXL2		transcription regulator		-1.555	1.34E-03	BCL2A1,BID,CPM,IGF1,INHBA,LIF,RGS2,TNFRSF1A
NEUROG1		transcription regulator		0.707	1.34E-03	C1S,CD82,INHBA,ITGB3,LCP1,MMP9,SERPINF1,TRIM22
PI3K (family)		group	Activated	2.289	1.34E-03	BCL2L11,ITGA6,MCL1,MMP12,MMP2,MMP9,SCARB1,SERPINE1,SLC4A7,TNFRSF10B,TNFSF10	303 (19)
methotrexate		chemical drug		0.731	1.38E-03	ADIPOR1,C2,CASP4,CD28,COL4A1,CSF1R,CTSS,CTSV,GSN,IL1A,LILRB4,LPL,NXN,SELENOP,SERPING1,SPP1,STAT5B,TIMP3	316 (15)
NLRX1		other		0.378	1.40E-03	CD40,GRN,IL1A,IL1R1,NOD1,PIK3R1,STAT1	261 (10)
ROCK2		kinase		-0.555	1.40E-03	BCL9L,CD44,IRF4,MSN,PPL,SERPINE1,SPP1	302 (14)
H2AB3 (includes others)		other		-1.890	1.40E-03	AQP3,BCL2L11,DHRS9,LYPD1,MELTF,SERPINB9,SLC30A3
salicylic acid		chemical drug		0.185	1.40E-03	F3,IL1A,MCL1,MMP9,OLR1,SCARB1,TNFSF10	273 (16)
PPP3CA		phosphatase			1.43E-03	CD82,CTSV,GRN,NFATC3,PDPN,PSAP,SDC4,SPP1,VIM	221 (7)
CpG ODN 1826		chemical reagent		0.666	1.43E-03	CD14,CD40,CD83,CD86,FCGR2B,HLA-DQB1,IL1A,RGS1,RGS2	282 (19)
TSLP		cytokine		-0.140	1.46E-03	CD40,CD83,CD86,CISH,MX1,TIMP1	298 (16)
thalidomide		chemical drug		0.659	1.46E-03	ITGAM,NRP1,PECAM1,PLAUR,SERPINE1,TRAF1	371 (16)
K-252		chemical - kinase inhibitor		0.447	1.46E-03	CD14,HPSE,ITGAM,MMP1,SPP1	280 (17)
IL12 (family)		group		0.756	1.50E-03	AQP3,BCL2L11,CD44,CD86,ENPP2,IRF4,KLRC4-KLRK1/KLRK1,LIF,SOCS2,STAT1,TFRC,TNFSF10	359 (19)
Sb202190		chemical - kinase inhibitor		1.497	1.50E-03	ABCB1,CD55,CD86,LDLR,MMP1,MMP2,MMP9,PLA2G4A,SCN9A,SERPINE1,TNFRSF10B,VIM	281 (17)
ERBB3		kinase		0.143	1.55E-03	CLU,CTSK,EZR,F3,GAS6,ITGB2,SERPINE1,SLC4A7,SPARC,TIMP3,TSPAN3	302 (20)
SRC (family)		group		-1.342	1.57E-03	FGR,FLT1,ITGAV,ITGB3,MCL1,SLC4A7,STAT1	333 (18)
14,15-epoxyeicosatrienoic acid		chemical - endogenous mammalian		-0.577	1.59E-03	CD44,CD82,CTSK,MMP9	348 (18)
epoprostenol		chemical - endogenous mammalian		1.000	1.59E-03	MMP1,RGS18,SERPINE1,SPP1	282 (18)
PURA		transcription regulator			1.59E-03	ITGAL,ITGAM,MBP,SPN
NREP		other	Inhibited	-2.000	1.59E-03	ITGA3,MMP2,MMP9,PDGFA	147 (7)
SHC1		other		-0.956	1.64E-03	BCL2L11,HS3ST1,ITGAM,LILRB4,PLA2G2D,SDC4,SERPINE1,THBD	318 (21)
FLT3LG		cytokine		-0.800	1.64E-03	CD40,CD83,CD86,IL7R,ITGAM,MCL1,PTPRC,SPN	367 (19)
cytarabine		chemical drug		-0.315	1.64E-03	BCL2L11,CD40,CD55,CD86,HLA-A,MCL1,THRA,TNFRSF10B	325 (17)
TCF3		transcription regulator		0.243	1.64E-03	ANLN,BCL2L11,BID,BLNK,CD200R1,CD4,CD55,CIP2A,CSF1R,CTSV,ENTPD1,HS3ST1,IL7R,ITGB7,LILRB4,NUSAP1,PLCG2,PSAP,RGS16,SCIN,SELENOP,SEMA3G,SLAMF7,TNFRSF25
S100A9		other		-0.040	1.64E-03	C1S,CASP1,CPM,CTLA4,ENPP2,FCGR2A,IGF1,ITGAM,MMP1,MMP14,MMP2,MMP9,OLR1,SLC6A12	304 (17)
ETV5		transcription regulator		-0.263	1.66E-03	AGER,CHSY1,CTNNA1,MMP14,MMP2,MSN,SCARB1,SPP1,TIMP3,WWTR1
N-nitro-L-arginine methyl ester		chemical drug		-0.851	1.66E-03	CD83,CD86,COL1A2,ITGAV,ITGB3,LDLR,MMP9,OLR1,SERPINE1,TIMP1	308 (17)
L-triiodothyronine		chemical - endogenous mammalian		1.576	1.67E-03	ADRB2,APOC2,C1S,CD44,CLU,COL4A1,CST3,ENPP2,IGF1,IGFBP4,ITGA7,ITGAV,ITGB3,LDLR,MBP,MMP14,MMP9,NR1H3,RASGRP1,RGS16,RGS2,SEMA7A,SERPINE1,SNX29,ST3GAL4,ST6GAL1,THRA,WIPF3	321 (20)
estrogen		chemical drug		1.538	1.67E-03	CLU,COL4A2,FLT1,GRIN2D,HGF,IGF1,IGFBP4,IL1A,LDLR,LIF,LPL,PRLR,SCARB1,SERPINB9,SLC2A8,SPARC,SPP1,STAT1,TGFA,TSPAN4	405 (20)
NSUN6		enzyme		-0.816	1.67E-03	DAB2,FLNA,GAS6,ITGB2,SERPINE1,TSPAN3
MEOX2		transcription regulator	Activated	2.380	1.67E-03	F3,ITGAV,ITGB3,ITGB5,MMP14,TRAF1	279 (11)
NOX4		enzyme		-0.520	1.67E-03	BCL2L11,CD44,MCL1,MMP2,SERPINE1,TGFA	220 (15)
PP2/AG1879 tyrosine kinase inhibitor		chemical - kinase inhibitor		0.047	1.70E-03	BCL2L11,CD38,FGR,ITGAM,JAK2,SERPINE1,SPP1,VAV1,VIM	329 (20)
cobalt chloride		chemical reagent		-1.095	1.70E-03	ATP7A,CLU,FLT1,MCL1,PLAUR,RGS1,SERPINF1,SLC40A1,TFRC	277 (13)
pioglitazone		chemical drug		-0.041	1.74E-03	AGER,CD86,IL1RN,ITGAM,LDLR,LPL,MMP9,PDE3B,PRLR,SCARB1,SERPINE1,STAT5B,TNFRSF1A,TNFRSF1B	254 (19)
lithocholic acid		chemical - endogenous mammalian		-1.459	1.74E-03	ABCC3,APOC2,GRN,LDLR,PLAUR	81 (6)
UTP		chemical - endogenous mammalian		-1.954	1.74E-03	CD14,F3,FLNA,SERPINE1,SPP1	193 (13)
DPP4		peptidase		1.408	1.74E-03	CD86,IL1RN,MMP14,MMP2,TIMP1	224 (15)
ECSIT		transcription regulator	Inhibited	-2.177	1.74E-03	CD44,CD83,IL1RN,PLAUR,TRAF1	242 (12)
GHR		transmembrane receptor	Activated	2.183	1.76E-03	CISH,IGF1,IGFBP4,LPL,PRLR,SOCS2,SPP1	324 (19)
ARID3B		transcription regulator			1.80E-03	BCL2L11,TNFRSF1B,TNFSF10
ADGRF5		G-protein coupled receptor			1.80E-03	IL1RN,MMP2,MMP9	250 (14)
S100A10	0.761	other			1.80E-03	ASIC1,MMP1,S100A10
LGI1		other			1.80E-03	MMP1,MMP12,PLA2G4A	240 (13)
MIA		other			1.80E-03	ITGB3,MMP14,SPARC
GRB10		other			1.80E-03	IGF1,MMP12,MRC1	163 (9)
NEU3		enzyme			1.80E-03	MMP1,MMP7,ST3GAL5	180 (7)
CCX771		chemical reagent			1.80E-03	CD44,PECAM1,SELPLG	149 (9)
Rfx5		other			1.80E-03	BTN2A2,HLA-A,HLA-DRA
SERPINH1		other			1.80E-03	COL4A2,SERPINE1,VIM
PCBP1		translation regulator			1.80E-03	CD44,INHBA,MYH10
GSKJ4		chemical reagent			1.80E-03	CD40,CD83,CD86
Pro-inflammatory Cytokine		group			1.80E-03	CD55,CLU,F3,MMP9,OLR1,SDC4,SPINT1,TIMP1	329 (16)
F3	-1.060	transmembrane receptor		-1.087	1.80E-03	F3,FGF13,ITGAM,LCP1,MMP2,MMP7,MMP9,SERPINE1	273 (16)
3,3'-diindolylmethane		chemical drug		1.655	1.80E-03	HLA-A,HLA-B,HLA-C,IFNGR1,TAP1,TGFA,TNFRSF10B,VIM	320 (18)
MAPK14		kinase		-0.075	1.83E-03	ACP5,CD40,CD83,CD86,DAB2,FLT1,LDLR,MMP1,MMP9,NRP1,PECAM1,PLAUR,SIGIRR,SPP1,TIMP1	318 (15)
SMARCB1		transcription regulator	Activated	2.172	1.84E-03	ABCB1,BCL2L11,CD44,COL1A2,EIF2AK2,FCGR1A,FCGR2A,GSN,IFITM1,IL1A,MMP1,MX1,SPARC,WASF3	317 (12)
EZH2		transcription regulator		-0.020	1.84E-03	ADRB2,BCL2L11,CD82,CLEC3B,COL1A2,COL4A1,CPD,CTNNA1,CTNNAL1,CX3CL1,EZR,FLT1,IBSP,IGF1,LAMB3,MMP2,MMP7,MMP9,NLK,PCDH20,PDGFA,PLA2G4A,SCAMP2,SELENON,TIMP3	369 (23)
ENG		transmembrane receptor		0.436	1.91E-03	ITGA6,ITGB3,MMP1,MMP19,PECAM1,SERPINE1	340 (19)
pimagedine		chemical drug	Activated	2.449	1.91E-03	AGER,CASP1,COL4A1,OPA1,SERPINE1,TNFSF10	238 (12)
CEBPD		transcription regulator		0.411	1.93E-03	BCL2A1,CD14,CLU,CSF1R,CTSV,HGF,IGF1,ITGAM,MBP,PDGFA	183 (7)
MAP3K1		kinase		-1.383	1.96E-03	BIRC2,COL4A1,LDLR,PLA2G4A,PLAUR,SERPINE1,TIMP1	264 (16)
RGS10	0.673	enzyme			1.96E-03	CASP1,CX3CL1,IL1A,ITGAM,ITGB2,TNFRSF1A,TNFRSF1B	291 (17)
LMNB1		other			1.96E-03	B2M,GPC4,LARGE1,LDLR,RCN1,TGFBI,THBS2
JAG1		growth factor		-1.633	1.96E-03	CD86,ITGAV,ITGB3,MMP9,SPP1,TIMP3,VIM	131 (7)
ALKBH5		enzyme			2.01E-03	BLVRB,CELSR2,CLU,FBXL5,MBP,MYO6,NF2,RGS2,SGMS1
ITK		kinase		0.970	2.01E-03	CD4,CD44,FCER1G,HLA-A,IFNGR1,LAT2,SLAMF7,SPRY2,TNFSF10	268 (12)
Fcgr3		group			2.02E-03	IL1RN,ITGAL,ITGAM,ITGB2	325 (19)
trametinib		chemical drug			2.02E-03	GPNMB,MX1,TNFRSF1A,TNFSF10	177 (7)
LAMA5		other		1.188	2.02E-03	MMP14,MMP9,STAT1,TNFRSF1B	196 (11)
DDR1		kinase		1.231	2.02E-03	MMP1,MMP14,MMP2,MMP9	214 (17)
THY1		other			2.02E-03	CLU,GAS6,MMP2,VIM	255 (12)
CpG ODN 2216		chemical reagent		1.408	2.07E-03	BST2,CD38,CD86,STAT1,TNFSF10	305 (16)
collagen type i (family)		group	Inhibited	-2.183	2.07E-03	ABCC1,IL1RN,MMP19,SERPINE1,SPARC	137 (7)
PSEN2		peptidase		-1.757	2.08E-03	C1QA,CAP1,CD74,CTSC,CTSS,CTSZ,ENPP2,HLA-E,MBP,PSENEN	203 (7)
EPO		cytokine		0.684	2.12E-03	B2M,BCL2L11,BLVRB,CD52,CISH,CTSK,CTSZ,DCSTAMP,HLA-DRB1,LCP1,LDLR,MCL1,MMP2,SNAP23,SOCS2,SPP1,ST3GAL4,TFRC,TNFSF10,VWF	305 (18)
2-deoxyglucose		chemical drug		-1.528	2.17E-03	ABCB1,BCL2L11,BID,BIRC2,CSF1R,MCL1,SPP1,TNFRSF10B	291 (19)
PP1		chemical - kinase inhibitor		-0.186	2.18E-03	BCL2L11,IL1A,IL1RN,MMP2,SERPINE1,SIRPA	278 (17)
LGR4		transmembrane receptor		-0.928	2.18E-03	AQP9,BLVRB,CD14,IL1A,VIM,WNT5A	143 (10)
RNASEH2A		enzyme			2.18E-03	CTSF,IFITM3,IFNGR1,IRF9,RSAD2,TRIM21
RCE1		peptidase			2.18E-03	B2M,GPC4,LARGE1,RCN1,TGFBI,THBS2
POSTN		other		0.765	2.18E-03	MMP2,MMP9,PDGFA,SPP1,VEGFB,VIM	275 (16)
NPC1		transporter		-0.748	2.18E-03	CD74,CTSK,HLA-DQB1,HLA-DRB5,LDLR,LPL,MMP14,MMP15,STAT1	227 (14)
IKBKG		kinase		0.487	2.19E-03	CLU,CTSF,CTSZ,CX3CL1,ENPP2,GRN,HLA-A,IL1A,IL1RN,RGS16,TNFRSF1B,TNFSF10	336 (17)
TFAP2A		transcription regulator		0.239	2.23E-03	ITGBL1,MMP14,MMP2,MMP9,PAG1,PLAUR,PSAP,SERPINE1,TIMP1,TPM3	322 (21)
TAZ		enzyme		1.000	2.23E-03	ADRB2,CD44,ENPP2,FLT1,LCP1,LDLR,NLRP2,PCLO,SERPINE1,VEGFB
tetrachlorodibenzodioxin		chemical toxicant		0.159	2.32E-03	ABCB1,AQP3,BLNK,CD86,CHST2,COL9A2,CTLA4,CTSV,EPS15L1,ITGA7,ITGAL,ITGB7,JAK2,MMP1,MMP14,MMP15,PLXNA2,SDC1,SERPINE1,SLC40A1,SOCS2,TGFA,TNFAIP8L1,TNFSF8	380 (19)
HNF1B		transcription regulator		0.745	2.33E-03	CD44,DST,EPS8,FZD2,IFT88,ITGA3,MMP2,MMP7,PKD1,PLAUR,SPARC
FOXM1		transcription regulator		-1.069	2.33E-03	CTNNAL1,FLT1,GTSE1,IGF1,IL1RN,MMP2,MMP7,MMP9,PDGFA,PECAM1,PLAUR,VIM	303 (16)
THRB		ligand-dependent nuclear receptor		1.234	2.38E-03	CASP1,CDH6,FRAT1,FZD6,GSN,HLA-DMB,LDLR,LPL,MBP,MMP1,MMP2,MMP7,MMP9,NR1H3,SERPINE1,SPP1,STAT5B,TGFBI,TNFSF10	286 (19)
MAP2K3		kinase		1.387	2.38E-03	COL1A2,CTSK,IRF9,MMP1,MMP9,SERPINE1,STAT1,TNFSF10	294 (16)
lipoteichoic acid		chemical - endogenous non-mammalian		0.611	2.38E-03	BCL2L11,CD14,CD83,CD86,IL1RN,MMP2,MMP9,NOD2	222 (17)
ACSL4		enzyme		0.378	2.43E-03	CAMK2D,JAK2,MYO5A,SERPINF1,SPP1,STAT1,THBD
PTPN6		phosphatase		-0.055	2.43E-03	CD44,CD86,ITGB2,MMP2,MMP9,TIMP1,VIM	301 (17)
IFNL3		cytokine		1.277	2.43E-03	IFNLR1,MMP9,MX1,RSAD2,STAT1	274 (13)
B2M	0.380	transmembrane receptor	Activated	2.200	2.43E-03	HLA-A,HLA-DQA1,HLA-DQB1,HLA-DRB5,HLA-E
chrysotile asbestos		chemical toxicant	Activated	2.170	2.43E-03	CTSK,CTSS,CTSZ,MMP12,TIMP1	227 (11)
fasudil		chemical drug		0.592	2.47E-03	CD14,CD40,F3,MMP2,MMP9,MRC1	271 (21)
PAX5-ELN		fusion gene/product		0.000	2.47E-03	CARD6,CD38,PRLR,RAPGEF3,RGS18,SEMA3G
GSK3B		kinase	Inhibited	-2.533	2.48E-03	BCL2A1,BIRC2,CD82,IFT88,MCL1,MMP9,SERPINE1,SPP1,TNFRSF10B,TNFSF10,TRAF1	262 (17)
PI-103		chemical - kinase inhibitor			2.53E-03	ABCB1,BCL2L11,MCL1,TNFRSF10B	312 (20)
GLIS2		transcription regulator	Activated	2.000	2.53E-03	MMP14,SERPINE1,SPARC,VIM	243 (12)
TAF1		transcription regulator			2.53E-03	BCL2A1,IGF1,PRLR,SCARB1
SH3BP2		other		-1.000	2.53E-03	CD44,CTSK,ITGAV,ITGB3	294 (14)
MITF		transcription regulator	Activated	2.397	2.59E-03	ACP5,BIRC7,CD44,CTSK,DCSTAMP,DIAPH1,FRMD4B,GPNMB,IRF4,ITGA3,MBP,MICAL1,MMP14,SCARB1,SDC1,SERPINE1,SERPINF1
TO-901317		chemical reagent		-0.566	2.59E-03	ADIPOR1,ALAS1,APOC2,CASP1,CASP4,IGF1,IGFBP4,ITGA6,LDLR,LPL,MMP9,MPEG1,NR1H3,SCARB1,THRA,TIMP1,TIMP3	239 (16)
ESRRG		ligand-dependent nuclear receptor		0.620	2.60E-03	HGF,IBSP,KCNE1,KCNJ1,KCNQ1,LPL,NRP1,VEGFB
LCK		kinase		0.684	2.60E-03	CD4,CISH,ITGAL,ITGB2,MMP9,NR1H3,PLCG2,SCARB1	249 (19)
GNA14		enzyme			2.60E-03	ABCB1,CSPG4,CX3CL1,IL1RN,LIF,OLR1,PLAUR,STAT1	249 (7)
PTHLH		other		0.421	2.60E-03	CTSK,ECM1,IBSP,IGF1,ITGA6,MMP9,RGS2,SERPINE1	305 (22)
CISH	0.674	other		0.788	2.60E-03	CD14,CISH,IL1A,OLR1,PECAM1,PLAUR,SPP1,TGFBI	301 (15)
8,9-epoxyeicosatrienoic acid		chemical - endogenous mammalian			2.63E-03	CD44,CD82,MMP9	144 (7)
APC/APC2		group			2.63E-03	MCL1,MMP14,TRAF1	224 (7)
S6K1		group			2.63E-03	CTSK,DCSTAMP,MCL1
RALBP1		enzyme			2.63E-03	COL1A2,COL4A1,MMP2
HAS2		enzyme			2.63E-03	CD44,MMP9,TIMP1	199 (13)
niflumic acid		chemical drug			2.63E-03	CD86,LILRB2,LILRB4	152 (7)
MIF		cytokine		0.910	2.65E-03	CD44,HGF,IL16,IL7R,MMP1,MMP2,MMP9,NR1H3,OPA1,TIMP1,TRIM22	308 (18)
10E,12Z-octadecadienoic acid		chemical - endogenous mammalian	Inhibited	-2.359	2.67E-03	ADAM12,ARHGEF39,CAMK2B,CLEC12A,DCSTAMP,IGF1,IL1RN,LDLR,MMP12,NXPH3,RGS1,TM4SF19,TREM2
AR		ligand-dependent nuclear receptor		0.533	2.67E-03	AQP3,CLSTN1,EMB,FZD2,GAS6,GLCCI1,GSN,HGF,IGF1,IL1R1,ITGA6,KCNJ2,KCNQ1,MMP12,MMP9,NUSAP1,PDGFA,PIGA,PIGR,POMT2,SCN9A,SERPINE1,SPP1,STAT1,TIMP3,TNFSF10,TNFSF12,VIM,WIPF1,ZYX	336 (19)
SERPINF1	0.971	other		1.405	2.69E-03	AGER,BCL2A1,BID,CSPG4,SERPINF1,TNFSF10,VIM	252 (12)
BRD4		kinase		-0.765	2.78E-03	CD4,COL1A2,COL4A1,IL7R,IRF4,ITGB5,MCL1,PDGFA,THBS2,TIMP1,TNFRSF10B,WNT5A	282 (10)
SELPLG	1.170	other		-0.816	2.80E-03	BCL2A1,IGF1,ITGAM,PLAUR,SERPINB9,THBD	213 (8)
HBB		transporter			2.80E-03	COL1A2,IL1A,LIF,PECAM1,SCARB1,SERPINE1
D-galactosamine		chemical - endogenous mammalian		1.982	2.80E-03	CASP1,CD14,MCL1,TIMP1,TNFRSF1A,TNFSF10	335 (19)
dihydrotestosterone		chemical - endogenous mammalian		-1.029	2.80E-03	ALAS1,B2M,CASP1,CD74,CLU,COL4A1,CX3CL1,DDIAS,FZD6,GAS6,GRN,GSN,HLA-A,IGF1,IGFBP4,IL1A,LDLR,LDLRAP1,LPL,MMP1,MMP2,MMP7,MMP9,PRLR,SELENOP,SLC16A7,SLC4A7,SPARC,SPP1,TIMP3,TNFSF10,VIM,WNT5A	340 (18)
CASP3		peptidase		1.342	2.84E-03	CASP4,CTSK,IL16,MCL1,MMP9	313 (20)
glycyrrhizic acid		chemical drug			2.84E-03	ADRB2,AGER,AIF1,CD40,VWF	166 (7)
SOX1		transcription regulator		0.000	2.84E-03	FARP1,INHBA,NCKAP1,NRP1,PCDH18,PECAM1,TWSG1,WNT5A
IGF1R		transmembrane receptor		-0.899	2.90E-03	ADRB2,BCL2L11,CD300C,CD37,CD38,CLU,COL4A1,COL4A2,IGF1,IGFBP4,IL16,INHBA,ITGAM,LPL,MFN2,SDC4,TGFBI,TIMP3,TNFSF10	337 (24)
miR-199a-5p (and other miRNAs w/seed CCAGUGU)		mature microRNA		0.426	3.09E-03	COL4A1,ITGA3,ITGB3,MMP1,MMP7,MX2,PIGR,RSAD2
methamphetamine		chemical drug		0.745	3.09E-03	ABCC1,BID,IL1A,MMP2,MMP9,PCLO,TNFRSF1A,TNFRSF1B	338 (17)
prostaglandin E1		chemical - endogenous mammalian		0.849	3.13E-03	CD14,CD40,CD86,MMP1	283 (16)
TMSB4		group		-0.865	3.13E-03	ITGA3,MBP,SERPINE1,SPP1	261 (12)
SULF2		enzyme			3.13E-03	MMP2,MMP9,PDGFA,VEGFB	232 (18)
NT5E		phosphatase			3.13E-03	IL13RA1,SERPINE1,SPP1,TIMP1	110 (4)
ITGA6	-1.510	transmembrane receptor		0.496	3.13E-03	DVL2,ENPP2,ITGA3,ITGA7	191 (10)
ACTN4		transcription regulator			3.13E-03	MMP1,MMP9,SERPINE1,WNT5A	305 (19)
riboflavin		chemical - endogenous mammalian		0.000	3.13E-03	FZD6,MMP2,MMP9,TIMP1	254 (16)
RB1		transcription regulator		-0.042	3.14E-03	APPL2,BCL2L11,CAP1,CASP4,CD44,CELSR3,CLIC4,COL4A1,COL4A2,EPS8,EZR,F3,FLT1,FZD6,GPR156,IFITM3,IFNGR1,IGF1,IL16,ITGAV,LAMC1,MFN2,MMP2,MSN,OPA1,REEP1,SERPINE1,TMEM97	344 (21)
TNC		other		0.447	3.15E-03	CASP1,IL1A,MBP,MMP1,MMP14,MMP2	286 (18)
NME1		kinase		1.698	3.15E-03	MMP14,MMP2,NETO2,SERPINE1,SMO,TIMP1	273 (18)
ZFP36		transcription regulator		1.450	3.22E-03	CTSS,IL1A,MEFV,MMP1,PLAUR,SPP1,TFRC,THBD,TRAF1	308 (14)
galactosylceramide		chemical - endogenous mammalian			3.22E-03	CD40,CD86
adalimumab		biologic drug			3.22E-03	CD86,FCGR2B
Tropomyosin		group			3.22E-03	TPM2,TPM3
Gα12/13		group			3.22E-03	IGF1,MMP1
Stat5b dimer		complex			3.22E-03	BCL2A1,CISH
DEFA1 (includes others)		other			3.22E-03	CASP1,CD4
fluoroquinolone		chemical drug			3.22E-03	MMP2,MMP9
TMBIM1		other			3.22E-03	MMP2,MMP9	130 (6)
Ap1 gamma		group			3.22E-03	CD28,HLA-A
methylamphotericin B		chemical drug			3.22E-03	SPP1,TIMP1
defibrotide		biologic drug			3.22E-03	F3,SERPINE1
SH3GLB1		enzyme			3.22E-03	GRN,MCL1	138 (7)
GBP1		enzyme			3.22E-03	MMP1,VWF
CARD8		other			3.22E-03	BCL2A1,BIRC2	218 (7)
DOCK3		other			3.22E-03	GRIN2D,GRN
norisoboldine		chemical - endogenous non-mammalian			3.22E-03	CTSK,MMP9	202 (12)
FTL		enzyme			3.22E-03	PSENEN,TFRC
compound 48/80		chemical reagent			3.22E-03	LDLR,MMP9	206 (11)
natamycin		chemical drug			3.22E-03	SPP1,TIMP1
ropivacaine		chemical drug			3.22E-03	ITGAM,MBP
1-heptanol		chemical reagent			3.22E-03	CD40,CD86
potassium cyanide		chemical reagent			3.22E-03	MMP1,TIMP1
(Ala9)-autocamtide-2		chemical - kinase inhibitor			3.22E-03	MMP1,MMP2
glutathione ethyl ester		biologic drug			3.22E-03	MCL1,MMP1	257 (13)
latanoprost		chemical drug			3.22E-03	MMP2,MMP9	130 (6)
E64		chemical - endogenous non-mammalian			3.22E-03	MMP2,TNFSF10	208 (10)
4-hydroxytamoxifen		chemical drug	Inhibited	-2.113	3.25E-03	ABCB1,AQP3,BCL2L11,CD55,CHST2,CLU,IGF1,IL7R,ITPRIP,KLRC4-KLRK1/KLRK1,RGS16,SERPINB9,TGFA,TMEM97	321 (16)
1810019D21Rik		other		0.378	3.28E-03	ABCB1,APOL6,HGF,ITGB2,MMP9,RAPGEF3,THBD
IL12B		cytokine		-0.216	3.28E-03	CD86,IL12RB1,IL1A,IRF9,PIK3AP1,SELPLG,STAT1	241 (18)
ADAMTS18		peptidase		-1.387	3.29E-03	COL9A2,ITGA3,ITGB7,LAMB3,MMP15
FGFR4		kinase			3.29E-03	CD44,LPL,MMP1,MMP14,SERPINE1	274 (16)
4-(2-aminoethyl)benzenesulfonylfluoride		chemical - protease inhibitor		-0.600	3.29E-03	CASP4,COL1A2,ENPP2,SERPINI1,SPN
miR-155-5p (miRNAs w/seed UAAUGCU)		mature microRNA		-1.074	3.49E-03	BCL2L11,CASP1,CD209,CSF1R,CTLA4,FMNL2,IL13RA1,IL1A,LPL,PIK3R1,PPL,SERPINE1,SLA	174 (7)
2-methoxyestradiol		chemical - endogenous mammalian		-1.411	3.53E-03	BCL2L11,BID,F3,ITGB5,MCL1,SPON1	235 (13)
temozolomide		chemical drug		-0.152	3.53E-03	ITGAV,ITGB3,MMP14,MMP2,MMP9,TNFRSF10B	267 (15)
acetovanillone		chemical drug		0.970	3.53E-03	ADIPOR1,F3,MMP2,MMP9,OLR1,SERPINE1	269 (16)
PSEN1		peptidase	Inhibited	-2.273	3.55E-03	AGER,BSG,C1QA,C1QC,C1S,CAMK2D,CAP1,CD74,CLTA,CTSC,CTSS,CTSZ,ENPP2,HLA-E,IGF1,IRF4,MBP,MMP9,PIK3R1,PSENEN,SCARB1,SELPLG,TNFRSF10B,TPM3	313 (17)
etoposide		chemical drug		-1.180	3.60E-03	ABCB1,BCL2A1,BCL2L11,BIRC2,CD40,CD86,COL1A2,IL1A,JAK2,MCL1,MMP1,TNFRSF10B,TNFRSF10D,TNFRSF1A,TNFSF10	243 (12)
mir-181		microRNA		0.676	3.61E-03	BCL2L11,CD163,CYLD,MCL1,MMP14,NLK,TIMP3
BNIP3L		other		1.134	3.61E-03	BLNK,CST3,GSN,IL16,PTK2B,SYK,TFRC
nifedipine		chemical drug		-0.051	3.65E-03	ABCB1,ABCC3,AGER,ATP2B2,ATP2B4,CTSL,IL1A,LDLR	193 (7)
fenofibrate		chemical drug		1.151	3.66E-03	ADIPOR1,APOC2,BCL2L11,CASP4,CD40,CLU,CSF1R,GLCE,LDLR,LPL,NR1H3,PTPRC,PTPRS,SCARB1,SERPINE1,THRA,TIMP1,VEGFB	315 (21)
ITGB5	-0.603	other			3.66E-03	COL1A2,MMP2,MMP9	271 (18)
KCNN4		ion channel			3.66E-03	CTSK,CX3CL1,MMP9
CCL1		cytokine			3.66E-03	ITGB2,MMP2,SERPINE1	153 (9)
DAB2IP		other			3.66E-03	CD44,CLU,VIM	266 (15)
IL20		cytokine			3.66E-03	CTSK,MMP12,MMP9	206 (10)
GPC1		transmembrane receptor			3.66E-03	CX3CL1,ITGB3,PTK2B
(5-(4-N-methyl-N(2-pyridyl)amino)ethoxy)benzyl thiazolidine-2,4-dione		chemical reagent			3.66E-03	CTSS,ITGAM,MMP12
4-hydroxycinnamyl aldehyde		chemical - endogenous non-mammalian			3.66E-03	MMP2,MMP9,VIM	197 (12)
TAPI-1		chemical - protease inhibitor			3.66E-03	MMP2,MMP9,OLR1	221 (15)
ethanol		chemical - endogenous mammalian		-0.860	3.78E-03	ADIPOR1,CD14,CLIC4,CLU,COL1A2,GDE1,HLA-A,IL16,IL1R1,IL1RN,ITGAM,JAK2,LDLR,MBP,MCOLN1,MMP12,MMP2,MMP9,SEC23A,SERPINE1,SLC40A1,STAT1,STAT5B,TIMP1	298 (17)
ROR1		kinase		-1.400	3.79E-03	GAS6,ITGB2,SERPINE1,TSPAN3,VIM	229 (9)
deferasirox		chemical drug		-1.342	3.79E-03	ADGRG1,ITGAM,ITGB2,RGS1,TNFSF10
NF2	-0.288	other		-0.351	3.79E-03	MMP2,MMP9,NF2,PLAUR,TFRC	295 (18)
puromycin		chemical - endogenous non-mammalian		0.000	3.81E-03	ABCC1,CD40,F3,SERPINE1	284 (14)
cyclooxygenase		group		0.000	3.81E-03	IGF1,LIF,MRC1,RGS2	294 (15)
WWOX		enzyme		0.218	3.81E-03	ITGA3,MMP9,TIMP4,TRIM2
BID	-0.465	other	Activated	2.000	3.81E-03	CTSK,CTSS,MMP12,TIMP1	309 (12)
S-(2,3-bispalmitoyloxypropyl)-cysteine-GDPKHPKSF		chemical reagent		-0.246	3.81E-03	CD40,CD86,MMP9,SLC40A1	329 (17)
salvin		chemical toxicant		-0.882	3.81E-03	CD14,ITGAM,MMP1,MMP9	271 (17)
diethylnitrosamine		chemical toxicant		1.342	3.86E-03	BIRC2,COL1A2,HGF,IL1A,IL1RAP,LPL,MCL1,NR1H3,PECAM1,TIMP1	334 (15)
STK40		kinase			3.95E-03	ABCB1,C1QA,HLA-DQA1,PDPN,ST3GAL1,TLR5
SMAD1		transcription regulator		-1.205	3.95E-03	COL1A2,COL4A1,GRN,IBSP,PDGFA,SPP1	214 (10)
IFNGR1	0.619	transmembrane receptor		0.277	3.95E-03	CD38,IL1A,MMP2,MMP9,MX1,TNFRSF1A	316 (17)
SERPINA1		other		-0.447	3.95E-03	IL1A,IL1RN,LDLR,MCL1,RGS16,SCARB1	313 (13)
IL12A		cytokine		1.720	3.95E-03	CD86,IL12RB1,IL1A,IRF9,SELPLG,STAT1	330 (17)
GPX1		enzyme		-1.516	3.95E-03	AGER,CD14,GRN,MMP9,TNFRSF1A,TNFSF10	263 (14)
D-fructose		chemical - endogenous mammalian		-0.816	3.95E-03	IL1A,ITGAM,MMP2,SLC2A8,TIMP1,TIMP3	302 (13)
TMEM173		other		0.022	3.96E-03	CD86,IFITM3,IL1A,LIF,PTPRC,RGS16,RSAD2	316 (19)
TNFRSF8		transmembrane receptor		0.522	3.96E-03	CASP1,CTSC,IRF4,PDPN,TNFRSF25,TNFSF10,TRAF1	228 (10)
HIC1		transcription regulator		0.734	3.96E-03	ABHD3,ADRB2,INHBA,LIF,MMP12,PLA2G4A,SPP1	147 (7)
FOSL1		transcription regulator		0.986	3.96E-03	CD44,MMP1,MMP2,MMP9,PLAUR,SERPINE1,SPARC,THBD	327 (17)
epinephrine		chemical - endogenous mammalian		0.543	3.96E-03	ADRA2B,AQP3,CLEC2B,LPL,MMP2,TFRC,TGFA,TLR5	339 (18)
Ins1		other		0.677	4.01E-03	ADIPOR1,ALAS1,IGF1,IGFBP4,ITGA6,LDLR,LPL,MBP,MELTF,MMP1,MMP2,NR1H3,PIK3R1,PRLR,SERPINE1,SOCS2,SPARC,TIMP1,TIMP3,VIM	357 (21)
SYK	0.510	kinase		-0.371	4.11E-03	ATP8A1,BCL2L11,CD44,FCER1G,FGL2,ITGAM,ITGB3,PLCG2,RCSD1,TNFSF10	320 (18)
PRKCE		kinase		-0.456	4.29E-03	ABCB1,ADAM12,CD55,FCGR1A,LDLR,MMP9,PDGFA,RGS2	324 (20)
ZEB1		transcription regulator		0.659	4.29E-03	CD163,CD74,COL1A2,LPCAT1,MMP9,MRC1,SERPINE1,VIM	257 (10)
DSCAM		other		-0.333	4.30E-03	CREB3,GSN,JAK2,KCNJ2,MICALL2,PDGFA,PLXNC1,SEMA7A,VIM
miR-204-5p (and other miRNAs w/seed UCCCUUU)		mature microRNA		0.378	4.34E-03	CAMK2B,CAMK2D,CTSC,EFNB1,MMP9,PIK3R1,SPARC
LEF1		transcription regulator		-1.286	4.34E-03	CD44,CD83,ECM1,IL7R,INPP5F,MGAT5,MMP2,MMP7,SPP1,STX11,USP27X,VIM	227 (7)
3M-011		chemical reagent		0.246	4.35E-03	CD40,CD83,CD86,MX1,STAT1	277 (16)
LRP6		transmembrane receptor		0.000	4.40E-03	MMP14,MMP2,MMP7,MMP9,PRLR,VIM	277 (19)
SPHK1		kinase		-0.284	4.40E-03	BCL2L11,BIRC2,COL1A2,SERPINE1,TIMP1,TRAF1	264 (17)
GSK2816126		chemical drug		-0.557	4.40E-03	COL9A1,CTNNAL1,IBSP,SPARC,SPP1,TNFSF10
FGFR2		kinase		-0.251	4.55E-03	AMOT,CLIC6,COL4A1,COL4A2,CTSC,DAB2,IGF1,IL1A,MBP,PLAUR,SPP1	304 (19)
Ras homolog		group			4.58E-03	IL16,ITGAV,ITGB3,MMP9	288 (18)
Fibrinogen		complex	Inhibited	-2.000	4.58E-03	CD40,F3,ITGAM,MMP14	275 (20)
salinosporamide A		chemical drug		-0.092	4.58E-03	BIRC2,MMP9,TNFRSF10B,TRAF1	219 (9)
ABT-737		chemical drug		-1.508	4.58E-03	BCL2A1,BCL2L11,MCL1,TNFRSF10B	300 (20)
BCOR		transcription regulator			4.58E-03	CD37,CD74,IRF4,LSP1
YWHAZ		enzyme			4.58E-03	CTSK,MCL1,MMP1,MMP7	257 (11)
HMGA2		enzyme			4.58E-03	BCL2A1,LPL,MMP1,SPP1	219 (7)
ST8SIA1		enzyme		-0.927	4.58E-03	C1QA,C1QC,IL1A,MMP9	216 (9)
FGFR1		kinase		-0.894	4.60E-03	HGF,LIF,MBP,MMP1,MMP14,NR1H3,PLAUR,SPARC,VIM	283 (21)
EHF		transcription regulator		-1.544	4.60E-03	BLNK,IL1RN,MMP1,PLAUR,SERPINE1,STAT5B,THBD,TIMP1,TNFRSF10B
SFTPA1		transporter		1.463	4.63E-03	ADRB2,AMOT,ARRB2,ECM1,IL1A,MRC1,SERPINE1,ST3GAL1	160 (4)
PLX5622		chemical drug		0.000	4.63E-03	B2M,CX3CL1,IL16,IL1A,IL1R1,IL1RN,SPP1,TNFSF10
RET		kinase		-0.816	4.66E-03	CLU,COL1A2,CTSV,ITGA6,MMP1,MMP14,MMP7,MMP9,PLAUR,TIMP3	278 (19)
PRKD1		kinase		1.163	4.89E-03	CD86,F3,LPL,MMP1,MMP2,MMP9	254 (16)
herbimycin		chemical - kinase inhibitor		-1.633	4.89E-03	MMP1,MMP2,MMP9,SERPINE1,SIRPA,TNFRSF1A	205 (16)
azathioprine		chemical drug			4.91E-03	CD1C,PDGFA,TNFSF10
ISGF3		complex			4.91E-03	EIF2AK2,RSAD2,TNFSF10
LTB4R2		G-protein coupled receptor			4.91E-03	MMP1,MMP2,MMP9	263 (9)
TCF21		transcription regulator			4.91E-03	COL4A1,MMP2,TIMP1
MAFF		transcription regulator			4.91E-03	ABCC3,ABCC5,IL1RN
APOH		transporter			4.91E-03	CD40,CD83,CD86	293 (16)
MMP7	-7.850	peptidase			4.91E-03	ADAM12,FLT1,MMP2	250 (14)
RFX2		transcription regulator			4.91E-03	COL1A2,DCDC2,HLA-DRA
PPBP		cytokine			4.91E-03	COL6A3,GLG1,SERPINE1
Ifnz (includes others)		cytokine			4.91E-03	CD40,CD83,CD86	250 (9)
KMUP-1		chemical reagent			4.91E-03	LDLR,NR1H3,SCARB1
enterolactone		chemical - endogenous mammalian			4.91E-03	IL1RN,SPARC,SPP1	195 (7)
tyrphostin AG 1296		chemical - kinase inhibitor			4.91E-03	CD14,CD38,ITGAM
BMP6		growth factor		-1.609	4.93E-03	CD44,FRMD4B,IBSP,IL1A,INHBA,MYH10,PCSK6,SERPINE1,TIMP1	185 (12)
PC-SPES		chemical drug			4.93E-03	B2M,CLU,COL4A2,CTNNA1,HLA-B,HLA-C,LAMC1,SCARB1,VIM
GAB2		other		-1.095	4.97E-03	GSN,ITGB3,MCL1,SERPINE1,SPARC	318 (17)
bryostatin 1		chemical drug		0.958	4.97E-03	CD209,CD40,CD44,CD86,TRAF1	310 (18)
fisetin		chemical toxicant		-0.152	4.97E-03	BIRC2,MCL1,MMP9,TRAF1,VIM	254 (16)
SOX3		transcription regulator		0.000	5.00E-03	FARP1,INHBA,NCKAP1,NRP1,PCDH18,PECAM1,TWSG1,WNT5A
SNAI2		transcription regulator		-0.973	5.18E-03	BCL2L11,BSG,IBSP,ITGA3,MMP14,MMP9,VIM	204 (14)
RARB		ligand-dependent nuclear receptor		0.426	5.20E-03	BCL2A1,BIRC2,CASP4,EZR,HLA-C,IFITM1,ITGAV,MMP1,MMP7,SLC17A9,SPP1,STAT1,THBD	351 (17)
arsenite		chemical toxicant		-0.777	5.27E-03	ABCB1,ABCC1,ADAM12,HGF,IGF1,IL1RAP,INHBA,MCL1,MMP1,SERPINE1	293 (19)
imiquimod		chemical drug		0.514	5.27E-03	CD40,IFITM1,IL1A,IL1RN,ITGB2,MX1,RSAD2,STAT1,TNFSF10	245 (19)
5-fluorouracil		chemical drug	Inhibited	-2.237	5.30E-03	BAIAP2,BCL2L11,BIRC2,CD40,CD82,CD86,CLU,COL1A2,CSF1R,GSN,IL1A,LIF,MCL1,MMP9,NCR3LG1,PDGFA,SDC1,SLA,TGFA,TNFRSF10B,USP27X	276 (16)
Histone h3		group			5.34E-03	ABCB1,AP1S3,B2M,BCL2L11,CD40,COL1A2,CSF1R,CSPG4,CTNNA1,FLT1,HPSE,IFITM3,IGF1,IGFBP4,IL1A,MMP9,MX1,OPA1,PRLR,PTCD2,RGS10,RSAD2,SCARB1,SEC31A,SPP1,TNFSF10,TPM3	349 (21)
Nr1h		group		-0.885	5.35E-03	APOC2,AQP3,C2,CD40,FLT1,HLA-DOA,ITGAL,LAT2,LPL,SCARB1,TAP1,TIMP3	155 (8)
USF1		transcription regulator		-0.152	5.39E-03	ACP5,B2M,CTSS,HGF,LDLR,PIGR,SERPINE1,SPP1
mir-17		microRNA		1.308	5.39E-03	BCL2L11,BIRC2,BLNK,CYLD,DAB2,MMP1,PKD1,USP2	118 (7)
MAP3K14		kinase		0.000	5.39E-03	CD44,IL1A,IL7R,MMP9,NR1H3,PDE3B,PLA2G4A,TNFSF10	266 (18)
streptozocin		chemical drug		-0.842	5.42E-03	ABCB1,ADIPOR1,AGER,AQP9,CLU,COL4A1,HSPG2,IGF1,LPL,MMP2,MMP9,SERPINE1,SLC6A12,SPP1,TNFRSF1A,VIM	352 (20)
AIP		transcription regulator		-0.816	5.42E-03	ADGRL4,ADGRV1,RASGRP1,RGS16,RGS18,RGS2
MAPK7		kinase		1.091	5.42E-03	ADRB2,BCL2A1,IL1A,MCL1,THBD,VIM	282 (18)
IL11RA		transmembrane receptor		0.000	5.42E-03	HGF,MMP12,MMP2,MMP7,MMP9,TIMP1	325 (14)
IRF9	0.379	transcription regulator		1.982	5.42E-03	IFITM1,IFITM3,IL1A,MX1,STAT1,TNFSF10	284 (14)
AHR		ligand-dependent nuclear receptor		1.053	5.44E-03	CD14,CD38,CHST2,COL1A2,COL4A1,COL4A2,COL6A3,GAS6,ITGA6,ITGA7,ITGAM,ITGBL1,MMP2,OPA1,PLXNA2,SDC1,SERPINE1,SPP1,TGFBI,TIMP3,TNFAIP8L1,VIM	338 (19)
SLC9A3R1		other		-0.159	5.46E-03	ATP2B2,EZR,MSN,SCARB1
CCN3		growth factor		-0.577	5.46E-03	MMP1,MMP2,MMP9,SERPINE1	273 (17)
PTPN3		phosphatase		-0.218	5.46E-03	ITGAV,MMP9,SERPINE1,TGFBI	322 (22)
RAPGEF3	-1.760	other		-0.218	5.46E-03	BCL2L11,CTSK,MBP,SPP1	220 (13)
PDGFC		growth factor		-1.225	5.46E-03	COL1A2,COL4A2,FLT1,TIMP1	132 (7)
L-buthionine (SR)-sulfoximine		chemical drug		-1.067	5.46E-03	ABCB1,MMP1,SERPINE1,TNFRSF10B	251 (14)
selenomethylselenocysteine		chemical - endogenous mammalian	Activated	2.000	5.46E-03	ABCC1,CLU,PLAUR,TIMP3
GH1		growth factor		0.973	5.60E-03	ABCC1,CISH,CLU,IGF1,LDLR,PRLR,SOCS2,SPP1,TNFRSF1A,VIM	288 (18)
tazemetostat		chemical drug		0.229	5.63E-03	AMOT,ATP7A,BAIAP2,BID,EFNB1,EIF2AK2,EZR,FES,IL1RAP,INPP5F,MAP4K4,MICALL2,MSN,PDGFA,SDC2,SERPINI1,SMO,SPP1,STAT5B
FUS-DDIT3		fusion gene/product		0.391	5.64E-03	COL4A1,FLT1,MMP1,SERPINE1,VIM
exenatide		biologic drug		1.980	5.64E-03	AGER,CASK,ITGAM,MMP9,MRC1	178 (9)
SN-38		chemical drug			5.64E-03	BIRC2,CLU,IL1A,MCL1,TNFRSF10B	241 (12)
PDGFB		growth factor		-0.000	5.64E-03	COL1A2,IL1RN,MMP2,MMP9,SERPINF1,SPP1,TIMP1	294 (20)
APC		enzyme		-0.243	5.69E-03	ADGRV1,CD44,CD55,CLU,DHRS9,IGF1,LPL,MMP7,PLA2G4A,SPP1,TIMP1	225 (7)
ADIPOQ		other		0.911	5.99E-03	ADIPOR1,CD163,F3,GRN,LDLR,LPL,MMP1,MMP2,NR1H3,PTK2B,SIGLEC10,TIMP1,TRAF1	273 (18)
RETN		other	Inhibited	-2.213	5.99E-03	CX3CL1,LDLR,LPL,MMP14,SERPINE1,SPP1	297 (20)
TLR7		transmembrane receptor		0.000	6.07E-03	BCL2A1,CD38,CD40,CD44,CD83,CD86,FCER1G,IFITM1,IL1R1,IRF9,MCOLN2,MX1,MX2,RSAD2,STAT1	171 (13)
DMD		other			6.07E-03	BLNK,CAMK2B,COL1A2,CTSS,IGF1,LIF,MPEG1,MYOZ1,RCSD1,S100A10,SCIN,SELENOP,TPM3,VIM,WWC1
infliximab		biologic drug		1.195	6.13E-03	CTLA4,FCGR2A,FCGR2B,INHBA,MMP12,SLAMF1,TRAF1
CD3E		transmembrane receptor			6.13E-03	CTLA4,MMP9,NFATC3,PIK3R1,TNFRSF1A,TNFRSF1B,TWSG1	293 (23)
GMNN		transcription regulator		0.000	6.25E-03	FARP1,INHBA,NCKAP1,NRP1,PCDH18,PECAM1,TWSG1,WNT5A
oleic acid		chemical - endogenous mammalian		0.147	6.30E-03	AQP3,AQP9,CLU,CX3CL1,IGF1,LDLR,LPL,NR1H3,OLR1,SERPINE1	340 (23)
1-O-hexadecyl-2-N-methylcarbamol-sn-glycerol-3-phosphocholine		chemical - endogenous mammalian			6.31E-03	MMP14,MMP2	144 (7)
repertaxin		chemical drug			6.31E-03	ITGAM,MMP9
FEZF1		other			6.31E-03	MMP1,TIMP1	131 (7)
1-methyl-2-pyrrolidinone		chemical drug			6.31E-03	CTSK,MMP9
FGF16		growth factor			6.31E-03	MMP2,MMP9	131 (7)
LY75		transmembrane receptor			6.31E-03	CD40,CD86	141 (7)
Meg3		other			6.31E-03	FLT1,IQGAP1
ASCC1		transcription regulator			6.31E-03	BIRC2,TNFSF10	218 (7)
PPP1R18		other			6.31E-03	CTSK,DCSTAMP
NXF1		other			6.31E-03	CD44,ITGAL	218 (7)
GIT1		kinase			6.31E-03	MMP2,MMP9	274 (16)
cerotic acid		chemical - endogenous mammalian			6.31E-03	CD40,IL1A
ANKH		transporter			6.31E-03	SPP1,WNT5A
parbendazole		chemical reagent			6.31E-03	IBSP,SPP1	48 (7)
CHRM4		G-protein coupled receptor			6.31E-03	ITGAV,ITGB5
CCL25		cytokine			6.31E-03	BIRC7,MMP1
CTNNAL1	-0.797	other			6.31E-03	ITGAV,ITGB3
RAPGEF4		other			6.31E-03	CTSK,SPP1
COL1A2	-1.620	other			6.31E-03	COL1A2,SERPINE1	213 (12)
AMFR		transmembrane receptor			6.31E-03	CD82,MFN2
NT157		chemical reagent			6.31E-03	MMP2,PECAM1
phenylacetic acid		chemical - endogenous mammalian			6.31E-03	HLA-A,MMP2
ascomycin		chemical reagent			6.31E-03	CD83,CD86
clomiphene		chemical drug			6.31E-03	LDLR,LIF
alpha-methylhydrocinnamic acid		chemical - endogenous mammalian			6.31E-03	CISH,MCL1	13 (2)
pentamidine		chemical drug			6.31E-03	MCL1,TNFRSF10B
(-)-isoproterenol		chemical drug			6.31E-03	CD44,MMP2	131 (7)
phenanthridine		chemical toxicant			6.31E-03	CD83,CD86
pipoxolan		chemical drug			6.31E-03	MMP2,MMP9
1-eicosapentaenoylglycerol		chemical reagent			6.31E-03	MMP2,MMP9	185 (10)
miR-499a-5p inhibitor		chemical reagent			6.31E-03	EIF2AK2,MX1
miR-208b inhibitor		chemical reagent			6.31E-03	EIF2AK2,MX1
tiotropium		chemical drug			6.31E-03	MMP1,MMP2
durapatite		chemical - endogenous mammalian			6.31E-03	IBSP,SPP1
cholesterol ester		chemical - endogenous mammalian			6.31E-03	LDLR,SCARB1	206 (7)
ARRB2	0.272	other		1.387	6.37E-03	ADRB2,F3,MMP2,SERPINE1,STAT1	287 (19)
clobetasol propionate		chemical drug			6.39E-03	ABCC1,CD40,CD86	143 (7)
highly active antiretroviral therapy		chemical drug			6.39E-03	CD4,CTLA4,IL7R
Il8r		group			6.39E-03	ITGAM,MMP2,MMP9	278 (18)
METTL3		enzyme			6.39E-03	CISH,ITGAM,TIMP1
CLEC1B		transmembrane receptor			6.39E-03	PLCG2,SPP1,SYK
SH3KBP1		other			6.39E-03	BCL2A1,CD86,SERPINE1	258 (12)
miR-451a (and other miRNAs w/seed AACCGUU)		mature microRNA			6.39E-03	ABCB1,MMP2,MMP9
HLA-G		other			6.39E-03	LILRB1,LILRB2,LILRB4
LIMA1		other			6.39E-03	MMP7,MYO5A,VIM
ITGA3	-1.540	other			6.39E-03	CTSV,MMP2,SERPINE1	272 (19)
CACNA1A		ion channel			6.39E-03	ATP2B2,GRN,ITGAM
Ncoa6		transcription regulator			6.39E-03	LPL,SERPINE1,TGFA	144 (7)
toremifene		chemical drug			6.39E-03	CD86,LDLR,PRLR	210 (7)
clotrimazole		chemical drug			6.39E-03	ABCB1,ABCC3,ALAS1
trientine		chemical drug			6.39E-03	IGF1,IGFBP4,SERPINE1
midostaurin		chemical drug			6.39E-03	BCL2L11,MCL1,VIM	307 (17)
RPTOR		other		0.856	6.41E-03	CASP1,CD86,CSF1R,CTLA4,CTSK,DCSTAMP,FCGR1A,ITGAM,MRC1	292 (15)
pregna-4,17-diene-3,16-dione		chemical - endogenous non-mammalian		0.000	6.43E-03	BCL2A1,BIRC2,MCL1,MMP9	223 (12)
Pde4		group		-1.982	6.43E-03	CD14,CD163,CD40,LDLR
TNFAIP6		other		0.152	6.43E-03	MMP9,MRC1,SPINT2,VIM	160 (7)
FSHB		other		-1.165	6.43E-03	INHBA,ITGB3,ITGB5,PDGFA
dipyridamole		chemical drug		-1.067	6.43E-03	MMP2,MMP9,SPP1,TIMP1	115 (7)
lipoarabinomannan		chemical - endogenous non-mammalian		1.091	6.43E-03	CD14,HLA-DRB5,ITGA7,STAT1	137 (7)
IFN type 1		group		0.600	6.61E-03	BST2,CX3CL1,EIF2AK2,MMP9,STAT1,TNFSF10	316 (15)
candesartan		chemical drug		1.762	6.61E-03	COL1A2,MMP14,MMP2,OLR1,SERPINE1,SPP1	320 (25)
bicalutamide		chemical drug		0.728	6.61E-03	CLU,EZR,GTSE1,MMP2,TNFRSF10B,VIM	336 (20)
levothyroxine		chemical - endogenous mammalian		-0.189	6.66E-03	ABCB1,ACP5,IGFBP4,ITGAV,ITGB3,PCSK6,THRA	296 (20)
SOX11		transcription regulator		-1.342	7.05E-03	BST2,CD52,CD86,DBN1,HLA-DRB5,HS3ST1,NLK,PAG1,PDGFA,SKAP2,STAT1
GW3965		chemical reagent		-0.855	7.06E-03	CD38,CD86,DHRS9,IL1RN,LDLR,LPL,MMP9,NR1H3,RGS1,TNFSF14	182 (10)
3M-001		chemical drug		0.246	7.17E-03	CD40,CD83,CD86,MX1,STAT1	123 (7)
SERPINE1	-1.030	other		1.477	7.17E-03	FLT1,HGF,ITGAV,ITGB3,PLAUR	268 (17)
CTBP1		enzyme		1.067	7.17E-03	COL1A2,CSF1R,ENPP2,MMD,SPRY2
mycophenolic acid		chemical drug		-0.788	7.20E-03	ADRB2,CD55,CD59,CLU,INHBA,LDLR,OLR1,SERPINE1	220 (10)
FSHR		G-protein coupled receptor			7.27E-03	ADIPOR1,CD55,CX3CL1,GDE1,INHBA,PDGFA	139 (7)
IRF6	-0.584	transcription regulator		-0.243	7.27E-03	CD14,CD86,ENPP2,MRC1,PLA2G2D,SCARB1	225 (16)
brefeldin A		chemical - endogenous non-mammalian		-1.485	7.27E-03	CD44,HLA-A,HLA-B,HLA-C,LPL,TIMP1	274 (19)
STAT5B	0.192	transcription regulator		0.884	7.38E-03	ABCB1,ADGRV1,ASAP1,BAIAP2,CASP4,CISH,GAB3,IGF1,MCL1,NOL3,PRLR,SOCS2,ST8SIA4,STAT5B,TNFRSF1A,TNFRSF25,TPM3,TRAF1	295 (15)
quercetin		chemical drug		-1.744	7.42E-03	HPSE,ITGAL,LDLR,LPL,MCL1,MMP1,MMP12,MMP9,NF2,PLAUR,TNFRSF10B	324 (20)
bosentan		chemical drug		0.152	7.52E-03	COL1A2,EZR,F3,MSN	242 (9)
ITGA1		other		-0.911	7.52E-03	COL9A2,MMP2,MMP7,MMP9	289 (18)
SAFB2		other	Inhibited	-2.000	7.52E-03	B2M,HLA-C,HLA-DPB1,HLA-E
IL37		cytokine		1.119	7.52E-03	IL1A,IL1R1,IL1RN,TIMP1	250 (17)
diosgenin		chemical - endogenous non-mammalian		-0.152	7.52E-03	ABCC3,BID,F3,SERPINE1	168 (5)
maslinic acid		chemical - endogenous non-mammalian			7.71E-03	BID,CD44,ITGA3,MSN,PIK3R1,PLA2G4C,PLAUR,WNT5A	165 (7)
IL6R		transmembrane receptor		0.764	7.71E-03	ABCC1,ABCC3,COL1A2,IGF1,MCL1,MMP2,MMP9,TIMP1	292 (18)
LYN		kinase		1.159	7.71E-03	BCL2A1,BCL2L11,CD40,CD86,FCGR2B,IL1A,STAT5B,TRAF1	261 (20)
MYRF		transcription regulator		-0.378	7.81E-03	AQP9,BCL2L11,MBP,PDCD1LG2,PLAUR,TNFRSF21,TRIM2
MRTFA		transcription regulator		-0.483	7.87E-03	ANLN,DIAPH3,FLNA,HLA-A,ITGA6,LILRB4,MMP9,MYH10,SCARB1,SELENOP,SERPINE1,STAT1,WAS	199 (7)
CLDN7		other		-0.508	7.90E-03	ASAP1,C1S,CX3CL1,F3,FZD2,HLA-B,MMP2,MMP9,MX1,NETO2	158 (9)
IGFBP2		other		-0.436	7.97E-03	ARRB2,CADM1,IGFBP4,ITGA6,MMP2,THBS2	246 (13)
PTPRJ		phosphatase		0.816	7.97E-03	FGL2,IL1A,INHBA,PLAUR,SLA,TNFSF8
CD5		transmembrane receptor		0.391	7.97E-03	CD4,CD52,CD86,IL13RA1,LDLR,STAT1
SUMO3		other		-1.109	8.04E-03	CD38,CD59,MMP14,TAP1,TNFRSF21
RAD21		transcription regulator	Activated	2.236	8.04E-03	HLA-DQA1,HLA-DQB1,HLA-DRA,HLA-DRB1,VIM
tempol		chemical drug		1.342	8.04E-03	F3,MMP9,PLAUR,SERPINE1,SPP1	272 (16)
TAL1		transcription regulator		-0.061	8.04E-03	ADGRG1,CD1E,CDH23,CHST11,CYLD,DCSTAMP,HLA-A,HLA-B,HLA-C,HLA-E,PTK2B,SLAMF1,SPRY2,SYK,TNFSF10
desoxycorticosterone		chemical - endogenous mammalian			8.11E-03	MMP12,SERPINE1,SPP1	244 (12)
Mmp		group			8.11E-03	CSF1R,ITGAM,MMP9	289 (19)
LILRA2		other			8.11E-03	CD1B,CD40,MRC1
CREB3L2		transcription regulator			8.11E-03	MCL1,MX1,SEC23A
SLC4A1		transporter			8.11E-03	FCER1G,FCGR1A,FCGR2A
CD180		other			8.11E-03	BCL2A1,CD86,IRF4	253 (16)
B4GALNT1		enzyme			8.11E-03	C1QA,C1QC,IL1A	135 (7)
LAMA2		other			8.11E-03	MBP,MMP9,PAG1	161 (7)
OPRM1		G-protein coupled receptor			8.11E-03	MMP9,TLN2,VIM	139 (7)
ANGPTL4		other			8.11E-03	LPL,MMP1,STAT1
vatalanib		chemical drug			8.11E-03	MMP9,PECAM1,TIMP1	274 (16)
poly-L-lysine		chemical reagent			8.11E-03	COL1A2,IL1RN,ITGAM	121 (7)
KT5823		chemical - kinase inhibitor			8.11E-03	ITGAM,PLAUR,S100A10	184 (9)
gambogic acid		chemical - endogenous non-mammalian			8.11E-03	BIRC2,MMP9,TRAF1	253 (14)
cyclomaltodextrin		chemical drug			8.11E-03	CTSK,MMP14,SCARB1	142 (8)
SP2509		chemical reagent		0.229	8.16E-03	AMOT,ATP7A,BAIAP2,BID,EFNB1,EIF2AK2,EZR,FES,IL1RAP,INPP5F,MAP4K4,MICALL2,MSN,PDGFA,SDC2,SERPINI1,SMO,SPP1,STAT5B
3M-002		chemical reagent		-1.584	8.35E-03	BCL2A1,CD40,CD83,CD86,FCGR1A,GPNMB,HLA-DMB,IL18BP,IRF4,TNFSF10	287 (19)
acetaminophen		chemical drug		-1.546	8.58E-03	ABCB1,ABCC1,ABCC3,ABCC5,CTSV,FLT1,IGF1,IL1A,MCL1,PECAM1,PLAUR,SELENOP,SERPINF1	346 (19)
L-methionine		chemical - endogenous mammalian			8.72E-03	CLU,F3,IGFBP4,NF2,NUSAP1,SPP1	294 (14)
Am 580		chemical toxicant		1.019	8.72E-03	CD1C,F3,IFNGR1,ITGA6,THBD,TIMP1	158 (7)
dibutyl phthalate		chemical toxicant		-1.945	8.72E-03	BID,SCARB1,SERPINE1,SPP1	320 (22)
Smad		complex			8.72E-03	COL1A2,MCL1,SERPINE1,WNT5A	165 (11)
SLPI		other		-1.091	8.72E-03	CD40,CD86,CTSS,MCL1	283 (16)
BCL2L11	-0.891	other		0.042	8.72E-03	ADRB2,BCL2L11,MCL1,NOD1	130 (7)
ibrutinib		chemical drug		-1.091	8.72E-03	CD44,CD86,MCL1,PLCG2	245 (20)
SDCBP		enzyme		0.022	8.72E-03	ITGA6,MMP2,MMP9,VIM	295 (19)
SSTR2		G-protein coupled receptor		1.000	8.72E-03	LPL,MMP9,TNFRSF1A,VIM
biochanin A		chemical toxicant			8.72E-03	ACP5,CD86,IGF1,MMP9
caffeic acid phenethyl ester		chemical drug		1.463	8.73E-03	ABCB1,ABL1,CD44,CD83,F3,MMP14,MMP2,OLR1,VIM	281 (17)
tributyltin		chemical reagent		0.447	8.81E-03	COL1A2,INHBA,ITGA3,ITGB3,ITGB7,LPL,PPL,SPN,STAT1,THBS2
MYOC		other		-0.594	8.82E-03	CD44,DAB2,KCNJ2,LAMC1,MBP,NOL3,PLXNC1,SPP1	165 (7)
PRC2		complex		0.554	8.97E-03	IFITM1,MMP2,MMP7,MX1,PECAM1	211 (6)
TICAM1		other		-0.097	9.08E-03	CASP4,CD38,CD40,CD86,GRN,IL18BP,IL1A,MEFV,RSAD2,SERPINE1,TNFSF10	292 (19)
DDX58		enzyme		1.338	9.09E-03	CASP4,CD4,EIF2AK2,RSAD2,SPP1,STAT1,TNFSF10	187 (15)
MYOD1		transcription regulator		0.097	9.24E-03	ATP7A,COL4A1,DYSF,EIF2AK2,ENPP2,IGF1,ITGA7,LIF,MMP1,MMP2,MX2,NUSAP1,PDGFA,SDC2,STAT1,TRIM21	319 (11)
reactive oxygen species		chemical toxicant		0.707	9.30E-03	ABCC1,CASP1,CSF1R,F3,HPSE,ITGB3,MCL1,MFN2,MMP1,SERPINE1	273 (17)
8-bromo-cAMP		chemical reagent		0.833	9.35E-03	CD82,CLU,ENTPD1,IGF1,IL12RB1,LDLR,MMP1,NRP1,PDE3B,SCARB1,SERPINE1,SPP1,TIMP1	305 (21)
leukotriene D4		chemical - endogenous mammalian		-0.896	9.52E-03	ADAM12,F3,KCNJ2,MCL1,MMP1,RGS2	273 (15)
oblimersen		biologic drug	Activated	2.449	9.52E-03	BST2,IFITM1,MX1,MX2,RSAD2,STAT1
WWTR1	-4.500	transcription regulator		-0.762	9.52E-03	CD44,IL1A,ITGB2,NF2,SERPINE1,SPP1	95 (6)
ICAM1		transmembrane receptor		-0.714	9.52E-03	CD86,COL4A1,IL1A,ITGAL,MMP9,VIM	328 (17)
CDK9		kinase			9.52E-03	ALAS1,HLA-DQA1,HLA-DRA,MMP9,VIM,WNT5A	208 (8)
CASP8		peptidase		0.391	9.52E-03	BID,CASP1,CD14,CD44,IL1A,MMP9	332 (16)
FGF10		growth factor		-0.555	9.52E-03	AGER,LDLR,MMP14,MMP9,SPRY2,TIMP3
FOSL2		transcription regulator			9.52E-03	COL1A2,F3,MMP1,MMP2,SPP1,TIMP1	337 (16)
VIP		other		0.524	9.81E-03	CD40,CD86,CLCF1,CTLA4,IGF1,KLRC4-KLRK1/KLRK1,SIGIRR,TNFRSF1A,VIM	306 (22)
fatty acid		chemical - endogenous mammalian		-0.620	9.81E-03	ITGAM,LDLR,LPL,MMP9,NR1H3,SERPINE1,SLC30A3,ST3GAL5,TNFRSF10B	307 (23)
Hdac		group		-1.252	9.97E-03	CSF1R,CX3CL1,HLA-DRA,IGF1,MMP14,NCKAP1,NRP1,RGS10,SMO,SPP1,SPRY2,TNFSF10	325 (14)
lovastatin		chemical drug		1.530	1.00E-02	CD86,GPAT4,IGF1,IL1A,LDLR,LIF,MCL1,SDC4,SERPINE1,SLC16A7,VWF
INHBB		growth factor		-1.131	1.00E-02	COL4A1,HGF,SERPINE1,TIMP1
LTBP1		other			1.00E-02	BCL2L11,MCL1,SERPINE1,VWF
CD9		other			1.00E-02	ITGA3,ITGA6,MMP9,WNT5A
PLK2		kinase		-1.000	1.00E-02	CD40,FGL2,RGS1,USP12
HMGB2		transcription regulator			1.00E-02	FZD2,INHBA,MMP1,MMP14
xanthine		chemical - endogenous mammalian			1.01E-02	MMP14,MMP2,PLAUR
estrone		chemical - endogenous mammalian			1.01E-02	IGF1,PIK3R1,SERPINE1
glycochenodeoxycholate		chemical - endogenous mammalian			1.01E-02	BCL2A1,BIRC2,TNFRSF10B
chondroitin sulfate A		chemical - endogenous mammalian			1.01E-02	MMP2,MMP9,TIMP1
Actin		group			1.01E-02	ABCC1,CD44,FLNA
mocetinostat		chemical drug			1.01E-02	DISC1,MCL1,MMP9
IFNA17		cytokine			1.01E-02	CD86,EIF2AK2,MX1
elastase		group			1.01E-02	MMP12,MMP2,MMP9
COL9A1	-1.470	other			1.01E-02	HSPG2,MFGE8,TGFBI
PTBP1		enzyme			1.01E-02	CD44,LDLR,WNT5A
TAC4		other			1.01E-02	CD86,MMP14,MMP2
RLN2		other			1.01E-02	MMP1,MMP2,TIMP1
BMX		kinase			1.01E-02	MMP2,TIMP1,TNFRSF1B
LAMC1	-0.361	other			1.01E-02	MBP,VIM,WNT5A
RALA		enzyme			1.01E-02	MMP2,MMP9,PLAUR
ADAM15		peptidase			1.01E-02	CD44,FLT1,ITGAV
2'3'-cyclic guanosine monophosphate-adenosine monophosphate		chemical - endogenous mammalian			1.01E-02	CASP1,CD86,RSAD2
picryl chloride		chemical toxicant			1.01E-02	HLA-DQA1,IL1A,SPP1
E64d		chemical - protease inhibitor			1.01E-02	CD74,HLA-DMA,ITGAM
inositol		chemical drug			1.03E-02	CD55,CD59
p38 Sapk		group			1.03E-02	CD83,CD86
norethindrone acetate		chemical drug			1.03E-02	F3,SERPINE1
edratide		biologic drug			1.03E-02	CD44,ITGAL
Ho		group			1.03E-02	ITGAM,SPARC
IFN alpha receptor		complex			1.03E-02	COL1A2,MX1
elocalcitol		chemical drug			1.03E-02	IFNGR1,SPP1
SLC39A8		transporter			1.03E-02	MMP12,MMP9
2,3-bis(3'-hydroxybenzyl)butane-1,4-diol		chemical - endogenous mammalian			1.03E-02	SPARC,SPP1
benzenesulfonic acid		chemical reagent			1.03E-02	CD86,IL1A
CSF		group			1.03E-02	BCL2A1,MCL1
Mucin		group			1.03E-02	CD83,CD86
SEMA3F		other			1.03E-02	MMP2,MMP9
IL31RA		transmembrane receptor			1.03E-02	CISH,SOCS2
LOC102724788/PRODH		enzyme			1.03E-02	TNFRSF10B,TNFSF10
TLN1		other			1.03E-02	ITGAL,MCL1
miR-508-3p (miRNAs w/seed GAUUGUA)		mature microRNA			1.03E-02	SERPINE1,VIM
TIMP4	-1.240	other			1.03E-02	MMP14,TIMP4
rigosertib		chemical drug			1.03E-02	BID,MCL1
CDH4		other			1.03E-02	MMP1,MMP2
CITED1		transcription regulator			1.03E-02	IGF1,TGFA
VCAM1		transmembrane receptor			1.03E-02	CD44,MMP9
ADAM9		peptidase			1.03E-02	ITGA3,TIMP1
LGH447		chemical drug			1.03E-02	CTSK,MMP9
LY379196		chemical - kinase inhibitor			1.03E-02	CD55,LPL
tranexamic acid		chemical drug			1.03E-02	F3,IL1A
Collagen type V		complex			1.03E-02	ITGAV,ITGB3
1-docosapentaenoylglycerol		chemical reagent			1.03E-02	MMP2,MMP9
aclarubicin		chemical drug			1.03E-02	MCL1,TNFRSF10B
acetyl-11-keto-beta-boswellic acid		chemical reagent			1.03E-02	PECAM1,TNFRSF10B
CYP1B1		enzyme		-1.664	1.04E-02	IFNLR1,RGS16,SIDT2,SOCS2,ST3GAL4,TNFSF10
troglitazone		chemical drug		0.348	1.04E-02	ADIPOR1,AGER,ALAS1,AQP3,CD59,CD86,COL1A2,COL4A1,CTNNAL1,HGF,HLA-DRA,ITGA6,LPL,MCL1,MMP9,NR1H3,PDE3B,RGS10,SCARB1,SDC1,SERPINE1,SPP1
EPAS1		transcription regulator		-0.354	1.05E-02	ACP5,C1QA,CDCP1,FLT1,HLA-DRB3,ITGAV,ITGB3,LDLR,LPL,MMP14,MYO7A,SERPINE1,SLC40A1,TGFA,TRIM21
NGF		growth factor		1.771	1.05E-02	ASIC1,BCL2L11,CD40,CD83,CD86,LDLR,MMD,MMP2,MMP9,PLA2G4A,PLAUR,SCN9A,SLC40A1,TRPV4,WNT5A
miR-124-3p (and other miRNAs w/seed AAGGCAC)		mature microRNA		-1.718	1.05E-02	CD59,CHST14,CHSY1,DVL2,FCHO2,GSN,IQGAP1,LAMC1,LDLR,LDLRAP1,LIMCH1,SLC15A4,SWAP70,TNFRSF21,TOM1L1
Calcineurin protein(s)		complex		-1.000	1.05E-02	BCL2L11,CAMK2D,CTSV,MYO1A,RGS2,SERPINE1,SPP1
PIK3CA		kinase		-0.816	1.05E-02	CD14,CD44,ITGAM,SERPINE1,SPARC,TNFSF10,VIM
tyrphostin AG 1478		chemical - kinase inhibitor		-0.956	1.05E-02	F3,ITGAM,MCL1,MMP1,MMP2,MMP9,S100A10
TMPRSS2-ERG		fusion gene/product		1.265	1.09E-02	ADAMTS12,CARD6,DYSF,IL1A,INHBA,LPL,MMP9,PLXNA2,TGFBI,VIM
NOS2		enzyme		0.324	1.11E-02	BCL2A1,CD14,CD44,CD86,COL4A1,CTSC,IL1RN,LILRB4,MMP9,PIGR,SLC40A1,TIMP1,TNFSF10
fulvestrant		chemical drug		0.753	1.11E-02	ABL1,ADRB2,CASP4,CD74,CTSL,FLT1,GTSE1,IGF1,ITGB3,LDLR,LPL,MMD,NRP1,SELENOP,SERPINB9,TFRC,TGFA
conjugated linoleic acid		chemical drug		-0.156	1.11E-02	CTSK,FCGR2B,IL1RN,ITGB2,MMP9
F7		peptidase		-1.591	1.11E-02	F3,LIF,MMP14,MMP7,PLAUR
M344		chemical reagent	Inhibited	-2.236	1.11E-02	BSG,CD40,CLU,PSENEN,SERPINE1
memantine		chemical drug		-1.452	1.11E-02	ATP2B2,DBN1,SIRPA,SPON1,TAP1
H-7		chemical - kinase inhibitor		0.492	1.11E-02	ABCB1,CLCF1,COL1A2,MMP1,SERPINE1
eflornithine		chemical drug		-0.200	1.11E-02	HLA-B,ITGAL,ITGB3,PSAP,SERPINE1
GNAS		enzyme		-1.000	1.13E-02	NRP1,PLA2G4A,SNX9,SPARC,SPP1,SYK
MSC		transcription regulator		0.000	1.13E-02	GPAT3,HGF,ITGA9,PAG1,SPP1,XAF1
E. coli lipopolysaccharide		chemical - endogenous non-mammalian		0.520	1.13E-02	BCL2L11,CD40,CD83,CD86,MMP9,MX1,TREM2
IL-1R		group			1.15E-02	IL1A,MMP1,MMP14,MMP9
MAC		complex		-1.000	1.15E-02	CD59,ITPRIP,RGS16,SPP1
DTX1		transcription regulator		0.849	1.15E-02	CD82,LILRB4,MCL1,SPP1
nilvadipine		chemical drug		1.000	1.15E-02	CD38,MAP4K4,SYNGR1,TNFSF8
PLK4		kinase		-1.000	1.15E-02	CD40,FGL2,RGS1,USP12
rimonabant		chemical drug		1.000	1.15E-02	IL1RN,MMP9,PRLR,SERPINE1
rifampin		chemical drug		-1.536	1.15E-02	ABCB1,ABCC1,ABCC3,ALAS1,CD14,CD59,CTNNAL1,ENPP2,ITGAM,RGS10,SPP1
SPARC	-0.828	other	Inhibited	-2.359	1.16E-02	COL1A2,CTSF,MMP2,PAG1,SERPINE1,SPARC,TRIM2,USP2,VIM
PTH		other		-0.543	1.19E-02	COL1A2,DISC1,IBSP,IGF1,ITGAV,MMP1,MMP2,PDGFA,RGS1,RGS2,SDC4,SPP1
Insulin		group		-0.637	1.20E-02	ADIPOR1,AQP9,ATP7A,COL1A2,COL4A1,ENPP2,HPSE,IGF1,IGFBP4,INHBA,ITGA3,ITGB3,JAK2,LPL,MMP2,MMP9,NR1H3,PIK3R1,SCARB1,SELENOP,SERPINE1,SLC2A8,STAT1,TGFA,TGFBI,THBS2
miR-141-3p (and other miRNAs w/seed AACACUG)		mature microRNA		1.260	1.21E-02	BCL2L11,COL1A2,IRF6,ITGAV,MMP2,STAT5B,VIM
RELB		transcription regulator		-1.000	1.21E-02	ABCB1,B2M,CD40,IRF4,TGFA,TNFRSF1A,TNFSF14
isotretinoin		biologic drug		-0.518	1.21E-02	CD38,MMP1,MMP9,OLR1,SPN,TFRC,TNFSF10
SUMO2		enzyme	Inhibited	-2.236	1.22E-02	CD38,CD59,MMP14,PIK3R1,TNFRSF21
TFEB		transcription regulator		0.351	1.22E-02	CTSF,CTSK,GALNS,MCOLN1,PSAP
PTGS1		enzyme		0.927	1.22E-02	ATP8A1,MMP2,MMP9,MYOZ1,PLA2G4A
CCR5		G-protein coupled receptor		0.575	1.22E-02	BID,F3,MMP9,TNFRSF1A,TNFRSF1B
trichloroethylene		chemical toxicant		0.816	1.22E-02	IL13RA1,MFGE8,NCKAP1,PRLR,SPARC,TNFRSF1A
mir-27		microRNA		-1.219	1.22E-02	ABCB1,FLT1,IGF1,PSAP,SIGLEC1,SPRY2
benzene		chemical toxicant		0.816	1.22E-02	IL13RA1,MFGE8,NCKAP1,PRLR,SPARC,TNFRSF1A
monophosphoryl lipid A		chemical drug			1.23E-02	CD86,IL1A,IL1RN
amphotericin B		chemical drug			1.23E-02	IL1RN,SPP1,TIMP1
ADP		chemical - endogenous mammalian			1.23E-02	BSG,F3,SERPINE1
Nos		group			1.23E-02	CD59,OLR1,TIMP1
1'-acetoxychavicol acetate		chemical reagent			1.23E-02	BCL2A1,BIRC2,MMP9
IGFBP7		transporter			1.23E-02	DVL3,MMP2,MMP9
TAP1	-0.256	transporter			1.23E-02	EIF2AK2,HLA-A,MX1
PNN		other			1.23E-02	BSG,MMP7,TIMP1
PTN		growth factor			1.23E-02	COL9A1,ITGB3,MBP
SLC2A1		transporter			1.23E-02	DHRS9,MMP2,SERPINE1
EDNRA		transmembrane receptor			1.23E-02	ITGAM,MMP2,TIMP1
SPINT1	-1.380	other			1.23E-02	FZD6,IGFBP4,WNT5A
pimozide		chemical drug			1.23E-02	CISH,CSF1R,MCL1
hydroxyflutamide		chemical drug			1.23E-02	IGF1,IL1A,MSN
zinc protoporphyrin IX		chemical - endogenous mammalian			1.23E-02	FLT1,HGF,IGF1
lauric acid		chemical - endogenous mammalian			1.23E-02	CD40,CD86,IL1A
SRF		transcription regulator		0.103	1.27E-02	BCL2L11,CAP1,CPM,CYLD,EZR,FLNA,FLT1,GSN,HSPG2,IGF1,ITGA6,ITGA9,ITGAM,LDLR,LPL,MAP4K4,MCL1,MMP9,TRIM4,ZYX
HNF1A		transcription regulator		0.076	1.29E-02	AQP3,AQP9,ATP7A,C1S,C2,CD302,CD55,CDH8,CTSZ,HABP2,IGF1,ITM2B,LDLR,MELTF,NOD1,PIGR,PRLR,SEMA4A,SERPINE1,SERPING1,SLC40A1,TFRC,TMEM140,TMOD2,TNFRSF1A,TSC22D2
SOCS3		phosphatase		-0.510	1.29E-02	CD40,CD86,CTLA4,FCGR1A,IL1RN,JAK2,MX1,TNFRSF1B
trinitrobenzenesulfonic acid		chemical reagent		-0.822	1.29E-02	ADAM12,CD44,COL1A2,IL1A,ITGAM,MMP12,MMP9,TIMP1
GNA15		enzyme			1.30E-02	CASP4,DAB2,HLA-E,IL1RN,LAMB2,OLR1,RGS2,THBD,TIMP1
TRADD		other		-1.000	1.31E-02	BCL2A1,CX3CL1,MMP9,TRAF1
SFN		other		0.152	1.31E-02	AMOT,F3,IL1R1,VIM
hydroxypropyl-beta-cyclodextrin		chemical drug		-0.106	1.31E-02	CR1,IL1A,LDLR,SCARB1
phorbol 12,13-didecanoate		chemical toxicant		-0.147	1.31E-02	ABCB1,IL1RAP,MCL1,MMP1
JAK2	-0.770	kinase		0.228	1.32E-02	BCL2L11,BLNK,CASP1,ENPP2,FCGR2B,JAK2,LAT2,PECAM1,SDC4,STAT1,TAP1
RBPJ		transcription regulator		-0.102	1.32E-02	CD44,FGF13,HGF,IGF1,IL7R,INHBA,LIF,NFATC3,POGLUT1,SDC1,WNT5A
PRKCB		kinase		0.254	1.32E-02	CD40,CD83,CD86,MMP2,MMP9,SERPINE1
docetaxel		chemical drug		1.454	1.33E-02	ABCC3,BIRC2,CTSL,EPS8,ITGAV,ITGB3,MCL1,MMP9,TNFRSF10B,TNFSF10
Creb		group		1.300	1.34E-02	ARPC5,CASP1,CD14,CD59,CLMN,CSF1R,CTSV,FCER1G,FLNB,GIMAP8,IGF1,ITGAM,LDLR,MCL1,MMP1,MMP2,PDE3B,PSENEN,RGS2
PXR ligand-PXR-Retinoic acid-RXRα		complex	Inhibited	-2.185	1.35E-02	ABCB1,ABCB9,ABCC3,ALAS1,SLC35A2
mir-30		microRNA	Activated	2.200	1.35E-02	ADAM12,BCL2L11,ITGB3,SERPINE1,VIM
beta-carotene		chemical - endogenous mammalian		0.000	1.35E-02	APOL6,IL1A,LPL,SCARB1,THBD
CXCR4		G-protein coupled receptor		-0.927	1.43E-02	CD44,F3,MMP2,TNFRSF10B,TNFRSF10D,TNFSF10
diphenyleneiodonium		chemical reagent		0.059	1.43E-02	F3,MMP12,MMP9,SERPINE1,THBS2,TIMP1
chloroquine		chemical drug		0.000	1.43E-02	BCL2L11,CD40,CD83,CD86,GRN,TNFSF10
ursolic acid		chemical drug		-1.091	1.43E-02	MMP1,MMP2,MMP9,OLR1,PECAM1,TNFRSF10B
capsaicin		chemical drug		-1.633	1.43E-02	ABCC3,HGF,IGF1,MMP14,MMP2,MMP9
GC-GCR dimer		complex			1.47E-02	ADRB2,CD163,IL1RN
ZNF148		transcription regulator			1.47E-02	ITGAM,STAT1,VIM
LY96		transmembrane receptor			1.47E-02	CD40,CD86,MMP1
mir-194		microRNA			1.47E-02	FZD6,PLAUR,SOCS2
HPX		transporter			1.47E-02	CD86,ITGAM,TFRC
STK3		kinase			1.47E-02	PDPN,SPP1,WWTR1
IGFBP1		other			1.47E-02	IGF1,ITGAV,ITGB3
FCER1A		transmembrane receptor			1.47E-02	LAT2,PLCG2,SIRPA
S1PR3		G-protein coupled receptor			1.47E-02	CD44,HGF,IGF1
Go6983		chemical - kinase inhibitor			1.47E-02	FLT1,SCARB1,TRAF1
morin		chemical - endogenous non-mammalian			1.47E-02	BIRC2,MMP9,TIMP1
L-arginine		chemical - endogenous mammalian		1.154	1.48E-02	IGF1,IL1A,SERPINE1,TFRC
dasatinib		chemical drug		-0.849	1.48E-02	COL1A2,MCL1,PLCG2,SCARB1
mir-135		microRNA		-1.067	1.48E-02	CASP1,IL1R1,MCL1,SPP1
HOXA7		transcription regulator		-0.152	1.48E-02	ADGRG1,IL7R,LAT2,VIM
UM101		chemical - kinase inhibitor		0.000	1.48E-02	IL1A,MMP9,SLC15A3,TNFSF8
carbenoxolone		chemical toxicant		-1.067	1.48E-02	BCL2L11,MMP9,SPP1,TIMP1
succinic acid		chemical - endogenous mammalian	Inhibited	-2.000	1.48E-02	CD44,CLEC3B,IGFBP4,SERPING1
stearic acid		chemical - endogenous mammalian		-0.928	1.48E-02	BCL2L11,CLU,MCL1,NR1H3
N(G)-monomethyl-D-arginine		chemical - endogenous mammalian		0.000	1.48E-02	HLA-DRA,ITGB2,MMP9,PLAUR
YY1		transcription regulator		-0.728	1.48E-02	BCL2L11,BLNK,CLU,GRIN2D,HLA-DRA,LDLR,MMP2,PDGFA,RAB8B,SCARB1,TGFBI,TLN2,VAV1,VEGFB,VIM,VWF,WSB1
ILK		kinase		0.343	1.48E-02	CD44,CNKSR3,ITGA6,MMP2,MMP9
TXN		enzyme			1.48E-02	CD38,CD40,CD86,IL1A,MMP9
IRAK4		kinase			1.48E-02	CD86,DAB2,IFNGR1,IRF4,LIF,OLR1,RGS16
CD300LF		other			1.51E-02	IL1A,MMP9
thioinosine		chemical toxicant			1.51E-02	LPL,NR1H3
P110		group			1.51E-02	ABCC1,COL4A1
obatoclax		chemical drug			1.51E-02	CTLA4,MCL1
5R-hydroxytriptolide		chemical drug			1.51E-02	CD14,STAT1
LINC00842		other			1.51E-02	SERPINE1,VIM
BLVRA		enzyme			1.51E-02	TNFRSF10B,TNFSF10
VIPAS39		other			1.51E-02	SPARC,VWF
FKBP8		other			1.51E-02	MMP9,SDC1
YOD1		enzyme			1.51E-02	INHBA,WWTR1
GPR39		G-protein coupled receptor			1.51E-02	CLU,RGS16
AQP11		transporter			1.51E-02	MMP12,TIMP1
PPP1R14B		phosphatase			1.51E-02	FLT1,PECAM1
Cr3		complex			1.51E-02	CD40,CD86
CASP6		peptidase			1.51E-02	MMP2,MMP9
KCNQ1OT1		other			1.51E-02	CASP1,KCNQ1
PRKD2		kinase			1.51E-02	DCSTAMP,F3
Msx3		transcription regulator			1.51E-02	IGF1,MRC1
TNFRSF10A		transmembrane receptor			1.51E-02	CD14,ITGAM
CLDN1		other			1.51E-02	MMP2,VIM
CXCL5		cytokine			1.51E-02	ITGAL,ITGAM
Pzp		other			1.51E-02	LDLR,LPL
miR-320b (and other miRNAs w/seed AAAGCUG)		mature microRNA			1.51E-02	IGF1,VIM
CASP4	0.560	peptidase			1.51E-02	CASP4,IL1A
resolvin D5		chemical - endogenous mammalian			1.51E-02	CD40,ITGAM
MSLN		other			1.51E-02	MMP7,MMP9
ERCC1		enzyme			1.51E-02	IGF1,PRLR
ETV3		transcription regulator			1.51E-02	MMP1,SPP1
FUT7		enzyme			1.51E-02	GLG1,SELPLG
PRSS8		peptidase			1.51E-02	IL1A,MMP9
TAB2		other			1.51E-02	CD82,MMP9
ATP6V0A2		transporter			1.51E-02	MMP9,MRC1
CASP2		peptidase			1.51E-02	BID,DIABLO
TNFRSF14		transmembrane receptor			1.51E-02	MMP1,MMP9
ITGA11		other			1.51E-02	IGF1,MMP14
DVL2	0.253	other			1.51E-02	DVL3,PLXNA2
SRGN		other			1.51E-02	HGF,VIM
NET1		other			1.51E-02	MMP14,SERPINE1
CXXC4		other			1.51E-02	MMP7,SPARC
ERCC3		enzyme			1.51E-02	IGF1,PRLR
AS1842856		chemical reagent			1.51E-02	GRN,TNFSF10
FC-99		chemical reagent			1.51E-02	CD40,CD86
CV 3988		chemical reagent			1.51E-02	ITGAV,ITGB3
CDK19		kinase		0.577	1.53E-02	BAIAP2,CD82,CLU,IL1A,LIF,PDGFA,SDC1,TGFA
olanzapine		chemical drug	Activated	2.158	1.53E-02	COL1A2,HLA-DRB5,IL1RAP,LDLR,PLA2G4A,RGS2,SPRY2,THBD
RUNX1-RUNX1T1		fusion gene/product			1.53E-02	CALM1 (includes others),CHST11,IFITM3,IL1R1,NCKAP1,SH3GL1,SPINT1,TGFA
ELK1		transcription regulator		0.128	1.54E-02	ARRB2,ITGAV,MCL1,MMP9,SPP1,TNFRSF10B
CUX1		transcription regulator			1.54E-02	FLNA,HLA-B,ITGB2,MMP2,VIM,WNT5A
PTPN11		phosphatase		0.042	1.58E-02	BSG,CD14,CSF1R,MCL1,MMP12,MMP19,PLAUR
KLF6		transcription regulator		-0.780	1.58E-02	BCL2L11,IL1A,MCL1,MMP9,MRC1,PDCD1LG2,SDC1
ascorbic acid		chemical - endogenous mammalian		-1.709	1.58E-02	IGF1,IGFBP4,ITGAV,ITGB3,SERPINE1,SPARC,SPP1
Pkc(s)		group		-1.154	1.60E-02	AQP3,BCL2L11,CD4,CD55,F3,IRF6,KCNJ2,MMP1,MMP2,MMP9,RGS2,SCARB1,SERPINE1,SPP1
carbon tetrachloride		chemical toxicant		1.058	1.60E-02	ABCC1,CD38,COL1A2,HGF,IGF1,IL13RA1,MMP2,MMP9,PDGFA,PECAM1,SPP1,TGFA,TIMP1,TIMP3
SMAD4		transcription regulator		-1.425	1.60E-02	COL1A2,ITGA6,ITGB5,ITGB7,MMP1,PTK2B,PTPRC,SELPLG,SERPINE1,SMO,TIMP1,TIMP3,TPM2,TPM3,VIM
thymoquinone		chemical drug			1.62E-02	CASP1,CD14,MMP1,MMP9,TNFSF10
RBM5		other		0.625	1.62E-02	IFITM3,MCL1,STAT5B,TNFRSF10D,TRAF1
PPP2CA		phosphatase		-1.172	1.62E-02	BCL2L11,CASP1,IL1A,ITGAL,NCKAP1
dimethylnitrosamine		chemical toxicant		-0.277	1.62E-02	COL1A2,COL4A1,MMP9,TIMP1,VIM
bee venom		chemical - endogenous non-mammalian		0.284	1.62E-02	ITGAV,MEFV,MSN,NUSAP1,RGS1,RGS2,THBD,TRAF1
EIF2AK2	0.513	kinase		0.684	1.62E-02	BCL2A1,BIRC2,EIF2AK2,IFITM1,IFITM2,IL1A,MMP9,STAT1
medroxyprogesterone acetate		chemical drug		-0.426	1.65E-02	ANLN,CD44,ENPP2,F3,HGF,IL1A,ITGB2,MMP1,NUSAP1,REEP1,WNT5A
LLGL2		other		-1.000	1.66E-02	GAS6,ITGB2,SERPINE1,TSPAN3
BAK1		other		1.131	1.66E-02	BCL2L11,HLA-A,IFITM2,TYK2
mir-23		microRNA		1.934	1.66E-02	IGF1,PTK2B,SPP1,SPRY2
VAV3		cytokine		0.000	1.66E-02	BCL2A1,HGF,TGFA,VIM
Gsk3		group		-0.128	1.69E-02	BCL2L11,CD40,IBSP,LDLR,SPP1,STAT1,TNFRSF10B
PIN1		enzyme		-1.068	1.69E-02	BCL2A1,BTK,MCL1,MMP2,MMP9,TIMP1,TIMP4
KMT2D		transcription regulator		-0.730	1.70E-02	ADGRG1,AP1S3,CD55,CSPG4,FBXL7,IRF6,LAMB3,MARVELD1,MMP9,RAB42,SCARB1,SLC35F5,SMO
INS		other		0.115	1.72E-02	ADIPOR1,AQP3,AQP9,ASPH,F3,GPAT4,HGF,IGF1,IGFBP4,LPL,NR1H3
Foxo		group			1.75E-02	ABCB1,BCL2L11,IL7R
Smad2/3-Smad4		complex			1.75E-02	COL1A2,ITGB5,SERPINE1
Integrin		complex			1.75E-02	MMP1,MMP14,MMP9
IL13RA2		transmembrane receptor			1.75E-02	MMP12,MMP14,MMP9
CHD1		enzyme			1.75E-02	BCL2A1,IL1A,LIF
GIP		other			1.75E-02	LPL,RGS2,SPP1
DNAJB6		transcription regulator			1.75E-02	SPARC,SPP1,VIM
CBFA2T3		transcription regulator			1.75E-02	CD4,ITGAM,PTPRC
NEDD4		enzyme			1.75E-02	MCL1,MMP9,SPRY2
phenyl-N-tert-butylnitrone		chemical reagent			1.75E-02	CD40,CD83,CD86
isoliquiritigenin		chemical - endogenous non-mammalian			1.75E-02	MMP2,MMP9,SERPINF1
glutamyl-Se-methylselenocysteine		chemical - endogenous mammalian			1.75E-02	CLU,PLAUR,TIMP3
ethidium		chemical drug			1.75E-02	MMP1,SERPINE1,TIMP1
HOTAIR		other		-0.721	1.77E-02	IFITM1,LAMB3,MMP2,MMP9,MX1
CYP1A2		enzyme		-1.342	1.77E-02	IFNLR1,RGS16,SIDT2,SOCS2,ST3GAL4
KLF1		transcription regulator		-1.000	1.77E-02	BSG,CD44,CD55,PECAM1,TFRC
RIPK1		kinase		0.277	1.77E-02	GRN,MMP12,MMP9,MRC1,WNT5A
PRKACA		kinase		-1.165	1.77E-02	ALAS1,BCL2L11,IGF1,MYH10,SDC1
IFNLR1	-2.170	transmembrane receptor			1.77E-02	IL1A,ITGAV,LIF,MX1,RSAD2
N-acetylsphingosine		chemical reagent		0.460	1.77E-02	BID,COL1A2,MMP1,PDE3B,SERPINE1
BCL3		transcription regulator		0.623	1.79E-02	CD40,CD82,CD86,HLA-DQB1,IL1A,PLAUR
USF2		transcription regulator			1.79E-02	ACP5,B2M,HGF,PIGR,SERPINE1,SPP1
rotenone		chemical toxicant		0.000	1.79E-02	ADIPOR1,BSG,ITGAM,MMP1,MMP9,TIMP1
POR		enzyme	Inhibited	-2.804	1.79E-02	ABCC3,CD74,HLA-A,HLA-DMA,HLA-DQA1,HLA-DQB1,HLA-DRB5,LDLR,LPL,SDC4,STAT1,TMEM97
nitric oxide		chemical - endogenous mammalian		-0.447	1.79E-02	BIRC2,CD44,FLT1,HSPG2,IL7R,MMP2,MMP9,PECAM1,SPP1,TFRC,TIMP3
CYP1A1		enzyme		-1.342	1.81E-02	DTNB,IFNLR1,IGF1,RGS16,SDC1,SIDT2,SOCS2,ST3GAL4
JQ1		chemical reagent	Inhibited	-2.900	1.86E-02	BCL2L11,BTK,CD4,HLA-DMB,IRF4,MCL1,MX1,TNFRSF10B,TNFSF10
TNFSF14	-2.360	cytokine		0.083	1.86E-02	CD40,CD86,INHBA,MMP9
CLU	-5.360	other		-0.025	1.86E-02	ATP7A,CLU,MMP2,MMP9
MECOM		transcription regulator			1.86E-02	ITGA6,ITGB3,SERPINE1,SPARC
APEX1		enzyme		-1.000	1.86E-02	ABCB1,ABCC1,IL1A,RGS2
VAV2		transcription regulator		0.000	1.86E-02	BCL2A1,HGF,TGFA,VIM
TAB1		enzyme		-1.067	1.86E-02	RGS2,SERPINE1,TNFSF10,XAF1
clodronic acid		chemical drug		-0.152	1.86E-02	CD40,CD86,MFGE8,MRC1
CD38	-1.290	enzyme		0.419	1.87E-02	CD44,CD86,CISH,EPS8,FGL2,ITGB7,SDC1,SEMA4A,SOCS2,TMEM97,VIM
bortezomib		chemical drug		0.848	1.89E-02	BCL2A1,BCL2L11,BIRC2,CASP1,GPNMB,IGF1,IRF4,LIF,MCL1,MX1,RSAD2,SDC1,TNFRSF10B,TNFSF10,VIM
MACROH2A1		other		0.896	1.91E-02	HERC5,IL16,LPL,SERPINE1,SOCS2,SPARC,TNFSF12
FLT1	-1.470	kinase		0.378	1.91E-02	CLIC4,FLNA,HLA-B,NRP1,SNAP23,TNFRSF10B,VWF
CAMP		other		-1.218	1.91E-02	CD83,CD86,IL1A,IL1RAP,IL1RN,ITGAM,ITGB2,MCL1
NFYB		transcription regulator			1.93E-02	BCL2L11,CDS2,CHPT1,CIP2A,COL1A2,FLRT2,HLA-DQB1,HLA-DRA,IBSP,IGF1,SCARB1,SH3GL1,ST8SIA4,TIMP3,VIM,VWF
KDR		kinase		0.000	1.93E-02	BTK,CD38,CTLA4,F3,MMP14
baicalein		chemical drug			1.93E-02	ABCB1,MCL1,MMP1,MMP2,PLA2G4A
ADRB		group		-0.632	2.01E-02	ABL1,ADGRL4,CASP4,CD40,MMP9,NOD1,PKD1,RSAD2,SLC40A1,TRAF1
miR-16-5p (and other miRNAs w/seed AGCAGCA)		mature microRNA		-1.616	2.04E-02	ANLN,CADM1,GRN,HERC6,IGF1,LAMC1,LUZP1,MCL1,RFT1,SKAP2,TPM3,WIPF1,ZYX
15(S)-HETE		chemical - endogenous mammalian			2.05E-02	F3,MMP2,PECAM1
mannitol		chemical - endogenous mammalian			2.05E-02	AQP9,BCL2L11,TRPV4
Ctbp		group			2.05E-02	ADRB2,CTSK,PLAUR
IFNW1		cytokine			2.05E-02	CD40,CD83,CD86
hemoglobin		complex			2.05E-02	CD163,SLC40A1,TFRC
DEF6		other			2.05E-02	MMP2,MMP9,VIM
miR-9-5p (and other miRNAs w/seed CUUUGGU)		mature microRNA			2.05E-02	CD44,DIAPH1,JAK2
ITGAL	0.303	transmembrane receptor			2.05E-02	CD86,ITGAL,ITGB2
MYCBP2		enzyme			2.05E-02	CASP4,MYO5A,MYO6
KLRC4-KLRK1/KLRK1	0.740	transmembrane receptor			2.05E-02	CD44,KLRC4-KLRK1/KLRK1,TNFSF10
superoxide		chemical - endogenous mammalian			2.05E-02	CLU,MMP9,TIMP1
acyclic retinoid		chemical drug			2.05E-02	COL1A2,COL4A2,FLT1
lisinopril		biologic drug			2.05E-02	LDLR,MMP2,PDGFA
TGAL copolymer		biologic drug			2.05E-02	CD163,IGF1,IL1RN
piperine		chemical drug			2.05E-02	ABCC3,MMP14,MMP9
Go 6976		chemical - kinase inhibitor		0.730	2.06E-02	CD55,CD83,FLT1,MMP2,MMP9,TRAF1
folic acid		chemical - endogenous mammalian		-0.946	2.06E-02	ABCC1,CLU,FZD6,MMP2,MMP9,PECAM1
flavokawain B		chemical - endogenous non-mammalian			2.07E-02	BCL2L11,TNFRSF10B
apyrase		group			2.07E-02	MMP2,MMP9
Stat1 dimer		complex			2.07E-02	EIF2AK2,FCGR1A
PRCP		peptidase			2.07E-02	PECAM1,THBD
RIOX1		enzyme			2.07E-02	IBSP,IGF1
poly(dG-dC)		chemical reagent			2.07E-02	RSAD2,STAT1
ST6GALNAC1		enzyme			2.07E-02	B2M,VIM
SLC5A8		transporter			2.07E-02	TNFRSF10B,TNFSF10
catumaxomab		biologic drug			2.07E-02	CD40,TNFSF10
Sfk		group			2.07E-02	CDCP1,PRLR
Collagen type III		complex			2.07E-02	ITGAV,ITGB3
SERPINC1		enzyme			2.07E-02	F3,HSPG2
IER3		other			2.07E-02	BIRC2,MCL1
ST8SIA4	0.307	enzyme			2.07E-02	ABCC1,MBP
FGF13	-1.990	growth factor			2.07E-02	GRN,MMP9
WNK1		kinase			2.07E-02	KCNJ1,SERPINE1
CCL18		cytokine			2.07E-02	MMP2,MMP9
miR-491-5p (and other miRNAs w/seed GUGGGGA)		mature microRNA			2.07E-02	MMP2,MMP9
DLC1		other			2.07E-02	S100A10,SERPINE1
BANCR		other			2.07E-02	MMP1,MMP2
CTSE		peptidase			2.07E-02	CD40,CD86
FZD5		G-protein coupled receptor			2.07E-02	CD14,SPP1
ISG15		other			2.07E-02	IFITM3,MX1
FKBP1A		enzyme			2.07E-02	MMP9,SDC1
PPM1A		phosphatase			2.07E-02	ITGAV,MMP2
PLA2G2A		enzyme			2.07E-02	CD44,PLA2G4A
PGK1		kinase			2.07E-02	MMP2,VIM
SLC6A2		transporter			2.07E-02	CLSTN1,PSAP
MS4A1		other			2.07E-02	CD86,MCL1
SNW1		transcription regulator			2.07E-02	MMP9,SERPINE1
alectinib		chemical drug			2.07E-02	WAS,WIPF1
Pde4d		enzyme			2.07E-02	CTSV,ITGB2
perifosine		chemical drug			2.07E-02	MCL1,TNFRSF10B
aminoglutethimide		chemical drug			2.07E-02	LDLR,SPP1
bergamottin		chemical - endogenous non-mammalian			2.07E-02	MMP2,MMP9
butylidenephthalide		chemical reagent			2.07E-02	MMP2,VIM
miR-508-3p inhibitor		chemical reagent			2.07E-02	SERPINE1,VIM
Boc-D-FMK		chemical reagent			2.07E-02	JAK2,SYK
acolbifene		chemical drug			2.07E-02	LDLR,TGFA
IHH		enzyme		-1.091	2.07E-02	FLT1,PECAM1,SMO,SPP1
mir-221		microRNA		1.057	2.07E-02	MMP2,MMP9,PIK3R1,TIMP3
HOXC8		transcription regulator		0.152	2.07E-02	EMB,FZD2,SERPINF1,SPP1
ICMT		enzyme			2.07E-02	GPC4,LARGE1,TGFBI,THBS2
TNFSF15		cytokine		0.000	2.07E-02	CD40,CD83,CD86,MMP9
LOC105372576		other		0.000	2.07E-02	ATP7A,CAMK2D,LAMB2,TIMP3
KN 93		chemical - kinase inhibitor		-1.000	2.07E-02	CD83,MCL1,MMP1,MMP2
hymecromone		chemical drug			2.07E-02	CD44,MCL1,MMP2,MMP9
betulinic acid		chemical drug			2.07E-02	MMP2,MMP9,TIMP1,TNFRSF10B
NOS3		enzyme		0.000	2.09E-02	CD86,COL4A1,F3,MMP14,MMP2
HNRNPK		transcription regulator		0.277	2.09E-02	ITGA6,LAPTM4A,LDLR,LILRB4,SPN
valsartan		chemical drug		0.924	2.09E-02	F3,MMP2,SERPINE1,SPP1,TIMP1
ARNT2		transcription regulator		-0.277	2.11E-02	AGER,CD86,FCGR2A,HLA-A,IGFBP4,ITGB3,JAK2,KCNQ1,LAMB3,LCP1,RGS10,TYK2,USP2
EIF4E		translation regulator		0.896	2.11E-02	ADAMTS15,BIRC2,IGFBP4,IL1A,MCL1,MMP9,NOL3,NRP1,PLAUR,TGFA,TGFBI
INSIG1		other		-1.480	2.13E-02	CLEC7A,HLA-DQA1,LDLR,LPL,MRC1,OLR1,SCARB1,SELPLG
EGLN1		enzyme		0.000	2.20E-02	AGER,CD86,IL1A,INHBA,PRLR,SDC4
SGK1		kinase		0.555	2.20E-02	ASIC1,BCL2L11,KCNJ1,KCNQ1,LIF,SMO
methylmercury		chemical toxicant		0.816	2.20E-02	IL13RA1,MFGE8,NCKAP1,PRLR,SPARC,TNFRSF1A
YAP1		transcription regulator		-0.942	2.24E-02	ANLN,BCL2L11,DAB2,DIAPH3,FLNA,IL1A,INHBA,ITGB2,LPL,NF2,NLRC4,SERPINE1,TFRC,VIM,WWC1,WWTR1
PELP1		other		0.816	2.25E-02	ADRB2,DAB2,GCA,IL1A,LCP1,MMP2,MMP9,MRC1,ZNF804A
Hsp70		group		1.265	2.27E-02	CD14,CD40,CD83,CD86,NOD2
PAF1		other		-0.447	2.27E-02	HERC5,IFITM3,PLAUR,SDC4,SERPINE1
SCARB1	0.236	transporter		-0.152	2.27E-02	CX3CL1,F3,IL1RN,LDLR,SPP1
LTBR		transmembrane receptor		-0.447	2.27E-02	CD86,CLU,ENPP2,MFGE8,PDPN
BAPTA-AM		chemical reagent		0.447	2.27E-02	CISH,FLT1,MMP2,SCN9A,SOCS2
ACOX1		enzyme		0.632	2.29E-02	COL4A2,CTSV,HLA-DQA1,HLA-DRB5,IGF1,IL1RAP,LPL,MFGE8,NR1H3,RGS2
IGF2BP1		translation regulator		-1.715	2.29E-02	BIRC2,CD44,COL1A2,COL6A3
miR-221-3p (and other miRNAs w/seed GCUACAU)		mature microRNA		0.207	2.29E-02	BCL2L11,MMP1,PIK3R1,TIMP3
GJA1		transporter		1.980	2.29E-02	CD40,MBP,SPP1,VIM
eplerenone		chemical drug		1.207	2.29E-02	MMP2,PDGFA,SERPINE1,SPP1
DKK1		growth factor		1.501	2.35E-02	CD44,DVL3,MMP9,PRLR,SPARC,WNT5A
TCF12		transcription regulator		0.378	2.36E-02	BLNK,CD200R1,CD4,CSF1R,IL7R,ITGB7,LILRB4,TNFRSF25
PPARD		ligand-dependent nuclear receptor		-0.242	2.36E-02	AQP3,C1QA,C1QC,CLEC7A,FLT1,GAS6,LPL,MFGE8,MMP9,MPEG1,PCSK6,RASGRP1,ST3GAL5,STAT1,TLR5
selumetinib		chemical drug			2.37E-02	ABCC1,BCL2L11,GPNMB
IL31		other			2.37E-02	CD86,CISH,SOCS2
NOD1	0.579	other			2.37E-02	CARD6,CYLD,IL1A
ITGB4		transmembrane receptor			2.37E-02	ENPP2,MMP1,SPARC
BACH1		transcription regulator			2.37E-02	CALM1 (includes others),MMP1,SPP1
DSP		other			2.37E-02	COL1A2,LPL,MMP14
TREM2	-2.150	transmembrane receptor			2.37E-02	CD40,CD86,IL1A
SCP2		transporter			2.37E-02	BSG,LDLR,SCARB1
metyrapone		chemical drug			2.37E-02	ABCC3,ALAS1,SCARB1
vitamin K2		chemical drug			2.37E-02	ABCB1,CD14,SPP1
helenalin		chemical - endogenous non-mammalian			2.37E-02	MMP9,PLA2G4A,TNFRSF10B
ciprofibrate		chemical drug		-1.425	2.39E-02	ABCB1,APOC2,BSG,COL4A2,CTSV,IGF1,IL1RAP,LPL,NR1H3,SCARB1
Growth hormone		group		1.053	2.40E-02	ADRB2,CISH,CLU,CX3CL1,IBSP,IGF1,LDLR,LPL,MMP9,PRLR,SCARB1,SOCS2,SPP1,TNFSF10
PIK3R1	0.229	kinase		0.896	2.41E-02	CD44,COL1A2,F3,MMP2,MMP9,PIK3R1,SERPINE1
homocysteine		chemical - endogenous mammalian		-0.092	2.41E-02	CLU,F3,ITGAM,LPL,MMP2,OLR1,TIMP1
CD274		enzyme		-0.762	2.46E-02	CD86,KLRC4-KLRK1/KLRK1,PDCD1LG2,PECAM1,TNFSF10
mir-15		microRNA		0.000	2.51E-02	CD82,MCL1,MMP9,MX1,PLAUR,TIMP1
miR-21-5p (and other miRNAs w/seed AGCUUAU)		mature microRNA		-0.768	2.51E-02	GLCCI1,MMP2,PECAM1,PIK3R1,SPRY2,TIMP3
calphostin C		chemical - kinase inhibitor		0.168	2.51E-02	ABCB1,CLU,LDLR,LPL,MMP9,SCARB1
trovafloxacin		chemical drug		0.816	2.51E-02	ADRB2,B2M,HLA-A,LDLR,SERPINE1,SOCS2
PD 0325901		chemical drug		-1.154	2.53E-02	BCL2L11,MCL1,MRC1,TFRC
Rar		group			2.53E-02	AQP3,ITGB2,MMP1,SERPINF1
CHRNA7		transmembrane receptor		-0.152	2.53E-02	IL1RN,ITGAM,KLRC4-KLRK1/KLRK1,TIMP3
ANXA2		other			2.53E-02	MMP1,MMP2,S100A10,TNFRSF10B
FHIT		enzyme		-0.248	2.53E-02	MMP14,MMP2,MMP9,VIM
TYK2	-0.327	kinase			2.53E-02	ENPP2,LILRB2,LILRB4,PDCD1LG2
CDC42		enzyme		-1.067	2.53E-02	BCL2L11,CD86,MMP1,SCARB1
EWSR1		other			2.53E-02	ABL1,MCL1,NUSAP1,PCDH20
green tea polyphenol		chemical drug	Inhibited	-2.000	2.53E-02	IGF1,MMP2,MMP9,PIK3R1
honokiol		chemical - endogenous non-mammalian			2.53E-02	FLT1,IQGAP1,MCL1,MMP9
IL7R	-1.920	transmembrane receptor			2.55E-02	BAIAP2,IRF4,MCL1,PCSK6,REEP1,SOCS2,SPON1
TFRC	-0.582	transporter		1.134	2.55E-02	ADGRG1,BCL2L11,ITGAM,ITGB2,MMP12,RGS1,TNFSF10
NFYA		transcription regulator			2.55E-02	ABCB1,COL1A2,HLA-DQB1,HLA-DRA,IBSP,IGF1,VWF
SIM1		transcription regulator		-0.277	2.59E-02	AGER,CD86,FCGR2A,HLA-A,IGFBP4,ITGB3,JAK2,KCNQ1,LAMB3,LCP1,RGS10,TYK2,USP2
FMR1		translation regulator		0.526	2.59E-02	ATP2B2,CLSTN3,IGFBP4,MMP9,NAAA,PCLO,PTK2B,SPON1,STX11,SYNGR1
deoxycholate		chemical - endogenous mammalian		-0.419	2.65E-02	APOC2,LDLR,MCL1,PLAUR,TNFRSF10B
PLK1		kinase			2.65E-02	BCL2L11,DTX3L,PIK3R1,TGFBI,VIM
TIMP3	-3.560	other		-0.447	2.65E-02	MMP2,MMP9,SERPINE1,STAT1,VIM
9,10-dimethyl-1,2-benzanthracene		chemical toxicant		1.192	2.65E-02	HGF,MMP9,MRC1,SERPINE1,TGFA
5-azacytidine		chemical drug		-1.071	2.66E-02	ABCB1,CD44,CLCF1,CTNNA1,F3,INHBA,ITGAL,MCL1,THBS2,TNFRSF10B,ZYX
CLOCK		transcription regulator		1.387	2.66E-02	CD86,CPD,FZD6,HLA-DQB1,IL18BP,MMP7,PIGA,SEC23A,ST3GAL5,ST6GALNAC4,THBD,TIMP4,TNFRSF21,TSPAN4,USP2
pyrophosphate		chemical - endogenous mammalian			2.69E-02	SPP1,WNT5A
ganglioside GD1a		chemical - endogenous mammalian			2.69E-02	CD40,HGF
6-amino-4-(4-phenoxyphenylethylamino)quinazoline		chemical reagent			2.69E-02	ITGAV,MMP9
RC3H2		enzyme			2.69E-02	NRP1,SDC1
SENP7		peptidase			2.69E-02	BIRC2,VIM
ZNF384		transcription regulator			2.69E-02	MMP1,MMP7
HDAC10		transcription regulator			2.69E-02	MMP2,MMP9
BAG6		enzyme			2.69E-02	GRN,SERPINE1
PDLIM7		other			2.69E-02	IBSP,SPP1
S100a7a		other			2.69E-02	IL1A,MMP2
ERCC4		enzyme			2.69E-02	IGF1,PRLR
GAL3ST1		enzyme			2.69E-02	ITGA6,MBP
EMX2		transcription regulator			2.69E-02	CDH6,CDH8
EFEMP1		enzyme			2.69E-02	SERPINE1,VIM
PLP2		transporter			2.69E-02	HLA-C,PECAM1
CLTC		other			2.69E-02	CD74,HLA-A
LY86		other			2.69E-02	CD14,CD86
PPP1CA		phosphatase			2.69E-02	SPP1,WWTR1
PLA2G5		enzyme			2.69E-02	COL1A2,VEGFB
CCL-34		chemical reagent			2.69E-02	CD4,ITGAM
ULBP1		transmembrane receptor			2.69E-02	CD83,HLA-A
GABP		complex			2.69E-02	HPSE,IL7R
hypochlorous acid		chemical drug			2.69E-02	ITGA3,ITGB3
ETV6-NTRK3		fusion gene/product			2.69E-02	IRF9,STAT1
chenodeoxycholic acid		chemical - endogenous mammalian		-1.034	2.69E-02	ABCC3,APOC2,IL1A,LDLR,MMP9,SDC1,TNFRSF10B
TGFBR1		kinase		-0.657	2.69E-02	CD40,CD86,COL1A2,ITGB5,SERPINE1,TGFBI,VIM
Histone h4		group			2.70E-02	ABCB1,CD40,FLT1,HPSE,IL1A,MMP9,PRLR,RASGRP1,SPP1,TNFSF10
11,12-epoxyeicosatrienoic acid		chemical - endogenous mammalian			2.72E-02	CD44,CD82,MMP9
SAV1		other			2.72E-02	COL4A1,SPP1,VIM
CDK5R1		kinase			2.72E-02	CD14,MMP2,SERPINE1
GDF15		growth factor			2.72E-02	PLAUR,SERPINE1,TIMP3
mir-192		microRNA			2.72E-02	IGF1,MSN,NOD2
SMARCD3		transcription regulator			2.72E-02	CD44,ITGA3,WNT5A
GABPB1		transcription regulator			2.72E-02	IL16,IL7R,ITGB2
RFX3		transcription regulator			2.72E-02	DCDC2,DNALI1,HLA-DRA
S1PR1		G-protein coupled receptor			2.72E-02	HGF,IGF1,IL1A
NAB2		transcription regulator			2.72E-02	F3,FLT1,TNFSF10
Usp17la (includes others)		peptidase			2.72E-02	CD44,CISH,MMP2
TP53COR1		other			2.72E-02	BID,CASP1,TNFRSF10B
fumonisin B1		chemical toxicant			2.72E-02	ABCB1,TNFRSF1A,TNFSF10
ammonium chloride		chemical drug			2.72E-02	CTLA4,GRN,LDLR
EML4-ALK		fusion gene/product			2.72E-02	BCL2L11,SERPINE1,SPARC
finasteride		chemical drug			2.72E-02	CLU,FLT1,TGFA
CD24		other			2.73E-02	ADRB2,ECM1,EPHB6,HOMER3,HS2ST1,LAT2,TIMP4,TRIM2
BCL2		transporter		-0.437	2.73E-02	ABCC1,AIF1,BCL2L11,MCL1,MMP2,MMP9,PLAUR,TIMP1
AXL		kinase		0.849	2.79E-02	MMP1,MMP2,MMP9,VIM
IL17F		cytokine		1.000	2.79E-02	IGF1,LPL,MMP1,TNFRSF1B
bafilomycin A1		chemical drug		1.954	2.79E-02	BST2,CD40,GRN,TFRC
SMPD1		enzyme		0.000	2.86E-02	CLCF1,JAK2,MMP1,TNFRSF1A,TNFSF10
EOMES		transcription regulator		0.113	2.87E-02	CDH8,CEMIP2,COL6A3,MICAL2,PDPN,RGS2,TGFBI,TNFSF10
GnRH analog		biologic drug		-1.414	2.91E-02	ABCC1,AGER,BCL2A1,BST2,CD40,CLTA,CNPY3,FCHO1,FLT1,HLA-DPB1,INHBA,MYO7A,MYO9B,SKAP2,THRA,TNS2,TYK2,VEGFB
laquinimod		chemical drug		-0.097	3.01E-02	ADAMTS15,CX3CL1,DAB2,DPEP2,GPNMB,PIK3R6,SCIN,SPINT1
IKZF3		transcription regulator		0.000	3.03E-02	BCL9L,BLNK,CD38,CEMIP2,SCN9A,SPSB1
26s Proteasome		complex		-0.621	3.04E-02	BCL2L11,BIRC2,CTSF,MCOLN1,MMP12,PKD1,PSAP,STAT1,TNFSF10,VIM
8-bromoguanosine 3',5'-cyclic monophosphate		chemical - kinase inhibitor		1.091	3.05E-02	ITGAM,MMP9,PLAUR,S100A10
asoprisnil		chemical drug		0.762	3.05E-02	AQP3,CTSW,IGF1,LAMB3
PRDM16		transcription regulator			3.05E-02	HGF,MX2,SERPINE1,STAT1
ACVRL1	1.020	kinase			3.05E-02	PLAUR,SERPINE1,STAT1,ZYX
phorbol 12,13-dibutyrate		chemical - endogenous non-mammalian		-1.964	3.05E-02	CD55,IBSP,SERPINE1,SPRY2
geldanamycin		chemical - endogenous non-mammalian		0.607	3.07E-02	ARRB2,BRI3,BSG,CD40,CLU,EIF2AK2,HLA-DQA1,HLA-DRA,LIF,RAB8B,SPINT2,SPN,STAT1,TAP1,THBD,ZYX
MSTN		growth factor	Inhibited	-2.000	3.07E-02	CTSV,IGF1,INHBA,MYO5A,VIM
FUT8		enzyme			3.10E-02	FZD6,MMP12,TFRC
Iga		complex			3.10E-02	CD86,FCGR1A,FCGR2B
CpG ODN 2395		chemical reagent			3.10E-02	CD14,CD40,CD86
HOXA11		transcription regulator			3.10E-02	CTSV,PDGFA,SPP1
SPZ1		transcription regulator			3.10E-02	CD44,VIM,WNT5A
FOXF1		transcription regulator			3.10E-02	HGF,ITGB3,WNT5A
PER1		transcription regulator			3.10E-02	ALAS1,B2M,BCL2L11
Mir200		group			3.10E-02	CRTAP,SEC23A,TRIM2
CYP2J2		enzyme			3.10E-02	CD44,CD82,MMP9
THZ1		chemical - kinase inhibitor			3.10E-02	SLA,ST3GAL1,TRAF1
acteoside		chemical - endogenous non-mammalian			3.10E-02	HGF,MMP2,MMP9
tranilast		chemical drug			3.10E-02	CD40,CD86,NRP1
PD 153035		chemical drug			3.10E-02	COL1A2,ITGA6,MCL1
W7		chemical reagent			3.10E-02	CD14,CD83,CD86
acetaldehyde		chemical - endogenous mammalian			3.10E-02	COL1A2,MMP2,TIMP1
epirubicin		chemical drug			3.10E-02	ABCB1,EZR,TNFRSF10B
Zn2+		chemical - endogenous mammalian			3.10E-02	BCL2L11,MMP12,MMP9
nickel		chemical toxicant			3.10E-02	CD86,IL1RN,SERPINE1
linoleic acid		chemical - endogenous mammalian	Activated	2.216	3.21E-02	CLU,LDLR,LPL,MMP1,OLR1,PECAM1
STK11		kinase		-0.258	3.24E-02	BCL2L11,CDH8,DIABLO,IL1A,IL1RAP,MMP2,MMP9,NOD1,RASGRP1,RGS1,SERPINE1,SERPINI1,SPP1,TGFA,TNFSF10,WNT5A
MMP1	1.320	peptidase		0.764	3.29E-02	IGF1,MMP1,MMP9,PDGFA,SERPINE1
DETA-NONOate		chemical reagent		-0.130	3.29E-02	BIRC2,MMP9,PDE3B,SERPINE1,TIMP1
iron		chemical - endogenous mammalian			3.29E-02	FBXL5,HFE,MCOLN1,SLC40A1,TFRC
9-hydroxy-(S)-10,12-octadecadienoic acid		chemical - endogenous mammalian			3.32E-02	SERPINE1
15-deoxy-delta-12-14 prostaglandin D2		chemical - endogenous mammalian			3.32E-02	ITGAM
17-phenyl-18,19,20-trinor-prostaglandin d2		chemical reagent			3.32E-02	ITGAM
chromomycin A3		chemical toxicant			3.32E-02	CX3CL1
ergosterol		chemical - endogenous mammalian			3.32E-02	BCL2L11
Synuclein		group			3.32E-02	LRRK2
Rp-8-CPT-cAMPS		chemical - kinase inhibitor			3.32E-02	SCARB1
beta-lactose		chemical - endogenous mammalian			3.32E-02	MMP9
ARRDC3		other			3.32E-02	ADRB2
etalocib		chemical drug			3.32E-02	ITGAM
CISD2		other			3.32E-02	GRN
Patched		group			3.32E-02	SMO
Ryr		group			3.32E-02	KCNJ2
artemether		chemical drug			3.32E-02	MMP2
glutethimide		chemical drug			3.32E-02	ALAS1
DNAJ		group			3.32E-02	ENPP2
levocetirizine		chemical drug			3.32E-02	MMP2
Morrbid		other			3.32E-02	BCL2L11
polyglactin 910		chemical reagent			3.32E-02	MMP2
bovine testicular hyaluronidase		biologic drug			3.32E-02	CD44
CLTA	0.251	other			3.32E-02	LDLR
A-443654		chemical reagent			3.32E-02	MFN2
Gm26504		other			3.32E-02	IGF1
FUNDC1		other			3.32E-02	GRN
Prl7d1		cytokine			3.32E-02	PRLR
DACT1	-1.320	other			3.32E-02	DVL2
BAG5		other			3.32E-02	GRN
STX17		transporter			3.32E-02	GRN
PCOLCE2		other			3.32E-02	SCARB1
AFG3L2		peptidase			3.32E-02	OPA1
SNORD21		other			3.32E-02	HLA-A
IDO2		enzyme			3.32E-02	CD40
HDLBP		transporter			3.32E-02	CSF1R
GGN		other			3.32E-02	ADRB2
STOML2		other			3.32E-02	OPA1
WASHC5		other			3.32E-02	ATP7A
TMEM59		peptidase			3.32E-02	GRN
TRIM17		enzyme			3.32E-02	MCL1
HNRNPLL		other			3.32E-02	PTPRC
linsitinib		chemical drug			3.32E-02	TNFSF10
RAET1G		other			3.32E-02	KLRC4-KLRK1/KLRK1
CYTL1		cytokine			3.32E-02	IGF1
ATG4C		peptidase			3.32E-02	GRN
KRT71		other			3.32E-02	ATP7A
ATG3		enzyme			3.32E-02	GRN
TP53INP2		other			3.32E-02	GRN
GGT7		enzyme			3.32E-02	ADRB2
LUZP1	0.239	other			3.32E-02	MYO5A
TPH2		enzyme			3.32E-02	IGF1
MLLT11		other			3.32E-02	CD44
FGF17		growth factor			3.32E-02	GRN
CLK1		kinase			3.32E-02	F3
SCYL2		other			3.32E-02	WNT5A
CHST11	-0.894	enzyme			3.32E-02	MMP9
PFKP		kinase			3.32E-02	F3
CPB1		peptidase			3.32E-02	CASP4
SBNO2		transcription regulator			3.32E-02	DCSTAMP
DSC2		other			3.32E-02	CD44
TMEM123		other			3.32E-02	CD40
ZBTB24		transcription regulator			3.32E-02	GRN
DNAJC15		other			3.32E-02	ABCB1
PGS1		enzyme			3.32E-02	CD4
KRT3		other			3.32E-02	PECAM1
S100A14		other			3.32E-02	MMP2
GREB1		other			3.32E-02	COL1A2
FILIP1		other			3.32E-02	FLNA
(-)4,5-dicaffeoyl quinic acid		chemical - endogenous non-mammalian			3.32E-02	HGF
alpha-hederin		chemical reagent			3.32E-02	MMP9
AZD1981		chemical drug			3.32E-02	ITGAM
black cohosh extract		chemical drug			3.32E-02	SERPINE1
lymphokine		group			3.32E-02	F3
Protamine		group			3.32E-02	IBSP
Lectin		group			3.32E-02	F3
DLAT		enzyme			3.32E-02	CISH
ATG10		enzyme			3.32E-02	GRN
PF-562271		chemical drug			3.32E-02	MCL1
EEFSEC		translation regulator			3.32E-02	MSRB1
PRCC		other			3.32E-02	SERPINE1
DYNLRB1		other			3.32E-02	SERPINE1
SGTA		other			3.32E-02	IGF1
MED25		other			3.32E-02	MMP1
COL6A3	-0.664	other			3.32E-02	WWC1
RAB27A		enzyme			3.32E-02	CD44
CLK4		kinase			3.32E-02	F3
HNRNPM		other			3.32E-02	WNT5A
Rcan1		other			3.32E-02	FLNA
TNF-kinoid		biologic drug			3.32E-02	CTLA4
SNAP91		other			3.32E-02	BST2
CLTB		other			3.32E-02	LDLR
TRAK2		transporter			3.32E-02	KCNJ2
mir-345		microRNA			3.32E-02	ABCC1
miR-331-5p (and other miRNAs w/seed UAGGUAU)		mature microRNA			3.32E-02	PLAUR
miR-1258 (miRNAs w/seed GUUAGGA)		mature microRNA			3.32E-02	HPSE
mir-1258		microRNA			3.32E-02	HPSE
miR-1225-3p (miRNAs w/seed GAGCCCC)		mature microRNA			3.32E-02	GAB3
mir-1225		microRNA			3.32E-02	GAB3
miR-659-3p (miRNAs w/seed UUGGUUC)		mature microRNA			3.32E-02	GRN
MLK		group			3.32E-02	MMP7
IFI6		other			3.32E-02	BCL2L11
AX 115		chemical reagent			3.32E-02	PLA2G4A
RNGTT		phosphatase			3.32E-02	SCARB1
EPS15	0.262	other			3.32E-02	CD4
PTS		enzyme			3.32E-02	IGF1
STXBP2		transporter			3.32E-02	STX11
AM114		chemical reagent			3.32E-02	DVL3
venetoclax		chemical drug			3.32E-02	MCL1
archazolid B		chemical - endogenous non-mammalian			3.32E-02	GRN
PTGES2		transcription regulator			3.32E-02	IRF9
WBP1		other			3.32E-02	MCL1
MICA		other			3.32E-02	KLRC4-KLRK1/KLRK1
NPIPA1 (includes others)		other			3.32E-02	ADRB2
MAP7		other			3.32E-02	TRPV4
RAB12		enzyme			3.32E-02	GRN
SPOCK1		other			3.32E-02	MMP2
ATP1B3		transporter			3.32E-02	BST2
PDPN	-1.050	other			3.32E-02	CD44
ASGR1		transmembrane receptor			3.32E-02	MMP9
holothurian glycosaminoglycan		chemical - endogenous non-mammalian			3.32E-02	F3
NOCT		transcription regulator			3.32E-02	IGF1
ARL6IP5		other			3.32E-02	ITGB3
PTPN9		phosphatase			3.32E-02	MMP2
GDF10		growth factor			3.32E-02	SERPINE1
STXBP1		transporter			3.32E-02	STX11
alpelisib		chemical drug			3.32E-02	BCL2L11
ralimetinib		chemical drug			3.32E-02	SPP1
direct black 38		chemical reagent			3.32E-02	TFRC
FZD2	0.649	G-protein coupled receptor			3.32E-02	WNT5A
ADCY3		enzyme			3.32E-02	NRP1
CDKL2		kinase			3.32E-02	CD44
GABARAPL2		other			3.32E-02	GRN
SRRM1		other			3.32E-02	CD44
IFITM3	1.380	other			3.32E-02	SPP1
GBP2		enzyme			3.32E-02	MMP9
THSD4		other			3.32E-02	MMP9
PTPRCAP		other			3.32E-02	PTPRC
MPT0E028		chemical drug			3.32E-02	MCL1
ZNF140		transcription regulator			3.32E-02	FCGR2B
spliceostatin A		chemical reagent			3.32E-02	MCL1
dihydrotanshinone I		chemical reagent			3.32E-02	TNFRSF10B
(4-(3-chlorophenyl)piperazin-1-yl)(2-ethoxyphenyl)methanone		chemical reagent			3.32E-02	TNFRSF1A
SLC25A5		transporter			3.32E-02	TNFRSF10B
3,4-(methylenedioxy)cinnamic acid		chemical reagent			3.32E-02	MCL1
GDC-0623		chemical drug			3.32E-02	BCL2L11
KH-CB19		chemical - kinase inhibitor			3.32E-02	F3
SCH772984		chemical - kinase inhibitor			3.32E-02	MMP7
RB4		chemical reagent			3.32E-02	MCL1
RB3		chemical reagent			3.32E-02	MCL1
methylglyoxal-human serum albumin		chemical reagent			3.32E-02	AGER
N6-carboxymethyl-lysine-human serum albumin		chemical reagent			3.32E-02	AGER
meayamycin B		chemical reagent			3.32E-02	MCL1
anti-miR-29a inhibitor		chemical reagent			3.32E-02	TIMP3
A-770041		chemical - kinase inhibitor			3.32E-02	PLCG2
BCL201		chemical drug			3.32E-02	MCL1
typhoid vaccine Ty21a		biologic drug			3.32E-02	PTPRC
nitroaspirin		chemical drug			3.32E-02	F3
probenecid		chemical drug			3.32E-02	ABCC1
impromidine		chemical drug			3.32E-02	LDLR
mitoguazone		chemical drug			3.32E-02	ITGAL
trichloroacetic acid		chemical drug			3.32E-02	MCL1
D-lactic acid		chemical - endogenous mammalian			3.32E-02	ITGAM
PD173955		chemical - kinase inhibitor			3.32E-02	PLAUR
AZ10606120		chemical reagent			3.32E-02	CD86
P505-15		chemical drug			3.32E-02	PLCG2
synthetic peptide		chemical reagent			3.32E-02	SPARC
psammaplysene A		chemical - endogenous non-mammalian			3.32E-02	GRN
4-cresol		chemical toxicant			3.32E-02	ITGAM
gemtuzumab ozogamicin		biologic drug			3.32E-02	ABCB1
bis-T-23		chemical reagent			3.32E-02	COL4A1
SDM25N		chemical reagent			3.32E-02	CD86
Fgfr2-Pgap2		fusion gene/product			3.32E-02	MMP1
UCM03025		chemical reagent			3.32E-02	MBP
miR-124 inhibitor		chemical reagent			3.32E-02	MCL1
NEF inhibitor B9		chemical reagent			3.32E-02	CD4
BMS200261		chemical reagent			3.32E-02	CD55
morphiceptin		chemical reagent			3.32E-02	MMP9
berberrubine		chemical - endogenous non-mammalian			3.32E-02	LDLR
columbamine		chemical - endogenous non-mammalian			3.32E-02	LDLR
2-(N-myristoylamino)-1-phenyl-1-propanol		chemical reagent			3.32E-02	MMP1
prostanoid		chemical drug			3.32E-02	ENTPD1
NADP		chemical - endogenous mammalian			3.32E-02	F3
2',5'-dideoxyadenosine		chemical reagent			3.32E-02	IGF1
glycan		chemical - other			3.32E-02	F3
GW9662		chemical reagent		-0.943	3.33E-02	AGER,CD14,CD83,CD86,HGF,HLA-DRA,SDC1
BCR-ABL1		fusion gene/product		-0.020	3.33E-02	BCL2A1,BCL2L11,IL1RAP,SGMS1,SOCS2,TNFRSF10B,TNFSF10
MSX2		transcription regulator			3.34E-02	AQP3,IBSP,SPP1,VIM
IKZF2		transcription regulator	Inhibited	-2.000	3.34E-02	CD28,HLA-E,IL1R1,IRF4
CD4	0.474	transmembrane receptor			3.34E-02	CD4,F3,TNFRSF10B,TNFSF10
FGFR3		kinase			3.34E-02	MMP9,PECAM1,SPARC,SPP1
ELANE		peptidase		1.000	3.34E-02	CD14,MMP2,MMP7,MMP9
16,16-dimethylprostaglandin E2		chemical - endogenous mammalian			3.39E-02	CD44,MMP2
ganglioside GD3		chemical - endogenous mammalian			3.39E-02	CD40,FGF13
Mir218		microRNA			3.39E-02	IBSP,SPP1
4-nonylphenol		chemical toxicant			3.39E-02	IGF1,LPL
(-)-epicatechin gallate		chemical - endogenous non-mammalian			3.39E-02	SPP1,WWTR1
voltage-gated calcium channel		complex			3.39E-02	ITGAM,PTPRC
TGFBR		group			3.39E-02	CD44,WNT5A
ZFAS1		other			3.39E-02	MMP14,VIM
Bcl9-Cbp/p300-Ctnnb1-Lef/Tcf		complex			3.39E-02	CD44,MMP7
cytidylyl-3'-5'-guanosine		chemical reagent			3.39E-02	BCL2L11,CD86
SNHG7		other			3.39E-02	GALNT1,VIM
FBXO42		other			3.39E-02	MMP9,STAT1
NAALADL2		other			3.39E-02	MMP7,XAGE1A/XAGE1B
TENM1		transmembrane receptor			3.39E-02	GPNMB,SCARB1
SMAD1/5		group			3.39E-02	PDGFA,PLAUR
pictilisib		chemical drug			3.39E-02	BCL2L11,TNFSF10
SLC18A2		transporter			3.39E-02	CLSTN1,PSAP
THBD	2.080	transmembrane receptor			3.39E-02	PECAM1,THBD
TRG		other			3.39E-02	FCER1G,HLA-DQB1
PSMB9		peptidase			3.39E-02	HLA-A,TAP1
KHSRP		enzyme			3.39E-02	LDLR,WNT5A
FGF3		growth factor			3.39E-02	MMP2,MMP9
LIMS1		other			3.39E-02	BCL2L11,CTNNA1
TNFRSF17		transmembrane receptor			3.39E-02	CD40,CD86
CDKN2B		transcription regulator			3.39E-02	CD86,SERPINE1
EPB41		other			3.39E-02	EPB41L2,TNFRSF1A
NEK6		kinase			3.39E-02	FGL2,RGS1
RTKN		other			3.39E-02	BCL2A1,VIM
UTS2R		G-protein coupled receptor			3.39E-02	NR1H3,SCARB1
MCAM		other			3.39E-02	MMP2,VIM
CD99		other			3.39E-02	MMP9,PTPRC
RECK		other			3.39E-02	MMP9,SPRY2
asbestos		chemical toxicant			3.39E-02	PDGFA,TGFA
PD 168393		chemical - kinase inhibitor			3.39E-02	MCL1,RGS16
calcium chloride		chemical drug			3.39E-02	MMP2,MMP9
UCHL1		peptidase		0.000	3.41E-02	CPD,HERC6,ITPRIP,LDLR,PLA2G4A,TRIM2
lactacystin		chemical - protease inhibitor		-1.974	3.41E-02	ADRB2,HLA-A,HLA-B,HLA-C,LDLR,MMP1,MMP2,MMP9,NR1H3,PRLR,SYK,TNFRSF10B
prednisolone		chemical drug		-1.069	3.47E-02	BID,BIRC2,CD163,CD86,CTSS,IGF1,ITGAM,MCL1,NLGN4X,NXN,SDC2,SPP1,STAT1,TNFSF10
CTCF		transcription regulator		1.664	3.47E-02	CD14,CD83,HLA-DQA1,HLA-DQB1,HLA-DRB1,HLA-DRB5,IL12RB1,IL1R1,MMP14
lactosylceramide		chemical - endogenous mammalian			3.50E-02	CD40,HLA-DQA1,PECAM1
L-tryptophan		chemical - endogenous mammalian			3.50E-02	CD40,LILRB2,LILRB4
PARPBP		other			3.50E-02	EMB,SPON1,TIMP1
Tnf receptor		group			3.50E-02	MMP9,SERPINE1,TIMP1
Ncoa-Nr1i3-Rxra		complex			3.50E-02	ABCB1,ABCC1,ABCC3
TRIM59		enzyme			3.50E-02	MMP7,MMP9,TIMP1
CD200		other			3.50E-02	CLEC7A,ITGAL,MRC1
ITGA9	-0.436	other			3.50E-02	MMP1,MMP14,VIM
PTAFR		G-protein coupled receptor			3.50E-02	MMP2,MMP9,VIM
GADD45A		other			3.50E-02	BIRC2,MMP7,MMP9
GRN	0.318	growth factor			3.50E-02	CTSZ,FZD2,GRN
IL15RA		transmembrane receptor			3.50E-02	CD44,PTPRC,SPN
LILRB1	-1.400	transmembrane receptor			3.50E-02	MMP2,MMP9,SDC1
2-mercaptoacetate		chemical drug			3.50E-02	IGF1,MFGE8,S100A10
cuprizone		chemical toxicant			3.50E-02	CSPG4,IGF1,MBP
aphidicolin		chemical toxicant			3.50E-02	MMP1,MX1,STAT1
apicidin		chemical - endogenous non-mammalian			3.50E-02	GSN,ITGB7,NCR3LG1
GLP-1-(7-34)-amide		biologic drug			3.50E-02	AGER,LPL,MFN2
WNT3A		cytokine		-1.137	3.51E-02	AQP3,BCL9L,CD44,CEMIP2,DVL2,EFNB1,GPNMB,MMD,MMP14,PDGFA,SDC4,SGMS1,SPARC,TIMP3,VIM,WNT5A
alefacept		biologic drug	Activated	2.228	3.53E-02	ABCB1,ADGRG1,CD52,IL7R,STAT1
PLAG1		transcription regulator		-1.172	3.53E-02	CD300C,EFNB1,LSP1,TRAF1,TSPAN4
colchicine		chemical drug		0.152	3.53E-02	CD40,MCL1,MEFV,MX1,TNFRSF1A
NR1H4		ligand-dependent nuclear receptor		0.553	3.56E-02	ABCC3,ADRB2,APOC2,ITGAM,LDLR,MMP2,SCARB1,SDC1,SPP1,THBD,TIMP1
RNF31		enzyme		0.816	3.61E-02	IGFBP4,IL13RA1,IL18BP,IL1A,IL1RN,SCARB1
THRA	-0.757	ligand-dependent nuclear receptor		-0.849	3.61E-02	CD44,IGF1,INHBA,LDLR,LPL,MBP,MMP7,SERPINE1,SLC6A12
CERK		kinase			3.63E-02	CLCF1,JAK2,TNFRSF1A,TNFSF10
GDF9		growth factor		-0.914	3.63E-02	HSPG2,INHBA,ITGA6,ITGAV
KRT14		other			3.63E-02	MMP1,MMP19,MMP7,MMP9
MERTK		kinase		1.067	3.63E-02	FGL2,HGF,INHBA,SLA
SAA1		transporter		0.849	3.63E-02	IL1RN,MMP2,MMP9,MRC1
TLR5	0.545	transmembrane receptor			3.63E-02	CD40,CD86,IL1A,MMP1
QKI		other		-0.192	3.63E-02	CLTA,CSF1R,DACT1,VIM
ethylene glycol tetraacetic acid		chemical reagent		1.000	3.63E-02	CD83,CD86,ITGAM,KCNJ2
cilostazol		chemical drug		-0.762	3.63E-02	MMP1,MMP9,RAPGEF3,SERPINE1
parthenolide		chemical drug			3.63E-02	CASP1,LIF,MMP9,TNFRSF10B
WBP2		transcription regulator		-1.667	3.76E-02	AQP3,COL4A1,COL6A3,CSPG4,GLCCI1,ITGB3,RMND5A,STX3,TRAF1
CBL		transcription regulator			3.77E-02	BCL2L11,JAK2,MMP2,STAT1,VAV1
enalapril		biologic drug		0.447	3.77E-02	CLU,HGF,SERPINE1,SPP1,TIMP1
telmisartan		chemical drug		0.555	3.77E-02	CD163,HGF,LPL,MMP9,MRC1
Bvht		other		0.000	3.82E-02	ACVRL1,LIMCH1,LSP1,MMP19,SERPINF1,VIM
cadmium		chemical toxicant	Activated	2.383	3.82E-02	B2M,BID,CHPT1,HLA-DQB1,SERPINF1,TIMP1
mir-210		microRNA		-0.563	3.86E-02	ABCB9,ABCC3,ABL1,COL4A2,GDE1,IL16,PSAP
okadaic acid		chemical toxicant		0.796	3.86E-02	BCL2L11,IL1A,IL1RN,MCL1,MMP1,MMP9,SPP1
HDAC2		transcription regulator		0.277	3.91E-02	CD4,COL1A2,F3,IGF1,IL1A,INPP5F,MMP9,NCR3LG1,TNFSF10
SGPL1		enzyme			3.93E-02	ABCB1,ABCC1,MX1
FAM3B		cytokine			3.93E-02	CASP4,IGFBP4,SPARC
CTR9		other			3.93E-02	IGFBP4,RASGRP1,SDC1
SEMA7A	-1.850	transmembrane receptor			3.93E-02	COL1A2,CTSS,TIMP1
MGP		other			3.93E-02	FLT1,HGF,SPP1
HTATIP2		transcription regulator			3.93E-02	MMP2,SPARC,SPP1
TF		transporter			3.93E-02	CX3CL1,TFRC,TGFA
BRD7		transcription regulator			3.93E-02	SERPINE1,TRIM22,VIM
RAG1		enzyme			3.93E-02	CD4,CD86,EIF2AK2
PD184352		chemical drug			3.93E-02	BCL2L11,CD40,MCL1
NR2F1		ligand-dependent nuclear receptor			3.95E-02	CDH8,HGF,LPL,SPRY2
sorafenib		chemical drug		-1.899	3.95E-02	BID,CISH,MCL1,VIM
fluvastatin		chemical drug		0.218	3.95E-02	CD40,SERPINE1,THBD,TNFSF10
22(R)-hydroxycholesterol		chemical - endogenous mammalian		-1.969	3.95E-02	APOC2,LDLR,LPL,NR1H3
RORC		ligand-dependent nuclear receptor			3.96E-02	ADGRL1,CD28,CISH,IL12RB1,IL1A,IL1R1,SLC15A4,SLC16A7,SPARC,USP9Y
S-nitroso-N-acetyl-DL-penicillamine		chemical reagent		-0.394	4.03E-02	DDIAS,LDLR,S100A10,SPP1,TIMP1
TBK1		kinase		-0.239	4.05E-02	CD40,CD86,FGL2,IL1A,INHBA,RSAD2,SH3BP5
Irp		group			4.14E-02	SLC40A1,TFRC
[truncated: 155 more rows]
