# Supplementary material for: TREM2 Alzheimer’s variant R47H causes similar transcriptional dysregulation to knockout, yet only subtle functional phenotypes in human iPSC-derived macrophages
Source: Alzheimers Res Ther. 2020 Nov 16;12:151. doi: 10.1186/s13195-020-00709-z (PMC7667762; doi:10.1186/s13195-020-00709-z)
Supplement: Supplementary file 5 — Additional file 5. Results of RNA-seq Ingenuity Pathways Analysis on TREM2 KO PPI groups. For each PPI group separate files give information about the genes assigned to that group (suffix “_Genes”), the predicted upstream regulators with Activation Z-score indicating whether the change mimics (+) or opposes (−) TREM2 KO transcriptional effects (suffix “_UpstreamAnalysis”), and the relationship of predicted upstream regulators to disease/functions (suffix “_RegulatorEffects”). [file 13195_2020_709_MOESM5_ESM.zip › TREM2_KO_IPA_Group2_Genes.txt]

ENSG00000002919	SNX11	33	2	group02	down	-0.305
ENSG00000002933	TMEM176A	2	2	group02	up	0.845
ENSG00000003989	SLC7A2	41	2	group02	down	-1.08
ENSG00000004478	FKBP4	137	2	group02	up	0.309
ENSG00000005189	REXO5	51	2	group02	down	-0.548
ENSG00000005893	LAMP2	42	2	group02	up	0.217
ENSG00000008952	SEC62	16	2	group02	up	0.387
ENSG00000010270	STARD3NL	1	2	group02	up	0.24
ENSG00000010322	NISCH	11	2	group02	up	0.487
ENSG00000013306	SLC25A39	2	2	group02	down	-0.276
ENSG00000013374	NUB1	30	2	group02	down	-0.268
ENSG00000013573	DDX11	16	2	group02	down	-0.943
ENSG00000015479	MATR3	50	2	group02	up	0.277
ENSG00000018510	AGPS	18	2	group02	up	0.342
ENSG00000023318	ERP44	252	2	group02	up	0.154
ENSG00000023902	PLEKHO1	10	2	group02	up	0.319
ENSG00000025039	RRAGD	21	2	group02	up	0.377
ENSG00000025708	TYMP	6	2	group02	up	0.906
ENSG00000029725	RABEP1	15	2	group02	up	0.274
ENSG00000035681	NSMAF	17	2	group02	up	0.247
ENSG00000037897	METTL1	26	2	group02	down	-0.76
ENSG00000040341	STAU2	18	2	group02	up	0.392
ENSG00000047249	ATP6V1H	33	2	group02	down	-0.257
ENSG00000048740	CELF2	1	2	group02	up	0.663
ENSG00000049239	H6PD	55	2	group02	down	-1.05
ENSG00000051341	POLQ	97	2	group02	down	-2.09
ENSG00000053372	MRTO4	90	2	group02	down	-0.273
ENSG00000058056	USP13	33	2	group02	down	-0.958
ENSG00000058673	ZC3H11A	19	2	group02	up	0.228
ENSG00000059377	TBXAS1	50	2	group02	up	0.367
ENSG00000059804	SLC2A3	42	2	group02	up	0.596
ENSG00000060762	MPC1	8	2	group02	down	-0.265
ENSG00000062716	VMP1	4	2	group02	up	0.34
ENSG00000063046	EIF4B	81	2	group02	up	0.28
ENSG00000065308	TRAM2	1	2	group02	up	0.326
ENSG00000065485	PDIA5	253	2	group02	down	-0.403
ENSG00000065833	ME1	27	2	group02	up	0.504
ENSG00000065911	MTHFD2	60	2	group02	down	-0.605
ENSG00000066583	ISOC1	6	2	group02	down	-0.45
ENSG00000067113	PLPP1	18	2	group02	down	-0.82
ENSG00000067141	NEO1	14	2	group02	down	-0.703
ENSG00000067225	PKM	189	2	group02	down	-0.178
ENSG00000068079	IFI35	3	2	group02	up	0.556
ENSG00000068489	PRR11	17	2	group02	down	-1.03
ENSG00000068650	ATP11A	7	2	group02	down	-0.292
ENSG00000068654	POLR1A	173	2	group02	up	0.383
ENSG00000069329	VPS35	81	2	group02	up	0.268
ENSG00000072786	STK10	3	2	group02	up	0.53
ENSG00000073464	CLCN4	3	2	group02	up	0.318
ENSG00000075651	PLD1	61	2	group02	up	0.394
ENSG00000075785	RAB7A	112	2	group02	up	0.247
ENSG00000076554	TPD52	13	2	group02	down	-0.66
ENSG00000078081	LAMP3	17	2	group02	down	-1.32
ENSG00000078124	ACER3	10	2	group02	up	0.439
ENSG00000078804	TP53INP2	3	2	group02	down	-0.491
ENSG00000079950	STX7	93	2	group02	up	0.292
ENSG00000080546	SESN1	10	2	group02	down	-0.615
ENSG00000080824	HSP90AA1	440	2	group02	up	0.331
ENSG00000081181	ARG2	28	2	group02	up	0.813
ENSG00000082269	FAM135A	1	2	group02	down	-0.901
ENSG00000082898	XPO1	488	2	group02	down	-0.374
ENSG00000085662	AKR1B1	67	2	group02	up	0.393
ENSG00000085871	MGST2	3	2	group02	up	0.369
ENSG00000086300	SNX10	32	2	group02	down	-0.974
ENSG00000087299	L2HGDH	5	2	group02	down	-0.707
ENSG00000088682	COQ9	29	2	group02	down	-0.303
ENSG00000088854	C20orf194	3	2	group02	up	0.655
ENSG00000089220	PEBP1	48	2	group02	up	0.295
ENSG00000090060	PAPOLA	68	2	group02	up	0.23
ENSG00000090238	YPEL3	14	2	group02	up	0.516
ENSG00000090339	ICAM1	33	2	group02	down	-0.452
ENSG00000090661	CERS4	12	2	group02	up	0.666
ENSG00000091140	DLD	132	2	group02	down	-0.199
ENSG00000091483	FH	61	2	group02	down	-0.317
ENSG00000092068	SLC7A8	31	2	group02	up	0.301
ENSG00000092330	TINF2	28	2	group02	up	0.306
ENSG00000092847	AGO1	88	2	group02	down	-0.224
ENSG00000092964	DPYSL2	39	2	group02	down	-0.478
ENSG00000093010	COMT	15	2	group02	up	0.269
ENSG00000093072	ADA2	11	2	group02	up	0.995
ENSG00000095261	PSMD5	14	2	group02	up	0.26
ENSG00000095321	CRAT	14	2	group02	up	0.262
ENSG00000096060	FKBP5	45	2	group02	down	-0.741
ENSG00000096384	HSP90AB1	453	2	group02	up	0.182
ENSG00000097021	ACOT7	13	2	group02	down	-0.434
ENSG00000099219	ERMP1	14	2	group02	down	-0.934
ENSG00000099290	WASHC2A	8	2	group02	up	0.235
ENSG00000099377	HSD3B7	47	2	group02	down	-0.627
ENSG00000099901	RANBP1	76	2	group02	down	-0.285
ENSG00000100003	SEC14L2	9	2	group02	down	-2.59
ENSG00000100031	GGT1	7	2	group02	up	0.544
ENSG00000100344	PNPLA3	5	2	group02	down	-0.482
ENSG00000100380	ST13	23	2	group02	up	0.263
ENSG00000100412	ACO2	116	2	group02	down	-0.207
ENSG00000100439	ABHD4	43	2	group02	down	-0.571
ENSG00000100479	POLE2	80	2	group02	down	-1.29
ENSG00000100504	PYGL	89	2	group02	up	0.636
ENSG00000100591	AHSA1	59	2	group02	up	0.373
ENSG00000100596	SPTLC2	66	2	group02	up	0.377
ENSG00000100664	EIF5	69	2	group02	down	-0.209
ENSG00000100714	MTHFD1	131	2	group02	down	-0.354
ENSG00000100890	KIAA0391	5	2	group02	down	-0.326
ENSG00000100997	ABHD12	3	2	group02	up	0.239
ENSG00000101019	UQCC1	7	2	group02	down	-0.436
ENSG00000101150	TPD52L2	16	2	group02	up	0.628
ENSG00000101158	NELFCD	16	2	group02	down	-0.329
ENSG00000101294	HM13	6	2	group02	down	-0.289
ENSG00000101444	AHCY	102	2	group02	up	0.347
ENSG00000102007	PLP2	12	2	group02	up	0.314
ENSG00000102030	NAA10	52	2	group02	down	-0.288
ENSG00000102218	RP2	8	2	group02	up	0.209
ENSG00000102763	VWA8	1	2	group02	down	-0.583
ENSG00000102893	PHKB	15	2	group02	up	0.303
ENSG00000102962	CCL22	5	2	group02	down	-4
ENSG00000103042	SLC38A7	9	2	group02	up	0.219
ENSG00000103043	VAC14	54	2	group02	up	0.289
ENSG00000103089	FA2H	37	2	group02	down	-4.61
ENSG00000103152	MPG	18	2	group02	up	0.514
ENSG00000103168	TAF1C	7	2	group02	down	-0.266
ENSG00000103187	COTL1	4	2	group02	down	-0.282
ENSG00000103423	DNAJA3	174	2	group02	down	-0.242
ENSG00000103544	VPS35L	4	2	group02	up	0.435
ENSG00000103642	LACTB	9	2	group02	down	-0.296
ENSG00000103966	EHD4	17	2	group02	up	0.536
ENSG00000104205	SGK3	20	2	group02	down	-0.244
ENSG00000104408	EIF3E	73	2	group02	up	0.313
ENSG00000104419	NDRG1	27	2	group02	down	-1.2
ENSG00000104613	INTS10	12	2	group02	down	-0.332
ENSG00000104976	SNAPC2	10	2	group02	up	0.507
ENSG00000105193	RPS16	89	2	group02	up	0.233
ENSG00000105205	CLC	3	2	group02	up	1.62
ENSG00000105223	PLD3	10	2	group02	up	0.394
ENSG00000105364	MRPL4	57	2	group02	down	-0.207
ENSG00000105373	NOP53	56	2	group02	up	0.326
ENSG00000105568	PPP2R1A	192	2	group02	down	-0.203
ENSG00000105643	ARRDC2	22	2	group02	up	0.42
ENSG00000105655	ISYNA1	68	2	group02	down	-0.424
ENSG00000105835	NAMPT	25	2	group02	up	0.51
ENSG00000105939	ZC3HAV1	25	2	group02	up	0.274
ENSG00000106153	CHCHD2	16	2	group02	up	4.43
ENSG00000106266	SNX8	63	2	group02	up	0.4
ENSG00000106565	TMEM176B	1	2	group02	up	0.632
ENSG00000107551	RASSF4	3	2	group02	down	-0.33
ENSG00000107798	LIPA	63	2	group02	down	-0.269
ENSG00000108107	RPL28	54	2	group02	up	0.278
ENSG00000108179	PPIF	176	2	group02	down	-0.523
ENSG00000108219	TSPAN14	1	2	group02	up	0.26
ENSG00000108298	RPL19	72	2	group02	up	0.274
ENSG00000108349	CASC3	40	2	group02	up	0.235
ENSG00000108405	P2RX1	2	2	group02	up	1.51
ENSG00000108439	PNPO	14	2	group02	down	-0.503
ENSG00000108515	ENO3	199	2	group02	down	-0.607
ENSG00000108528	SLC25A11	21	2	group02	down	-0.513
ENSG00000108559	NUP88	26	2	group02	down	-0.324
ENSG00000108679	LGALS3BP	42	2	group02	up	0.412
ENSG00000108774	RAB5C	165	2	group02	up	0.287
ENSG00000108828	VAT1	19	2	group02	up	0.41
ENSG00000108883	EFTUD2	159	2	group02	up	0.185
ENSG00000108932	SLC16A6	29	2	group02	down	-1.32
ENSG00000109099	PMP22	4	2	group02	up	0.656
ENSG00000109475	RPL34	37	2	group02	up	0.281
ENSG00000109881	CCDC34	1	2	group02	down	-1.21
ENSG00000109971	HSPA8	616	2	group02	up	0.295
ENSG00000110042	DTX4	12	2	group02	down	-0.823
ENSG00000110057	UNC93B1	7	2	group02	up	0.526
ENSG00000110090	CPT1A	16	2	group02	up	0.744
ENSG00000110367	DDX6	96	2	group02	up	0.177
ENSG00000110436	SLC1A2	4	2	group02	down	-1.68
ENSG00000110455	ACCS	18	2	group02	up	1.33
ENSG00000110700	RPS13	105	2	group02	up	0.317
ENSG00000110719	TCIRG1	89	2	group02	down	-0.525
ENSG00000110934	BIN2	1	2	group02	up	0.796
ENSG00000110955	ATP5F1B	201	2	group02	down	-0.211
ENSG00000111012	CYP27B1	48	2	group02	down	-0.816
ENSG00000111331	OAS3	351	2	group02	up	0.647
ENSG00000111335	OAS2	360	2	group02	up	1.15
ENSG00000111348	ARHGDIB	51	2	group02	down	-0.4
ENSG00000111669	TPI1	81	2	group02	down	-0.243
ENSG00000111790	FGFR1OP2	29	2	group02	up	0.197
ENSG00000111906	HDDC2	6	2	group02	down	-0.494
ENSG00000111907	TPD52L1	9	2	group02	down	-1.61
ENSG00000112081	SRSF3	43	2	group02	down	-0.206
ENSG00000112294	ALDH5A1	68	2	group02	down	-1.68
ENSG00000112299	VNN1	10	2	group02	up	2.25
ENSG00000112306	RPS12	79	2	group02	up	0.449
ENSG00000112335	SNX3	58	2	group02	up	0.301
ENSG00000112773	TENT5A	16	2	group02	up	0.582
ENSG00000113048	MRPS27	15	2	group02	down	-0.269
ENSG00000113108	APBB3	2	2	group02	up	1.45
ENSG00000113356	POLR3G	3	2	group02	down	-0.537
ENSG00000113384	GOLPH3	57	2	group02	up	0.291
ENSG00000113407	TARS	81	2	group02	up	0.347
ENSG00000113441	LNPEP	100	2	group02	down	-0.249
ENSG00000113504	SLC12A7	31	2	group02	up	0.384
ENSG00000113552	GNPDA1	22	2	group02	up	0.224
ENSG00000113657	DPYSL3	28	2	group02	down	-0.97
ENSG00000113712	CSNK1A1	157	2	group02	up	0.206
ENSG00000113719	ERGIC1	16	2	group02	down	-0.647
ENSG00000113732	ATP6V0E1	9	2	group02	up	0.193
ENSG00000113790	EHHADH	62	2	group02	up	1.44
ENSG00000114054	PCCB	57	2	group02	down	-0.45
ENSG00000114316	USP4	43	2	group02	up	0.486
ENSG00000114779	ABHD14B	45	2	group02	up	0.445
ENSG00000115042	FAHD2A	9	2	group02	down	-0.708
ENSG00000115159	GPD2	33	2	group02	down	-0.386
ENSG00000115232	ITGA4	93	2	group02	up	0.534
ENSG00000115310	RTN4	54	2	group02	up	0.238
ENSG00000115318	LOXL3	2	2	group02	down	-0.464
ENSG00000115414	FN1	182	2	group02	down	-2.61
ENSG00000115652	UXS1	45	2	group02	down	-0.899
ENSG00000115758	ODC1	25	2	group02	down	-0.744
ENSG00000115828	QPCT	2	2	group02	down	-1.31
ENSG00000115840	SLC25A12	9	2	group02	down	-0.614
ENSG00000115875	SRSF7	32	2	group02	down	-0.21
ENSG00000115919	KYNU	34	2	group02	down	-0.532
ENSG00000115944	COX7A2L	5	2	group02	up	0.177
ENSG00000115956	PLEK	4	2	group02	down	-1.1
ENSG00000116729	WLS	8	2	group02	up	0.549
ENSG00000116791	CRYZ	27	2	group02	up	0.708
ENSG00000116954	RRAGC	21	2	group02	up	0.178
ENSG00000117009	KMO	35	2	group02	down	-0.415
ENSG00000117054	ACADM	46	2	group02	down	-0.279
ENSG00000117592	PRDX6	113	2	group02	down	-0.227
ENSG00000117593	DARS2	18	2	group02	down	-0.34
ENSG00000117594	HSD11B1	72	2	group02	down	-0.833
ENSG00000117899	MESD	17	2	group02	down	-0.253
ENSG00000118181	RPS25	63	2	group02	up	0.254
ENSG00000118242	MREG	3	2	group02	down	-1.72
ENSG00000118508	RAB32	30	2	group02	up	0.604
ENSG00000118762	PKD2	16	2	group02	down	-0.288
ENSG00000118855	MFSD1	27	2	group02	up	0.276
ENSG00000118873	RAB3GAP2	4	2	group02	up	0.234
ENSG00000119004	CYP20A1	47	2	group02	up	0.324
ENSG00000119321	FKBP15	12	2	group02	up	0.364
ENSG00000119471	HSDL2	77	2	group02	up	0.244
ENSG00000119537	KDSR	19	2	group02	up	0.232
ENSG00000119655	NPC2	7	2	group02	up	0.272
ENSG00000119812	FAM98A	6	2	group02	down	-0.203
ENSG00000119865	CNRIP1	3	2	group02	up	0.298
ENSG00000119979	FAM45A	6	2	group02	up	0.293
ENSG00000120051	CFAP58	1	2	group02	down	-1.63
ENSG00000120314	WDR55	5	2	group02	up	0.32
ENSG00000120437	ACAT2	70	2	group02	down	-0.931
ENSG00000120594	PLXDC2	5	2	group02	down	-0.96
ENSG00000120694	HSPH1	412	2	group02	up	0.346
ENSG00000120696	KBTBD7	32	2	group02	up	0.268
ENSG00000120725	SIL1	10	2	group02	down	-0.679
ENSG00000121691	CAT	83	2	group02	up	0.269
ENSG00000122033	MTIF3	9	2	group02	up	0.22
ENSG00000122729	ACO1	44	2	group02	down	-0.298
ENSG00000122958	VPS26A	52	2	group02	up	0.175
ENSG00000122971	ACADS	23	2	group02	up	0.328
ENSG00000123130	ACOT9	18	2	group02	up	0.395
ENSG00000123154	WDR83	22	2	group02	down	-0.453
ENSG00000123453	SARDH	7	2	group02	down	-1.94
ENSG00000123472	ATPAF1	5	2	group02	up	0.23
ENSG00000123473	STIL	12	2	group02	down	-0.841
ENSG00000123595	RAB9A	61	2	group02	up	0.285
ENSG00000123689	G0S2	2	2	group02	down	-0.606
ENSG00000124006	OBSL1	113	2	group02	down	-1.78
ENSG00000124067	SLC12A4	42	2	group02	down	-0.448
ENSG00000124214	STAU1	79	2	group02	up	0.184
ENSG00000124228	DDX27	167	2	group02	up	0.219
ENSG00000124422	USP22	64	2	group02	down	-0.16
ENSG00000124491	F13A1	5	2	group02	up	0.795
ENSG00000124635	HIST1H2BJ	173	2	group02	down	-0.828
ENSG00000124641	MED20	41	2	group02	up	0.306
ENSG00000125304	TM9SF2	18	2	group02	up	0.204
ENSG00000125651	GTF2F1	57	2	group02	up	0.295
ENSG00000125703	ATG4C	19	2	group02	up	0.468
ENSG00000125755	SYMPK	23	2	group02	down	-0.227
ENSG00000125834	STK35	36	2	group02	down	-0.223
ENSG00000125912	NCLN	8	2	group02	down	-0.507
ENSG00000125991	ERGIC3	22	2	group02	up	0.202
ENSG00000126602	TRAP1	204	2	group02	down	-0.347
ENSG00000126777	KTN1	32	2	group02	up	0.266
ENSG00000126945	HNRNPH2	54	2	group02	up	0.277
ENSG00000127463	EMC1	11	2	group02	down	-0.306
ENSG00000128039	SRD5A3	1	2	group02	down	-0.626
ENSG00000128309	MPST	13	2	group02	up	0.408
ENSG00000128626	MRPS12	39	2	group02	down	-0.364
ENSG00000128918	ALDH1A2	174	2	group02	down	-1.43
ENSG00000128951	DUT	40	2	group02	down	-0.422
ENSG00000129083	COPB1	143	2	group02	up	0.169
ENSG00000129219	PLD2	85	2	group02	down	-0.372
ENSG00000129353	SLC44A2	1	2	group02	down	-1.26
ENSG00000129515	SNX6	26	2	group02	up	0.572
ENSG00000129824	RPS4Y1	95	2	group02	up	0.225
ENSG00000130204	TOMM40	42	2	group02	down	-0.406
ENSG00000130304	SLC27A1	13	2	group02	up	0.26
ENSG00000130638	ATXN10	12	2	group02	down	-0.251
ENSG00000131725	WDR44	10	2	group02	up	0.562
ENSG00000131979	GCH1	55	2	group02	down	-1.08
ENSG00000132002	DNAJB1	227	2	group02	up	0.275
ENSG00000132182	NUP210	33	2	group02	down	-0.977
ENSG00000132256	TRIM5	19	2	group02	up	0.443
ENSG00000132300	PTCD3	25	2	group02	down	-0.231
ENSG00000132361	CLUH	99	2	group02	down	-0.385
ENSG00000132382	MYBBP1A	47	2	group02	down	-0.798
ENSG00000132507	EIF5A	121	2	group02	down	-0.203
ENSG00000133028	SCO1	15	2	group02	down	-0.202
ENSG00000133048	CHI3L1	4	2	group02	down	-1.25
ENSG00000133055	MYBPH	1	2	group02	down	-0.947
ENSG00000133063	CHIT1	1	2	group02	down	-1.9
ENSG00000133112	TPT1	113	2	group02	up	0.538
ENSG00000133243	BTBD2	10	2	group02	up	0.333
ENSG00000133835	HSD17B4	42	2	group02	up	0.312
ENSG00000133935	ERG28	24	2	group02	down	-0.449
ENSG00000134077	THUMPD3	12	2	group02	down	-0.279
ENSG00000134333	LDHA	157	2	group02	down	-0.324
ENSG00000134463	ECHDC3	1	2	group02	up	0.892
ENSG00000134644	PUM1	89	2	group02	up	0.175
ENSG00000134668	SPOCD1	9	2	group02	down	-3.35
ENSG00000134698	AGO4	88	2	group02	up	0.311
ENSG00000134759	ELP2	27	2	group02	down	-0.224
ENSG00000134830	C5AR2	13	2	group02	up	1.07
ENSG00000134851	TMEM165	30	2	group02	down	-0.197
ENSG00000135114	OASL	358	2	group02	up	0.938
ENSG00000135148	TRAFD1	6	2	group02	down	-0.236
ENSG00000135447	PPP1R1A	1	2	group02	down	-1.36
ENSG00000135472	FAIM2	10	2	group02	down	-2.9
ENSG00000135587	SMPD2	40	2	group02	down	-0.614
ENSG00000135655	USP15	61	2	group02	up	0.302
ENSG00000135766	EGLN1	24	2	group02	up	0.575
ENSG00000135838	NPL	4	2	group02	up	0.442
ENSG00000135940	COX5B	34	2	group02	down	-0.481
ENSG00000135999	EPC2	46	2	group02	up	0.292
ENSG00000136026	CKAP4	24	2	group02	down	-0.745
ENSG00000136231	IGF2BP3	41	2	group02	up	0.294
ENSG00000136371	MTHFS	7	2	group02	down	-0.499
ENSG00000136710	CCDC115	9	2	group02	down	-0.488
ENSG00000136718	IMP4	33	2	group02	down	-0.213
ENSG00000137094	DNAJB5	179	2	group02	down	-1.41
ENSG00000137198	GMPR	29	2	group02	up	0.533
ENSG00000137267	TUBB2A	319	2	group02	up	0.525
ENSG00000137409	MTCH1	13	2	group02	up	0.267
ENSG00000137628	DDX60	49	2	group02	up	0.776
ENSG00000137714	FDX1	16	2	group02	down	-0.664
ENSG00000137767	SQOR	30	2	group02	down	-0.547
ENSG00000137806	NDUFAF1	10	2	group02	down	-0.292
ENSG00000137815	RTF1	47	2	group02	down	-0.172
ENSG00000137824	RMDN3	16	2	group02	down	-0.242
ENSG00000137869	CYP19A1	6	2	group02	down	-1.75
ENSG00000137968	SLC44A5	1	2	group02	down	-3.22
ENSG00000138050	THUMPD2	4	2	group02	up	0.442
ENSG00000138061	CYP1B1	5	2	group02	up	0.42
ENSG00000138119	MYOF	13	2	group02	down	-0.412
ENSG00000138134	STAMBPL1	77	2	group02	up	0.385
ENSG00000138135	CH25H	21	2	group02	up	0.491
ENSG00000138246	DNAJC13	18	2	group02	up	0.228
ENSG00000138413	IDH1	56	2	group02	up	0.217
ENSG00000138658	ZGRF1	2	2	group02	down	-0.497
ENSG00000138772	ANXA3	14	2	group02	up	0.603
ENSG00000138942	RNF185	13	2	group02	up	0.217
ENSG00000139112	GABARAPL1	177	2	group02	down	-0.873
ENSG00000139233	LLPH	5	2	group02	up	0.216
ENSG00000139597	N4BP2L1	4	2	group02	down	-0.515
ENSG00000139641	ESYT1	7	2	group02	up	0.354
ENSG00000139684	ESD	13	2	group02	up	0.435
ENSG00000139970	RTN1	31	2	group02	down	-0.447
ENSG00000139974	SLC38A6	8	2	group02	up	0.829
ENSG00000140199	SLC12A6	49	2	group02	up	0.3
ENSG00000140374	ETFA	48	2	group02	up	0.243
ENSG00000140403	DNAJA4	273	2	group02	up	2.01
ENSG00000140474	ULK3	43	2	group02	up	0.188
ENSG00000140612	SEC11A	46	2	group02	up	0.234
ENSG00000140905	GCSH	13	2	group02	down	-0.485
ENSG00000140948	ZCCHC14	27	2	group02	down	-0.403
ENSG00000141068	KSR1	66	2	group02	up	0.519
ENSG00000141367	CLTC	324	2	group02	up	0.297
ENSG00000141458	NPC1	8	2	group02	up	0.759
ENSG00000141959	PFKL	141	2	group02	down	-0.249
ENSG00000142039	CCDC97	1	2	group02	up	0.238
ENSG00000142188	TMEM50B	1	2	group02	up	0.376
ENSG00000142541	RPL13A	101	2	group02	up	0.242
ENSG00000142583	SLC2A5	29	2	group02	down	-0.95
ENSG00000142920	AZIN2	7	2	group02	down	-0.791
ENSG00000143164	DCAF6	7	2	group02	up	0.249
ENSG00000143294	PRCC	15	2	group02	down	-0.174
ENSG00000143319	ISG20L2	52	2	group02	down	-0.37
ENSG00000143401	ANP32E	10	2	group02	down	-0.267
ENSG00000143418	CERS2	27	2	group02	up	0.299
ENSG00000143486	EIF2D	13	2	group02	up	0.276
ENSG00000143641	GALNT2	9	2	group02	down	-0.688
ENSG00000143819	EPHX1	50	2	group02	up	0.371
ENSG00000143845	ETNK2	16	2	group02	down	-4.24
ENSG00000144036	EXOC6B	55	2	group02	up	0.634
ENSG00000144426	NBEAL1	8	2	group02	down	-0.477
ENSG00000144579	CTDSP1	52	2	group02	up	0.532
ENSG00000144580	CNOT9	58	2	group02	down	-0.207
ENSG00000145335	SNCA	119	2	group02	up	0.238
ENSG00000145390	USP53	1	2	group02	up	1.5
ENSG00000145741	BTF3	71	2	group02	up	0.259
ENSG00000145860	RNF145	73	2	group02	up	0.597
ENSG00000146476	ARMT1	22	2	group02	up	0.243
ENSG00000146834	MEPCE	35	2	group02	down	-0.214
ENSG00000147164	SNX12	40	2	group02	up	0.213
ENSG00000147231	RADX	4	2	group02	down	-1.05
ENSG00000147403	RPL10	118	2	group02	up	0.324
ENSG00000147416	ATP6V1B2	202	2	group02	up	0.269
ENSG00000147471	PLPBP	22	2	group02	up	0.286
ENSG00000147614	ATP6V0D2	34	2	group02	up	0.435
ENSG00000147677	EIF3H	30	2	group02	up	0.275
ENSG00000147813	NAPRT	22	2	group02	up	0.596
ENSG00000147872	PLIN2	2	2	group02	up	0.764
ENSG00000148175	STOM	107	2	group02	up	0.366
ENSG00000148450	MSRB2	2	2	group02	up	0.457
ENSG00000148459	PDSS1	34	2	group02	down	-0.83
ENSG00000149262	INTS4	22	2	group02	up	0.367
ENSG00000149328	GLB1L2	7	2	group02	down	-1.19
ENSG00000149929	HIRIP3	7	2	group02	down	-0.394
ENSG00000150540	HNMT	3	2	group02	up	0.305
ENSG00000150593	PDCD4	17	2	group02	down	-0.205
ENSG00000150768	DLAT	116	2	group02	down	-0.264
ENSG00000150779	TIMM8B	9	2	group02	down	-0.275
ENSG00000151461	UPF2	54	2	group02	up	0.201
ENSG00000151498	ACAD8	29	2	group02	down	-0.293
ENSG00000152076	CCDC74B	3	2	group02	down	-0.72
ENSG00000152234	ATP5F1A	186	2	group02	down	-0.172
ENSG00000153391	INO80C	8	2	group02	down	-0.412
ENSG00000153944	MSI2	26	2	group02	down	-0.89
ENSG00000154059	IMPACT	17	2	group02	down	-0.294
ENSG00000154099	DNAAF1	3	2	group02	down	-3.99
ENSG00000154277	UCHL1	33	2	group02	down	-2.28
ENSG00000154719	MRPL39	30	2	group02	down	-0.523
ENSG00000154721	JAM2	3	2	group02	down	-2.06
ENSG00000154723	ATP5PF	27	2	group02	down	-0.227
ENSG00000154783	FGD5	4	2	group02	down	-0.938
ENSG00000154945	ANKRD40	5	2	group02	up	0.216
ENSG00000155016	CYP2U1	40	2	group02	up	1.27
ENSG00000155097	ATP6V1C1	66	2	group02	up	0.28
ENSG00000155099	PIP4P2	6	2	group02	up	0.342
ENSG00000155158	TTC39B	2	2	group02	down	-0.88
ENSG00000156110	ADK	56	2	group02	down	-0.451
ENSG00000156170	NDUFAF6	17	2	group02	down	-0.288
ENSG00000156398	SFXN2	5	2	group02	up	0.315
ENSG00000156482	RPL30	106	2	group02	up	0.283
ENSG00000156515	HK1	106	2	group02	up	0.254
ENSG00000156968	MPV17L	4	2	group02	up	1.05
ENSG00000157538	VPS26C	4	2	group02	up	0.237
ENSG00000158555	GDPD5	12	2	group02	down	-2.16
ENSG00000158714	SLAMF8	1	2	group02	up	0.645
ENSG00000159199	ATP5MC1	20	2	group02	down	-0.367
ENSG00000159217	IGF2BP1	55	2	group02	down	-0.534
ENSG00000159228	CBR1	85	2	group02	up	1.23
ENSG00000159231	CBR3	78	2	group02	down	-1.82
ENSG00000159348	CYB5R1	30	2	group02	up	0.401
ENSG00000159352	PSMD4	184	2	group02	down	-0.217
ENSG00000160075	SSU72	38	2	group02	up	0.178
ENSG00000160161	CILP2	2	2	group02	down	-4.3
ENSG00000160209	PDXK	17	2	group02	down	-0.314
ENSG00000160211	G6PD	45	2	group02	down	-0.455
ENSG00000160221	GATD3A	3	2	group02	down	-0.481
ENSG00000160352	ZNF714	11	2	group02	down	-0.533
ENSG00000160678	S100A1	19	2	group02	down	-0.63
ENSG00000160883	HK3	69	2	group02	down	-2.96
ENSG00000161533	ACOX1	50	2	group02	down	-0.306
ENSG00000162374	ELAVL4	28	2	group02	down	-1.4
ENSG00000162636	FAM102B	3	2	group02	up	0.677
ENSG00000162639	HENMT1	5	2	group02	up	1.53
ENSG00000162722	TRIM58	12	2	group02	up	0.643
ENSG00000162729	IGSF8	34	2	group02	down	-0.434
ENSG00000162735	PEX19	42	2	group02	down	-0.335
ENSG00000162736	NCSTN	33	2	group02	down	-0.277
ENSG00000162813	BPNT1	11	2	group02	down	-0.331
ENSG00000162869	PPP1R21	10	2	group02	up	0.452
ENSG00000163545	NUAK2	4	2	group02	down	-0.665
ENSG00000163565	IFI16	74	2	group02	up	0.89
ENSG00000163577	EIF5A2	112	2	group02	up	0.558
ENSG00000164087	POC1A	25	2	group02	down	-0.92
ENSG00000164300	SERINC5	6	2	group02	up	0.527
ENSG00000164346	NSA2	80	2	group02	up	0.261
ENSG00000164603	BMT2	3	2	group02	down	-0.408
ENSG00000164654	MIOS	13	2	group02	up	0.268
ENSG00000164663	USP49	8	2	group02	down	-0.54
ENSG00000164818	DNAAF5	18	2	group02	down	-0.269
ENSG00000164880	INTS1	21	2	group02	down	-0.22
ENSG00000164896	FASTK	4	2	group02	down	-0.287
ENSG00000164919	COX6C	15	2	group02	down	-0.194
ENSG00000164983	TMEM65	4	2	group02	up	0.598
ENSG00000165060	FXN	21	2	group02	down	-0.358
ENSG00000165092	ALDH1A1	145	2	group02	up	1.87
ENSG00000165140	FBP1	34	2	group02	down	-2.92
ENSG00000165264	NDUFB6	6	2	group02	down	-0.312
ENSG00000165406	39508	25	2	group02	up	0.251
ENSG00000165475	CRYL1	20	2	group02	up	0.56
ENSG00000165527	ARF6	85	2	group02	up	0.422
ENSG00000165685	TMEM52B	3	2	group02	down	-1.4
ENSG00000165795	NDRG2	4	2	group02	down	-0.679
ENSG00000165868	HSPA12A	282	2	group02	down	-0.895
ENSG00000165916	PSMC3	180	2	group02	down	-0.233
ENSG00000166002	SMCO4	1	2	group02	down	-1.05
ENSG00000166165	CKB	44	2	group02	down	-1.17
ENSG00000166228	PCBD1	18	2	group02	up	0.568
ENSG00000166347	CYB5A	78	2	group02	down	-0.57
ENSG00000166532	RIMKLB	4	2	group02	up	0.325
ENSG00000166546	BEAN1	1	2	group02	up	0.653
ENSG00000166582	CENPV	5	2	group02	down	-2.43
ENSG00000166780	C16orf45	3	2	group02	down	-1.12
ENSG00000166801	FAM111A	2	2	group02	down	-0.252
ENSG00000166803	PCLAF	10	2	group02	down	-1.55
ENSG00000166887	VPS39	92	2	group02	down	-0.166
ENSG00000166920	C15orf48	11	2	group02	down	-1.4
ENSG00000166963	MAP1A	16	2	group02	down	-1.66
ENSG00000167588	GPD1	55	2	group02	down	-5.37
ENSG00000167716	WDR81	5	2	group02	up	0.169
ENSG00000167792	NDUFV1	33	2	group02	down	-0.261
ENSG00000167930	FAM234A	3	2	group02	down	-0.246
ENSG00000168092	PAFAH1B2	12	2	group02	up	0.253
ENSG00000168118	RAB4A	20	2	group02	up	0.286
ENSG00000168297	PXK	7	2	group02	up	0.501
ENSG00000168306	ACOX2	36	2	group02	down	-1.16
ENSG00000168439	STIP1	126	2	group02	down	-0.177
ENSG00000168502	MTCL1	12	2	group02	down	-0.845
ENSG00000168765	GSTM4	6	2	group02	down	-0.588
ENSG00000168906	MAT2A	167	2	group02	up	0.201
ENSG00000168938	PPIC	30	2	group02	down	-0.461
ENSG00000169299	PGM2	11	2	group02	down	-0.295
ENSG00000169446	MMGT1	13	2	group02	up	0.189
ENSG00000169515	CCDC8	118	2	group02	down	-0.894
ENSG00000169758	TMEM266	2	2	group02	down	-0.894
ENSG00000169813	HNRNPF	70	2	group02	up	0.197
ENSG00000169814	BTD	15	2	group02	up	0.273
ENSG00000170085	SIMC1	2	2	group02	up	0.544
ENSG00000170296	GABARAP	157	2	group02	up	0.235
ENSG00000170348	TMED10	70	2	group02	down	-0.214
ENSG00000170412	GPRC5C	8	2	group02	up	1.12
ENSG00000170854	RIOX2	5	2	group02	up	0.424
ENSG00000170946	DNAJC24	107	2	group02	up	0.292
ENSG00000171204	TMEM126B	5	2	group02	up	0.292
ENSG00000171314	PGAM1	129	2	group02	down	-0.287
ENSG00000171444	MCC	65	2	group02	up	1.26
ENSG00000171777	RASGRP4	2	2	group02	up	1.11
ENSG00000171824	EXOSC10	76	2	group02	up	0.196
ENSG00000171848	RRM2	112	2	group02	down	-1.01
ENSG00000172115	CYCS	58	2	group02	down	-0.301
ENSG00000172183	ISG20	50	2	group02	up	1.23
ENSG00000172366	MCRIP2	1	2	group02	down	-0.477
ENSG00000172493	AFF1	19	2	group02	up	0.659
ENSG00000172716	SLFN11	5	2	group02	up	0.516
ENSG00000172824	CES4A	4	2	group02	up	0.622
ENSG00000172890	NADSYN1	36	2	group02	up	0.2
ENSG00000173110	HSPA6	490	2	group02	up	1.41
ENSG00000173166	RAPH1	4	2	group02	up	0.73
ENSG00000173221	GLRX	51	2	group02	up	0.436
ENSG00000173418	NAA20	25	2	group02	up	0.311
ENSG00000173486	FKBP2	142	2	group02	down	-0.218
ENSG00000173599	PC	89	2	group02	down	-0.808
ENSG00000173868	PHOSPHO1	17	2	group02	down	-0.997
ENSG00000173926	37681	25	2	group02	down	-0.874
ENSG00000174307	PHLDA3	21	2	group02	down	-0.406
ENSG00000174456	C12orf76	1	2	group02	up	0.5
ENSG00000174669	SLC29A2	6	2	group02	down	-0.612
ENSG00000174840	PDE12	16	2	group02	down	-1.1
ENSG00000174903	RAB1B	111	2	group02	up	0.237
ENSG00000175087	PDIK1L	50	2	group02	up	0.232
ENSG00000175198	PCCA	6	2	group02	down	-0.495
ENSG00000175215	CTDSP2	54	2	group02	up	0.272
ENSG00000175390	EIF3F	99	2	group02	up	0.262
ENSG00000175467	SART1	57	2	group02	up	0.261
ENSG00000175826	CTDNEP1	43	2	group02	up	0.166
ENSG00000176046	NUPR1	8	2	group02	up	0.569
ENSG00000176142	TMEM39A	1	2	group02	down	-0.372
ENSG00000176485	PLA2G16	1	2	group02	up	0.807
ENSG00000176783	RUFY1	15	2	group02	up	0.414
ENSG00000176890	TYMS	30	2	group02	down	-2.39
ENSG00000176978	DPP7	2	2	group02	up	0.232
ENSG00000177238	TRIM72	23	2	group02	down	-1.11
ENSG00000177674	AGTRAP	13	2	group02	down	-0.264
ENSG00000177954	RPS27	106	2	group02	up	0.42
ENSG00000178104	PDE4DIP	22	2	group02	down	-1.1
ENSG00000178623	GPR35	1	2	group02	down	-1.61
ENSG00000178695	KCTD12	8	2	group02	up	0.685
ENSG00000178718	RPP25	11	2	group02	up	0.858
ENSG00000178761	FAM219B	1	2	group02	up	0.372
ENSG00000178922	HYI	3	2	group02	up	0.535
ENSG00000179091	CYC1	44	2	group02	down	-0.257
ENSG00000179115	FARSA	59	2	group02	down	-0.18
ENSG00000179163	FUCA1	5	2	group02	up	0.549
ENSG00000179299	NSUN7	27	2	group02	up	1.24
ENSG00000179630	LACC1	8	2	group02	up	0.665
ENSG00000179750	APOBEC3B	5	2	group02	down	-1.62
ENSG00000179761	PIPOX	9	2	group02	up	0.447
ENSG00000180611	MB21D2	4	2	group02	up	0.595
ENSG00000180921	FAM83H	10	2	group02	down	-0.286
ENSG00000181019	NQO1	6	2	group02	down	-0.296
ENSG00000181222	POLR2A	133	2	group02	down	-0.279
ENSG00000181652	ATG9B	1	2	group02	down	-1.05
ENSG00000182022	CHST15	5	2	group02	up	0.844
ENSG00000182054	IDH2	55	2	group02	down	-0.319
ENSG00000182117	NOP10	8	2	group02	up	0.26
ENSG00000182489	XKRX	3	2	group02	down	-3.38
ENSG00000182667	NTM	4	2	group02	down	-3.81
ENSG00000182749	PAQR7	2	2	group02	up	0.993
ENSG00000183207	RUVBL2	192	2	group02	down	-0.232
ENSG00000183474	GTF2H2C	28	2	group02	up	0.444
ENSG00000183684	ALYREF	90	2	group02	down	-0.204
ENSG00000183696	UPP1	9	2	group02	down	-0.575
ENSG00000183773	AIFM3	26	2	group02	up	0.884
ENSG00000183779	ZNF703	3	2	group02	up	0.819
ENSG00000183785	TUBA8	285	2	group02	down	-5.89
ENSG00000183826	BTBD9	6	2	group02	up	0.301
ENSG00000184292	TACSTD2	1	2	group02	down	-4.8
ENSG00000185432	METTL7A	2	2	group02	down	-0.354
ENSG00000185621	LMLN	2	2	group02	down	-0.371
ENSG00000185825	BCAP31	39	2	group02	down	-0.831
ENSG00000185875	THNSL1	52	2	group02	down	-0.393
ENSG00000186377	CYP4X1	33	2	group02	down	-2.37
ENSG00000186654	PRR5	4	2	group02	up	0.391
ENSG00000187210	GCNT1	3	2	group02	up	0.796
ENSG00000187608	ISG15	414	2	group02	up	0.647
ENSG00000187772	LIN28B	35	2	group02	down	-0.42
ENSG00000188342	GTF2F2	45	2	group02	up	0.36
ENSG00000188603	CLN3	16	2	group02	up	0.444
ENSG00000188613	NANOS1	19	2	group02	down	-2.01
ENSG00000188641	DPYD	32	2	group02	down	-1.56
ENSG00000188643	S100A16	5	2	group02	down	-1.16
ENSG00000188846	RPL14	111	2	group02	up	0.221
ENSG00000189319	FAM53B	1	2	group02	up	0.425
ENSG00000196187	TMEM63A	15	2	group02	down	-0.304
ENSG00000196365	LONP1	58	2	group02	down	-0.206
ENSG00000196531	NACA	84	2	group02	up	0.318
ENSG00000196549	MME	30	2	group02	down	-1.76
ENSG00000196743	GM2A	3	2	group02	down	-0.33
ENSG00000196821	C6orf106	7	2	group02	up	0.358
ENSG00000196873	CBWD3	16	2	group02	up	0.422
ENSG00000196975	ANXA4	28	2	group02	up	0.522
ENSG00000196976	LAGE3	8	2	group02	down	-0.29
ENSG00000197043	ANXA6	45	2	group02	up	1.03
ENSG00000197111	PCBP2	93	2	group02	up	0.23
ENSG00000197381	ADARB1	5	2	group02	down	-1.05
ENSG00000197448	GSTK1	35	2	group02	up	0.228
ENSG00000197451	HNRNPAB	180	2	group02	down	-0.177
ENSG00000197601	FAR1	6	2	group02	up	0.491
ENSG00000197622	CDC42SE1	2	2	group02	down	-0.331
ENSG00000197712	FAM114A1	4	2	group02	up	0.275
ENSG00000197858	GPAA1	18	2	group02	down	-0.511
ENSG00000197982	C1orf122	1	2	group02	down	-0.399
ENSG00000198130	HIBCH	56	2	group02	down	-0.313
ENSG00000198189	HSD17B11	64	2	group02	up	0.474
ENSG00000198208	RPS6KL1	2	2	group02	down	-0.914
ENSG00000198242	RPL23A	92	2	group02	up	0.248
ENSG00000198246	SLC29A3	6	2	group02	down	-0.615
ENSG00000198677	TTC37	34	2	group02	up	0.256
ENSG00000198715	GLMP	13	2	group02	up	0.676
ENSG00000198729	PPP1R14C	2	2	group02	down	-0.486
ENSG00000198814	GK	24	2	group02	up	0.841
ENSG00000198959	TGM2	27	2	group02	down	-2.53
ENSG00000203797	DDO	7	2	group02	down	-1.55
ENSG00000204628	RACK1	203	2	group02	up	0.25
ENSG00000205302	SNX2	67	2	group02	up	0.934
ENSG00000211445	GPX3	29	2	group02	down	-0.598
ENSG00000212866	HSPA1B	325	2	group02	up	0.821
ENSG00000213190	MLLT11	2	2	group02	down	-0.689
ENSG00000213533	STIMATE	6	2	group02	down	-0.239
ENSG00000213965	NUDT19	3	2	group02	up	1.11
ENSG00000213977	TAX1BP3	7	2	group02	down	-0.247
ENSG00000214114	MYCBP	7	2	group02	down	-1.09
ENSG00000224501	HSPA1B	325	2	group02	up	0.548
ENSG00000224740	FLOT1	25	2	group02	up	0.618
ENSG00000225989	ABCF1	21	2	group02	down	-0.21
ENSG00000226417	CLIC1	18	2	group02	up	0.294
ENSG00000226492	CUTA	6	2	group02	up	0.52
ENSG00000227826	HLA-DRB4	4	2	group02	up	1.37
ENSG00000233450	KIFC1	24	2	group02	down	-1.17
ENSG00000234674	TCF19	1	2	group02	down	-1.49
ENSG00000236271	FLOT1	25	2	group02	up	0.7
ENSG00000236560	PPP1R11	1	2	group02	down	-24.1
ENSG00000240563	L1TD1	9	2	group02	up	1.63
ENSG00000240849	TMEM189	4	2	group02	down	-0.474
ENSG00000244038	DDOST	77	2	group02	down	-0.32
ENSG00000244045	TMEM199	7	2	group02	down	-0.243
ENSG00000251357	AP000350.4	24	2	group02	up	1.71
ENSG00000256269	HMBS	7	2	group02	down	-0.355
ENSG00000257594	GALNT4	2	2	group02	up	0.47
ENSG00000260170	AC090527.2	22	2	group02	up	19.2
ENSG00000261884	AC040162.1	51	2	group02	down	-0.639
ENSG00000263528	IKBKE	86	2	group02	down	-0.596
ENSG00000266094	RASSF5	13	2	group02	down	-0.322
ENSG00000273594	EEF1D	46	2	group02	up	0.26
ENSG00000273761	DDX24	37	2	group02	up	0.251
ENSG00000274779	NOMO1	10	2	group02	down	-0.289
ENSG00000275746	KLF13	2	2	group02	up	0.237
ENSG00000276230	RNH1	11	2	group02	up	0.284
ENSG00000276482	SLC12A7	1	2	group02	up	0.44
ENSG00000277401	TJP1	24	2	group02	down	-0.555
ENSG00000277972	CISD3	9	2	group02	up	0.494
ENSG00000278535	DHRS11	47	2	group02	down	-2.66
ENSG00000280071	GATD3B	1	2	group02	down	-0.281
