# Supplementary material for: TREM2 Alzheimer’s variant R47H causes similar transcriptional dysregulation to knockout, yet only subtle functional phenotypes in human iPSC-derived macrophages
Source: Alzheimers Res Ther. 2020 Nov 16;12:151. doi: 10.1186/s13195-020-00709-z (PMC7667762; doi:10.1186/s13195-020-00709-z)
Supplement: Supplementary file 5 — Additional file 5. Results of RNA-seq Ingenuity Pathways Analysis on TREM2 KO PPI groups. For each PPI group separate files give information about the genes assigned to that group (suffix “_Genes”), the predicted upstream regulators with Activation Z-score indicating whether the change mimics (+) or opposes (−) TREM2 KO transcriptional effects (suffix “_UpstreamAnalysis”), and the relationship of predicted upstream regulators to disease/functions (suffix “_RegulatorEffects”). [file 13195_2020_709_MOESM5_ESM.zip › TREM2_KO_IPA_Group2_RegulatorEffects.txt]

© 2000-2020 QIAGEN. All rights reserved.

ID	Consistency Score	Node Total	Regulator Total	Regulators	Target Total	Target Molecules in Dataset	Disease & Function Total	Diseases & Functions	Known Regulator-Disease/Function Relationship
1	14.289	14	7	ACKR2,Ifn,IFNA2,IFNL1,IRF7,MAVS,PAF1	6	IFI16,ISG15,ISG20,OAS3,OASL,ZC3HAV1	1	Replication of viral replicon	29% (2/7)
2	2.000	15	5	CLPP,ESRRA,Esrra,NR4A1,SMYD1	9	ATP5F1A,ATP5F1B,ATP5MC1,ATP5PF,CYCS,FBP1,G0S2,LONP1,PKM	1	Biosynthesis of nucleoside triphosphate	0% (0/5)
3	1.155	5	1	SGPP2	3	HSP90AA1,HSPA8,HSPH1	1	Endocytosis	0% (0/1)
4	-3.402	9	1	IRF3	7	APOBEC3B,IFI16,ISG15,ISG20,OAS3,OASL,ZC3HAV1	1	Replication of viral replicon	0% (0/1)
5	-4.919	7	1	Ifnar	5	APOBEC3B,IFI16,ISG15,ISG20,OASL	1	Replication of viral replicon	0% (0/1)
