# Supplementary material for: TREM2 Alzheimer’s variant R47H causes similar transcriptional dysregulation to knockout, yet only subtle functional phenotypes in human iPSC-derived macrophages
Source: Alzheimers Res Ther. 2020 Nov 16;12:151. doi: 10.1186/s13195-020-00709-z (PMC7667762; doi:10.1186/s13195-020-00709-z)
Supplement: Supplementary file 5 — Additional file 5. Results of RNA-seq Ingenuity Pathways Analysis on TREM2 KO PPI groups. For each PPI group separate files give information about the genes assigned to that group (suffix “_Genes”), the predicted upstream regulators with Activation Z-score indicating whether the change mimics (+) or opposes (−) TREM2 KO transcriptional effects (suffix “_UpstreamAnalysis”), and the relationship of predicted upstream regulators to disease/functions (suffix “_RegulatorEffects”). [file 13195_2020_709_MOESM5_ESM.zip › TREM2_KO_IPA_Group2_UpstreamAnalysis.txt]

© 2000-2020 QIAGEN. All rights reserved.
Upstream Regulator	Expr Log Ratio	Molecule Type	Predicted Activation State	Activation z-score	p-value of overlap	Target Molecules in Dataset	Mechanistic Network
HNF4A		transcription regulator		0.000	6.47E-16	ACAD8,ACCS,ACO1,ACO2,ACOX1,ACOX2,AHSA1,AKR1B1,ALDH1A1,ALDH5A1,ARG2,ARMT1,ATG4C,ATP6V1H,CAT,CBR3,CCDC115,CHCHD2,CHI3L1,CNOT9,COPB1,COX7A2L,CPT1A,CRAT,CRYZ,CTDNEP1,CYP1B1,DDOST,DDX27,DNAJA3,EFTUD2,EIF5,ELP2,EPHX1,ERG28,ESYT1,ETNK2,FAHD2A,FAIM2,FBP1,FDX1,FH,FLOT1,G0S2,G6PD,GATD3A/GATD3B,GSTK1,GSTM4,HIRIP3,HSD11B1,HSD17B4,HSDL2,HSPA8,HSPH1,IGSF8,INTS4,ISOC1,KBTBD7,L2HGDH,LDHA,LIPA,MAT2A,MEPCE,MFSD1,M…
TP53		transcription regulator		1.289	5.92E-14	ABHD4,ACADM,ACADS,ACO1,ACO2,AHCY,AKR1B1,ALDH1A1,ALDH1A2,ANXA3,ANXA4,ANXA6,ATG4C,ATP5F1A,ATP5MC1,BCAP31,CAT,CKB,CLTC,CLUH,COMT,COPB1,CPT1A,CTDSP1,CYB5A,CYP19A1,DLAT,DLD,DNAJA3,DNAJA4,DNAJB5,DUT,EIF5,ENO3,EPHX1,ETFA,FH,FKBP4,FKBP5,FN1,FUCA1,FXN,G0S2,G6PD,GDPD5,GLRX,GPD1,GPRC5C,GPX3,HSP90AA1,HSP90AB1,HSPA1A/HSPA1B,HSPA8,HSPH1,ICAM1,IDH1,IDH2,IFI16,IFI35,ISG15,KIFC1,KSR1,LAMP2,LAMP3,LDHA,LIN28B,ME1,M…	272 (17)
ST1926		chemical drug		-0.962	7.50E-13	AKR1B1,ATP5F1A,ATP5F1B,ATP5PF,CHCHD2,CLIC1,COX5B,COX6C,COX7A2L,EIF3E,EIF4B,EIF5A,FKBP5,HSP90AA1,NACA,NOP10,ODC1,PCBP2,PCLAF,RPL10,RPL19,RPS27,SLC38A7,SRSF3,ST13,TIMM8B,TPT1
CD 437		chemical drug		-1.271	7.40E-12	AKR1B1,ARHGDIB,ATP5F1A,ATP5F1B,ATP5PF,CLIC1,COX6C,COX7A2L,EIF4B,EIF5A,FKBP5,HSP90AA1,HSPA8,NACA,NOP10,ODC1,PCBP2,PCLAF,PGAM1,PLP2,RPL10,RPL13A,RPL19,RPS16,RPS27,SLC38A7,SRSF3,ST13,TIMM8B
metribolone		chemical reagent	Inhibited	-2.550	3.20E-11	ATP5F1B,ATP5MC1,ATP5PF,ATP6V0E1,ATP6V1C1,BPNT1,CBR1,COX5B,COX6C,COX7A2L,CRYZ,CYC1,DLAT,DLD,EIF5,ETFA,FH,FKBP5,HIBCH,HK1,HSD17B4,HSPH1,IDH2,ISG20,LDHA,ME1,NDRG1,PFKL,PGAM1,PGM2,PKM,PLPP1,PRDX6,RAB4A,RRAGD,SLC25A11,SLC25A12,SRD5A3,TCIRG1,TM9SF2,TP53INP2,TPD52,TPI1	305 (16)
MYC		transcription regulator		0.218	4.72E-11	ABCF1,ACADM,ADARB1,ADK,AHCY,ANXA4,ANXA6,CHST15,CLUH,COX5B,COX7A2L,CPT1A,CTDSP1,CYCS,DDX11,EFTUD2,EGLN1,FKBP5,FN1,G6PD,GABARAP,GCSH,GGT1,GM2A,GTF2F2,H6PD,HNRNPAB,HSP90AA1,HSPH1,ICAM1,IDH1,IDH2,IFI16,IFI35,IGF2BP1,IMPACT,ISG20,LAMP2,LDHA,LIN28B,MAT2A,MTHFD1,MYBBP1A,MYBPH,NDRG1,NDRG2,NQO1,OASL,ODC1,PDCD4,PEX19,PFKL,PGAM1,PKM,PMP22,RANBP1,RIOX2,RPL10,RPL13A,RPL14,RPL19,RPL28,RPL30,RPS12,RPS13,RPS16,R…	291 (12)
uranyl nitrate		chemical toxicant		1.897	1.19E-10	ACADS,ATP5F1B,CRYZ,CYCS,ESD,FBP1,GATD3A/GATD3B,GPX3,HSD17B4,HSPA8,LAMP2,NDRG1,NUDT19,ODC1,PEBP1,RAB5C,RACK1,RPL19,RPS16,TPT1
MAPT		other			2.44E-10	ACO2,ALDH5A1,ANXA6,ARF6,ATP5F1A,ATP5F1B,ATP5PF,CKB,CLTC,CYCS,DLD,DPYSL2,DPYSL3,EIF5A2,ERMP1,HK1,HSP90AA1,HSPA1A/HSPA1B,HSPA8,HSPH1,MAP1A,MTHFD1,PAFAH1B2,PEBP1,PGAM1,PKM,PPP2R1A,PRDX6,RPL19,RPS16,SLC1A2,SNCA,STIP1,TPI1,TPT1,TUBA8,TUBB2A,UCHL1	163 (4)
CLPP		peptidase	Activated	2.324	8.85E-10	ACADM,ACADS,ACO2,ATP5F1A,ATP5F1B,CRAT,CYC1,DLAT,DLD,ETFA,FH,IDH2,LONP1,PC,SLC25A11
sirolimus		chemical drug		-1.057	1.48E-09	ACADM,ARHGDIB,ATP5MC1,ATP6V0D2,ATP6V1B2,CLIC1,COX6C,CRAT,CYCS,DPP7,DPYSL2,EIF5,FN1,G6PD,GPD1,HSP90AA1,HSP90AB1,ICAM1,IDH1,ISG15,LDHA,ODC1,PDCD4,PKM,PLIN2,RAB9A,RACK1,RPL10,RPL13A,RPL19,RPL30,RPL34,RPS12,RPS13,RPS16,RPS27,SLC1A2,SLC2A3,SRSF3,TARS1,TPI1,TUBB2A,TYMS,UCHL1,USP15,VMP1	330 (17)
Esrra		transcription regulator	Inhibited	-3.207	4.34E-09	ACADM,ACO1,ACOX1,ATP5F1B,ATP5MC1,ATP5PF,ATP6V0D2,CH25H,COX7A2L,CPT1A,CRAT,CYC1,CYCS,DLAT,ENO3,FBP1,PFKL,PYGL	81 (7)
MYCN		transcription regulator	Activated	2.256	5.77E-09	ABCF1,ALDH1A1,CKAP4,CTDNEP1,DPYSL3,EEF1D,EIF5A,FN1,HSP90AB1,LDHA,MAT2A,NACA,NDRG1,ODC1,RPL10,RPL13A,RPL19,RPL23A,RPL28,RPL30,RPS12,RPS13,RPS16,RPS25,RPS27,SLC1A2,TGM2,TPI1,TRAP1,UCHL1
ASPSCR1-TFE3		fusion gene/product		1.698	6.12E-09	ATP6V0E1,ATP6V1B2,CELF2,G0S2,GABARAPL1,MFSD1,MREG,MYOF,NPC2,PMP22,RAB32,RAB7A,RRAGD,SLC38A7,STOM,UPP1,VAT1
dexamethasone		chemical drug		-0.064	2.57E-08	ACADM,ACADS,ACOT7,ACOX1,ALDH1A1,ANXA3,ARG2,ATP11A,ATP5MC1,ATP6V1B2,ATP6V1C1,C1orf122,CAT,CBR1,CBR3,CCDC74B,CELF2,CHI3L1,CHIT1,CLC,CLIC1,CSNK1A1,CYB5A,CYCS,CYP19A1,CYP1B1,CYP27B1,DPYD,DPYSL3,DUT,ECHDC3,EHHADH,EIF5,ETFA,ETNK2,FA2H,FAM111A,FBP1,FDX1,FKBP2,FKBP4,FKBP5,FN1,G0S2,G6PD,GGT1,H6PD,HNRNPAB,HNRNPF,HSD11B1,HSD17B11,HSPA6,HSPA8,HSPH1,ICAM1,IDH1,IFI35,ISG15,ISG20,ISOC1,ITGA4,KIFC1,KLF13,LAGE3,L…	329 (16)
SMYD1		transcription regulator	Inhibited	-2.000	5.43E-08	ACO1,ACO2,ATP5F1A,CYC1,CYCS,FH,MPC1,NAMPT,NDUFV1,PKM,PYGL,TPI1
torin1		chemical reagent	Activated	2.500	7.53E-08	ATP5F1B,ATP5MC1,ATP5PF,ATP6V0E1,ATP6V1C1,COX5B,COX6C,CYC1,DLAT,HK1,LDHA,PFKL,PGAM1,PKM,TCIRG1,TPI1
methylprednisolone		chemical drug		-1.911	8.90E-08	ADK,AGO1,AHCY,ALDH1A1,ANXA3,COMT,CYC1,CYCS,EPHX1,FARSA,FKBP4,FN1,G0S2,GCH1,GPD1,GSTK1,HMBS,HNMT,HSD3B7,HSPA1A/HSPA1B,HSPH1,IDH1,IDH2,KMO,LIPA,ME1,MYBBP1A,ODC1,PAQR7,PC,PGAM1,PLAAT3,PLIN2,RABEP1,SLC12A7,SLC16A6,SLC25A11,SLC2A3,SLC7A2,TACSTD2,VMP1
ESRRG		ligand-dependent nuclear receptor		-0.059	2.61E-07	ACADM,ACO1,ACO2,ATP5F1B,CYCS,CYP19A1,DLAT,DLD,FH,IDH2,LDHA,PKM,TPI1	162 (7)
RICTOR		other		0.381	5.75E-07	ATP5F1A,ATP5F1B,ATP5MC1,ATP5PF,ATP6V0D2,ATP6V1B2,ATP6V1C1,ATP6V1H,COX7A2L,CYC1,IFI16,ISG15,NDUFB6,NDUFV1,OAS2,PFKL,PSMC3,PSMD4,RPL10,RPL13A,RPL14,RPL28,RPL30,RPS13,RPS4Y1,TCIRG1	209 (6)
PSEN1		peptidase		-0.808	7.44E-07	ACO2,ARF6,ATP5F1A,ATP5F1B,ATP5PF,CKB,CLTC,CYCS,DPYSL2,EIF5A2,ERMP1,HK1,HSP90AA1,HSPA8,IMPACT,MME,NCSTN,NUPR1,PAFAH1B2,PEBP1,PGAM1,PKM,PRDX6,SLC1A2,SNCA,SRD5A3,STIP1,TPI1,TPT1,TUBA8,TUBB2A,UCHL1	161 (4)
PML		transcription regulator		0.971	9.06E-07	ACADM,ACADS,ACOX1,ANXA4,CAT,CPT1A,DDX60,DNAJA4,IFI35,ISG15,ISG20,ME1,NDRG1,NQO1,OAS2,OAS3,PCBP2,STIP1,TPD52L2	226 (8)
5-fluorouracil		chemical drug		-1.424	9.29E-07	ABHD4,AHSA1,ANXA4,ATP5F1B,BTF3,COX6C,CYCS,EIF3E,HNRNPAB,HSP90AB1,HSPA8,IDH2,LDHA,MAT2A,NACA,PHLDA3,PKM,RPL10,RPL19,RPL30,RPS12,RPS13,RPS16,RPS4Y1,SESN1,STOM,TPI1,TYMS,UPP1	219 (7)
nafenopin		chemical drug			1.34E-06	ACOX1,ATP5F1B,CPT1A,DLD,HSD11B1,HSD17B4,HSP90AB1,MPST,SLC27A1	70 (5)
calcitriol		chemical drug		-0.376	1.47E-06	ACAT2,ALDH1A2,C15orf48,COMT,COQ9,CPT1A,CYB5R1,CYP19A1,CYP27B1,FASTK,FDX1,FN1,G6PD,GDPD5,GLRX,HSD17B4,IDH1,IDH2,ISG15,ITGA4,KCTD12,MTCH1,NUPR1,ODC1,PC,PCLAF,PDCD4,PLD1,POLE2,PPIF,PTCD3,RAB1B,RAB32,RRM2,SARDH,SQOR,TCF19,TJP1,UXS1,XPO1	301 (13)
POLG		enzyme			1.85E-06	COX7A2L,CYB5A,EIF3H,RACK1,RPL14,RPS16,RPS25,TPT1
IND S1		chemical - kinase inhibitor		-1.134	2.87E-06	ATP5F1B,ETFA,FH,HIBCH,HSPA1A/HSPA1B,PGAM1,STIP1
PPARG		ligand-dependent nuclear receptor		0.118	4.83E-06	ACADM,ACADS,ACOX1,ALDH1A2,CAT,CCL22,CPT1A,CRAT,CYCS,CYP19A1,DLAT,EGLN1,EHHADH,EPHX1,FN1,GPD1,H6PD,HSD3B7,ICAM1,IDH1,LNPEP,ME1,MRTO4,NDRG1,ODC1,PC,PHKB,PLIN2,PPIC,PYGL,SLC27A1,TBXAS1,TJP1,VNN1,ZNF703	234 (15)
desmopressin		biologic drug		-1.414	5.97E-06	AKR1B1,EIF4B,HSPA1A/HSPA1B,HSPA8,HSPH1,MME,NDRG2,PLXDC2,PPP1R1A,PUM1,RMDN3,SNX3,STX7
resiquimod		chemical drug		-0.535	9.49E-06	ACADS,ANXA4,APOBEC3B,ATP5F1A,ATP5PF,ATP6V1B2,CAT,CCL22,DDX60,DLD,FH,GM2A,ICAM1,IFI16,ISG15,ISG20,NAMPT,OAS2,OAS3,OASL,PKM,PRDX6,RAB7A,TRIM5	235 (14)
geldanamycin		chemical - endogenous non-mammalian	Activated	2.016	1.01E-05	AGO1,AHSA1,AKR1B1,CELF2,DNAJB1,FKBP4,FKBP5,HSP90AA1,HSP90AB1,HSPA1A/HSPA1B,IFI16,PDCD4,PSMC3,RAB1B,RAB5C,RAB7A,RTN1,SLC1A2,SLFN11,ST13,STIMATE,TPD52,TRAP1,TYMS	225 (8)
IL4		cytokine		-1.776	1.28E-05	ACOT9,ACOX1,ALDH1A2,ANXA4,ANXA6,ARG2,CAT,CCL22,CELF2,CKAP4,CLTC,CLUH,CNRIP1,CYB5A,DARS2,EGLN1,EHHADH,ELAVL4,EPHX1,F13A1,FKBP5,FN1,HDDC2,HSD11B1,HSPA1A/HSPA1B,ICAM1,IFI16,ISG15,ISG20,ITGA4,KCTD12,KMO,KSR1,LACC1,LACTB,LAMP2,LGALS3BP,MYOF,NDRG1,NOMO1 (includes others),OAS3,OASL,PFKL,PLD1,PLIN2,PMP22,POLE2,PXK,RASSF4,SLC7A2,SNX8,SYMPK,TGM2,TMEM176B,TPD52L2,VPS35	250 (13)
mono-(2-ethylhexyl)phthalate		chemical toxicant	Inhibited	-3.160	1.28E-05	ACADM,ACAT2,ACO1,ACO2,ACOX1,ATP5F1B,CYC1,FAM98A,FH,G6PD,GPD1,NAMPT,NDUFV1,PC,PLIN2,POLR2A,TPI1	189 (11)
KDM8		enzyme		-1.599	1.34E-05	ACOX1,ENO3,FBP1,FH,G6PD,GGT1,IDH1,IDH2,LDHA,PC,PKM
PRKAG3		other			1.51E-05	APBB3,CELF2,DLAT,EIF4B,GLRX,GPX3,MAT2A,METTL7A,NAMPT,NEO1,ODC1,PHLDA3,RPL13A,SLC2A3,SLC44A2,SLC7A2,ZC3H11A
NR4A1		ligand-dependent nuclear receptor	Activated	2.963	1.72E-05	ACO1,ACO2,ATP5F1A,ATP5F1B,ATP5PF,DLAT,DLD,EHHADH,ENO3,FBP1,G0S2,G6PD,GPD1,HK3,ICAM1,IDH2,MAT2A,PC,PEBP1,PFKL,PHKB,RASSF4,TJP1	239 (10)
D-glucose		chemical - endogenous mammalian		0.109	2.04E-05	ACADM,ACO2,ACOX1,ADARB1,AKR1B1,ANXA3,C8orf44-SGK3/SGK3,CAT,CBR3,FBP1,FKBP2,FN1,G6PD,GABARAPL1,GALNT2,GCH1,GPD1,H6PD,HK1,HK3,HNRNPF,ICAM1,IDH1,LDHA,NAMPT,NQO1,ODC1,PC,PCCB,PDCD4,PFKL,PGAM1,PGM2,PKM,PNPLA3,PRDX6,RRM2,SLC25A11,TACSTD2,TGM2,TPI1	335 (19)
MLXIPL		transcription regulator	Activated	3.208	2.15E-05	CPT1A,GPD1,PYGL,RPL10,RPL13A,RPL14,RPL19,RPL28,RPL30,RPS12,RPS13,RPS16,RPS25,RPS4Y1
PNPLA2		enzyme		-0.373	2.23E-05	ACADM,ACADS,ACO2,ACOX1,CPT1A,FH,GSTK1,ICAM1,IDH2	256 (14)
rosiglitazone		chemical drug		0.140	3.06E-05	ACADM,ACADS,ACO2,ACOX1,ATP5MC1,CAT,CPT1A,CYCS,CYP19A1,DLD,EGLN1,EHHADH,ERP44,ETFA,FDX1,FN1,GK,GPD1,H6PD,HSD11B1,ICAM1,IDH1,LDHA,LNPEP,MAT2A,NDUFV1,OAS2,OAS3,PC,PCCA,PLIN2,SLC27A1	276 (16)
PDLIM2		other		1.732	3.08E-05	CLCN4,FBP1,KCTD12,KYNU,LGALS3BP,MME,OAS3,OBSL1,PHLDA3,RTN1,SPOCD1,YPEL3	179 (7)
progesterone		chemical - endogenous mammalian		-0.125	3.28E-05	ACOT7,ACOX1,ADARB1,ALDH1A1,ALDH1A2,ATP6V1B2,COMT,CYP19A1,CYP1B1,FKBP4,FKBP5,FN1,G6PD,GABARAPL1,GCH1,HSD11B1,HSD17B4,HSPA8,ICAM1,IDH2,ISG20,JAM2,LDHA,ME1,MME,NDRG1,NDRG2,NPC1,NPL,PKM,PMP22,RACK1,RRM2,RTN4,SLC27A1,SLC2A3,SRSF7,TACSTD2,TYMP	299 (16)
PCGEM1		other		-1.632	3.58E-05	ACOX1,FH,G6PD,GGT1,IDH1,IDH2,LDHA,PKM	197 (6)
ciprofloxacin		chemical drug		0.180	3.69E-05	ACO2,ATP5F1A,ATP6V1B2,ATP6V1C1,ATP6V1H,DNAJC13,ICAM1,IGF2BP3,LONP1,MYBBP1A,MYOF,RRAGC,RUFY1
GnRH analog		biologic drug		1.225	3.91E-05	ACOT7,ATP5F1A,CLUH,CYB5A,CYC1,DDOST,FN1,GABARAP,GATD3A/GATD3B,HDDC2,HSP90AB1,KDSR,KYNU,NDRG1,PLAAT3,PLD3,PRCC,RAB5C,SLC2A3,SNX3,SRSF3,TAF1C,VAT1,VPS26C,ZCCHC14
NFE2L2		transcription regulator		0.068	3.95E-05	ATP6V0D2,CAT,CBR1,DNAJB5,EIF3E,EPHX1,ESD,FKBP5,FN1,G6PD,GPX3,GSTM4,HM13,HMBS,HSP90AA1,HSP90AB1,ICAM1,IDH1,ME1,NQO1,PLIN2,PSMC3,PSMD4,PSMD5,RACK1,RPS16,SLC7A8,STIP1,TBXAS1,TPI1
3-nitropropionic acid		chemical toxicant			4.17E-05	ATP5PF,ATP6V0E1,ATP6V1B2,ATP6V1C1,CBR1,LDHA,NQO1,PC,TPI1	153 (4)
APP		other		1.140	4.18E-05	ACO2,ANXA6,ARF6,ATP5F1A,ATP5F1B,ATP5PF,CAT,CH25H,CKB,CLIC1,CLTC,CRYL1,CYCS,DPYSL2,EIF5A2,ELAVL4,ERMP1,FN1,HK1,HSP90AA1,HSP90AB1,HSPA1A/HSPA1B,HSPA8,ICAM1,IFI16,IFI35,ISG20,ITGA4,KYNU,LDHA,MME,NAMPT,PAFAH1B2,PDCD4,PEBP1,PGAM1,PKM,PPP2R1A,PRDX6,PSMC3,SLAMF8,SLC1A2,SNCA,STIP1,TJP1,TPD52L1,TPI1,TPT1,TUBA8,TUBB2A,UCHL1,YPEL3	283 (14)
ACKR2		G-protein coupled receptor	Inhibited	-2.121	4.28E-05	CCL22,DDX60,IFI16,ISG15,ISG20,OAS2,OAS3,OASL
ciprofibrate		chemical drug		1.577	4.55E-05	ACADM,ACOX1,CAT,CBR1,CRAT,EHHADH,HSD11B1,HSD17B4,IMPACT,LGALS3BP,NPC1,NPC2,PIPOX,PLIN2,QPCT	114 (8)
Insulin		group		-0.013	4.94E-05	ACADM,ACOX1,ARG2,ATP5MC1,CYCS,CYP19A1,ETFA,FKBP2,FN1,G6PD,HSD11B1,HSP90AA1,HSPA8,ICAM1,IDH1,LDHA,LGALS3BP,LONP1,ME1,NDUFV1,ODC1,PCCB,PKM,PLAAT3,PPIC,PRDX6,RPS16,SLC25A11,SLC2A3,SLC2A5,SRSF3,TJP1	303 (23)
IL15		cytokine		-1.314	5.08E-05	ACADS,ARHGDIB,COX6C,CPT1A,DARS2,EGLN1,ENO3,FBP1,G6PD,GCNT1,GPD2,HK1,HNRNPF,HSPA8,IFI35,LDHA,P2RX1,PCBP2,PDCD4,PFKL,PGM2,PKM,PLD1,PLEK,PYGL,SRSF7,TJP1,TPI1,TRIM5,UPP1	241 (13)
TLE3		other			6.44E-05	ATP5F1A,ATP5F1B,ATP5PF,CYC1,CYCS,ETFA,NDUFAF1,NDUFAF6,NDUFB6,NDUFV1,TMEM126B
MAP4K4		kinase		1.941	7.03E-05	ACADS,ACO2,ATP6V0E1,CYC1,DLAT,DLD,FAR1,H6PD,HSD3B7,NDUFV1,PEX19,PGAM1,PNPLA3
PTP4A1		phosphatase		0.124	7.67E-05	AHCY,CLTC,DNAJB1,HNRNPF,HNRNPH2,HSPA1A/HSPA1B,HSPA6,IFI16,IGF2BP1,ITGA4,PKM,RUVBL2,SRSF3
IKBKE	-0.596	kinase		-0.562	7.97E-05	ENO3,IFI16,IKBKE,LDHA,MAT2A,PFKL,PGM2,PYGL,SLC2A3,TPI1,ZC3HAV1
MEL T1		chemical - kinase inhibitor		-1.342	8.91E-05	ATP5F1B,FH,HIBCH,HSPA1A/HSPA1B,PGAM1
fluticasone propionate		chemical drug		0.671	9.17E-05	C8orf44-SGK3/SGK3,CCL22,CHI3L1,CHIT1,CYP27B1,FKBP5,HLA-DRB4,HSD11B1,METTL7A,NAMPT,OAS2,PLIN2,SESN1,SLC16A6,SLC2A5,TGM2	111 (4)
FICD		enzyme			1.13E-04	DNAJB1,HSP90AA1,HSPA1A/HSPA1B
INSR		kinase		-1.739	1.31E-04	ACADM,ACADS,ACO2,ATP5F1A,ATP5F1B,ATP5MC1,ATP5PF,CBR1,CRAT,CYC1,CYCS,CYP1B1,ETFA,FBP1,FH,GCH1,HSD17B4,IDH1,NAMPT,NDRG1,PDCD4,RAB7A,RPS16,RRM2,RUVBL2,SLC2A3,TOMM40	195 (10)
CTNNB1		transcription regulator		-0.706	1.32E-04	ACADS,ACAT2,ALDH1A1,ALDH1A2,BCAP31,BTF3,CPT1A,CRAT,CYB5A,CYP19A1,CYP1B1,EIF5A,ENO3,F13A1,FN1,GCH1,IGF2BP1,ITGA4,JAM2,KIFC1,LIPA,ME1,MME,NDRG2,NOP53,PCCA,PKM,PLIN2,PMP22,POLR2A,QPCT,RASSF4,RASSF5,RPL10,RPL13A,RPL14,RPL19,RPL28,RPL30,RPS12,RPS13,RPS16,RPS25,RPS4Y1,SESN1,SLC16A6,SLC1A2,TGM2,TJP1,YPEL3	296 (17)
pirinixic acid		chemical toxicant		0.629	1.37E-04	ACADM,ACADS,ACAT2,ACOX1,ATP11A,CAT,CPT1A,DLAT,EHHADH,EIF3E,FBP1,G0S2,G6PD,GPD1,GPD2,HSD17B11,HSD17B4,HSP90AA1,MGST2,NPC1,NPC2,PDCD4,PFKL,PLIN2,PPIC,PSMC3,PSMD4,RTN4,SLC27A1	233 (12)
YAP1		transcription regulator		-1.446	1.37E-04	ACAT2,CPT1A,FN1,ICAM1,LDHA,NUPR1,RASSF4,RPL10,RPL13A,RPL14,RPL19,RPL28,RPL30,RPS12,RPS13,RPS16,RPS25,RPS4Y1,RRM2,SLC2A3,TYMS	202 (6)
QKI		other		1.212	1.38E-04	CLTC,HNRNPF,LAMP2,LAMP3,RAB5C,SNX2,SNX3
RNY3		other		1.633	1.41E-04	DDX60,ISG15,LAMP3,OAS2,OAS3,OASL	133 (7)
ACOX1	-0.306	enzyme		-1.485	1.58E-04	ACADM,ACOX1,CAT,CBR1,CRAT,EHHADH,HSD11B1,IMPACT,LGALS3BP,LONP1,NUPR1,PIPOX,PLIN2,QPCT	73 (5)
NRAS		enzyme		-1.343	1.58E-04	ACADM,ANXA4,EIF2D,EPHX1,FN1,IFI16,IFI35,ISG15,KCTD12,NQO1,PHLDA3,PLEKHO1,SARDH,SESN1,TUBB2A,VNN1,ZNF703
PTEN		phosphatase		-0.645	1.60E-04	ABHD4,ACO2,ACOX1,ATP5F1A,ATP5MC1,CLTC,DHRS11,DLAT,DLD,EHHADH,FN1,G0S2,GGT1,GPRC5C,GPX3,HDDC2,HSPA1A/HSPA1B,IDH2,ISG15,LAMP2,LAMP3,MAT2A,ME1,MME,NDRG1,NQO1,PAPOLA,PCBP2,PDCD4,PFKL,PYGL,RAB5C,SLC7A8,SNX2,SNX3,SQOR,STOM,UNC93B1,VNN1,YPEL3	220 (7)
PLA2R1		transmembrane receptor		-1.698	1.74E-04	ATP5F1B,COX5B,DPYSL2,PEBP1,SQOR,TGM2
IND S7		chemical - kinase inhibitor		-0.816	1.74E-04	ATP5F1B,ETFA,FH,HSPA1A/HSPA1B,PGAM1,STIP1
beta-estradiol		chemical - endogenous mammalian	Inhibited	-3.110	1.78E-04	ACADM,ACOX1,ACOX2,ADK,ALDH1A2,ANXA3,ANXA4,ARMT1,ATP5F1B,C15orf48,C8orf44-SGK3/SGK3,CELF2,CHI3L1,CKB,COMT,CPT1A,CRYZ,CYB5A,CYCS,CYP19A1,CYP1B1,DCAF6,DDOST,FAM111A,FARSA,FLOT1,FN1,FUCA1,G6PD,GCH1,GCSH,GK,GM2A,GPD2,GPX3,H6PD,HSD11B1,HSD17B11,HSD17B4,HSP90AB1,HSPA8,HSPH1,ICAM1,IDH2,IFI35,ISG15,JAM2,KYNU,LAGE3,LDHA,LGALS3BP,MME,MPC1,MYCBP,MYOF,NAMPT,NDRG1,NDRG2,NUPR1,ODC1,PAQR7,PCBD1,PDCD4,PFKL,PKM,PL…	320 (17)
2,3,4,7,8-pentachlorodibenzofuran		chemical toxicant		-0.436	2.00E-04	CAT,COMT,CYB5A,CYCS,CYP1B1,HSPA1A/HSPA1B,IDH1,NQO1
MEL S3		chemical - kinase inhibitor		-0.816	2.14E-04	ATP5F1B,ETFA,FH,HSPA1A/HSPA1B,PGAM1,STIP1
prednisolone		chemical drug		-0.333	2.21E-04	ATG4C,ATG9B,CAT,CLN3,FKBP5,GABARAP,GABARAPL1,GK,GM2A,GPX3,HSP90AA1,HSPA8,IGF2BP3,ISG20,ITGA4,KCTD12,SLC29A3,SNCA,TGM2
PPARA		ligand-dependent nuclear receptor		1.166	2.48E-04	ACADM,ACADS,ACAT2,ACOX1,AHCY,ATP5F1B,CAT,CPT1A,CYCS,EHHADH,G0S2,G6PD,GPD1,GPD2,GSTK1,HSD17B11,HSD17B4,MAT2A,MPG,PAQR7,PC,PLIN2,PRDX6,QPCT,RTN4,SARDH,SLC27A1,TJP1,VNN1	191 (10)
1,2-dithiol-3-thione		chemical reagent		0.312	2.52E-04	CBR1,EIF3E,EPHX1,ESD,FKBP5,HM13,HMBS,HSP90AA1,HSP90AB1,NQO1,PSMC3,PSMD4,PSMD5,RACK1,RPS16,STIP1,TPI1	30 (2)
TFAM		transcription regulator		-0.447	2.86E-04	ACADM,ACADS,ACOX1,HK1,PGAM1
NR3C1		ligand-dependent nuclear receptor		0.207	2.94E-04	AIFM3,CAT,COMT,CYP19A1,DPP7,DUT,ETNK2,FKBP4,FKBP5,FN1,G6PD,GPX3,H6PD,HSD11B1,HSP90AB1,HSPA6,ICAM1,IDH1,ISG15,KLF13,MPC1,MTHFD1,NAMPT,NQO1,NSMAF,OASL,PC,PDCD4,PLIN2,PPP1R14C,PPP1R21,PYGL,RRAGC,RTN4,SLC2A3,SLC2A5,SNCA,STOM,TCF19	329 (13)
IFNL1		cytokine	Activated	2.611	3.05E-04	DDX60,IFI35,ISG15,ISG20,LAMP3,LGALS3BP,OAS2,OAS3,OASL,ZC3HAV1	160 (9)
Immunoglobulin		complex		0.910	3.13E-04	ACO1,ACO2,ARRDC2,ATP5F1A,ATP5F1B,ATP5PF,CCL22,CYP1B1,CYP27B1,DLAT,DLD,DPYSL2,EGLN1,ENO3,FBP1,FKBP5,FN1,G6PD,GMPR,HK3,HSPA6,ICAM1,IDH2,ITGA4,KCTD12,LGALS3BP,MTHFD1,MTHFD2,NAMPT,OAS2,OAS3,PC,PFKL,PHKB,PLEK,TJP1,TYMP,WLS	240 (13)
glucagon		biologic drug		-1.414	3.34E-04	EIF4B,MME,NDRG2,PLXDC2,PPP1R1A,PUM1,RMDN3,SNX3
TXNRD1		enzyme		1.276	4.13E-04	ACOX2,CBR1,CBR3,GPX3,GSTM4,ME1,NQO1	49 (3)
HSP90B1		other		1.134	4.25E-04	EIF5A,EIF5A2,ITGA4,PPIF,RPL30,SLC1A2,SNX12,SNX3
HSF1		transcription regulator		0.608	4.60E-04	AHSA1,ATP5PF,DNAJA4,DNAJB1,FKBP4,HSP90AA1,HSP90AB1,HSPA1A/HSPA1B,HSPA8,HSPH1,ICAM1,LDHA,MAT2A,RAB5C,SLC44A5,ST13,STIP1	141 (7)
valproic acid		chemical drug	Activated	2.755	4.79E-04	AKR1B1,ATP11A,C8orf44-SGK3/SGK3,CAT,CH25H,CPT1A,CRAT,CRYL1,CYP19A1,CYP1B1,CYP2U1,EHHADH,H6PD,HSD3B7,ICAM1,LAGE3,LOXL3,MME,MYOF,NAA10,NPC2,NQO1,PAQR7,PNPLA3,PSMC3,PSMD4,SLC1A2,SLC7A8,TGM2	260 (7)
10,12-tricosadiynoic acid		chemical reagent			5.40E-04	ACADM,CPT1A,EHHADH	37 (3)
forskolin		chemical toxicant		-0.179	5.52E-04	ACOX1,ATP6V1B2,ATP6V1C1,CDC42SE1,CYP19A1,CYP1B1,CYP27B1,EIF5A,ELAVL4,ESD,FDX1,FKBP5,FN1,GCH1,GK,GPRC5C,HSD11B1,HSPA1A/HSPA1B,ICAM1,MAT2A,NAMPT,NPC1,NPC2,ODC1,PDXK,PLPP1,PPP2R1A,RAB4A,RAB5C,RAB7A,REXO5,RRM2,SLC1A2,SLC2A5,SLC7A8,STOM,TINF2,TJP1,UPP1	268 (14)
tanespimycin		chemical drug		1.811	5.54E-04	AHSA1,CYCS,DNAJB1,HNRNPAB,HSP90AB1,HSPA1A/HSPA1B,HSPA8,LDHA,RPL30,RPS16,SLC1A2,TYMP
methotrexate		chemical drug		0.179	5.82E-04	ACADM,ACO1,ACOX1,ANXA4,CPT1A,CYCS,CYP19A1,DLAT,EHHADH,ENO3,FA2H,FAR1,HSD11B1,HSD17B4,ICAM1,NQO1,PLD2,TYMS	220 (7)
ESRRA		ligand-dependent nuclear receptor	Inhibited	-2.684	5.87E-04	ACADM,ACOX1,ATP5F1B,CASC3,CKB,CYB5A,CYCS,CYP19A1,HK1,HSD17B4,LDHA,LIPA,PKM,RPL19,TPI1	216 (10)
FBXW7		enzyme		0.816	5.98E-04	ATP5F1A,DDX11,HSPA8,HSPH1,MTHFD2,NQO1,PCCB,STIP1	22 (2)
gentamicin		chemical drug		1.303	6.10E-04	ACADM,ALDH1A1,ARF6,HSD17B4,HSP90AA1,HSPA1A/HSPA1B,ICAM1,IDH1,KMO,KYNU,MPST,MYBBP1A,PC,PLIN2,PPP1R1A,S100A1,TARS1,VAT1
Ifnar		group	Activated	2.148	6.25E-04	APOBEC3B,CCL22,IFI16,IFI35,ISG15,ISG20,ITGA4,OAS2,OASL,UNC93B1	177 (7)
CALCA		other		-1.897	6.25E-04	EIF4B,MME,NDRG2,ODC1,PLXDC2,PPP1R1A,PUM1,RAB7A,RMDN3,SNX3
arsenic trioxide		chemical drug		0.441	6.33E-04	ACAT2,ATP6V1C1,BCAP31,CBR1,COX5B,COX7A2L,CYB5R1,CYC1,FDX1,FN1,GGT1,GLRX,HSP90AB1,HSPA8,ME1,NDUFB6,NQO1,PPIF,RAB4A,RTN4,TCIRG1,TYMS	47 (2)
PAF1		other	Activated	2.646	7.03E-04	ISG15,ISG20,OAS2,OAS3,OASL,TENT5A,ZC3HAV1
F2		peptidase		-0.349	7.04E-04	AKR1B1,CBR3,CKAP4,CLIC1,COTL1,EHD4,FN1,HSP90AA1,ICAM1,LAMP2,NUAK2,PLPP1,PPIF,RNH1,SLC12A7,SLC2A3,SPOCD1,TENT5A,TOMM40	144 (7)
bezafibrate		chemical drug		0.809	7.38E-04	ACADM,ACOX1,ALDH1A2,CAT,CYB5A,EHHADH,HSD17B4,MPG,NPC1,NPC2	186 (9)
CD3		complex	Inhibited	-2.135	7.62E-04	ACADS,ARHGDIB,CCL22,CH25H,COX6C,CYC1,CYCS,FKBP2,G6PD,HNRNPF,HSP90AA1,HSPA1A/HSPA1B,HSPA8,ICAM1,IFI35,ITGA4,LNPEP,LONP1,MTHFD2,NAMPT,NDUFB6,ODC1,P2RX1,PCBP2,PGAM1,PLEK,PLIN2,POLR2A,PYGL,RPL30,SCO1,SRSF7,STOM,TGM2,TRIM5	238 (11)
TNF		cytokine	Inhibited	-2.122	7.81E-04	ACADM,ACADS,ACOX1,AKR1B1,APOBEC3B,ARHGDIB,ATP5PF,CAT,CBR3,CCL22,CERS4,CH25H,CHI3L1,COTL1,CPT1A,CYP19A1,CYP1B1,CYP27B1,EGLN1,FN1,G0S2,GATD3A/GATD3B,GCH1,GM2A,GPD1,GPD2,HK3,HLA-DRB4,HSD11B1,HSP90AB1,HSPA1A/HSPA1B,HSPA8,ICAM1,IDH2,IFI16,IKBKE,ISG15,ITGA4,KMO,KYNU,LAMP3,LDHA,MAT2A,MGST2,MPC1,NAMPT,NQO1,NUAK2,OAS2,OAS3,OASL,ODC1,PC,PCBP2,PKM,PLAAT3,PLD3,PLIN2,PLPP1,PLXDC2,PPIF,RAB32,RPS13,RRM2,SLC12A4…	336 (21)
RET		kinase		0.970	7.81E-04	ANXA4,DPYSL2,FKBP4,HSP90AA1,HSPA1A/HSPA1B,HSPA8,HSPH1,RTN4,ST13,STIP1,SYMPK	21 (2)
GSR		enzyme		0.896	8.51E-04	ACOX2,CBR1,CBR3,GSTM4,ME1,NQO1
PCK1		kinase		0.000	9.22E-04	ACADM,ACOX1,CRAT,EHHADH
E4F1		transcription regulator			9.23E-04	DLAT,DLD,MPC1
LDHB		enzyme			9.23E-04	ATP5F1A,ATP5F1B,CYCS
RPLP2		other			9.44E-04	IGF2BP1,PDCD4
IL3		cytokine		-1.201	9.72E-04	ACOX1,ARHGDIB,CAT,CPT1A,CRAT,CSNK1A1,HK1,ICAM1,KLF13,LAMP3,NACA,ODC1,PFKL,RANBP1,RPL10,RPS12,RPS16,RPS4Y1,SLC2A3,TARS1,TPD52,YPEL3
PKM	-0.178	kinase		-1.350	1.01E-03	ACOX1,ENO3,FBP1,FH,GGT1,LDHA,PC,PKM
FOXO1		transcription regulator		-0.121	1.10E-03	ANXA3,ATP5F1B,ATP5PF,ATP6V0D2,CAT,CERS4,CH25H,CYCS,FN1,GABARAPL1,GPD1,GPD2,GPX3,GSTK1,HSP90AB1,ICAM1,LAMP2,ME1,MRPS12,NAMPT,NDUFAF1,NPC1,RAB7A,SESN1,SLC25A12,SPTLC2,TOMM40	190 (9)
chromium		chemical drug		1.134	1.13E-03	ABHD4,CYB5A,ESD,G6PD,NQO1,PPIF,YPEL3
MITF		transcription regulator		0.791	1.17E-03	ACO2,ATP6V1B2,ATP6V1C1,C8orf44-SGK3/SGK3,FAM53B,FN1,GM2A,GMPR,HMBS,ITGA4,KIFC1,POLE2,RRAGD,SLC7A8,STX7,UPP1,VAT1
rifaximin		chemical drug		0.447	1.24E-03	HSP90AA1,NDRG1,PCBP2,RACK1,TOMM40
TAZ		enzyme		-0.485	1.27E-03	CYP1B1,EGLN1,FN1,IDH1,IFI16,LDHA,MYOF,PKM,TPI1,UPP1
Ifn		group	Activated	2.135	1.28E-03	CH25H,ICAM1,IFI16,ISG15,ISG20,ITGA4,NUB1,OAS2,OAS3,OASL,TYMP	155 (5)
interferon beta-1a		biologic drug			1.37E-03	CLC,COX5B,DNAJB1,FKBP15,IFI35,PGAM1,PUM1,RPL19,RPS27,SNCA,TBXAS1
3,5-L-diiodothyronine		chemical - endogenous mammalian			1.44E-03	CPT1A,GPD2,ME1
Duxbl1 (includes others)		other			1.44E-03	OAS2,OAS3,OASL
sulindac sulfide		chemical drug		0.563	1.48E-03	CYP1B1,ESD,LDHA,MTHFD2,NQO1,PGAM1,PPP2R1A,RANBP1
SYVN1		transporter		0.577	1.48E-03	CYP1B1,DPYD,LGALS3BP,MYOF,PLD2,PSMC3,RPL10,SLC2A3,SLC7A2,STOM,TARS1,ZC3HAV1
tretinoin		chemical - endogenous mammalian		0.947	1.51E-03	ACOX1,AGO1,ALDH1A1,ALDH1A2,ANXA6,ATP6V1B2,CBR1,CCL22,CLC,CLTC,COTL1,CPT1A,CRAT,CSNK1A1,CYP2U1,DDX60,DPYSL3,EEF1D,EIF5,EPHX1,FASTK,FN1,G0S2,GGT1,GM2A,HK1,HK3,HNRNPF,HSD11B1,HSD17B11,HSP90AA1,ICAM1,IFI16,IFI35,ISG15,ITGA4,KLF13,LAMP2,LGALS3BP,LIPA,METTL7A,MTHFD2,NAA10,NDRG1,NDUFV1,NPC2,OAS2,OAS3,OASL,ODC1,PDCD4,PLD1,PLEK,PLIN2,RPL10,RPS12,RPS16,RPS4Y1,RUVBL2,SLC7A2,SNX8,SRD5A3,STK10,TGM2,TJP1,TPD52…	299 (17)
lipopolysaccharide		chemical drug		-0.392	1.58E-03	ACADM,ACO1,ANXA3,APOBEC3B,ARG2,ATP5MC1,CCL22,CH25H,CHI3L1,CKAP4,CYB5A,CYCS,CYP27B1,DDX27,DDX6,DDX60,DNAJB1,EHHADH,ERGIC1,ERP44,FKBP2,FN1,G0S2,G6PD,GABARAP,GCH1,GK,GPD1,GPR35,HK3,HM13,HSPA1A/HSPA1B,HSPA8,ICAM1,IDH1,IFI16,IFI35,IKBKE,INTS10,ISG15,ISG20,ITGA4,KIFC1,KMO,KYNU,LACC1,LAMP3,LDHA,LGALS3BP,LIPA,MGST2,MME,NAMPT,NQO1,NUPR1,OAS2,OAS3,OASL,ODC1,PC,PDCD4,PFKL,PKM,PLD1,PLEK,PLIN2,PRR5,RAB1B,SEC1…	313 (18)
STAT6		transcription regulator		-0.687	1.66E-03	ACOX1,CCL22,CKAP4,CNRIP1,CPT1A,EHHADH,EPHX1,FKBP5,IFI16,ISG15,ISG20,KCTD12,KMO,KSR1,LACC1,LACTB,LGALS3BP,OAS3,OASL,PLD1,POLE2,PXK,RASSF4,SNX8,TMEM176B	267 (12)
TFEB		transcription regulator		1.501	1.69E-03	ATP6V0E1,ATP6V1B2,ATP6V1C1,ATP6V1H,VPS26A,VPS35
PAX5		transcription regulator		1.195	1.75E-03	FN1,G6PD,HK3,PFKL,PGAM1,PYGL,SLC2A3
GCK		kinase		1.342	2.04E-03	ACADM,ATP5F1A,ATP5MC1,CPT1A,FH
STK25		kinase			2.11E-03	ACOX1,FBP1,PLIN2
poloxamer		chemical reagent			2.11E-03	ACADM,ACOX1,CPT1A
ZNF106		other		0.000	2.15E-03	COX7A2L,FGFR1OP2,GLRX,PMP22,RTN4,VPS35
elaidic acid		chemical - endogenous mammalian		-1.706	2.25E-03	ACAT2,ACOX1,ALDH1A1,ATP5F1A,ATP5F1B,DLAT,LIPA,NPC2,PNPLA3
HRAS		enzyme		-1.437	2.29E-03	ACADM,ADARB1,ANXA3,ANXA6,ARF6,ATP5F1B,ATP5PF,CPT1A,EIF2D,EIF5A2,EPHX1,FN1,GPX3,HSP90AA1,HSPA8,ICAM1,ITGA4,NQO1,PDCD4,PDIA5,PPIC,PRDX6,PRR5,RP2,RPL30,RPS27,RRM2,RTN4,SESN1,STAU1,STK10,TGM2,TYMP,TYMS,WLS	289 (14)
tamoxifen		chemical drug		-0.374	2.35E-03	ACOX1,ACOX2,ATP5F1B,CAT,CRYZ,CYCS,EPHX1,F13A1,FLOT1,FN1,G0S2,HSP90AB1,ISG20,LOXL3,PKM,SLC1A2,SLC2A3,SLC7A2,TYMP,YPEL3	301 (17)
CNOT7		transcription regulator			2.37E-03	IFI35,ISG15,LGALS3BP,OAS2,OAS3
Irgm1		other		-0.816	2.71E-03	IFI16,NUPR1,OAS2,OASL,RRM2,STIL	176 (7)
prochloraz		chemical reagent			2.77E-03	CYP1B1,ODC1
UPP1	-0.575	enzyme			2.77E-03	ACOX1,EHHADH
tianeptine		chemical drug			2.77E-03	DPYSL2,SLC1A2
mycophenolate mofetil		chemical drug			2.77E-03	FN1,ICAM1
raffinose		chemical - endogenous mammalian			2.77E-03	AKR1B1,ICAM1
TREX1		enzyme		-1.960	2.90E-03	IFI16,ISG15,ISG20,OASL	44 (4)
oxadiazon		chemical toxicant			2.95E-03	ACOX1,CAT,CRAT	37 (3)
CBR-470-1		chemical - kinase inhibitor			2.95E-03	G6PD,ME1,NQO1	30 (2)
TO-901317		chemical reagent		0.836	2.96E-03	ACOX1,ARG2,CH25H,COMT,CPT1A,CRAT,EHHADH,EPHX1,FBP1,G6PD,GPD1,HSD11B1,HSD17B11,PFKL,PNPLA3,TGM2	241 (12)
dihydrotestosterone		chemical - endogenous mammalian		-0.178	3.03E-03	ACO2,BCAP31,CHI3L1,CPT1A,CYP19A1,FKBP4,FKBP5,FN1,G0S2,GPD1,GPX3,HSP90AA1,HSPA1A/HSPA1B,LDHA,ME1,MME,NDRG1,ODC1,PC,PDCD4,RPL19,RPL28,RPL30,RPS12,RPS4Y1,SLC16A6,SLC2A3,SLC2A5,SLC7A8,TGM2,TP53INP2	280 (14)
dehydroisoandrosterone		chemical - endogenous mammalian		0.000	3.42E-03	CPT1A,FKBP5,HSD11B1,HSP90AB1,ICAM1,PRDX6,RACK1,SLC27A1	323 (18)
Firre		other		0.000	3.69E-03	ACADS,COTL1,EEF1D,FKBP4,HIRIP3,INTS1,MRPL4,PRR5
methapyrilene		chemical drug		-0.816	3.82E-03	ACADM,ACADS,ATP6V1B2,CAT,CPT1A,EHHADH,FBP1,KYNU,ODC1,PC,RPL13A
HTT		transcription regulator		-0.830	4.00E-03	ACADM,ACAT2,ATP5F1A,ATP5F1B,ATP5MC1,ATP6V0E1,ATPAF1,BCAP31,CBR1,CTDSP1,CYC1,CYCS,DNAJB1,ELAVL4,ENO3,FKBP4,FN1,GPD2,GPX3,HSP90AB1,HSPA8,IFI16,LDHA,PC,PDXK,POLR2A,PPP1R1A,SART1,SESN1,SLC1A2,SNCA,STAU1,TGM2,TPI1,TRAP1,UCHL1	251 (13)
PPARGC1A		transcription regulator		-1.467	4.15E-03	ACADM,ACOX1,ATP5F1A,ATP5F1B,CAT,COX5B,COX6C,CPT1A,CYCS,DLAT,EGLN1,FH,GK,LDHA,LIPA,ME1,NDUFV1,ODC1,PDIA5,PGAM1,PLIN2	211 (11)
ESR1		ligand-dependent nuclear receptor		1.120	4.19E-03	ACOX1,ANXA3,ANXA4,ATP11A,ATP6V1H,CDC42SE1,CKB,CLN3,COMT,COTL1,CSNK1A1,CYP19A1,CYP1B1,EIF5A,EIF5A2,FGD5,FKBP2,FKBP4,G6PD,GCSH,GLRX,GM2A,HSD17B4,HSP90AA1,HSPH1,ICAM1,IKBKE,ISG20,KTN1,LGALS3BP,METTL7A,MME,MPC1,NQO1,NUP210,NUP88,PCBD1,PDCD4,PLIN2,PPP2R1A,PYGL,RAB5C,RABEP1,RP2,SESN1,SLC12A4,SLC44A2,SLC7A2,SLC7A8,SNX6,SPTLC2,TCIRG1,TGM2,TJP1,TMED10,TPD52,TPD52L1,VPS26C,VPS35,YPEL3,ZNF703	280 (10)
Z-LLL-CHO		chemical - protease inhibitor		-0.457	4.35E-03	AKR1B1,ARHGDIB,CAT,CLIC1,CYP27B1,EIF5A,FKBP4,G0S2,GCH1,HSP90AA1,HSPA8,ICAM1,MAT2A,MRTO4,NQO1,PDCD4,PEBP1,RANBP1,SLC27A1,TJP1	260 (13)
MAPK1		kinase		-1.049	4.46E-03	ACO1,APBB3,ARG2,CRYL1,ENO3,FN1,IFI16,IFI35,IGF2BP3,ISG15,ISG20,LAMP3,LGALS3BP,NUP210,NUPR1,OAS2,OAS3,OASL,PLD1,TJP1,TRIM5,ZC3HAV1
PRKCA		kinase		-0.364	4.71E-03	ARHGDIB,CYCS,FN1,HSPA1A/HSPA1B,ICAM1,IGF2BP3,LAMP2,NQO1,OASL,PLD1
CLDN7		other		0.805	4.71E-03	ANXA3,ARHGDIB,ATP5MC1,CCDC97,CKAP4,NSA2,PLAAT3,RPL34,TJP1,ZCCHC14
NFE2		transcription regulator			4.92E-03	CAT,HMBS,NQO1,TBXAS1
IREB2		translation regulator			4.92E-03	ACO2,CYCS,FXN,LDHA
3,4,5,3',4'-pentachlorobiphenyl		chemical toxicant		-0.601	4.94E-03	CAT,COMT,CYB5A,CYCS,CYP1B1,HSPA1A/HSPA1B,IDH1,NQO1
PELP1		other			4.98E-03	CYP19A1,FUCA1,G0S2,GLMP,IGF2BP3,IKBKE,KYNU,L1TD1,NDRG1,TGM2
NRG4		growth factor			5.17E-03	ACOX1,EHHADH,ME1	158 (7)
IFNL4		cytokine			5.17E-03	ISG15,OAS2,OASL
biotin		chemical - endogenous mammalian			5.17E-03	CYP1B1,PC,PMP22
4-octyl itaconate		chemical reagent			5.17E-03	IKBKE,ISG15,NQO1	133 (7)
zalcitabine		chemical drug			5.17E-03	EGLN1,ELAVL4,SLC2A3
miR-124-3p (and other miRNAs w/seed AAGGCAC)		mature microRNA		-0.439	5.41E-03	ATP6V0E1,CERS2,CTDSP1,CTDSP2,CYP1B1,FA2H,FAM83H,INO80C,PLP2,POLR3G,RASSF5,SEC11A,SMCO4,STOM,USP49
CUEDC2		other			5.43E-03	LDHA,SLC2A3
RPS11		other			5.43E-03	IGF2BP1,PDCD4
RPS5		other			5.43E-03	IGF2BP1,PDCD4
FOXH1		transcription regulator			5.43E-03	ALDH1A1,ALDH1A2
RPS18		other			5.43E-03	IGF2BP1,PDCD4
RPL35A		other			5.43E-03	IGF2BP1,PDCD4
RPL12		other			5.43E-03	IGF2BP1,PDCD4
CST5		other		1.107	5.59E-03	ACAT2,AGO1,ANXA3,ANXA6,ARF6,BCAP31,DNAJA3,EEF1D,INTS1,INTS10,INTS4,MRTO4,NOP10,NOP53,PCLAF,PPIC,TOMM40
RXRA		ligand-dependent nuclear receptor		-0.285	5.78E-03	ACADM,ACOX1,AHCY,ALDH1A1,ALDH1A2,ARG2,CAT,CCL22,CPT1A,CYP27B1,EHHADH,EPHX1,GPD1,HSD17B4,PC,PLD1,PMP22,SLC27A1	195 (12)
PLIN5		other		1.387	5.86E-03	ACADM,ACOX1,ESD,NQO1,PNPLA3	152 (5)
CIDEC		other		0.471	5.86E-03	ACADM,ACADS,ACOX1,CPT1A,CYCS	149 (5)
salirasib		chemical drug		1.633	6.09E-03	LDHA,PGAM1,PKM,TGM2,TJP1,TPI1
AR		ligand-dependent nuclear receptor		-1.582	6.24E-03	ALDH1A1,CKAP4,CYC1,EPHX1,FKBP4,FKBP5,GPD1,HSPH1,MME,MTHFD2,NDRG1,NPC1,NUPR1,ODC1,P2RX1,PCBD1,PDIA5,RP2,SLC2A3,TACSTD2,TBXAS1,TCF19,TJP1,TMEM176A,TMEM176B,TPD52,TPD52L1	272 (11)
CD40LG		cytokine		-1.093	6.51E-03	ANXA6,CCL22,CELF2,CLUH,CYP1B1,G0S2,GCH1,HDDC2,HLA-DRB4,HSP90AA1,HSPA1A/HSPA1B,ICAM1,ISG15,ITGA4,LAMP3,NAMPT,PLEK,RAB9A,SYMPK,TGM2,TPD52L2,TYMP	241 (14)
AK1		kinase			6.57E-03	ENO3,LDHA,PKM
N,N-dimethylsphingosine		chemical reagent			6.57E-03	FN1,GCH1,ICAM1	133 (7)
GW7647		chemical drug		1.982	6.69E-03	CPT1A,NPC1,NPC2,PLIN2	83 (7)
FOXO4		transcription regulator		-1.492	6.87E-03	ANXA3,CAT,CERS4,CH25H,GABARAPL1,GPX3,NAMPT,SESN1,SPTLC2
LG100268		chemical reagent		1.474	7.31E-03	ARG2,CYP19A1,NDRG1,PLIN2,SLC27A1	173 (7)
isobutylmethylxanthine		chemical toxicant		1.054	7.45E-03	ACOX1,ATP5MC1,CCL22,CYCS,ETFA,FN1,IDH1,LDHA,NDUFV1,PLAAT3,PLIN2,RAB5C,RAB7A,TPD52L2	278 (15)
genistein		chemical drug		1.514	7.48E-03	ADK,ALDH5A1,ATP6V0D2,ATP6V1C1,ATP6V1H,CAT,CLN3,CYP19A1,FUCA1,GABARAP,GLMP,GM2A,HSPA1A/HSPA1B,ICAM1,KDSR,LIPA,NPC1,NPC2,PDCD4,POLR2A,RRAGC,TPD52	76 (2)
NUPR1	0.569	transcription regulator		0.600	7.61E-03	ALDH5A1,ANP32E,APOBEC3B,EGLN1,ERMP1,FAM111A,FAM114A1,FUCA1,GCH1,GK,IGF2BP3,KBTBD7,KIFC1,MAT2A,NDRG1,NUPR1,PMP22,POLE2,POLQ,RAB32,SLC16A6,SLC25A12,STIL,TRAFD1,UPP1,ZC3HAV1
calyculin A		chemical toxicant		1.000	7.72E-03	CCL22,CYP1B1,ODC1,TGM2
SGPP2		phosphatase	Inhibited	-2.000	7.72E-03	DNAJA4,HSP90AA1,HSPA8,HSPH1
SIRT1		transcription regulator		-0.154	8.12E-03	ACADM,AGTRAP,ANXA4,ATXN10,CAT,CPT1A,CYCS,CYP19A1,DDX60,ERMP1,FN1,GABARAPL1,ICAM1,IDH2,LGALS3BP,MAT2A,OAS2,PC,PHKB,PNPLA3,POLR1A,TACSTD2	280 (15)
RNASEH2A		enzyme			8.12E-03	IFI16,IFI35,ISG15,ISG20,OASL
eflornithine		chemical drug		0.447	8.12E-03	FN1,LGALS3BP,ODC1,TGM2,TYMS
LDB1		transcription regulator		-0.243	8.13E-03	ACOX2,C8orf44-SGK3/SGK3,CAT,CERS4,COMT,FBP1,IGF2BP3,MGST2,NDRG1,P2RX1,PKD2,RAB32,RPS6KL1,SLC7A8,STX7,TPD52,UNC93B1
COL6A1		other			8.17E-03	ENO3,IDH1,TPI1
diacylglycerol		chemical - endogenous mammalian			8.17E-03	ACADM,ACOX1,ODC1
IFNG		cytokine		1.295	8.21E-03	ACO1,ADA2,AHCY,ARG2,CAT,CCL22,CH25H,CYB5A,DDX60,FBP1,FKBP5,FN1,FXN,GCH1,GMPR,H6PD,HSD17B4,HSP90AA1,HSP90AB1,HSPA1A/HSPA1B,HSPA8,ICAM1,IFI16,IFI35,IKBKE,ISG15,ISG20,ITGA4,KCTD12,KMO,KYNU,LAMP3,LDHA,LGALS3BP,MAT2A,NAMPT,NQO1,NUPR1,OAS2,OAS3,OASL,ODC1,PFKL,PKM,PLAAT3,PLD1,PLEK,POLE2,RACK1,RPL23A,RRAGD,SEC11A,SLC1A2,ST13,TBXAS1,TCIRG1,TJP1,TMEM50B,TPI1,TRAFD1,TYMP	257 (13)
IL10RA		transmembrane receptor		0.471	8.25E-03	ARG2,CCL22,CERS4,F13A1,FN1,HK3,HSPA8,IFI16,IKBKE,NAMPT,NDRG2,NPL,PLAAT3,PMP22,PYGL,SLAMF8,TGM2,UPP1
FOLR1		transporter			8.39E-03	ARHGDIB,ATP6V1B2,CAT,CELF2,GLRX,PDCD4,TPI1,TYMS
LMO2		transcription regulator		-0.243	8.40E-03	ACOX2,C8orf44-SGK3/SGK3,CAT,CERS4,COMT,FBP1,IGF2BP3,MGST2,NDRG1,P2RX1,PKD2,RAB32,RPS6KL1,SLC7A8,STX7,TPD52,UNC93B1
TLR9		transmembrane receptor		1.511	8.78E-03	ARG2,CLN3,GCH1,ICAM1,IFI16,IFI35,ISG15,ISG20,LAMP2,NAMPT,NSMAF,OAS2,OAS3,SMPD2,SPTLC2	228 (12)
aurapten		chemical - endogenous non-mammalian			8.87E-03	ACOX1,CPT1A	66 (5)
CYP		group			8.87E-03	CYP27B1,NQO1
1,2,3,4,6,7,8-heptachlorodibenzofuran		chemical toxicant			8.87E-03	COMT,CYP1B1
insulin detemir		biologic drug			8.87E-03	ATP5F1A,NDUFV1
miR-183-5p (miRNAs w/seed AUGGCAC)		mature microRNA			8.87E-03	IDH2,PDCD4
GCH1	-1.080	enzyme			8.87E-03	FXN,GCH1
RPS12	0.449	other			8.87E-03	IGF2BP1,PDCD4
2,3,7,8-tetrachlorodibenzofuran		chemical toxicant			8.87E-03	COMT,CYP1B1
troglitazone		chemical drug		0.000	8.94E-03	ACADM,ACADS,ACOX1,CCDC74B,CYP19A1,EIF5,FN1,G0S2,GPD1,ICAM1,IFI16,ME1,MME,NDRG1,PC,PLIN2,SLC27A1,SPOCD1,STIL,TBXAS1,USP13	289 (15)
benzo(a)pyrene		chemical toxicant		-0.526	9.02E-03	ABHD4,CELF2,COMT,CYB5A,CYP1B1,EPHX1,ESD,G6PD,HSPA1A/HSPA1B,ME1,NQO1,PDSS1,PPIF,YPEL3	218 (7)
EP300		transcription regulator		0.142	9.33E-03	ACADM,ANXA6,CKB,COMT,CPT1A,FDX1,FN1,GM2A,H6PD,HSD11B1,HSP90AB1,KMO,LDHA,LGALS3BP,LIN28B,MME,NDRG1,OAS3,PIPOX,SLC27A1,STOM,TBXAS1,TUBA8	281 (14)
LONP1	-0.206	peptidase			9.42E-03	ACADS,ATP5F1A,ATP5PF,DLD,MTHFD2,PGAM1,TRAP1	10 (2)
BTK		kinase		-1.408	9.60E-03	ATP6V0D2,IFI35,ISG15,ISG20,MTHFD2,OAS2,OAS3,RP2,SLC2A3
ABCB6		transporter		1.342	9.92E-03	CAT,CYP20A1,HK1,HMBS,SLC25A39
IFNE		cytokine		0.447	9.92E-03	HSD11B1,ISG15,ISG20,SLC7A2,TRIM5
betamethasone		chemical drug			9.98E-03	FXN,G6PD,NQO1
PPARα-RXRα		complex			9.98E-03	ACOX1,GK,SLC27A1
SERTAD2		transcription regulator			9.98E-03	ACOX1,CAT,CYC1
N-ethyl-N-nitrosourea		chemical toxicant			9.98E-03	HSP90AA1,ICAM1,TGM2
GCG		other		1.220	1.01E-02	ACADM,ACADS,CPT1A,FN1,HK1,ODC1,TENT5A
EPO		cytokine		-0.842	1.02E-02	ATP6V1B2,CHIT1,CLIC1,FXN,HK3,HNRNPF,ITGA4,N4BP2L1,NACA,NUPR1,PDCD4,RAB4A,RPS4Y1,SLC44A2,TJP1,TPI1,TPT1
INS		other		0.788	1.02E-02	ACADM,ATP5F1A,CAT,CPT1A,GABARAPL1,HNRNPF,ICAM1,NDUFV1,PLIN2,SMPD2,SNCA
filgrastim		biologic drug		0.356	1.03E-02	ANXA3,ATP6V1C1,CBR1,CHIT1,CLC,CYP1B1,DPYD,DPYSL3,FA2H,FAM111A,FBP1,FKBP5,G0S2,ISG15,ISOC1,ITGA4,LDHA,METTL7A,MME,NDUFB6,OAS3,OASL,VNN1
bee venom		chemical - endogenous non-mammalian		1.000	1.07E-02	DDX27,DDX6,DNAJB1,GPR35,ICAM1,KIFC1,NUPR1,OASL
deferoxamine		chemical drug		0.356	1.07E-02	ACO1,CLC,EGLN1,F13A1,HSPA1A/HSPA1B,ICAM1,IFI16,ISG20,LDHA,ME1,NDRG1,PKM,SLC2A3
DYSF		other			1.08E-02	ACOT9,DNAJB1,FN1,GABARAPL1,HSPA1A/HSPA1B,IFI16,TMEM50B
miR-30c-5p (and other miRNAs w/seed GUAAACA)		mature microRNA		0.000	1.08E-02	CNOT9,GPD2,IDH1,MAT2A,MLLT11,PAFAH1B2,SEC62,SLC12A4,STX7,TMED10
Lh		complex	Inhibited	-2.120	1.12E-02	CSNK1A1,CYP19A1,FDX1,FKBP5,GK,HSD11B1,NPC2,PDXK,PLPP1,PPP2R1A,RAB4A,RAB5C,REXO5,STIP1,UPP1
ATG5		other		0.000	1.14E-02	CKAP4,IKBKE,RTN4,TGM2
dichlorovinylcysteine		chemical toxicant		0.132	1.14E-02	ACADS,ODC1,PKM,STIP1
methylselenic acid		chemical reagent			1.16E-02	ATP11A,BTD,DPYSL2,EPHX1,ERP44,FKBP5,FN1,HSD17B11,NDRG1,NQO1,POLE2,RRM2,STX7,TYMS,UXS1
TGM2	-2.530	enzyme		1.369	1.16E-02	CCL22,CLC,DDX60,FN1,GM2A,HK3,IFI35,NPC2,OAS2,OAS3,OASL,SLC7A2,SRD5A3,TSPAN14
SREBF1		transcription regulator		-0.190	1.20E-02	ACADS,CYB5A,CYCS,CYP27B1,EHHADH,FN1,G6PD,GPX3,HSPA1A/HSPA1B,IDH1,NPC1,NUPR1,PMP22,PNPLA3,RPS27
ZNF148		transcription regulator			1.20E-02	FDX1,FN1,ODC1
MAFG		transcription regulator			1.20E-02	HMBS,NQO1,TBXAS1
AQP1		transporter			1.20E-02	AKR1B1,HSPH1,NUPR1
TCR		complex		1.212	1.22E-02	ATP5F1B,CCL22,GNPDA1,IDH2,ISG15,ISG20,LIPA,OASL,ODC1,PDCD4,PGAM1,PRDX6,RPL13A,RPL23A,RPL30,RPS13,RPS16,SLC2A3,TPI1,ZC3HAV1
salmonella minnesota R595 lipopolysaccharides		chemical - endogenous non-mammalian		-0.179	1.25E-02	C8orf44-SGK3/SGK3,CCL22,CH25H,HLA-DRB4,ICAM1,IKBKE,ISG15,OASL,SLC7A2
BRD4		kinase	Inhibited	-2.380	1.25E-02	FN1,ICAM1,ITGA4,LIN28B,NQO1,POLE2,POLR3G,RRM2,SLC16A6,SLC7A2
ritonavir		chemical drug			1.25E-02	ACAT2,CCDC74B,EIF5,ICAM1,IKBKE,ME1,MME,SPOCD1,STIL,USP13
MKNK1		kinase		1.414	1.27E-02	ACOT7,DPYSL3,EEF1D,HSD17B4,ISG15,KLF13,RNH1,TM9SF2
8-bromo-cAMP		chemical reagent		-1.961	1.27E-02	ACOX1,ARG2,CYP19A1,CYP1B1,FDX1,GCH1,MAT2A,NQO1,ODC1,PPP1R1A,RRM2,SLC1A2
HOXD10		transcription regulator		1.633	1.27E-02	CCL22,ERP44,GCNT1,ICAM1,TJP1,USP15
SIAH2		transcription regulator			1.29E-02	EGLN1,MME,NDRG1,TINF2
KLF17		transcription regulator			1.30E-02	FN1,TJP1
WDFY2		other			1.30E-02	ACO2,CYCS
EIF3M		other			1.30E-02	EIF3F,EIF3H
RNF17		other			1.30E-02	EGLN1,ODC1
SF1		transcription regulator			1.30E-02	FN1,ICAM1
KPNA2		transporter			1.30E-02	ISG15,STK35
FLT1		kinase		0.378	1.31E-02	AHCY,EIF4B,EIF5A,HK1,ICAM1,IGF2BP3,MAT2A
ARNT		transcription regulator		-0.640	1.31E-02	ATP5MC1,CYP1B1,G6PD,LDHA,NQO1,PGM2,RANBP1,SLC2A3,TPI1
GPX1		enzyme		0.911	1.31E-02	CAT,GLRX,GPX3,ICAM1,PRDX6
APOE		transporter			1.37E-02	ACOX1,C5AR2,CAT,CCL22,CPT1A,CTDSP1,FKBP4,FKBP5,GPX3,HSD11B1,HSP90AB1,HSPA1A/HSPA1B,ICAM1,LIPA,MTCH1,MYBBP1A,PC,TCIRG1
CD247		transmembrane receptor		-0.816	1.37E-02	ETFA,HSP90AA1,MTHFD2,MTHFS,NDUFB6,QPCT
imatinib		chemical drug		-1.210	1.41E-02	ATP6V1C1,BCAP31,COX5B,COX7A2L,CYC1,EIF4B,FN1,HSP90AB1,HSPA8,MME,NDUFB6,NQO1,PLIN2,PPIF,RAB4A,RTN4,SRSF7,TCIRG1
PDX1		transcription regulator		1.508	1.42E-02	AKR1B1,ATP5PF,CAT,CKB,FH,GCH1,HK1,IDH1,NQO1,PC,PNPO,PPP1R1A
fontolizumab		biologic drug			1.43E-02	IFI35,ISG15,NAMPT
TNK1		kinase			1.43E-02	IFI16,ISG20,OAS2
pyruvaldehyde		chemical - endogenous mammalian			1.43E-02	ARG2,ICAM1,NQO1
TICAM1		other		0.769	1.43E-02	APOBEC3B,CH25H,ICAM1,IFI16,IKBKE,ISG15,ISG20,OASL,SLC7A2,ZC3HAV1
CLOCK		transcription regulator		-1.000	1.46E-02	ACOX1,CBR1,DTX4,ESYT1,FKBP5,HSPH1,ICAM1,IKBKE,KLF13,OAS3,PAFAH1B2,PPIF,RIOX2,SERINC5,SLC1A2
PRL		cytokine		1.367	1.46E-02	ANXA3,DNAJA4,FN1,GMPR,HNRNPH2,IFI35,ISG15,LAMP3,MME,NUPR1,OAS2,OAS3,ODC1,PAQR7,PC,PDIA5
E2f		group			1.52E-02	CYP27B1,DDX11,H2BC11,MTHFD1,PRR11,RPS16,RRM2,TMEM126B,TYMS
tributyltin		chemical reagent			1.52E-02	ACOX1,ATP5MC1,CYCS,ETFA,FN1,HSP90AA1,IDH1,LDHA,NDUFV1
KLF3		transcription regulator		-1.414	1.53E-02	ABCF1,ABHD14B,ACOT9,ANXA6,EIF5A,GCNT1,GPD2,GSTK1,HM13,HNRNPF,IDH1,IGF2BP3,INTS4,MGST2,NDRG1,NSMAF,RAB7A,SNX2
KLF15		transcription regulator		0.336	1.56E-02	ACADM,ACADS,ACOX1,EHHADH,SLC27A1
CCND1		transcription regulator		-0.552	1.57E-02	ATP6V0E1,C12orf76,EIF5,EIF5A2,HSPA1A/HSPA1B,HSPA8,MESD,PCLAF,PDCD4,RMDN3,RPL10,RRM2,STOM,THNSL1,TP53INP2,TPI1,TYMP,TYMS
miR-1-3p (and other miRNAs w/seed GGAAUGU)		mature microRNA		0.959	1.59E-02	ATP6V1B2,CERS2,DNAJB1,G6PD,GCH1,GPD2,MTHFD2,NELFCD,PDCD4,PGM2,SNX6,UNC93B1
IL1B		cytokine		-0.376	1.62E-02	AKR1B1,CAT,CCL22,CHI3L1,CYP19A1,CYP27B1,EGLN1,F13A1,FKBP5,FN1,G0S2,G6PD,GCH1,GGT1,GM2A,GTF2F1,HSD11B1,HSPA1A/HSPA1B,ICAM1,IFI16,IKBKE,ISG15,ISG20,LDHA,NAMPT,NQO1,OAS2,ODC1,PGAM1,PLD1,PLD3,PLXDC2,SESN1,SLC1A2,SNCA,TGM2,TJP1,TMEM176B,TPD52L2,TPT1,TRAFD1,TYMP
mannitol		chemical - endogenous mammalian			1.67E-02	AKR1B1,FN1,ICAM1
IRF7		transcription regulator	Activated	2.786	1.69E-02	ATP5F1A,IFI16,IFI35,ISG15,ISG20,NAMPT,OAS2,OAS3,OASL,TRIM5,ZC3HAV1
PTH		other	Inhibited	-2.172	1.69E-02	CYP27B1,EIF4B,FN1,MME,NDRG2,ODC1,PLXDC2,PPP1R1A,PUM1,RMDN3,SNX3
TFE3		transcription regulator		-0.447	1.69E-02	CKB,CYCS,PHOSPHO1,VPS26A,VPS35
RAF1		kinase	Inhibited	-2.354	1.71E-02	ACAT2,ACOT7,HNRNPAB,LDHA,NQO1,PC,PLD1,PRORP,RRM2,SEC14L2,TGM2,TOMM40,TUBB2A
bexarotene		chemical drug		0.637	1.71E-02	ACOX1,ALDH1A2,CHCHD2,CYCS,EHHADH,FKBP2,ICAM1,MLLT11,MTHFD2,ODC1,SLC27A1,TGM2
STK11		kinase		-1.720	1.75E-02	AHCY,ATP5MC1,ATP6V0E1,BTF3,CYC1,DUT,FN1,LDHA,MPST,NDUFV1,PKM,RRM2,SARDH,TARS1,TPI1,TYMS
TFRC		transporter		-0.816	1.77E-02	CLC,F13A1,GGT1,GPX3,LDHA,ME1,SNCA
PRKAA1		kinase	Activated	2.534	1.77E-02	ACOT7,ARHGDIB,CAT,FGFR1OP2,FKBP5,FN1,LDHA,NDRG2,TGM2,TJP1
levodopa		chemical - endogenous mammalian		-0.145	1.77E-02	ABHD14B,ARG2,CBR3,COMT,COTL1,DDOST,DPP7,FAM114A1,FKBP5,GABARAPL1,GPD1,GPD2,LAMP2,MAT2A,NAPRT,NOMO1 (includes others),NPC2,PDCD4,PDE4DIP,PLEK,RASSF5,SLC1A2,SLC29A3,SLC44A2,TAX1BP3,TCIRG1,TMED10,TMEM199,TPD52,VAT1,VMP1
BMS-690514		chemical drug		-1.000	1.79E-02	CYCS,HSP90AA1,HSPA8,HSPH1
NPPB		other		1.982	1.79E-02	ACAT2,CYP19A1,FDX1,FN1
SOST		other		0.283	1.79E-02	ACADS,CPT1A,CYP27B1,PLIN2
2-hydroxyestradiol		chemical - endogenous mammalian			1.79E-02	CAT,NQO1
MYCBP	-1.090	transcription regulator			1.79E-02	LDHA,ODC1
SUPT5H		transcription regulator			1.79E-02	AGO1,SNCA
GNMT		enzyme			1.79E-02	NPC1,NPC2
retroinverso ERG inhibitory peptide 2		chemical reagent			1.79E-02	ARHGDIB,NDRG1
retroinverso ERG inhibitory peptide 1		chemical reagent			1.79E-02	ARHGDIB,NDRG1
vinorelbine		chemical drug			1.79E-02	TYMP,TYMS
IL5		cytokine		-0.115	1.80E-02	ANXA6,CCL22,CKAP4,EGLN1,GK,HSPA6,HSPH1,ICAM1,MAT2A,NACA,NDRG1,PKM,PMP22,PPIF,TPI1,UPP1
SPI1		transcription regulator		0.333	1.87E-02	CCL22,CHI3L1,CHIT1,HK3,HMBS,HSPA8,IMP4,ISG15,ISG20,ITGA4,KLF13,LAMP3,MME,OASL,RACK1
fenofibrate		chemical drug		1.038	1.87E-02	ACADM,ACOX1,ALDH1A2,ATP11A,CAT,CPT1A,CYP19A1,DLAT,EHHADH,EIF3E,FBP1,HSD17B4,ICAM1,PPIC,SLC27A1
SBDS		other			1.87E-02	DNAJB1,DPYD,FA2H,HSP90AB1,HSPA6,IFI16,PPP1R1A
Srebp		group			1.94E-02	G6PD,IDH1,NPC1
DPP-23		chemical reagent			1.94E-02	HSP90AA1,HSPA1A/HSPA1B,HSPA6
DNASE2		enzyme			1.98E-02	CH25H,ISG15,OAS3,SLAMF8
tert-butyl-hydroquinone		chemical reagent		-0.318	1.98E-02	CRYZ,G6PD,HSPA8,MAP1A,ME1,NQO1,PSMD4
HSPA5		enzyme		0.440	1.98E-02	ACADM,CPT1A,HSPA8,ISG15,NQO1
RPS15		other			1.98E-02	IGF2BP1,PDCD4,RPS13,RPS16,RPS25
beta-naphthoflavone		chemical toxicant		0.775	1.98E-02	CBR1,CYP1B1,CYP2U1,ME1,NQO1
RRP1B		transcription regulator			2.02E-02	ALDH5A1,EIF3H,EIF4B,HSP90AA1,HSP90AB1,RPL13A,RPL14,RPL19
DNMT3B		enzyme		0.905	2.05E-02	CYP1B1,DNAJB1,LACC1,PLAAT3,PLP2,PNPLA3,PPP1R14C,PPP1R1A,RPP25,S100A1,SEC62
MAVS		other	Activated	2.433	2.05E-02	ISG15,ISG20,MAT2A,OAS2,OASL,ZC3HAV1
ETS1		transcription regulator			2.09E-02	ARHGDIB,DNAJA3,EEF1D,FN1,HSPA1A/HSPA1B,HSPA6,HSPA8,ICAM1,IGF2BP3,NCLN,NQO1,TBXAS1,TYMS
mir-223		microRNA		0.469	2.18E-02	C15orf48,CYB5A,ICAM1,IFI16,MREG,MYOF,NDRG2,NQO1,RASGRP4
ID1		transcription regulator		-1.663	2.19E-02	ALDH1A1,DTX4,FN1,ICAM1,IFI16,TYMS
bisindolylmaleimide I		chemical - kinase inhibitor		0.104	2.23E-02	CYP19A1,FN1,HSP90AB1,ICAM1,MAT2A,PDCD4,PLD1,TJP1
RPA1		other			2.23E-02	HSPA1A/HSPA1B,SLC44A5,TPD52L1
ammonium chloride		chemical drug			2.23E-02	NPC1,PKD2,SNCA
CSF2		cytokine		-0.235	2.25E-02	ATP6V0D2,CASC3,GCH1,GK,HSPH1,ICAM1,ITGA4,LAMP2,LAMP3,LDHA,MAT2A,MME,NACA,NUAK2,ODC1,PLD1,PMP22,PPIF,RRM2,SLC2A3,SMPD2,TGM2,TPI1,TPT1,UPP1
Sos		group			2.27E-02	ACOX1,AGPS,CAT,CERS4,CHI3L1,GM2A,LGALS3BP,ODC1,PLD1,PRCC,PXK,TPD52
IRF3		transcription regulator	Activated	2.810	2.27E-02	ANXA4,APOBEC3B,ARG2,DDX60,FN1,IFI16,ISG15,ISG20,OAS2,OAS3,OASL,ZC3HAV1
SLC13A1		transporter		0.378	2.33E-02	ALDH1A1,ARRDC2,EFTUD2,G0S2,HNMT,HSPA8,ST13
BCR-ABL1		fusion gene/product		0.128	2.33E-02	HK1,HK3,LDHA,MME,PCBP2,PKM,SLC2A3
meldonium		chemical drug			2.34E-02	ACOX1,CPT1A
TRIB1		kinase			2.34E-02	ACOX1,CPT1A
ERCC4		enzyme			2.34E-02	FN1,SNCA
GRB10		other			2.34E-02	CCL22,TGM2
GADD45GIP1		other			2.34E-02	DNAJA3,LONP1
methoxychlor		chemical toxicant			2.34E-02	G6PD,HSP90AB1
uridine		chemical - endogenous mammalian			2.34E-02	ACOX1,EHHADH
PI3K (family)		group		-1.245	2.34E-02	CAT,EGLN1,HK1,ISG15,NQO1,PKM,TGM2,TJP1
TRIM24		transcription regulator		-1.134	2.34E-02	DDX60,EIF5A,IFI35,ISG15,LGALS3BP,OASL,PCLAF,TRAFD1
amiodarone		chemical drug			2.39E-02	ICAM1,ME1,NDRG2,SLC2A3
TCF4		transcription regulator	Inhibited	-2.183	2.45E-02	ANXA6,CKAP4,DUT,FAM111A,FN1,GMPR,HSD11B1,IFI16,IGF2BP1,IMP4,MPV17L,MRTO4,NANOS1,PPIF,RRM2,RUVBL2,SERINC5,SLC12A7,TENT5A,WLS
CEBPB		transcription regulator		0.585	2.47E-02	ALDH1A1,ALDH1A2,CHIT1,CPT1A,CYB5A,CYP19A1,CYP27B1,HSD11B1,HSD17B4,HSP90AA1,HSPA8,ICAM1,IKBKE,NUPR1,ODC1,SEC11A,SQOR,TMEM176A,TMEM176B,TMEM50B,UPP1
Am 580		chemical toxicant	Inhibited	-2.177	2.48E-02	CAT,CPT1A,PDCD4,PLIN2,TGM2
thioacetamide		chemical toxicant			2.52E-02	ANXA4,ARG2,CKB,EPHX1,GPD1,GPX3,HK1,LGALS3BP,ODC1,PKM,PMP22,POLE2,TGM2,UPP1
peoniflorin		chemical drug			2.55E-02	ATP5F1A,PPIF,SNCA
SP100		transcription regulator			2.55E-02	HSPA6,HSPA8,ICAM1
ACKR1		G-protein coupled receptor			2.55E-02	ICAM1,IFI16,PRDX6
SIN3B		transcription regulator			2.55E-02	LDHA,RRM2,TYMS
Interferon alpha		group		1.982	2.58E-02	ADA2,APOBEC3B,CCL22,CH25H,HSPA1A/HSPA1B,ICAM1,IFI16,IFI35,IKBKE,ISG15,ISG20,ITGA4,LAMP3,OAS2,OAS3,RPL23A,SLC2A3,TRIM5,TYMP,TYMS,UNC93B1,ZC3HAV1
halofuginone		chemical drug			2.58E-02	ANXA4,CKB,EPHX1,GPX3,HK1,LGALS3BP,PKM,PMP22,TGM2
MTDH		transcription regulator		-0.669	2.62E-02	DPYD,ME1,SLC1A2,TYMS
10E,12Z-octadecadienoic acid		chemical - endogenous mammalian		0.895	2.63E-02	ACOX1,ATP6V0D2,CBR3,CPT1A,HSD11B1,ME1,NAMPT,PLIN2,TUBA8,VNN1
phytohemagglutinin		chemical drug		-0.081	2.65E-02	ACOX1,AFF1,CAT,CLCN4,EIF5,EIF5A,GGT1,GPD1,GPD2,HSP90AA1,ICAM1,MAP1A,PAPOLA,PLD1,RPS16,TYMS
oblimersen		biologic drug	Activated	2.236	2.66E-02	IFI16,IFI35,ISG15,OAS2,OASL
FGF10		growth factor		0.927	2.66E-02	ANXA3,CYP19A1,CYP1B1,TACSTD2,VNN1
decitabine		chemical drug		0.145	2.68E-02	ALDH1A2,ARHGDIB,CHI3L1,COMT,CYP19A1,CYP1B1,DDX6,EIF3F,EIF4B,FN1,GDPD5,GLRX,HSPA1A/HSPA1B,IFI16,IFI35,IGF2BP1,IGF2BP3,ISG15,ITGA4,LIN28B,NDRG1,NQO1,PAFAH1B2,POLR2A,RASSF5,RIOX2,RPS13,RPS25,RPS27,RTN4,SLC1A2,SLC2A3,TPD52,UCHL1,XPO1
IKBKG		kinase		0.852	2.69E-02	CH25H,GCH1,GM2A,ICAM1,IFI16,IKBKE,ISG15,PLD3,TMEM176B
EPAS1		transcription regulator		-0.626	2.69E-02	ARG2,CAT,CKB,EIF5A,FN1,FXN,ICAM1,LDHA,NAMPT,NDRG1,NDUFB6,PLIN2,SLC2A3
IGF1		growth factor	Inhibited	-2.474	2.73E-02	AKR1B1,CYP19A1,CYP27B1,EIF4B,FN1,GPD1,GPD2,HSD11B1,HSD17B11,ICAM1,LDHA,NUPR1,ODC1,PDXK,PKM,PLEK,SLC12A4,SLC12A6,SLC12A7,SRSF3,TJP1,TOMM40,YPEL3
CD38		enzyme		-1.071	2.74E-02	ANXA6,CCL22,CKAP4,EGLN1,FN1,ICAM1,NDRG1,PFKL,PKM,TPI1
cigarette smoke		chemical toxicant		1.618	2.75E-02	CAT,CKB,CYP1B1,DNAJB5,ESD,G6PD,GPX3,HSP90AA1,ICAM1,NQO1,OAS2,OAS3,OASL,P2RX1
TBK1		kinase		-1.528	2.85E-02	APOBEC3B,ICAM1,ISG15,ISG20,OAS2,OAS3,OASL
nitrofen		chemical toxicant		-1.000	2.86E-02	AGTRAP,HK1,PLD3,RTN4
CAB39L		kinase		0.000	2.86E-02	ATP6V0E1,ATP6V1B2,COX5B,COX6C
FOXA3		transcription regulator		0.242	2.86E-02	ACADM,CPT1A,CYCS,SLC27A1
tempol		chemical drug		0.000	2.86E-02	CAT,CYCS,GCH1,ICAM1
ONECUT1		transcription regulator			2.86E-02	ALDH5A1,ARMT1,CLCN4,COX7A2L,HSD17B4,HSPA1A/HSPA1B,HSPH1,MFSD1,MYOF,NUAK2,PFKL,POLR3G,SNX3,TMEM126B,YPEL3
cis-urocanic acid		chemical drug			2.88E-02	GLRX,HSPA1A/HSPA1B,PPIF
ACSS2		enzyme			2.88E-02	ACOX1,CTDSP2,EHHADH
ADIPOR1		transmembrane receptor			2.88E-02	ACADM,CAT,CYCS
mezerein		chemical - endogenous non-mammalian			2.88E-02	FN1,OAS2,SLC16A6
IL13		cytokine		-1.901	2.94E-02	ACOX1,ALDH1A2,ARG2,CCL22,CHI3L1,F13A1,FLOT1,G0S2,G6PD,GPX3,HK1,HSD11B1,ICAM1,LIPA,NCLN,PLIN2,SLC16A6,SLC7A2,SNCA,TGM2,VNN1
sphingosylphosphocholine		chemical - endogenous mammalian			2.94E-02	ICAM1,TGM2
UGT2B17		enzyme			2.94E-02	FKBP5,SLC16A6
PTGES3		enzyme			2.94E-02	NUPR1,PMP22
RPL11		other			2.94E-02	IGF2BP1,PDCD4
EIF3A		other			2.94E-02	ISG15,NDRG1
UGT2B15		enzyme			2.94E-02	FKBP5,SLC16A6
cyclopentenone		chemical reagent			2.94E-02	HSPA1A/HSPA1B,ICAM1
geranylgeranylacetone		chemical drug			2.94E-02	HSPH1,NPC1
oleoylethanolamide		chemical - endogenous mammalian			2.94E-02	CPT1A,SLC27A1
CDK19		kinase		0.816	3.00E-02	ABHD4,EPHX1,PHLDA3,RPS12,SESN1,STOM,UPP1
flutamide		chemical drug		0.762	3.00E-02	CYP19A1,CYP1B1,GPD1,ME1,NQO1,ODC1,TPD52L1
PC-SPES		chemical drug			3.00E-02	DNAJB1,HSD17B4,HSP90AA1,MTCH1,PRDX6,TUBB2A,TYMS
PGR		ligand-dependent nuclear receptor	Inhibited	-2.186	3.02E-02	ACOX1,ADARB1,CKAP4,COMT,CYP19A1,DPYSL2,FKBP5,FN1,ICAM1,MAT2A,NDRG1,NPC1,PPIF,RAB9A,SRSF7
streptozocin		chemical drug		-0.123	3.04E-02	CAT,CPT1A,FN1,GABARAPL1,GPX3,ICAM1,NQO1,SLC1A2,SLC25A11,SLC2A3,SLC2A5,SLC7A2,SLC7A8
glucosamine		chemical - endogenous mammalian		1.400	3.05E-02	ACADM,GPD1,ICAM1,PCCB,SLC25A11
UCP1		transporter		-0.765	3.05E-02	BTF3,CYB5R1,G6PD,GPX3,MTHFD1,MTHFD2,NUDT19,NUPR1,OAS3,ODC1
EIF4E		translation regulator		-1.246	3.05E-02	DPYD,FASTK,FN1,GPX3,KLF13,NOP10,ODC1,RPL19,RPS13,UPP1
sn-1,2-didecanoylglycerol		chemical - endogenous mammalian			3.07E-02	ODC1
3-aminoisobutanoate		chemical - endogenous mammalian			3.07E-02	CPT1A
cortodoxone		chemical - endogenous mammalian			3.07E-02	FN1
DUSP11		phosphatase			3.07E-02	SNCA
clofazimine		chemical drug			3.07E-02	PLIN2
mecarzole		chemical drug			3.07E-02	CYP19A1
ATM/ATR		group			3.07E-02	RRM2
ziram		chemical toxicant			3.07E-02	SNCA
etarotene		chemical reagent			3.07E-02	ODC1
(E)-2,3',4,5'-tetramethoxystilbene		chemical drug			3.07E-02	CYP1B1
3-tert-butyl-4-hydroxyanisole		chemical reagent			3.07E-02	EPHX1
ASB9		transcription regulator			3.07E-02	CKB
PMM2		enzyme			3.07E-02	ICAM1
USP49	-0.540	peptidase			3.07E-02	FKBP4
NLRP2		other			3.07E-02	ICAM1
MSMB		other			3.07E-02	LIN28B
FENDRR		other			3.07E-02	FN1
SLC17A7		transporter			3.07E-02	SLC1A2
ACSBG1		enzyme			3.07E-02	SNCA
WFDC1		other			3.07E-02	ICAM1
CYTH2		other			3.07E-02	ARF6
CLDN9		other			3.07E-02	TJP1
MYADM		other			3.07E-02	ICAM1
IPCEF1		enzyme			3.07E-02	ARF6
SAMD4B		other			3.07E-02	NANOS1
GALNT4	0.470	enzyme			3.07E-02	SNCA
KIF26B		other			3.07E-02	NQO1
CA1		enzyme			3.07E-02	ALDH1A2
DPP3		peptidase			3.07E-02	NQO1
TDRD9		enzyme			3.07E-02	SNCA
PCGF5		other			3.07E-02	MCC
ZSCAN21		transcription regulator			3.07E-02	SNCA
ANTXR1		transmembrane receptor			3.07E-02	HSPA1A/HSPA1B
APBB3	1.450	other			3.07E-02	TYMS
MAP1B		other			3.07E-02	MAP1A
KHK		kinase			3.07E-02	SLC2A5
NFE2L3		transcription regulator			3.07E-02	NQO1
AP2S1		transporter			3.07E-02	ATP6V0E1
G10bp1		other			3.07E-02	FN1
SLC52A1		transporter			3.07E-02	ICAM1
KLHL5		other			3.07E-02	SNCA
CDK14		kinase			3.07E-02	SNCA
miR-377-5p (and other miRNAs w/seed GAGGUUG)		mature microRNA			3.07E-02	PRDX6
mir-887		microRNA			3.07E-02	PLD2
mir-625		microRNA			3.07E-02	IGF2BP1
MIR3619		microRNA			3.07E-02	PLD2
REXO4		transcription regulator			3.07E-02	CRYZ
nimustine		chemical drug			3.07E-02	FXN
KDELR2		other			3.07E-02	SNCA
Cerip		other			3.07E-02	ACADM
DNER		transmembrane receptor			3.07E-02	SNCA
ACOT8		enzyme			3.07E-02	CAT
CHMP4B		other			3.07E-02	SNCA
CDK3		kinase			3.07E-02	TYMS
Uchl1os		other			3.07E-02	UCHL1
SV2C		other			3.07E-02	SNCA
miR-6886-3p (miRNAs w/seed GCCCUUC)		mature microRNA			3.07E-02	USP22
miR-6762-5p (and other miRNAs w/seed GGGGCCA)		mature microRNA			3.07E-02	USP22
miR-6825-5p (and other miRNAs w/seed GGGGAGG)		mature microRNA			3.07E-02	USP22
CSN2		kinase			3.07E-02	BTF3
M6PR		transporter			3.07E-02	NPC1
ATP6V1B1		transporter			3.07E-02	ATP6V1B2
DDC		enzyme			3.07E-02	SNCA
SECISBP2		translation regulator			3.07E-02	GPX3
SIRT1/2 inhibitor VII		chemical reagent			3.07E-02	CYP19A1
SEPHS1		enzyme			3.07E-02	GPX3
CDK11A		kinase			3.07E-02	SNCA
EVL		other			3.07E-02	ITGA4
RANBP2		enzyme			3.07E-02	FN1
anti-miR-886-3p		chemical reagent			3.07E-02	FXN
ETP-46464		chemical reagent			3.07E-02	OASL
clomoxir		chemical reagent			3.07E-02	ACADM
metabolite		chemical - endogenous mammalian			3.07E-02	NQO1
chlordane		chemical toxicant			3.07E-02	CYP19A1
elenbecestat		chemical drug			3.07E-02	RTN4
benomyl		chemical toxicant			3.07E-02	CYP19A1
SC-19220		chemical reagent			3.07E-02	ICAM1
nolatrexed		chemical drug			3.07E-02	TYMS
molsidomine		chemical drug			3.07E-02	FXN
fadrozole		chemical drug			3.07E-02	CYP19A1
MT-21		chemical drug			3.07E-02	CYCS
tolcapone		chemical drug			3.07E-02	COMT
pentachlorophenol		chemical toxicant			3.07E-02	NQO1
5-fluorouridine		chemical - endogenous mammalian			3.07E-02	TYMS
trifluridine		chemical drug			3.07E-02	TYMS
2'-fucosyllactose		chemical - endogenous mammalian			3.07E-02	ICAM1
oxfenicine		chemical - endogenous non-mammalian			3.07E-02	ACADM
P2y Receptor		group			3.07E-02	SLC2A3
NR1D1		ligand-dependent nuclear receptor			3.11E-02	EHHADH,ME1,NAMPT,NUPR1
FN1	-2.610	enzyme		-0.251	3.14E-02	AHCY,EIF4B,EIF5A,FN1,HK1,IGF2BP3,ITGA4,MAT2A,NUP88,RRAGD,TGM2,USP13
miR-155-5p (miRNAs w/seed UAAUGCU)		mature microRNA		-0.493	3.16E-02	ATP6V1C1,DNAJB1,DPP7,FAR1,IKBKE,MATR3,METTL7A,MSI2,RAB5C,TACSTD2
pitavastatin		chemical drug			3.24E-02	ACADM,ACOX1,CAT
CHUK		kinase		0.715	3.24E-02	CH25H,GCH1,GM2A,HSP90AA1,ICAM1,IFI16,IFI35,ISG15,MAT2A,PLD3,SNX10,TMEM176B
nitrofurantoin		chemical drug		-1.265	3.28E-02	ACADM,ACOX1,CAT,CPT1A,EHHADH,HSD17B4,NQO1,ODC1,RPL13A,TYMS
ETV5		transcription regulator		-1.671	3.30E-02	CHI3L1,DPYSL2,FN1,ICAM1,LAMP3,PMP22,TJP1
clofibrate		chemical drug		0.398	3.30E-02	ACOX1,CPT1A,EHHADH,NQO1,PDCD4,RTN4,SLC27A1
anandamide		chemical - endogenous mammalian			3.37E-02	NCSTN,PLIN2,STIP1,TPI1
cisplatin		chemical drug		-1.164	3.41E-02	ABHD4,ACADM,ACOX1,ALDH1A1,ANXA4,CAT,CPT1A,FN1,FXN,G0S2,G6PD,GGT1,HK1,ICAM1,IDH2,ISYNA1,LIPA,MARCHF8,NADSYN1,NEO1,NQO1,ODC1,PEBP1,PFKL,PHLDA3,PSMD4,RPL13A,RPS16,RRM2,SESN1,SLC2A3,TYMP,TYMS,UPP1
PRKCB		kinase		-1.400	3.47E-02	ATP6V1C1,CYCS,FN1,ICAM1,TCIRG1
ZAP70		kinase		-0.447	3.47E-02	ETFA,FKBP5,HSP90AA1,NDUFB6,QPCT
IFN Beta		group		1.985	3.53E-02	FN1,IFI16,IFI35,ISG15,OAS2,OAS3,OASL,RPL23A,SLC16A6
FOXO3		transcription regulator		0.320	3.55E-02	ANXA3,ATP6V0D2,CAT,CERS4,CH25H,CPT1A,FN1,GABARAPL1,GPX3,ICAM1,MTHFD2,NAMPT,NDRG1,NUPR1,RTN4,SESN1,SPTLC2
RNASEH2B		enzyme			3.60E-02	ISG15,PHLDA3
LINC01139		other			3.60E-02	LDHA,PKM
PEA15		transporter			3.60E-02	PLD1,PLD2
SLC5A5		transporter			3.60E-02	GPD1,ME1
FUS		transcription regulator			3.60E-02	ICAM1,LONP1
(5-(4-N-methyl-N(2-pyridyl)amino)ethoxy)benzyl thiazolidine-2,4-dione		chemical reagent			3.60E-02	PC,SLC27A1
22(S)-hydroxycholesterol		chemical - endogenous mammalian			3.60E-02	CH25H,HSD11B1
NFAT (complex)		complex			3.62E-02	ICAM1,SLC1A2,TMED10
IPMK		kinase			3.62E-02	ABHD12,HSP90AB1,PMP22
DMD		other			3.66E-02	CRYZ,ELP2,GMPR,GPD1,HSPA8,LAMP2,MSI2,NDRG2,PKM,PPP1R14C,TPI1,TUBA8
HGF		growth factor		-0.173	3.67E-02	COPB1,DDX11,FAIM2,FASTK,FKBP5,FN1,HK1,ICAM1,ISG15,ISG20,LDHA,MAT2A,MPC1,NAMPT,NPC1,PGAM1,PLPP1,PMP22,SLC1A2,STIL,STK10,TACSTD2,TJP1
OGA		enzyme		1.342	3.71E-02	ACADM,ACO2,CH25H,COX6C,FBP1,FN1,G6PD,GALNT4,GTF2F2,HK3,HSD3B7,HSP90AB1,IGF2BP3,PHKB,PLAAT3,PLIN2,PYGL,SLC27A1,TCF19,TPD52L1
IFNA2		cytokine	Activated	2.544	3.82E-02	CYB5A,DDX60,HSPA6,IFI16,IFI35,ISG15,ISG20,LAMP3,LGALS3BP,OAS2,OAS3,TGM2,ZC3HAV1
TMEM173		other		0.555	3.92E-02	C15orf48,IFI16,ISG15,OASL,UPP1
mitomycin C		chemical drug		-1.067	3.92E-02	ALYREF,NQO1,SRSF7,TYMP,VMP1
ASXL1		transcription regulator		1.000	3.94E-02	G0S2,GPD2,HSD11B1,PDCD4
ribavirin		chemical drug		1.067	3.94E-02	APOBEC3B,CCL22,ISG15,OASL
NKX2-3		transcription regulator		-1.732	4.00E-02	ACO1,ARHGDIB,DDX60,EIF4B,GCH1,GMPR,PLD1,TENT5A,TRIM5,TYMP,UNC93B1,ZC3HAV1
NR2C2		ligand-dependent nuclear receptor			4.03E-02	ACOX1,NDUFAF1,SLC27A1
NFYB		transcription regulator			4.14E-02	APOBEC3B,ATP5F1B,GALNT2,L2HGDH,PCLAF,RRM2,SESN1,SNX6,TAX1BP3,TJP1,TTC39B,TYMS,USP13,VPS39
GW501516		chemical drug			4.14E-02	ACADM,CAT,CPT1A,GPD1,PLIN2,SLC27A1,VNN1
lenalidomide		chemical drug		0.132	4.15E-02	AGPS,CSNK1A1,DLD,FN1,HLA-DRB4,IGF2BP3,PCBP2,PGM2,PPIF,RASSF4,S100A16,SLC7A2,STAMBPL1
TYROBP		transmembrane receptor			4.17E-02	FKBP15,ICAM1,NPC2,PLEK,TCIRG1
KRAS		enzyme		-0.217	4.21E-02	CHI3L1,DPYSL2,EIF5,EIF5A,FN1,G6PD,GGT1,ISG15,LAMP2,LAMP3,LDHA,MTHFD1,NPC1,NQO1,ODC1,PC,PFKL,PKM,PLD1,PMP22,PRCC,RAB7A,RANBP1,RNH1,SLAMF8,STOM,UPP1,VMP1,VPS35
HES3		transcription regulator		0.000	4.24E-02	GLMP,GOLPH3,MESD,PC
pituitary adenylate cyclase-activating polypeptide		biologic drug			4.24E-02	DPYSL3,ELAVL4,GCH1,STOM
4-hydroxynonenal		chemical toxicant			4.24E-02	AKR1B1,HSPA1A/HSPA1B,ICAM1,MME
TRAF2		enzyme		-1.671	4.25E-02	ANXA4,ICAM1,IKBKE,KSR1,NDRG1,PYGL
4-hydroxyestradiol-17beta		chemical - endogenous mammalian			4.32E-02	CAT,NQO1
coal tar		chemical drug			4.32E-02	CYP1B1,NQO1
CPT1C		enzyme			4.32E-02	ACADM,CPT1A
C9orf72		other			4.32E-02	PC,SLC1A2
MCL1		transporter			4.32E-02	NQO1,TPT1
RLIM		enzyme			4.32E-02	FN1,SNCA
LGALS3BP	0.412	transmembrane receptor			4.32E-02	FN1,SNCA
3,4,3',4'-tetrachlorobiphenyl		chemical toxicant			4.32E-02	COMT,CYP1B1
manumycin A		chemical reagent			4.32E-02	FN1,PLD1
carmustine		chemical drug			4.32E-02	HSP90AA1,HSP90AB1
enoxacin		chemical drug			4.32E-02	ATP6V1B2,TCIRG1
hexarelin		chemical toxicant			4.32E-02	ATP5F1B,SLC27A1
CA074-methyl ester		chemical reagent			4.32E-02	LAMP2,TPD52
OSM		cytokine		0.507	4.40E-02	ANXA3,ARF6,CAT,CH25H,CHI3L1,CYP19A1,CYP1B1,DDX27,EXOSC10,FN1,GMPR,HSD11B1,ICAM1,IFI35,ISG20,MLLT11,NAMPT,NOMO1 (includes others),PDCD4,PYGL,RAB4A,SLC16A6,SLC7A8,TYMP,ZC3HAV1
USF2		transcription regulator			4.41E-02	AGTRAP,CHI3L1,CPT1A,CYP19A1,LGALS3BP
thapsigargin		chemical toxicant		-0.666	4.42E-02	ACADM,COX5B,CPT1A,FN1,HSPA1A/HSPA1B,ICAM1,ITGA4,LAMP3,LONP1,SMPD2,TGM2
lactacystin		chemical - protease inhibitor		0.000	4.42E-02	AKR1B1,ARHGDIB,CLIC1,CYB5A,EIF5A,FBP1,MRTO4,PEBP1,RANBP1,TACSTD2,TUBB2A
thyroid hormone receptor		group			4.45E-02	ACOX1,CPT1A,EHHADH
tripterine		chemical - endogenous non-mammalian			4.45E-02	DNAJB1,HSPA1A/HSPA1B,HSPH1
FSH		complex	Inhibited	-2.388	4.50E-02	CH25H,CSNK1A1,CYP19A1,FDX1,FKBP5,GK,HSD11B1,ISG20,NEO1,NPC2,PDXK,PKM,PLPP1,PPP2R1A,RAB4A,RAB5C,REXO5,STIP1,UPP1
cycloheximide		chemical reagent		-0.171	4.54E-02	ACOX1,CAT,CYP19A1,EEF1D,EIF4B,FDX1,FN1,HSD11B1,ICAM1,ISG20,LDHA,LONP1,MME,NQO1,SLC12A4,SRSF7,TYMS,USP15
26s Proteasome		complex		0.426	4.55E-02	ATG9B,ATP6V0D2,ATP6V0E1,ATP6V1H,GCH1,ICAM1,IFI35,MYCBP,TGM2
Sn50 peptide		chemical toxicant		-0.156	4.67E-02	CYP27B1,ICAM1,RACK1,SLC1A2,TYMP
KMT2D		transcription regulator		-0.389	4.69E-02	ACADM,ACCS,CKAP4,ENO3,GPRC5C,HDDC2,PPIC,RIMKLB,RIOX2,SLC38A6,XKRX
phenethyl isothiocyanate		chemical drug			4.71E-02	ATP6V0E1,CCDC115,GATD3A/GATD3B,GSTK1,HSP90AA1,IDH1,PCLAF
IL1RN		cytokine		0.164	4.76E-02	H6PD,HSD11B1,ICAM1,ISG20,LAMP3,OAS2,OAS3,OASL
L-triiodothyronine		chemical - endogenous mammalian		0.163	4.84E-02	ACOX1,AGTRAP,ALDH1A1,CBR1,CPT1A,CYP19A1,CYP27B1,EHHADH,FH,G6PD,GPD2,H6PD,HSD11B1,ME1,MYBPH,ODC1,PHOSPHO1,PNPLA3,PYGL,SLC27A1,TGM2
sodium bisulfide		chemical reagent		-0.064	4.89E-02	CAT,HSP90AB1,ICAM1,PDCD4
Ro31-8220		chemical - kinase inhibitor		0.152	4.89E-02	FN1,ICAM1,PDCD4,PLD1
PROCR		other			4.89E-02	CCL22,ICAM1,TJP1
miR-22-3p (miRNAs w/seed AGCUGCC)		mature microRNA			4.89E-02	MTHFD2,PDSS1,ZCCHC14
ASAH1		enzyme			4.89E-02	ACER3,CERS2,SPTLC2
CD24		other			4.91E-02	APOBEC3B,DNAJC13,ICAM1,ISG20,OASL,TRAFD1,UPF2
NPC1	0.759	transporter			4.92E-02	CYP27B1,LIPA,NPC1,NPC2,PNPLA3,SNCA
HNF1A		transcription regulator		-0.707	4.93E-02	ACAT2,ANXA4,ATG4C,CYB5A,FBP1,FH,G0S2,HNMT,HSD11B1,LIPA,MTHFD1,PFKL,POLR1A,PPP1R1A,RACK1,SFXN2,SLC12A7,SLC7A2,TARS1,TMED10,TPI1,YPEL3
PD98059		chemical - kinase inhibitor		1.134	4.95E-02	ACAT2,ACOT7,APOBEC3B,CYCS,CYP1B1,EIF5,FKBP5,FN1,HNRNPAB,HNRNPF,ICAM1,ITGA4,LAMP2,LDHA,MAT2A,NPC1,NQO1,ODC1,PC,RRM2,SEC14L2,STOM,TOMM40,TUBB2A,TYMP
CD28		transmembrane receptor		-1.546	4.96E-02	ARHGDIB,CH25H,COX6C,CYC1,CYCS,FKBP2,HSPA1A/HSPA1B,HSPA8,ITGA4,LDHA,LNPEP,NAMPT,ODC1,PGAM1,POLR2A,RPL30,STOM
KITLG		growth factor	Inhibited	-2.000	5.38E-02	ATP6V1B2,CCL22,CLIC1,HNRNPF,MME,N4BP2L1,PDCD4,PKM,RAB4A,SLC25A12,SLC44A2,TAF1C,TPT1
IGF1R		transmembrane receptor	Inhibited	-2.525	5.43E-02	ACADM,ACADS,ANXA3,ATP5F1A,ATP5F1B,ATP5MC1,ATP5PF,CYCS,CYP19A1,GABARAP,PKM,RRAGC,TJP1,TYMS
NR3C2		ligand-dependent nuclear receptor	Inhibited	-2.200	6.11E-02	CAT,CYP1B1,FKBP4,FKBP5,FN1,GPX3,ICAM1,NDRG2
DDX58		enzyme	Activated	2.159	6.73E-02	IFI35,ISG15,ISG20,MAT2A,ZC3HAV1
PPARGC1B		transcription regulator	Inhibited	-2.207	7.06E-02	ACADM,ATP5F1B,CKB,CYCS,PHOSPHO1
EIF2AK2		kinase	Activated	2.414	8.16E-02	IFI35,ISG15,ISG20,LGALS3BP,OAS3,ZC3HAV1
pioglitazone		chemical drug	Activated	2.157	8.21E-02	CAT,CYP19A1,FBP1,FN1,ICAM1,PC,PFKL,PLIN2,SLC27A1
DETA-NONOate		chemical reagent		1.961	8.40E-02	ACO1,CAT,ICAM1,ODC1
let-7		microRNA	Activated	2.201	8.42E-02	CLUH,FN1,IGF2BP1,ITGA4,LIN28B,MRTO4,PDE12,PKM,RIOX2,RRM2,TRAP1
WWTR1		transcription regulator		-1.982	8.85E-02	FN1,ICAM1,RRM2,TYMS
NR1H2		ligand-dependent nuclear receptor	Activated	2.177	9.79E-02	ACOX1,CH25H,DDX60,HK1,HSD11B1,HSD17B4
IFNAR1		transmembrane receptor		1.972	1.00E-01	CH25H,IFI16,ISG15,LAMP3,OAS2,OAS3,OASL,TGM2
PRKAA2		kinase	Activated	2.383	1.27E-01	ACOT7,ARHGDIB,FN1,LDHA,NDRG2,TGM2
AKT1		kinase		-1.762	1.31E-01	ACAT2,ATP5MC1,CRYZ,FN1,GCSH,HLA-DRB4,LIPA,MATR3,ME1,NQO1,PKM,TPD52L1,TYMS
IRF5		transcription regulator	Activated	2.236	1.34E-01	ISG15,ISG20,NAMPT,OAS2,OASL
Ins1		other	Inhibited	-2.301	1.67E-01	ACADM,CRAT,CYB5A,EHHADH,G6PD,GPD1,HSD17B4,LDHA,LGALS3BP,ODC1,PLIN2,RRM2,SLC27A1
mir-210		microRNA	Activated	2.236	1.68E-01	ALDH5A1,DDOST,NDRG1,NUP210,PDXK
OGT		enzyme	Activated	2.236	1.68E-01	ACADM,ACO2,COX6C,NDUFB6,UCHL1
RIPK2		kinase		-1.940	1.68E-01	ACADM,ACOX1,ICAM1,SLC27A1
ETV6-RUNX1		fusion gene/product	Inhibited	-2.541	1.80E-01	CLIC1,GCH1,GMPR,ICAM1,IFI16,IFI35,ISG15,ISG20,ITGA4,MME,NAA10,OAS2,P2RX1
heparin		chemical - endogenous mammalian	Inhibited	-2.000	1.87E-01	ACADM,ATP5F1A,FN1,ICAM1
SFTPA1		transporter	Inhibited	-2.000	2.25E-01	CYP1B1,HSPA6,NAMPT,PLIN2
NR1H3		ligand-dependent nuclear receptor	Activated	2.182	2.57E-01	ACOX1,ARG2,CAT,CH25H,DDX60,FBP1,GPX3,HK1,HSD11B1
butyric acid		chemical - endogenous mammalian		-1.795	2.96E-01	AFF1,ALDH1A1,CYCS,FXN,G0S2,GGT1,HK1,ICAM1,IFI16,NAMPT,OAS2,PFKL,PYGL,SLC1A2,TGM2,TYMS
EGFR		kinase	Inhibited	-2.444	3.03E-01	ACOT7,CHI3L1,CYP19A1,EIF5A,ICAM1,IGF2BP3,MME,MTHFD1,ODC1,PKM,PRORP,RANBP1,SLC2A3,TBXAS1,TGM2
NR1H4		ligand-dependent nuclear receptor		1.913	3.08E-01	CYP19A1,HK3,LDHA,NDRG2,PGAM1,PNPLA3,TPI1
NFkB (complex)		complex		-1.830	3.39E-01	CBR3,CCL22,FN1,FUCA1,G0S2,GCH1,ICAM1,IKBKE,ISG15,KYNU,LAMP2,NAMPT,NUAK2,ODC1,PLD1,PPIF,SLC12A7,SLC1A2,SLC2A5,STK10,TENT5A,TGM2
KDM5A		transcription regulator	Activated	2.236	3.70E-01	ACO2,ATP5F1A,DLAT,NDUFV1,TRIM72
nicotine		chemical drug	Inhibited	-2.202	3.83E-01	ATP6V0D2,FN1,GCH1,HSPA8,ICAM1,IKBKE,MATR3
SP1		transcription regulator	Inhibited	-2.333	3.98E-01	ATP5F1B,CAT,CCL22,CHI3L1,CKB,CYC1,CYP19A1,CYP1B1,FDX1,FN1,ICAM1,JAM2,LIPA,MAT2A,NDRG1,PKM,RANBP1,SLC2A3,TYMS
cyclic AMP		chemical - endogenous mammalian	Inhibited	-2.252	4.33E-01	ARG2,CYCS,CYP19A1,FN1,GCH1,HSD17B11,LGALS3BP,MME,ODC1
L-glutamic acid		chemical - endogenous mammalian		1.982	4.59E-01	PLIN2,SLC1A2,SLC27A1,TJP1
2-(4-amino-1-isopropyl-1H-pyrazolo[3,4-d]pyrimidin-3-yl)-1H-indol-5-ol		chemical reagent	Activated	2.425	4.89E-01	CPT1A,CYP1B1,MTHFD2,POLE2,PPIF,TYMS
aldosterone		chemical - endogenous mammalian	Inhibited	-2.193	5.31E-01	ERGIC1,FKBP5,FN1,ICAM1,NDRG2
prostaglandin E2		chemical - endogenous mammalian		-1.845	1.00E00	CCL22,CYP19A1,FN1,GCNT1,ICAM1,TJP1,TRAP1
Ige		complex	Inhibited	-2.333	1.00E00	CCL22,CYCS,ICAM1,IKBKE,MGST2,PEBP1,PPIF,RAB7A,TCIRG1,VMP1
CG		complex	Inhibited	-2.180	1.00E00	CYP19A1,G0S2,GM2A,HSD11B1,ICAM1,ITGA4,LGALS3BP,LIN28B,MARCHF3,UPP1
DNMT3A		enzyme	Activated	2.000	1.00E00	NQO1,PPP1R14C,S100A1,TGM2
IL1A		cytokine	Inhibited	-2.023	1.00E00	ALDH1A1,GCH1,HLA-DRB4,HSD11B1,ICAM1,JAM2,LDHA
atorvastatin		chemical drug		1.934	1.00E00	CAT,ICAM1,PDXK,USP49
