# Supplementary material for: TREM2 Alzheimer’s variant R47H causes similar transcriptional dysregulation to knockout, yet only subtle functional phenotypes in human iPSC-derived macrophages
Source: Alzheimers Res Ther. 2020 Nov 16;12:151. doi: 10.1186/s13195-020-00709-z (PMC7667762; doi:10.1186/s13195-020-00709-z)
Supplement: Supplementary file 5 — Additional file 5. Results of RNA-seq Ingenuity Pathways Analysis on TREM2 KO PPI groups. For each PPI group separate files give information about the genes assigned to that group (suffix “_Genes”), the predicted upstream regulators with Activation Z-score indicating whether the change mimics (+) or opposes (−) TREM2 KO transcriptional effects (suffix “_UpstreamAnalysis”), and the relationship of predicted upstream regulators to disease/functions (suffix “_RegulatorEffects”). [file 13195_2020_709_MOESM5_ESM.zip › TREM2_KO_IPA_Group3_Genes.txt]

ENSG00000003096	KLHL13	8	3	group03	up	2.03
ENSG00000007545	CRAMP1	1	3	group03	down	-0.317
ENSG00000007968	E2F2	47	3	group03	down	-2.65
ENSG00000008083	JARID2	14	3	group03	up	0.273
ENSG00000008282	SYPL1	1	3	group03	up	0.288
ENSG00000009950	MLXIPL	10	3	group03	down	-1.82
ENSG00000012048	BRCA1	139	3	group03	down	-0.917
ENSG00000013810	TACC3	18	3	group03	down	-0.579
ENSG00000022267	FHL1	15	3	group03	down	-0.967
ENSG00000023892	DEF6	9	3	group03	up	0.736
ENSG00000024526	DEPDC1	10	3	group03	down	-0.854
ENSG00000029153	ARNTL2	18	3	group03	down	-0.28
ENSG00000031691	CENPQ	44	3	group03	down	-0.599
ENSG00000032389	EIPR1	9	3	group03	down	-0.359
ENSG00000033800	PIAS1	105	3	group03	up	0.174
ENSG00000042317	SPATA7	1	3	group03	up	0.834
ENSG00000047188	YTHDC2	132	3	group03	up	0.373
ENSG00000048052	HDAC9	282	3	group03	down	-1.5
ENSG00000049246	PER3	9	3	group03	up	0.268
ENSG00000050165	DKK3	14	3	group03	up	0.623
ENSG00000051180	RAD51	255	3	group03	down	-1.24
ENSG00000059378	PARP12	5	3	group03	up	0.475
ENSG00000059728	MXD1	5	3	group03	down	-0.241
ENSG00000062822	POLD1	206	3	group03	down	-1.13
ENSG00000064195	DLX3	5	3	group03	down	-8.61
ENSG00000064655	EYA2	29	3	group03	up	0.877
ENSG00000064961	HMG20B	121	3	group03	down	-0.759
ENSG00000065328	MCM10	16	3	group03	down	-2.62
ENSG00000066279	ASPM	25	3	group03	down	-0.99
ENSG00000067066	SP100	53	3	group03	up	0.322
ENSG00000067955	CBFB	7	3	group03	up	0.333
ENSG00000070950	RAD18	78	3	group03	down	-0.984
ENSG00000071539	TRIP13	232	3	group03	down	-1.54
ENSG00000072401	UBE2D1	235	3	group03	up	0.195
ENSG00000072571	HMMR	23	3	group03	down	-2.07
ENSG00000072682	P4HA2	21	3	group03	up	1.29
ENSG00000073111	MCM2	277	3	group03	down	-0.778
ENSG00000073861	TBX21	54	3	group03	down	-0.882
ENSG00000075240	GRAMD4	8	3	group03	up	0.653
ENSG00000075702	WDR62	17	3	group03	down	-1.36
ENSG00000076382	SPAG5	23	3	group03	down	-0.95
ENSG00000076685	NT5C2	7	3	group03	up	0.379
ENSG00000077152	UBE2T	181	3	group03	down	-0.897
ENSG00000078018	MAP2	37	3	group03	down	-1.9
ENSG00000078403	MLLT10	25	3	group03	up	0.372
ENSG00000078674	PCM1	74	3	group03	up	0.475
ENSG00000079277	MKNK1	31	3	group03	up	0.542
ENSG00000079616	KIF22	176	3	group03	down	-0.723
ENSG00000080986	NDC80	107	3	group03	down	-1.99
ENSG00000082014	SMARCD3	60	3	group03	up	1.53
ENSG00000082996	RNF13	11	3	group03	up	0.481
ENSG00000084710	EFR3B	1	3	group03	down	-1.77
ENSG00000085840	ORC1	161	3	group03	down	-2.12
ENSG00000085999	RAD54L	272	3	group03	down	-2.28
ENSG00000086289	EPDR1	8	3	group03	up	0.917
ENSG00000087448	KLHL42	6	3	group03	down	-0.222
ENSG00000087510	TFAP2C	23	3	group03	up	0.902
ENSG00000087586	AURKA	171	3	group03	down	-1.16
ENSG00000087903	RFX2	23	3	group03	down	-0.694
ENSG00000088325	TPX2	38	3	group03	down	-1.35
ENSG00000089022	MAPKAPK5	11	3	group03	down	-0.291
ENSG00000089050	RBBP9	1	3	group03	down	-0.405
ENSG00000089177	KIF16B	117	3	group03	up	0.453
ENSG00000089685	BIRC5	129	3	group03	down	-1.48
ENSG00000090889	KIF4A	186	3	group03	down	-1.06
ENSG00000091073	DTX2	26	3	group03	down	-0.353
ENSG00000091651	ORC6	18	3	group03	down	-1.05
ENSG00000091831	ESR1	311	3	group03	down	-0.803
ENSG00000092853	CLSPN	29	3	group03	down	-1.42
ENSG00000093009	CDC45	87	3	group03	down	-2.37
ENSG00000094804	CDC6	187	3	group03	down	-2.2
ENSG00000094916	CBX5	38	3	group03	down	-0.425
ENSG00000095303	PTGS1	8	3	group03	down	-0.715
ENSG00000095794	CREM	35	3	group03	up	0.786
ENSG00000099860	GADD45B	8	3	group03	down	-0.336
ENSG00000099992	TBC1D10A	7	3	group03	down	-0.31
ENSG00000100162	CENPM	53	3	group03	down	-1.98
ENSG00000100206	DMC1	208	3	group03	down	-1.13
ENSG00000100297	MCM5	249	3	group03	down	-0.952
ENSG00000100336	APOL4	1	3	group03	up	0.65
ENSG00000100401	RANGAP1	154	3	group03	down	-0.355
ENSG00000100526	CDKN3	245	3	group03	down	-1.82
ENSG00000100731	PCNX1	1	3	group03	up	0.283
ENSG00000100916	BRMS1L	15	3	group03	down	-0.758
ENSG00000100918	REC8	9	3	group03	up	0.409
ENSG00000101003	GINS1	49	3	group03	down	-1.23
ENSG00000101004	NINL	54	3	group03	down	-0.337
ENSG00000101057	MYBL2	189	3	group03	down	-2.35
ENSG00000101224	CDC25B	153	3	group03	up	0.37
ENSG00000101346	POFUT1	1	3	group03	down	-0.41
ENSG00000101412	E2F1	152	3	group03	down	-2.12
ENSG00000101440	ASIP	2	3	group03	up	0.836
ENSG00000101457	DNTTIP1	3	3	group03	down	-1.19
ENSG00000101639	CEP192	28	3	group03	down	-0.402
ENSG00000101665	SMAD7	58	3	group03	down	-1.32
ENSG00000101695	RNF125	7	3	group03	up	0.879
ENSG00000101745	ANKRD12	4	3	group03	up	0.385
ENSG00000101901	ALG13	2	3	group03	up	0.59
ENSG00000101945	SUV39H1	204	3	group03	down	-0.303
ENSG00000101955	SRPX	1	3	group03	up	2.81
ENSG00000102038	SMARCA1	227	3	group03	up	0.41
ENSG00000102384	CENPI	56	3	group03	down	-1.27
ENSG00000102804	TSC22D1	32	3	group03	down	-1.88
ENSG00000102878	HSF4	5	3	group03	up	1.25
ENSG00000103381	CPPED1	1	3	group03	up	0.295
ENSG00000103995	CEP152	51	3	group03	down	-0.578
ENSG00000104147	OIP5	34	3	group03	down	-1.73
ENSG00000104320	NBN	36	3	group03	down	-0.343
ENSG00000104738	MCM4	229	3	group03	down	-1.12
ENSG00000104763	ASAH1	6	3	group03	up	0.345
ENSG00000104856	RELB	26	3	group03	down	-0.403
ENSG00000104903	LYL1	9	3	group03	up	0.64
ENSG00000104964	AES	55	3	group03	up	0.283
ENSG00000105011	ASF1B	106	3	group03	down	-1.84
ENSG00000105173	CCNE1	67	3	group03	down	-0.615
ENSG00000105486	LIG1	57	3	group03	down	-0.442
ENSG00000105851	PIK3CG	405	3	group03	up	0.399
ENSG00000106399	RPA3	109	3	group03	down	-0.417
ENSG00000106462	EZH2	274	3	group03	down	-0.863
ENSG00000106628	POLD2	47	3	group03	down	-0.404
ENSG00000106829	TLE4	35	3	group03	up	0.632
ENSG00000107201	DDX58	90	3	group03	up	0.623
ENSG00000107593	PKD2L1	6	3	group03	up	0.702
ENSG00000107738	VSIR	1	3	group03	up	1.07
ENSG00000107789	MINPP1	19	3	group03	down	-0.373
ENSG00000108557	RAI1	6	3	group03	down	-0.321
ENSG00000108840	HDAC5	259	3	group03	up	0.231
ENSG00000109674	NEIL3	1	3	group03	down	-1.76
ENSG00000109805	NCAPG	48	3	group03	down	-2.28
ENSG00000110987	BCL7A	11	3	group03	down	-1.45
ENSG00000111206	FOXM1	221	3	group03	down	-0.997
ENSG00000111665	CDCA3	11	3	group03	down	-1.14
ENSG00000111731	C2CD5	9	3	group03	up	0.505
ENSG00000111752	PHC1	7	3	group03	up	0.395
ENSG00000112029	FBXO5	8	3	group03	down	-0.388
ENSG00000112742	TTK	104	3	group03	down	-1.3
ENSG00000112984	KIF20A	178	3	group03	down	-1.71
ENSG00000113119	TMCO6	1	3	group03	up	0.547
ENSG00000113269	RNF130	35	3	group03	up	0.335
ENSG00000113368	LMNB1	81	3	group03	down	-0.781
ENSG00000114026	OGG1	26	3	group03	up	0.6
ENSG00000115163	CENPA	274	3	group03	down	-1.74
ENSG00000115355	CCDC88A	33	3	group03	down	-0.43
ENSG00000115365	LANCL1	10	3	group03	down	-0.312
ENSG00000115649	CNPPD1	38	3	group03	up	0.239
ENSG00000116016	EPAS1	41	3	group03	up	0.439
ENSG00000116830	TTF2	58	3	group03	down	-0.78
ENSG00000117151	CTBS	1	3	group03	up	0.385
ENSG00000117153	KLHL12	27	3	group03	up	0.181
ENSG00000117245	KIF17	112	3	group03	down	-1.69
ENSG00000117318	ID3	11	3	group03	down	-3
ENSG00000117399	CDC20	239	3	group03	down	-0.989
ENSG00000117650	NEK2	159	3	group03	down	-1.16
ENSG00000117724	CENPF	55	3	group03	down	-1.29
ENSG00000118193	KIF14	149	3	group03	down	-1.51
ENSG00000118816	CCNI	256	3	group03	up	0.329
ENSG00000118960	HS1BP3	3	3	group03	up	0.321
ENSG00000118971	CCND2	59	3	group03	down	-0.789
ENSG00000119042	SATB2	11	3	group03	down	-0.65
ENSG00000119333	WDR34	9	3	group03	down	-0.967
ENSG00000119401	TRIM32	29	3	group03	up	0.685
ENSG00000119403	PHF19	24	3	group03	down	-0.399
ENSG00000119408	NEK6	133	3	group03	down	-0.663
ENSG00000119508	NR4A3	18	3	group03	down	-2.26
ENSG00000119514	GALNT12	7	3	group03	down	-3.19
ENSG00000119684	MLH3	48	3	group03	up	0.717
ENSG00000119969	HELLS	227	3	group03	down	-1.24
ENSG00000120008	WDR11	18	3	group03	down	-0.24
ENSG00000120029	ARMH3	1	3	group03	up	0.205
ENSG00000120162	MOB3B	1	3	group03	up	1.42
ENSG00000120334	CENPL	48	3	group03	down	-0.385
ENSG00000120539	MASTL	7	3	group03	down	-0.505
ENSG00000120690	ELF1	22	3	group03	up	0.299
ENSG00000120963	ZNF706	3	3	group03	down	-0.245
ENSG00000121060	TRIM25	32	3	group03	up	0.395
ENSG00000121152	NCAPH	49	3	group03	down	-1.9
ENSG00000121211	MND1	12	3	group03	down	-2.02
ENSG00000121297	TSHZ3	5	3	group03	up	1.39
ENSG00000121621	KIF18A	202	3	group03	down	-1.35
ENSG00000121957	GPSM2	20	3	group03	down	-0.852
ENSG00000121988	ZRANB3	179	3	group03	down	-0.487
ENSG00000122008	POLK	63	3	group03	up	0.253
ENSG00000122417	ODF2L	3	3	group03	up	0.347
ENSG00000122694	GLIPR2	8	3	group03	down	-1.25
ENSG00000122952	ZWINT	68	3	group03	down	-1.33
ENSG00000123095	BHLHE41	27	3	group03	up	0.224
ENSG00000123219	CENPK	49	3	group03	down	-0.991
ENSG00000123374	CDK2	529	3	group03	down	-0.4
ENSG00000123485	HJURP	21	3	group03	down	-1.25
ENSG00000123685	BATF3	66	3	group03	up	0.542
ENSG00000124225	PMEPA1	2	3	group03	down	-1.29
ENSG00000124357	NAGK	18	3	group03	up	0.512
ENSG00000124766	SOX4	17	3	group03	down	-0.823
ENSG00000125652	ALKBH7	1	3	group03	up	0.308
ENSG00000126215	XRCC3	233	3	group03	down	-0.726
ENSG00000126756	UXT	15	3	group03	up	0.239
ENSG00000127124	HIVEP3	3	3	group03	down	-1.05
ENSG00000127423	AUNIP	1	3	group03	down	-0.885
ENSG00000127481	UBR4	18	3	group03	up	0.507
ENSG00000127564	PKMYT1	159	3	group03	down	-1.98
ENSG00000128159	TUBGCP6	48	3	group03	down	-0.195
ENSG00000128283	CDC42EP1	4	3	group03	up	0.947
ENSG00000128596	CCDC136	20	3	group03	up	0.605
ENSG00000129071	MBD4	13	3	group03	down	-0.371
ENSG00000129116	PALLD	15	3	group03	down	-1.13
ENSG00000129173	E2F8	11	3	group03	down	-0.808
ENSG00000129187	DCTD	6	3	group03	up	0.144
ENSG00000129195	PIMREG	3	3	group03	down	-1.73
ENSG00000129422	MTUS1	7	3	group03	up	1.16
ENSG00000129810	SGO1	51	3	group03	down	-1.65
ENSG00000129993	CBFA2T3	11	3	group03	up	0.527
ENSG00000130066	SAT1	70	3	group03	up	0.526
ENSG00000130193	THEM6	7	3	group03	down	-10.3
ENSG00000130222	GADD45G	20	3	group03	down	-0.623
ENSG00000130449	ZSWIM6	4	3	group03	up	0.241
ENSG00000130517	PGPEP1	1	3	group03	up	0.224
ENSG00000130816	DNMT1	63	3	group03	up	0.52
ENSG00000131153	GINS2	43	3	group03	down	-2.97
ENSG00000131470	PSMC3IP	19	3	group03	down	-0.783
ENSG00000131508	UBE2D2	215	3	group03	up	0.201
ENSG00000131626	PPFIA1	36	3	group03	up	0.339
ENSG00000131747	TOP2A	215	3	group03	down	-1.17
ENSG00000132429	POPDC3	1	3	group03	down	-2.57
ENSG00000132485	ZRANB2	19	3	group03	up	0.276
ENSG00000132688	NES	18	3	group03	down	-3
ENSG00000133056	PIK3C2B	256	3	group03	up	0.377
ENSG00000133106	EPSTI1	2	3	group03	up	1.41
ENSG00000133119	RFC3	176	3	group03	down	-0.921
ENSG00000133135	RNF128	7	3	group03	down	-7.21
ENSG00000133858	ZFC3H1	33	3	group03	up	0.334
ENSG00000134057	CCNB1	358	3	group03	down	-0.913
ENSG00000134278	SPIRE1	11	3	group03	up	0.7
ENSG00000134326	CMPK2	11	3	group03	up	0.829
ENSG00000134508	CABLES1	8	3	group03	up	0.611
ENSG00000134690	CDCA8	57	3	group03	down	-1.54
ENSG00000134755	DSC2	8	3	group03	up	0.42
ENSG00000134758	RNF138	7	3	group03	up	0.292
ENSG00000134954	ETS1	69	3	group03	down	-1.1
ENSG00000134996	OSTF1	16	3	group03	up	0.2
ENSG00000135111	TBX3	45	3	group03	down	-1.2
ENSG00000135363	LMO2	104	3	group03	up	0.794
ENSG00000135374	ELF5	35	3	group03	down	-0.828
ENSG00000135476	ESPL1	164	3	group03	down	-0.525
ENSG00000135549	PKIB	2	3	group03	down	-1.16
ENSG00000136108	CKAP2	11	3	group03	down	-0.527
ENSG00000136147	PHF11	139	3	group03	up	0.347
ENSG00000136193	SCRN1	5	3	group03	up	0.304
ENSG00000136492	BRIP1	82	3	group03	down	-1.78
ENSG00000136603	SKIL	21	3	group03	down	-1.04
ENSG00000136630	HLX	23	3	group03	up	0.506
ENSG00000136824	SMC2	159	3	group03	down	-0.684
ENSG00000136933	RABEPK	67	3	group03	down	-0.739
ENSG00000137337	MDC1	88	3	group03	down	-12.2
ENSG00000137449	CPEB2	7	3	group03	down	-0.382
ENSG00000137491	SLCO2B1	3	3	group03	up	0.429
ENSG00000137575	SDCBP	61	3	group03	up	0.378
ENSG00000137726	FXYD6	5	3	group03	up	1.51
ENSG00000137807	KIF23	184	3	group03	down	-1.53
ENSG00000137812	KNL1	50	3	group03	down	-1.33
ENSG00000138100	TRIM54	39	3	group03	down	-6.06
ENSG00000138160	KIF11	203	3	group03	down	-1.55
ENSG00000138162	TACC2	8	3	group03	down	-0.727
ENSG00000138180	CEP55	37	3	group03	down	-1.21
ENSG00000138346	DNA2	126	3	group03	down	-0.614
ENSG00000138376	BARD1	382	3	group03	down	-0.634
ENSG00000138496	PARP9	7	3	group03	up	0.749
ENSG00000138778	CENPE	219	3	group03	down	-1.33
ENSG00000139117	CPNE8	7	3	group03	down	-0.576
ENSG00000139344	AMDHD1	1	3	group03	up	0.779
ENSG00000139354	GAS2L3	8	3	group03	up	0.369
ENSG00000139687	RB1	178	3	group03	up	0.773
ENSG00000139946	PELI2	11	3	group03	up	1.68
ENSG00000140262	TCF12	40	3	group03	up	0.406
ENSG00000140332	TLE3	34	3	group03	up	0.46
ENSG00000140350	ANP32A	26	3	group03	down	-0.241
ENSG00000140464	PML	80	3	group03	up	0.267
ENSG00000140525	FANCI	23	3	group03	down	-0.835
ENSG00000140534	TICRR	1	3	group03	down	-2.3
ENSG00000140577	CRTC3	14	3	group03	up	0.266
ENSG00000140859	KIFC3	176	3	group03	down	-0.422
ENSG00000141026	MED9	11	3	group03	down	-0.362
ENSG00000141232	TOB1	9	3	group03	down	-0.533
ENSG00000141504	SAT2	2	3	group03	up	0.355
ENSG00000141510	TP53	323	3	group03	down	-0.314
ENSG00000141698	NT5C3B	2	3	group03	up	0.516
ENSG00000141750	STAC2	1	3	group03	down	-0.939
ENSG00000142552	RCN3	4	3	group03	up	0.43
ENSG00000142599	RERE	42	3	group03	up	0.571
ENSG00000142686	C1orf216	10	3	group03	up	0.626
ENSG00000142765	SYTL1	1	3	group03	down	-2.45
ENSG00000142945	KIF2C	231	3	group03	down	-1.75
ENSG00000143162	CREG1	3	3	group03	up	0.532
ENSG00000143228	NUF2	74	3	group03	down	-1.58
ENSG00000143320	CRABP2	6	3	group03	down	-5.12
ENSG00000143353	LYPLAL1	4	3	group03	up	0.342
ENSG00000143437	ARNT	29	3	group03	up	0.233
ENSG00000143476	DTL	23	3	group03	down	-2.41
ENSG00000143499	SMYD2	132	3	group03	up	0.436
ENSG00000144810	COL8A1	15	3	group03	down	-1.17
ENSG00000145386	CCNA2	282	3	group03	down	-2.03
ENSG00000145687	SSBP2	19	3	group03	up	0.396
ENSG00000145708	CRHBP	3	3	group03	up	2.42
ENSG00000145901	TNIP1	27	3	group03	down	-0.637
ENSG00000146425	DYNLT1	34	3	group03	up	0.233
ENSG00000146463	ZMYM4	14	3	group03	up	0.297
ENSG00000146592	CREB5	87	3	group03	up	0.859
ENSG00000146670	CDCA5	50	3	group03	down	-1.75
ENSG00000146918	NCAPG2	13	3	group03	down	-0.888
ENSG00000147155	EBP	9	3	group03	down	-0.278
ENSG00000147257	GPC3	38	3	group03	down	-4.19
ENSG00000147381	MAGEA4	18	3	group03	up	1.33
ENSG00000147509	RGS20	17	3	group03	down	-1.37
ENSG00000147526	TACC1	7	3	group03	up	0.171
ENSG00000147536	GINS4	27	3	group03	down	-1.23
ENSG00000147889	CDKN2A	39	3	group03	down	-0.428
ENSG00000148481	MINDY3	7	3	group03	down	-0.255
ENSG00000148773	MKI67	23	3	group03	down	-0.807
ENSG00000149187	CELF1	28	3	group03	down	-0.346
ENSG00000149503	INCENP	63	3	group03	down	-0.533
ENSG00000149554	CHEK1	173	3	group03	down	-0.522
ENSG00000149948	HMGA2	89	3	group03	down	-2.23
ENSG00000150347	ARID5B	4	3	group03	down	-0.458
ENSG00000151090	THRB	53	3	group03	up	1.7
ENSG00000151176	PLBD2	2	3	group03	up	0.255
ENSG00000151503	NCAPD3	19	3	group03	down	-0.444
ENSG00000151575	TEX9	2	3	group03	down	-0.825
ENSG00000151692	RNF144A	9	3	group03	up	1.15
ENSG00000151702	FLI1	30	3	group03	up	0.474
ENSG00000151725	CENPU	53	3	group03	down	-1.29
ENSG00000151746	BICD1	22	3	group03	down	-0.371
ENSG00000151893	CACUL1	155	3	group03	down	-0.266
ENSG00000152102	FAM168B	6	3	group03	down	-0.216
ENSG00000152253	SPC25	27	3	group03	down	-1.14
ENSG00000152455	SUV39H2	171	3	group03	down	-1.35
ENSG00000152804	HHEX	15	3	group03	up	0.862
ENSG00000152944	MED21	36	3	group03	up	0.294
ENSG00000153250	RBMS1	20	3	group03	up	0.497
ENSG00000153395	LPCAT1	3	3	group03	up	0.764
ENSG00000153558	FBXL2	31	3	group03	up	0.814
ENSG00000154146	NRGN	4	3	group03	down	-2.46
ENSG00000154473	BUB3	120	3	group03	down	-0.188
ENSG00000154640	BTG3	5	3	group03	down	-0.643
ENSG00000154920	EME1	26	3	group03	down	-1.31
ENSG00000155330	C16orf87	3	3	group03	down	-0.485
ENSG00000156253	RWDD2B	6	3	group03	down	-6.38
ENSG00000156273	BACH1	28	3	group03	up	0.586
ENSG00000156453	PCDH1	4	3	group03	down	-0.737
ENSG00000156587	UBE2L6	139	3	group03	up	0.359
ENSG00000156675	RAB11FIP1	9	3	group03	up	0.746
ENSG00000156802	ATAD2	221	3	group03	down	-1.23
ENSG00000156970	BUB1B	122	3	group03	down	-2.03
ENSG00000157456	CCNB2	323	3	group03	down	-1.27
ENSG00000157514	TSC22D3	8	3	group03	up	0.76
ENSG00000158402	CDC25C	150	3	group03	down	-1.7
ENSG00000158715	SLC45A3	2	3	group03	down	-0.763
ENSG00000159055	MIS18A	27	3	group03	down	-0.571
ENSG00000159259	CHAF1B	42	3	group03	down	-1.45
ENSG00000159388	BTG2	7	3	group03	down	-0.418
ENSG00000159479	MED8	20	3	group03	up	0.248
ENSG00000159784	FAM131B	8	3	group03	down	-1.56
ENSG00000160190	SLC37A1	1	3	group03	down	-0.956
ENSG00000160294	MCM3AP	35	3	group03	down	-0.203
ENSG00000160789	LMNA	84	3	group03	up	0.405
ENSG00000160957	RECQL4	2	3	group03	down	-0.651
ENSG00000161800	RACGAP1	75	3	group03	down	-0.847
ENSG00000161888	SPC24	47	3	group03	down	-2.32
ENSG00000162063	CCNF	255	3	group03	down	-0.875
ENSG00000162148	PPP1R32	9	3	group03	down	-1.91
ENSG00000162367	TAL1	25	3	group03	up	0.336
ENSG00000162413	KLHL21	20	3	group03	up	0.276
ENSG00000162772	ATF3	104	3	group03	down	-2.47
ENSG00000162889	MAPKAPK2	26	3	group03	up	0.248
ENSG00000162924	REL	148	3	group03	down	-0.372
ENSG00000163029	SMC6	139	3	group03	down	-0.366
ENSG00000163322	ABRAXAS1	11	3	group03	up	0.752
ENSG00000163535	SGO2	52	3	group03	down	-0.31
ENSG00000163666	HESX1	52	3	group03	up	1.51
ENSG00000163710	PCOLCE2	2	3	group03	down	-1.87
ENSG00000163808	KIF15	142	3	group03	down	-1.5
ENSG00000163913	IFT122	73	3	group03	down	-0.934
ENSG00000164045	CDC25A	149	3	group03	down	-1.82
ENSG00000164054	SHISA5	3	3	group03	up	0.335
ENSG00000164104	HMGB2	163	3	group03	down	-1.01
ENSG00000164109	MAD2L1	197	3	group03	down	-1.82
ENSG00000164221	CCDC112	5	3	group03	up	0.66
ENSG00000164236	ANKRD33B	2	3	group03	down	-0.795
ENSG00000164237	CMBL	3	3	group03	up	0.586
ENSG00000164329	TENT2	45	3	group03	up	0.528
ENSG00000164611	PTTG1	20	3	group03	down	-1.15
ENSG00000164684	ZNF704	3	3	group03	up	1.02
ENSG00000165071	TMEM71	1	3	group03	up	0.712
ENSG00000165480	SKA3	9	3	group03	down	-2.12
ENSG00000165655	ZNF503	2	3	group03	up	0.72
ENSG00000165891	E2F7	13	3	group03	down	-1.86
ENSG00000165949	IFI27	1	3	group03	up	1.14
ENSG00000166016	ABTB2	5	3	group03	down	-2.44
ENSG00000166451	CENPN	45	3	group03	down	-0.49
ENSG00000166483	WEE1	181	3	group03	down	-1.41
ENSG00000166508	MCM7	249	3	group03	down	-1.05
ENSG00000166851	PLK1	286	3	group03	down	-0.897
ENSG00000166949	SMAD3	134	3	group03	up	0.536
ENSG00000167074	TEF	15	3	group03	down	-0.623
ENSG00000167081	PBX3	12	3	group03	up	0.379
ENSG00000167173	C15orf39	7	3	group03	up	0.865
ENSG00000167325	RRM1	118	3	group03	down	-0.503
ENSG00000167513	CDT1	62	3	group03	down	-2.36
ENSG00000167670	CHAF1A	68	3	group03	down	-0.545
ENSG00000167779	IGFBP6	5	3	group03	down	-1.21
ENSG00000167900	TK1	55	3	group03	down	-2.41
ENSG00000167962	ZNF598	9	3	group03	down	-0.308
ENSG00000168071	CCDC88B	53	3	group03	down	-0.58
ENSG00000168214	RBPJ	112	3	group03	up	0.592
ENSG00000168264	IRF2BP2	14	3	group03	up	0.529
ENSG00000168268	NT5DC2	7	3	group03	up	0.482
ENSG00000168389	MFSD2A	1	3	group03	down	-0.454
ENSG00000168393	DTYMK	17	3	group03	down	-0.334
ENSG00000168496	FEN1	158	3	group03	down	-0.861
ENSG00000168672	FAM84B	7	3	group03	up	1.22
ENSG00000168884	TNIP2	16	3	group03	down	-0.394
ENSG00000169083	AR	197	3	group03	down	-1.99
ENSG00000169255	B3GALNT1	3	3	group03	up	1.27
ENSG00000169375	SIN3A	211	3	group03	down	-0.32
ENSG00000169499	PLEKHA2	1	3	group03	up	0.398
ENSG00000169607	CKAP2L	3	3	group03	down	-1.63
ENSG00000169679	BUB1	213	3	group03	down	-1.73
ENSG00000170266	GLB1	17	3	group03	up	0.199
ENSG00000170312	CDK1	496	3	group03	down	-1.44
ENSG00000170323	FABP4	16	3	group03	down	-1.82
ENSG00000170364	SETMAR	143	3	group03	down	-0.984
ENSG00000170430	MGMT	27	3	group03	up	1.82
ENSG00000170779	CDCA4	5	3	group03	down	-0.505
ENSG00000171148	TADA3	35	3	group03	up	0.34
ENSG00000171159	C9orf16	1	3	group03	down	-0.692
ENSG00000171206	TRIM8	19	3	group03	up	0.324
ENSG00000171223	JUNB	125	3	group03	down	-0.457
ENSG00000171241	SHCBP1	15	3	group03	down	-2.21
ENSG00000171320	ESCO2	52	3	group03	down	-1.35
ENSG00000171604	CXXC5	5	3	group03	down	-1.3
ENSG00000171988	JMJD1C	6	3	group03	up	0.325
ENSG00000172123	SLFN12	1	3	group03	up	1.08
ENSG00000172167	MTBP	1	3	group03	down	-0.533
ENSG00000172216	CEBPB	24	3	group03	down	-0.383
ENSG00000172638	EFEMP2	18	3	group03	up	0.586
ENSG00000172927	MYEOV	2	3	group03	down	-1.18
ENSG00000173193	PARP14	5	3	group03	up	0.673
ENSG00000173207	CKS1B	73	3	group03	down	-0.771
ENSG00000173210	ABLIM3	4	3	group03	up	0.712
ENSG00000173894	CBX2	10	3	group03	down	-0.854
ENSG00000174371	EXO1	157	3	group03	down	-2.1
ENSG00000174442	ZWILCH	42	3	group03	down	-0.684
ENSG00000174938	SEZ6L2	4	3	group03	down	-2.26
ENSG00000175029	CTBP2	52	3	group03	up	0.325
ENSG00000175063	UBE2C	48	3	group03	down	-1.04
ENSG00000175130	MARCKSL1	6	3	group03	down	-0.602
ENSG00000175305	CCNE2	47	3	group03	down	-1.87
ENSG00000175463	TBC1D10C	1	3	group03	down	-0.712
ENSG00000175482	POLD4	16	3	group03	down	-0.216
ENSG00000175643	RMI2	20	3	group03	down	-0.579
ENSG00000176049	JAKMIP2	2	3	group03	up	1.61
ENSG00000176208	ATAD5	38	3	group03	down	-1.15
ENSG00000176463	SLCO3A1	4	3	group03	up	1.75
ENSG00000176619	LMNB2	22	3	group03	down	-0.484
ENSG00000177030	DEAF1	10	3	group03	down	-0.331
ENSG00000177045	SIX5	1	3	group03	down	-1.84
ENSG00000177191	B3GNT8	1	3	group03	up	0.507
ENSG00000177602	HASPIN	24	3	group03	down	-1.08
ENSG00000178295	GEN1	147	3	group03	down	-0.788
ENSG00000178567	EPM2AIP1	11	3	group03	down	-0.39
ENSG00000178573	MAF	16	3	group03	up	1.15
ENSG00000178585	CTNNBIP1	11	3	group03	up	0.312
ENSG00000178999	AURKB	184	3	group03	down	-1.86
ENSG00000179833	SERTAD2	7	3	group03	down	-0.369
ENSG00000179862	CITED4	7	3	group03	down	-2.25
ENSG00000179958	DCTPP1	6	3	group03	down	-0.392
ENSG00000180011	ZADH2	1	3	group03	down	-0.278
ENSG00000180530	NRIP1	19	3	group03	up	0.34
ENSG00000180543	TSPYL5	16	3	group03	up	1.06
ENSG00000181274	FRAT2	6	3	group03	up	0.536
ENSG00000181873	IBA57	1	3	group03	down	-0.422
ENSG00000181982	CCDC149	3	3	group03	up	1.71
ENSG00000182095	TNRC18	4	3	group03	up	0.349
ENSG00000182179	UBA7	93	3	group03	up	0.248
ENSG00000182325	FBXL6	40	3	group03	down	-0.493
ENSG00000182606	TRAK1	8	3	group03	up	0.292
ENSG00000182628	SKA2	42	3	group03	down	-0.38
ENSG00000183011	NAA38	2	3	group03	down	-0.274
ENSG00000183283	DAZAP2	23	3	group03	up	0.269
ENSG00000183763	TRAIP	18	3	group03	down	-1.61
ENSG00000184428	TOP1MT	71	3	group03	up	0.319
ENSG00000184661	CDCA2	6	3	group03	down	-1.87
ENSG00000184831	APOO	1	3	group03	down	-0.962
ENSG00000185022	MAFF	16	3	group03	down	-0.869
ENSG00000185272	RBM11	1	3	group03	down	-0.659
ENSG00000185442	FAM174B	1	3	group03	up	0.433
ENSG00000185640	KRT79	7	3	group03	down	-2.97
ENSG00000185668	POU3F1	9	3	group03	down	-1.67
ENSG00000185973	TMLHE	4	3	group03	up	0.329
ENSG00000186185	KIF18B	4	3	group03	down	-1.96
ENSG00000186193	SAPCD2	3	3	group03	down	-1.28
ENSG00000186350	RXRA	88	3	group03	down	-0.206
ENSG00000186638	KIF24	12	3	group03	down	-1.08
ENSG00000186871	ERCC6L	99	3	group03	down	-1.77
ENSG00000187741	FANCA	27	3	group03	down	-1.29
ENSG00000187790	FANCM	116	3	group03	down	-0.596
ENSG00000188486	H2AFX	250	3	group03	down	-0.578
ENSG00000188636	RTL6	2	3	group03	up	0.346
ENSG00000189060	H1F0	40	3	group03	up	1.05
ENSG00000196584	XRCC2	15	3	group03	down	-0.666
ENSG00000196781	TLE1	48	3	group03	down	-2.03
ENSG00000196782	MAML3	4	3	group03	down	-0.69
ENSG00000197299	BLM	115	3	group03	down	-1.96
ENSG00000197329	PELI1	13	3	group03	up	0.287
ENSG00000198176	TFDP1	45	3	group03	up	0.214
ENSG00000198265	HELZ	109	3	group03	up	0.225
ENSG00000198554	WDHD1	89	3	group03	down	-1.44
ENSG00000198816	ZNF358	1	3	group03	up	1.03
ENSG00000198830	HMGN2	4	3	group03	down	-0.326
ENSG00000198879	SFMBT2	1	3	group03	up	0.339
ENSG00000198901	PRC1	74	3	group03	down	-1.15
ENSG00000203760	CENPW	12	3	group03	down	-0.307
ENSG00000204103	MAFB	20	3	group03	up	0.369
ENSG00000204386	NEU1	8	3	group03	up	0.187
ENSG00000205352	PRR13	9	3	group03	up	0.179
ENSG00000205476	CCDC85C	18	3	group03	down	-2.21
ENSG00000205581	HMGN1	11	3	group03	down	-0.247
ENSG00000205927	OLIG2	6	3	group03	down	-0.81
ENSG00000205978	NYNRIN	5	3	group03	up	0.577
ENSG00000206315	PBX2	7	3	group03	up	12.7
ENSG00000206457	CCHCR1	31	3	group03	down	-0.457
ENSG00000213160	KLHL23	18	3	group03	down	-1.1
ENSG00000213186	TRIM59	5	3	group03	down	-0.444
ENSG00000213203	GIMAP1	1	3	group03	up	0.657
ENSG00000214050	FBXO16	1	3	group03	down	-0.553
ENSG00000221829	FANCG	16	3	group03	down	-0.547
ENSG00000221890	NPTXR	1	3	group03	down	-1.36
ENSG00000224120	C6orf136	1	3	group03	down	-0.461
ENSG00000225635	DDAH2	9	3	group03	up	0.519
ENSG00000226634	DDAH2	9	3	group03	up	1
ENSG00000229202	PRR3	6	3	group03	down	-0.379
ENSG00000234127	TRIM26	28	3	group03	up	0.6
ENSG00000237071	TRIM27	76	3	group03	up	1.53
ENSG00000239305	RNF103	29	3	group03	down	-0.318
ENSG00000239887	C1orf226	2	3	group03	down	-2.92
ENSG00000244405	ETV5	35	3	group03	up	0.784
ENSG00000248672	LY75-CD302	5	3	group03	down	-0.951
ENSG00000253729	PRKDC	369	3	group03	down	-0.489
ENSG00000261210	CLEC19A	2	3	group03	down	-1.27
ENSG00000262634	SKA1	37	3	group03	down	-1.85
ENSG00000263001	GTF2I	43	3	group03	down	-0.29
ENSG00000275835	TUBGCP5	16	3	group03	up	0.331
ENSG00000275990	NCF4	6	3	group03	up	1.34
ENSG00000276043	UHRF1	19	3	group03	down	-1.95
ENSG00000277276	OTUB2	12	3	group03	down	-1.11
ENSG00000277909	SPC25	27	3	group03	down	-1.98
