# Supplementary material for: TREM2 Alzheimer’s variant R47H causes similar transcriptional dysregulation to knockout, yet only subtle functional phenotypes in human iPSC-derived macrophages
Source: Alzheimers Res Ther. 2020 Nov 16;12:151. doi: 10.1186/s13195-020-00709-z (PMC7667762; doi:10.1186/s13195-020-00709-z)
Supplement: Supplementary file 5 — Additional file 5. Results of RNA-seq Ingenuity Pathways Analysis on TREM2 KO PPI groups. For each PPI group separate files give information about the genes assigned to that group (suffix “_Genes”), the predicted upstream regulators with Activation Z-score indicating whether the change mimics (+) or opposes (−) TREM2 KO transcriptional effects (suffix “_UpstreamAnalysis”), and the relationship of predicted upstream regulators to disease/functions (suffix “_RegulatorEffects”). [file 13195_2020_709_MOESM5_ESM.zip › TREM2_KO_IPA_Group3_RegulatorEffects.txt]

© 2000-2020 QIAGEN. All rights reserved.
ID	Consistency Score	Node Total	Regulator Total	Regulators	Target Total	Target Molecules in Dataset	Disease & Function Total	Diseases & Functions	Known Regulator-Disease/Function Relationship
1	20.572	101	16	ACTB,AREG,DYRK1A,E2F3,FOXM1,Irgm1,LIN9,MED1,miR-503-5p (miRNAs w/seed AGCAGCG),MTPN,NCOA3,NTRK2,RABL6,SMOC2,TBX2,WWTR1	80	AR,ATF3,AURKA,AURKB,BIRC5,BTG2,BUB1,BUB1B,CCNA2,CCNB1,CCNB2,CCND2,CCNE1,CCNE2,CCNF,CDC25A,CDC25B,CDC45,CDC6,CDCA2,CDCA4,CDCA5,CDCA8,CDK1,CDK2,CDKN2A,CDKN3,CDT1,CENPA,CENPE,CENPF,CHEK1,CKAP2,CKS1B,DNMT1,DTL,DTYMK,E2F1,E2F2,E2F8,ESR1,EZH2,FEN1,H2AX,HELLS,HJURP,HMMR,ID3,KIF20A,LIG1,MAD2L1,MCM2,MCM7,MKI67,MYBL2,NBN,NCAPG,NCAPG2,NDC80,NEK2,NES,PLK1,POLD1,PTTG1,RACGAP1,RAD51,RB1,RFC3,RRM1,SGO1,SMAD7,SM…	5	Cell proliferation of tumor cell lines,Formation of gamma H2AX nuclear focus,Growth of connective tissue,Mitosis of fibroblast cell lines,Segregation of chromosomes	26% (21/80)
2	20.017	41	14	CCND1,CD3,CDKN2A,E2F1,E2F2,E2F3,EGF,ERBB2,mir-15,miR-503-5p (miRNAs w/seed AGCAGCG),MYC,NCOA3,TP53,TP63	23	AURKA,BIRC5,BLM,BRCA1,BUB1B,CCNE1,CCNE2,CDC6,CDK2,CDT1,CENPA,CKAP2,FOXM1,GPC3,HELLS,MCM4,NBN,NCAPG,NEK2,RXRA,TPX2,WDHD1,WEE1	4	Association of chromosome components,Atrioventricular septal defect and common atrioventricular junction,Growth of liver tumor,Mitosis of fibroblast cell lines	11% (6/56)
3	13.768	82	12	ACTB,AREG,FOXM1,LIN28A,LIN9,MED1,MTPN,S100A6,SMAD7,SMOC2,SPI1,TAL1	65	AR,ATF3,AURKA,AURKB,BIRC5,BUB1,BUB1B,CCNA2,CCNB1,CCNB2,CCND2,CCNE1,CCNE2,CCNF,CDC20,CDC25A,CDC25B,CDC45,CDC6,CDCA2,CDCA8,CDK1,CDK2,CDKN2A,CDKN3,CENPA,CENPE,CENPF,CKS1B,DEPDC1,DTYMK,E2F1,E2F2,ESR1,ETS1,EZH2,FLI1,H2AX,HELLS,HJURP,ID3,KIF20A,MAD2L1,MCM10,MCM2,MKI67,MYBL2,NBN,NCAPG,NCAPH,NEK2,NES,PIK3CG,PLK1,PMEPA1,PML,PTTG1,RACGAP1,REL,SMAD3,SOX4,TBX3,TOP2A,TP53,UBE2C	5	Cell proliferation of tumor cell lines,Entry into interphase,Formation of gamma H2AX nuclear focus,Growth of connective tissue,Segregation of chromosomes	33% (20/60)
4	13.128	60	8	AREG,ATF6,DYRK1A,HSPB1,LIN9,NCOA3,NTRK2,SMARCB1	47	AURKA,AURKB,BICD1,BIRC5,BUB1,BUB1B,CCNA2,CCNB1,CCNB2,CCND2,CCNE1,CCNE2,CCNF,CDC20,CDC25A,CDC25C,CDC45,CDC6,CDCA5,CDCA8,CDK1,CDK2,CDKN2A,CDKN3,CDT1,CEBPB,CENPA,CENPE,CENPF,DSC2,E2F1,E2F8,FOXM1,HJURP,HMMR,KIF11,KIF20A,MCM2,MCM7,MKI67,MYBL2,PLK1,RB1,TFDP1,TOP2A,TP53,UBE2C	5	Cell cycle progression,Cell proliferation of tumor cell lines,Formation of gamma H2AX nuclear focus,Segregation of chromosomes,Synthesis of DNA	33% (13/40)
5	12.750	30	12	CD3,E2F3,ELAVL1,FGF2,IGF1,mir-15,miR-503-5p (miRNAs w/seed AGCAGCG),NCOA3,NLRP3,PDGF BB,TFDP1,TOB1	16	BRCA1,CCNE1,CDK2,CENPA,E2F1,E2F2,H2AX,HJURP,HMGB2,HMGN1,HMGN2,PRKDC,RAD51,RFC3,TP53,WEE1	2	Mitosis of fibroblast cell lines,Recombination	8% (2/24)
6	12.446	75	8	AREG,FOXM1,Irgm1,LIN9,MED1,MTPN,RABL6,SMOC2	62	AR,AURKA,AURKB,BIRC5,BTG2,BUB1,CCNA2,CCNB1,CCNB2,CCND2,CCNE1,CCNE2,CCNF,CDC25A,CDC25B,CDC25C,CDC45,CDC6,CDCA2,CDCA8,CDK1,CDK2,CDKN2A,CDKN3,CENPA,CENPE,CENPF,CHAF1A,CHEK1,CKS1B,DTL,DTYMK,E2F1,ESR1,EZH2,FEN1,H2AX,HJURP,HMMR,ID3,KIF20A,MAD2L1,MCM10,MCM2,MCM7,MKI67,MYBL2,NBN,NCAPG,NDC80,NEK2,NES,PLK1,POLD1,PTTG1,RFC3,SPAG5,TBX3,TOP2A,TP53,TPX2,UBE2C	5	Cell proliferation of tumor cell lines,Formation of gamma H2AX nuclear focus,Growth of connective tissue,S phase,Segregation of chromosomes	28% (11/40)
7	12.333	50	6	BNIP3L,HSPB1,LIN9,miR-503-5p (miRNAs w/seed AGCAGCG),NCOA3,NTRK2	40	AURKA,BIRC5,BUB1,BUB1B,CCNA2,CCNB1,CCNB2,CCND2,CCNE1,CCNE2,CCNF,CDC25A,CDC25C,CDC6,CDCA5,CDCA8,CDK1,CDK2,CDKN2A,CDKN3,CENPE,CENPF,CEP55,CHEK1,CKAP2,E2F1,GPSM2,KIF11,MCM5,MCM7,MYBL2,NUF2,PLK1,RAD54L,RB1,SGO1,TOP2A,TP53,UBE2C,WEE1	4	Cell cycle progression,Cell proliferation of tumor cell lines,Colon tumor,Formation of gamma H2AX nuclear focus	46% (11/24)
8	12.075	13	7	ESR1,HGF,IFNG,MYC,PGR,TCF3,Vegf	5	BUB1,BUB1B,CDC20,FOXM1,MAD2L1	1	Interphase of gonadal cells	0% (0/7)
9	11.000	34	16	ATF3,BNIP3L,CDKN1A,CSF2,EP400,FOXM1,FOXO1,HSPB1,LIN9,miR-24-3p (and other miRNAs w/seed GGCUCAG),Rb,RB1,RBL1,RBL2,SP1,YAP1	16	AURKB,BRCA1,CCNA2,CCNB1,CDC25A,CDC25B,CDK1,CDKN2A,CHEK1,H2AX,INCENP,NEK2,PLK1,POLD1,RAD54L,TP53	2	Cell cycle progression of bone cancer cell lines,Formation of gamma H2AX nuclear focus	16% (5/32)
10	10.960	43	7	ATP7B,BRD4,let-7,PAX3-FOXO1,PGR,TLX1,UXT	32	AURKA,BRCA1,BRIP1,BTG2,BUB1,BUB1B,CCNA2,CCNE2,CDC20,CDC25A,CDC45,CDC6,CDK1,CDT1,CHEK1,E2F2,EZH2,GINS1,HMGA2,LIG1,MAD2L1,MCM10,MCM2,MCM4,MCM5,MCM7,ORC1,ORC6,PTTG1,RAD51,RFC3,TOP2A	4	Aneuploidy,Death of embryo,Interphase of gonadal cells,Metabolism of DNA	0% (0/28)
11	10.681	20	6	AHR,LIN9,MTPN,MYBL2,NRIP1,TRAF2	12	AURKA,AURKB,BUB1,CCNA2,CCNB1,CCNB2,CDC6,CDK1,CENPE,FOXM1,PLK1,TOP2A	2	Formation of gamma H2AX nuclear focus,Segregation of chromosomes	0% (0/12)
12	10.429	82	8	E2f,FOXM1,Irgm1,LIN9,MED1,MTPN,NCOA3,SMOC2	68	AR,AURKA,AURKB,BCL7A,BIRC5,BRCA1,BRIP1,BUB1,BUB1B,CCNA2,CCNB1,CCNB2,CCND2,CCNE1,CCNE2,CCNF,CDC20,CDC25A,CDC25B,CDC45,CDC6,CDCA2,CDCA8,CDK1,CDK2,CDKN2A,CDKN3,CENPA,CENPE,CENPF,CHAF1A,CKS1B,DTL,DTYMK,E2F1,E2F2,E2F8,EPAS1,ESR1,EZH2,GINS1,GLB1,ID3,KIF20A,LIG1,MAD2L1,MCM10,MCM2,MCM7,MKI67,MYBL2,NBN,NCAPG,NEK2,NES,PLK1,PTTG1,RAD51,SKA2,SPAG5,TBX21,TBX3,TK1,TOP2A,TP53,TPX2,UBE2C,UXT	6	Cell proliferation of tumor cell lines,Formation of gamma H2AX nuclear focus,Growth of connective tissue,Hypoplasia of organ,Morbidity or mortality,Segregation of chromosomes	35% (17/48)
13	10.238	43	6	LIN9,miR-503-5p (miRNAs w/seed AGCAGCG),MTPN,NCOA3,NTRK2,UXT	31	AURKA,BIRC5,BRIP1,BUB1,BUB1B,CCNA2,CCNB1,CCNB2,CCND2,CCNE1,CCNE2,CCNF,CDC25A,CDC6,CDCA5,CDCA8,CDK1,CDK2,CDKN2A,CENPE,CHEK1,E2F1,MCM5,MCM7,MYBL2,PLK1,PMEPA1,RB1,TTK,UBE2C,WEE1	6	Cell cycle progression,Cell proliferation of tumor cell lines,Checkpoint control,DNA replication,Formation of gamma H2AX nuclear focus,Segregation of chromosomes	22% (8/36)
14	9.906	76	9	CSF1,FOXM1,LIN9,MED1,MTPN,NFYA,S100A6,SMOC2,TBX2	62	AR,ATF3,AURKA,AURKB,BIRC5,BRIP1,BUB1,BUB1B,CCNA2,CCNB1,CCNB2,CCND2,CCNE1,CCNE2,CCNF,CDC25A,CDC25B,CDC6,CDCA2,CDCA5,CDCA8,CDK1,CDK2,CDKN2A,CDKN3,CDT1,CENPA,CENPE,CENPF,CHEK1,CKS1B,DEPDC1,DNMT1,DTYMK,E2F1,E2F8,ESR1,EZH2,HELLS,JUNB,KIF20A,LIG1,MAD2L1,MCM2,MCM7,MKI67,MYBL2,NBN,NCAPG2,NCAPH,NEK2,NES,OGG1,PLK1,PTTG1,SGO1,SMC2,TBX3,TOP2A,TP53,TRAIP,UBE2C	5	Cell proliferation of tumor cell lines,Cell viability of tumor cell lines,Formation of gamma H2AX nuclear focus,Growth of connective tissue,Segregation of chromosomes	33% (15/45)
15	9.390	22	15	CCNE1,CD3,E2F2,E2F3,EGF,FGF2,MAPK1,mir-15,miR-34a-5p (and other miRNAs w/seed GGCAGUG),miR-503-5p (miRNAs w/seed AGCAGCG),NCOA3,PDGF BB,SP1,TFDP1,TP73	6	AURKA,CDK2,E2F1,FOXM1,TP53,WEE1	1	Mitosis of fibroblast cell lines	20% (3/15)
16	9.045	19	6	E2F6,miR-503-5p (miRNAs w/seed AGCAGCG),MMP1,NCOA3,PAX6,RAF1	11	CCND2,CCNE1,CCNE2,CCNF,CDK2,E2F1,E2F2,ESR1,ID3,LIG1,WEE1	2	Hypoplasia of organ,Mitosis of fibroblast cell lines	25% (3/12)
17	8.186	76	6	AREG,FOXM1,Irgm1,LIN28A,MED1,PTGER2	65	AR,AURKA,AURKB,BIRC5,BRIP1,BUB1,BUB1B,CCNA2,CCNB1,CCNB2,CCND2,CCNE1,CCNE2,CCNF,CDC20,CDC25A,CDC25B,CDC25C,CDC45,CDC6,CDCA2,CDCA8,CDK1,CDK2,CDKN2A,CDKN3,CENPA,CENPE,CENPF,CEP55,CHAF1A,CKS1B,CPEB2,DEPDC1,DTL,DTYMK,E2F1,ESR1,EZH2,FABP4,GINS1,GLB1,H2AX,ID3,KIF14,KIF18B,KIF20A,KIF2C,MAD2L1,MKI67,MYBL2,NBN,NCAPG,NEK2,NES,PLK1,PTTG1,RACGAP1,TBX3,TK1,TOP2A,TP53,TPX2,TTK,UBE2C	5	Cell proliferation of tumor cell lines,Colon tumor,Entry into interphase,Formation of gamma H2AX nuclear focus,Growth of connective tissue	43% (13/30)
18	7.638	27	3	NCOA3,NTRK2,TRPS1	21	AURKB,BUB1,CCNA2,CCNB1,CCNB2,CCND2,CCNE1,CCNE2,CDC20,CDC25A,CDC25C,CDCA5,CDCA8,CDK1,CDK2,E2F1,FOXM1,MCM7,PTTG1,RB1,TPX2	3	Aneuploidy of cells,Cell proliferation of tumor cell lines,Synthesis of DNA	33% (3/9)
19	7.273	18	6	CD3,E2F3,miR-503-5p (miRNAs w/seed AGCAGCG),MYOD1,NCOA3,SP1	10	ATF3,BUB1B,CCNE1,CDK2,E2F1,E2F2,FOXM1,SMAD7,TP53,WEE1	2	Apoptosis of glomerular cells,Mitosis of fibroblast cell lines	8% (1/12)
20	7.216	69	7	E2f,E2F3,miR-146a-5p (and other miRNAs w/seed GAGAACU),miR-503-5p (miRNAs w/seed AGCAGCG),MMP1,NCOA3,PRKCE	56	BIRC5,BRCA1,CBX5,CCNA2,CCNB1,CCNB2,CCNE1,CCNE2,CCNF,CDC25A,CDC25C,CDC45,CDC6,CDK1,CDK2,CDKN2A,CDKN3,CEBPB,CHEK1,E2F1,E2F2,E2F8,EPAS1,EZH2,FBXO5,GINS2,HMGB2,ID3,JUNB,KIF22,LIG1,MAD2L1,MCM10,MCM2,MCM4,MCM5,MCM7,MYBL2,NCAPG2,ORC1,PLK1,PTTG1,RAD51,RAD54L,RB1,RPA3,RRM1,TBX21,TK1,TP53,TPX2,TTK,UBE2C,UHRF1,UXT,WEE1	6	Colon tumor,Excision repair of DNA,Growth of connective tissue,Hypoplasia of organ,Mitosis of fibroblast cell lines,Organismal death	19% (8/42)
21	7.034	25	7	FOXM1,KDM1A,KDM5B,NDUFA13,PAX3-FOXO1,SPI1,TAL1	17	BUB1,BUB1B,CCNE1,CDC20,CDC25A,CDK1,CDK2,CDKN2A,E2F1,E2F2,E2F8,FBXO5,ID3,MYBL2,TFDP1,TP53,UHRF1	1	Entry into interphase	29% (2/7)
22	6.838	93	10	AREG,BNIP3L,CDKN1B,E2F3,HSPB1,Irgm1,LIN9,NCOA3,NTRK2,TBX2	77	ATF3,AURKA,AURKB,BIRC5,BUB1,BUB1B,CCNA2,CCNB1,CCNB2,CCND2,CCNE1,CCNE2,CCNF,CDC25A,CDC25C,CDC45,CDC6,CDCA4,CDCA5,CDCA8,CDK1,CDK2,CDKN2A,CDKN3,CDT1,CENPA,CENPE,CENPF,CEP55,CHEK1,CKAP2,CKS1B,CPEB2,DNMT1,DTL,E2F1,E2F2,E2F7,E2F8,EZH2,FHL1,FOXM1,GINS1,GPSM2,HELLS,HMGB2,ID3,KIF14,KIF20A,LIG1,MAD2L1,MCM10,MCM2,MCM4,MCM5,MCM7,MKI67,MYBL2,NCAPG,NEK2,ORC1,PKMYT1,PLK1,PTTG1,RAD51,RAD54L,RB1,RRM1,SGO1,SMAD7,S…	6	Cell proliferation of tumor cell lines,Colon tumor,Formation of gamma H2AX nuclear focus,Growth of connective tissue,Mitosis of fibroblast cell lines,Synthesis of DNA	32% (19/60)
23	6.314	36	5	E2F3,FOXM1,MYOD1,SMAD7,STUB1	29	AR,AURKA,AURKB,BRCA1,BUB1B,CCNA2,CCNB1,CCND2,CCNE1,CCNF,CDC6,CDK2,CDKN2A,CENPA,E2F1,E2F2,ESR1,EZH2,JUNB,MAD2L1,MKI67,MYBL2,NBN,PTTG1,RB1,RRM1,SMAD3,TP53,UBE2C	2	Growth of connective tissue,Mitosis of fibroblast cell lines	40% (4/10)
24	6.085	46	3	AREG,FOXM1,IFNA2	39	AR,AURKA,AURKB,BIRC5,BUB1B,CCNA2,CCNB1,CCNB2,CCND2,CCNE1,CCNE2,CCNF,CDC20,CDC25A,CDC25B,CDCA2,CDCA8,CDK1,CDK2,CDKN2A,CDKN3,CENPA,CENPE,CKS1B,DDX58,ESR1,EZH2,HJURP,KIF20A,MKI67,MYBL2,NBN,NEK2,NES,PLK1,PML,PTTG1,RB1,TP53	4	Cell proliferation of tumor cell lines,Entry into interphase,Growth of connective tissue,Senescence of cells	58% (7/12)
25	5.692	16	3	PGR,TCF3,UXT	10	BIRC5,BUB1,CCNB1,CCNB2,CDC20,CDC6,CHEK1,MAD2L1,NDC80,TTK	3	Checkpoint control,Interphase of gonadal cells,Spindle checkpoint of cells	0% (0/9)
26	4.919	26	3	LIN9,MTPN,MYBL2	20	AURKA,BIRC5,BUB1,BUB1B,CCNA2,CCNB1,CCNB2,CCND2,CDC25B,CDC6,CDK1,CDK2,CDKN2A,CENPE,CEP55,COL8A1,FOXM1,PLK1,TOP2A,UBE2C	3	Formation of gamma H2AX nuclear focus,Large intestine neoplasm,Segregation of chromosomes	22% (2/9)
27	4.907	16	3	let-7,VDR,Vegf	12	AURKA,BIRC5,CDC20,CHAF1A,CHEK1,EZH2,FEN1,KIF22,MCM10,NR4A3,RAD51,TRAIP	1	Death of embryo	0% (0/3)
28	4.082	16	9	AGT,ATF3,CTNNB1,FGF2,HDAC1,let-7a-5p (and other miRNAs w/seed GAGGUAG),mir-21,P38 MAPK,RB1	6	AURKB,CDC25A,CDKN2A,CREG1,PLK1,TP53	1	Cell cycle progression of bone cancer cell lines	11% (1/9)
29	3.883	18	4	26s Proteasome,LIN9,NRIP1,TRAF2	13	AURKA,AURKB,BUB1,CCNA2,CCNB1,CCNB2,CDC6,CDK1,CENPE,EXO1,MAD2L1,PLK1,TOP2A	1	Segregation of chromosomes	0% (0/4)
30	3.464	16	1	KDM5B	12	AURKA,BUB1B,BUB3,CCNE1,CDK1,E2F1,FBXO5,HMMR,KIF2C,NDC80,TAL1,TTK	3	Entry into interphase,Missegregation of chromosomes,Quantity of mitotic spindle	0% (0/3)
31	3.333	13	1	DYRK1A	9	CCNB1,CDC25C,CDC6,CDK1,E2F1,E2F8,MCM4,MYBL2,UBE2C	3	Cell cycle progression,Frequency of tumor,Incidence of tumor	67% (2/3)
32	3.266	9	1	ZNF281	6	BLM,FANCA,FANCG,MDC1,XRCC2,XRCC3	2	Cell viability,Chromosomal aberration	0% (0/2)
33	3.130	10	4	CSF2,MITF,NUPR1,TP53	5	BUB1,CENPE,MDC1,NCAPD3,XRCC2	1	Ploidy of fibroblasts	25% (1/4)
34	3.024	10	2	IL10,KDM5B	7	BUB1B,BUB3,CCNE1,CENPA,KIF2C,NDC80,TTK	1	Missegregation of chromosomes	0% (0/2)
35	2.828	11	1	KDM1A	8	BLM,BRCA1,BRIP1,E2F8,FOXM1,MYBL2,PTTG1,UHRF1	2	Breakage of chromosomes,Entry into S phase	0% (0/2)
36	2.449	9	2	EIF4G1,IFNB1	6	BRCA1,CHEK1,E2F1,PML,RAD51,TP53	1	Repair of cells	0% (0/2)
37	0.535	62	5	ESR2,IL10,KDM8,NLRP3,TGFA	56	AR,ARID5B,ATAD2,ATF3,BIRC5,BRCA1,BUB1B,CBFA2T3,CBX5,CCNA2,CCND2,CDCA8,CDK2,CENPA,CENPF,E2F1,E2F8,ESPL1,ESR1,EZH2,FHL1,GLB1,GPSM2,H2AX,HDAC9,HMGB2,JUNB,LIG1,MAF,MCM2,MCM4,MCM5,MDC1,MKI67,MYBL2,NES,PIK3CG,PKIB,PLK1,POLD4,PRKDC,PTGS1,PTTG1,RAD51,RB1,REL,SMAD3,SMAD7,SMC2,SUV39H1,TACC2,TBX21,TOP2A,TP53,TSC22D1,TTK	1	Colorectal disorder	60% (3/5)
38	0.416	56	2	MYOD1,RARA	52	AR,BIRC5,BRCA1,BUB1B,CBX5,CCNA2,CCNB2,CDC6,CDK1,CDK2,CDKN3,CENPA,CENPE,CENPF,CENPN,CENPU,CEP55,CRABP2,E2F1,E2F7,E2F8,ESR1,GINS2,HELLS,HJURP,JUNB,KIF14,KIF18B,KIF23,KIF2C,KIFC3,KNL1,LMNB2,MAD2L1,MAFB,MKI67,NCAPG,NCAPH,NDC80,PHF19,PIK3CG,PLK1,PMEPA1,PTTG1,RB1,SMAD3,SMAD7,TLE4,TOP2A,TPX2,TRIP13,UBA7	2	Colorectal tumor,Segregation of chromosomes	25% (1/4)
39	0.000	57	3	RBL1,RBL2,SP1	53	AR,ATF3,AURKA,AURKB,BIRC5,BRCA1,BUB1,BUB1B,CCNA2,CCNB1,CCNB2,CCND2,CCNE1,CCNF,CDC25A,CDC25B,CDC25C,CDC6,CDK1,CDK2,CDKN2A,CEBPB,COL8A1,CRABP2,CREM,DNMT1,E2F1,ESR1,FOXM1,MCM10,MCM2,MCM5,MCM7,MYBL2,NEK2,NES,NPTXR,OGG1,OLIG2,ORC1,PLK1,POLD1,PTGS1,PTTG1,RB1,RECQL4,RRM1,SMAD3,SMAD7,THRB,TP53,UXT,XRCC3	1	Large intestine neoplasm	67% (2/3)
40	-3.182	10	1	TNFSF11	8	AURKA,ESR1,FOXM1,GADD45B,PLK1,RELB,TRAIP,TTK	1	Cell viability	100% (1/1)
41	-3.182	10	1	mir-34	8	AR,BIRC5,CCND2,CCNE1,CCNE2,CDC25A,SATB2,TP53	1	Organismal death	0% (0/1)
42	-4.082	8	1	CASR	6	BIRC5,CDC20,CHAF1A,EZH2,FEN1,KIF22	1	Death of embryo	0% (0/1)
43	-4.491	8	1	INHA	6	CCND2,CCNE1,E2F1,ESPL1,LMNA,SMAD7	1	Growth of connective tissue	0% (0/1)
44	-4.950	10	1	Interferon alpha	8	ATF3,BTG2,CCND2,E2F1,PARP14,PML,RB1,SAT1	1	Cell viability of tumor cell lines	100% (1/1)
45	-5.367	7	1	INHBA	5	CCND2,ESR1,JUNB,SMAD7,SOX4	1	Growth of connective tissue	100% (1/1)
46	-5.500	6	1	DNMT1	4	BIRC5,CDK1,CDKN2A,ESR1	1	Cell viability	100% (1/1)
47	-5.814	7	1	CD38	5	CCND2,CCNE1,GADD45G,HMMR,NEK2	1	Cell proliferation of tumor cell lines	100% (1/1)
48	-6.000	6	1	BMP2	4	DLX3,ETS1,HESX1,ID3	1	Hypoplasia	0% (0/1)
49	-6.000	6	1	BMP2	4	BTG3,ID3,JUNB,SMAD7	1	Senescence of cells	0% (0/1)
50	-6.000	6	1	F2	4	CCNA2,CCND2,MYBL2,NR4A3	1	Synthesis of DNA	100% (1/1)
51	-6.500	6	1	Smad	4	CDKN2A,ID3,SMAD7,TBX21	1	Organismal death	0% (0/1)
52	-6.500	6	1	ZFP36	4	CDC6,E2F1,E2F8,MXD1	1	S phase	0% (0/1)
53	-6.500	6	1	ZMPSTE24	4	ATF3,BTG2,GADD45B,LMNA	1	Cell viability	0% (0/1)
54	-6.500	6	1	miR-291a-3p (and other miRNAs w/seed AAGUGCU)	4	CCND2,E2F1,ESR1,LMNB1	1	Growth of connective tissue	0% (0/1)
55	-7.000	6	1	HNF1A-AS1	4	HJURP,KIF2C,NCAPG,NEK2	1	Segregation of chromosomes	0% (0/1)
56	-7.506	5	1	EIF4G1	3	BRCA1,CHEK1,TP53	1	Chromosomal instability	0% (0/1)
57	-7.506	5	1	TFPI2	3	ATF3,BTG2,GADD45B	1	Cell viability	0% (0/1)
58	-8.000	11	1	CREB1	9	ATF3,AURKA,CCNA2,CCNB1,CEBPB,JUNB,MKI67,MYBL2,RB1	1	Growth of connective tissue	100% (1/1)
59	-8.083	5	1	NFkB (complex)	3	CDC25B,PLK1,TP53	1	Cell cycle progression of bone cancer cell lines	0% (0/1)
60	-12.000	7	1	CD2	4	CCNA2,CCNB1,RB1,TP53	2	Cell cycle progression,Growth of connective tissue	0% (0/2)
61	-12.522	7	1	FOXL2	5	ATF3,CDKN2A,MAFF,NR4A3,SOX4	1	Organismal death	100% (1/1)
62	-16.743	5	1	IFNL1	3	ATF3,CMPK2,PML	1	Synthesis of DNA	0% (0/1)
63	-19.230	7	1	MAPK9	5	CDKN2A,CEBPB,JUNB,LMNA,TP53	1	Growth of connective tissue	100% (1/1)
