# Supplementary material for: TREM2 Alzheimer’s variant R47H causes similar transcriptional dysregulation to knockout, yet only subtle functional phenotypes in human iPSC-derived macrophages
Source: Alzheimers Res Ther. 2020 Nov 16;12:151. doi: 10.1186/s13195-020-00709-z (PMC7667762; doi:10.1186/s13195-020-00709-z)
Supplement: Supplementary file 5 — Additional file 5. Results of RNA-seq Ingenuity Pathways Analysis on TREM2 KO PPI groups. For each PPI group separate files give information about the genes assigned to that group (suffix “_Genes”), the predicted upstream regulators with Activation Z-score indicating whether the change mimics (+) or opposes (−) TREM2 KO transcriptional effects (suffix “_UpstreamAnalysis”), and the relationship of predicted upstream regulators to disease/functions (suffix “_RegulatorEffects”). [file 13195_2020_709_MOESM5_ESM.zip › TREM2_KO_IPA_Group3_UpstreamAnalysis.txt]

© 2000-2020 QIAGEN. All rights reserved.
Upstream Regulator	Expr Log Ratio	Molecule Type	Predicted Activation State	Activation z-score	p-value of overlap	Target Molecules in Dataset	Mechanistic Network
l-asparaginase		biologic drug	Activated	7.416	5.27E-57	AURKA,AURKB,BARD1,BIRC5,BTG2,BUB1,BUB1B,CCNA2,CCNB2,CCNE2,CDC25C,CDC6,CDCA5,CDK1,CENPA,CENPF,CENPL,CENPM,CENPN,CHEK1,CLSPN,E2F7,ERCC6L,EXO1,FANCI,GINS2,INCENP,KIF11,KIF15,KIF18B,KIF22,KIF2C,KIF4A,KNL1,LIG1,MAD2L1,MCM2,MCM4,MCM5,MYBL2,NCAPG,NCAPH,NDC80,NUF2,OIP5,ORC1,PKMYT1,PLK1,RAD51,RMI2,SGO1,SMC2,SPC25,TOP2A,UBE2C
E2F4		transcription regulator		0.923	2.10E-50	ASF1B,AURKB,BARD1,BRCA1,BUB3,CBX5,CCNA2,CCNB2,CCNE1,CCNE2,CDC25A,CDC25C,CDC6,CDCA3,CDCA4,CDK1,CDK2,CENPA,CENPE,CHEK1,CKS1B,E2F1,E2F2,E2F8,EPAS1,FEN1,FOXM1,GINS1,H2AX,HMMR,ID3,KIF22,KIF4A,MAD2L1,MCM10,MCM4,MCM5,MKI67,MYBL2,NDC80,NEK2,OIP5,ORC1,PLK1,POLD1,PRC1,PRKDC,PTTG1,RAD51,RAD54L,RB1,RFC3,RPA3,RRM1,SKA2,SMC2,TK1,TOP2A,TP53,TPX2,TTK,UBE2C,UBE2T,UHRF1,UXT	194 (11)
CDKN1A		kinase	Activated	4.550	9.52E-49	ASPM,ATAD2,AURKA,AURKB,BIRC5,BRCA1,BUB1,BUB1B,BUB3,CCNA2,CCNB1,CCNE1,CDC20,CDC25A,CDC25B,CDC25C,CDC6,CDK1,CDKN2A,CDKN3,CENPF,CEP55,CHAF1B,CHEK1,CKS1B,DTL,E2F1,E2F2,E2F7,EXO1,FANCG,FANCI,FOXM1,GLB1,H2AX,HJURP,HMGB2,KIF20A,KIF2C,MAD2L1,MAF,MCM2,MCM4,MCM5,MCM7,MKI67,MYBL2,NCAPD3,ORC1,PLK1,POLD1,PRC1,RACGAP1,RAD51,RB1,RPA3,RRM1,SMC2,SPAG5,SUV39H1,TOP2A,TP53,TPX2,TTK,UBE2C,UBE2T,UHRF1,WDHD1	206 (14)
RABL6		other	Inhibited	-5.002	3.69E-39	AURKB,BTG2,BUB1,BUB1B,CCNA2,CCNB1,CCNE2,CDC25A,CDC25C,CDK2,CENPF,CHEK1,CKS1B,EZH2,FEN1,H2AX,HMMR,KIF23,MAD2L1,MCM10,MCM2,MCM5,MCM7,NCAPG,NDC80,NEK2,PLK1,POLD1,PRC1,RFC3,TOP2A,TP53,TPX2,TTK,UBE2C	191 (7)
E2F1	-2.120	transcription regulator	Inhibited	-4.244	1.78E-38	AR,ATAD2,AURKA,AURKB,BIRC5,BRCA1,BUB3,CBX5,CCNA2,CCNB1,CCNB2,CCND2,CCNE1,CCNE2,CCNF,CDC20,CDC25A,CDC25B,CDC45,CDC6,CDCA4,CDK1,CDK2,CDKN2A,CHEK1,CRABP2,CTNNBIP1,DDAH2,DNMT1,E2F1,E2F2,E2F8,EYA2,EZH2,FBXO5,FEN1,FHL1,FOXM1,GINS1,GRAMD4,HELLS,HMGB2,HMGN1,ID3,KIF23,MAD2L1,MAF,MCM10,MCM2,MCM4,MCM5,MCM7,MDC1,MTBP,MYBL2,NDC80,NR4A3,NRIP1,ORC1,PHC1,POLD1,PRKDC,PTTG1,RACGAP1,RAD51,RAD54L,RB1,RFC3,RPA3,RRM1,…	212 (16)
2-(4-amino-1-isopropyl-1H-pyrazolo[3,4-d]pyrimidin-3-yl)-1H-indol-5-ol		chemical reagent	Activated	6.182	6.60E-38	ASF1B,ATF3,AURKA,AURKB,BIRC5,BLM,BRIP1,CCNB1,CCNE2,CCNF,CDC25A,CDC45,CDC6,CDCA2,CDK2,CLSPN,DNA2,DTL,E2F2,EXO1,FANCI,FANCM,FEN1,GINS1,GINS2,H2AX,ID3,KIF14,KIF18B,KNL1,MASTL,MCM10,MCM5,NCAPG,NR4A3,ORC1,ORC6,PMEPA1,PML,RAD51,RFC3,RRM1,SGO2,SMAD7,SMC2,TFDP1,TK1,TOP2A,UBE2T,XRCC2
TBX2		transcription regulator	Inhibited	-4.713	1.41E-37	ASF1B,ATF3,AURKA,AURKB,BUB1,CCNA2,CCNB1,CDC6,CDCA3,CDCA5,CDK1,CDKN2A,CDT1,CHAF1B,CHEK1,CKAP2,CKS1B,DNMT1,E2F1,E2F7,E2F8,EZH2,FOXM1,HELLS,LIG1,MAD2L1,MCM2,MCM4,MCM5,MCM7,NCAPG2,PKMYT1,PLK1,PRC1,SGO1,SMC2	218 (15)
EP400		other	Inhibited	-4.321	2.75E-37	CCNA2,CCNF,CDC20,CDC25A,CDC6,CDCA3,CDKN2A,CENPF,E2F1,E2F2,E2F7,E2F8,FABP4,FBXO5,FOXM1,GLB1,HESX1,INCENP,MCM4,MYBL2,NCAPG2,NEK2,PLK1,SGO1,SKA1,SUV39H2,TBX21,TP53,UHRF1	75 (5)
ERBB2		kinase	Inhibited	-5.746	2.48E-35	AR,ASPM,ATF3,AURKA,BARD1,BIRC5,BRIP1,BTG2,BUB1,BUB1B,CBFA2T3,CCNA2,CCNB1,CCNB2,CCND2,CCNE1,CCNE2,CDC20,CDC25A,CDC25B,CDC25C,CDC45,CDC6,CDCA2,CDCA3,CDCA4,CDCA5,CDCA8,CDK1,CDKN2A,CDKN3,CDT1,CEBPB,CENPA,CENPE,CENPF,CHEK1,CKS1B,E2F1,E2F2,E2F7,E2F8,EBP,EPSTI1,ESPL1,ESR1,ETV5,FEN1,GINS1,GINS2,GINS4,HMGA2,HMGB2,IGFBP6,JUNB,KIFC3,LIG1,LPCAT1,MAF,MCM10,MCM2,MCM4,MCM5,MCM7,MKI67,MYBL2,NCAPG,NDC80,NEK2,ORC1…	256 (17)
discodermolide		chemical drug			7.69E-35	BARD1,BLM,BRCA1,CCNB1,CCNB2,CDC20,CDC25A,CDC25C,CDK1,CDK2,CHEK1,E2F2,ESPL1,FANCG,FANCM,KIF11,KIF23,PKMYT1,PLK1,PRC1,PTTG1,RAD51,RFC3,SMC2,TOP2A,TP53,WEE1	209 (12)
ZBTB17		transcription regulator			1.48E-34	ASPM,AURKB,BTG3,BUB1B,CCNA2,CCNB1,CCNB2,CDC20,CDCA8,CDK1,CENPF,CEP55,CKAP2,FOXM1,HMMR,KIF11,KIF18B,KIF20A,KIF22,KIF2C,KIF4A,MKI67,NCAPH,NDC80,NEK2,NUF2,PIMREG,PLK1,PRC1,RACGAP1,SGO1,SGO2,TOP2A,TPX2,UBE2C	211 (12)
CCND1		transcription regulator	Inhibited	-3.862	5.29E-33	AR,ASPM,ATAD2,AURKA,BIRC5,BRCA1,BRIP1,CCNA2,CCND2,CCNE1,CCNE2,CDC45,CDC6,CDCA2,CDCA8,CDK2,CDKN2A,CENPF,CENPK,CENPN,CEP55,CLSPN,CTNNBIP1,DEPDC1,DNMT1,DTL,E2F1,E2F7,E2F8,ESCO2,FOXM1,GAS2L3,HJURP,ID3,KIF11,KIF20A,KIF2C,KIF4A,KNL1,MAFF,MAML3,MCM10,MCM4,MCM7,NCAPH,PLK1,PMEPA1,PSMC3IP,RACGAP1,RAD51,RB1,RMI2,SOX4,SPC25,TP53,TPX2,TRAIP,TRIP13,UHRF1	210 (17)
FOXM1	-0.997	transcription regulator	Inhibited	-5.266	1.25E-32	AR,AURKA,AURKB,BIRC5,BRIP1,BUB1B,CCNA2,CCNB1,CCNB2,CCND2,CCNE1,CCNE2,CCNF,CDC20,CDC25A,CDC25B,CDC25C,CDCA2,CDCA8,CDK1,CDK2,CDKN2A,CDKN3,CENPA,CENPE,CENPF,CKS1B,ESR1,EZH2,FOXM1,GLB1,KIF20A,MKI67,NBN,NEK2,NES,PLK1,PRC1,PTTG1,TOP2A,TP53	245 (22)
CDKN2A	-0.428	transcription regulator	Activated	4.503	7.87E-32	ASF1B,ATAD2,AURKB,BARD1,BIRC5,BLM,BTG2,BTG3,BUB1B,CCNA2,CCNB1,CCNE1,CCNI,CDC25A,CDC25B,CDC25C,CDCA4,CDCA5,CDK1,CDK2,CDKN2A,CEBPB,CENPK,CHAF1A,E2F1,E2F2,EZH2,FANCA,FBXO5,FEN1,GADD45G,GLB1,H2AX,HMGB2,MAD2L1,MCM4,MCM5,MCM7,MKI67,MYBL2,P4HA2,PBX3,PLK1,PMEPA1,PML,POLD2,POLK,RB1,RECQL4,RFC3,RRM1,TFDP1,TK1,TOB1,TP53	209 (15)
dextran sulfate		chemical drug			5.98E-31	AURKA,BIRC5,BLM,BUB1,BUB1B,CCNA2,CCNB1,CCNF,CDC20,CDCA2,CDCA3,CDCA5,CDCA8,CDK1,CENPE,CHAF1A,CHAF1B,CKS1B,E2F7,E2F8,EFEMP2,ERCC6L,EXO1,FANCA,FBXO5,FOXM1,HJURP,ID3,KIF11,MCM5,MKI67,NCAPH,NEK2,PLK1,POLD1,PRC1,RACGAP1,RAD51,RBBP9,REC8,RECQL4,SGO1,SKA1,SKA3,SMC2,SPAG5,SPC25,TICRR,TOP2A,TPX2,TRIP13,UBE2C,UHRF1	232 (7)
NUPR1		transcription regulator	Activated	4.707	8.96E-29	ANP32A,ASPM,ATAD5,ATF3,AURKA,BLM,BRCA1,BUB1,BUB1B,CCNA2,CCNB2,CCNF,CDC25C,CDCA2,CDCA3,CDCA8,CDK2,CEBPB,CENPI,CENPL,CKAP2L,CREB5,DNTTIP1,E2F8,EME1,ERCC6L,ESPL1,ETS1,EXO1,GINS1,GPSM2,HIVEP3,HJURP,IRF2BP2,KIF11,KIF18A,KIF20A,KIF23,KIF2C,KNL1,LMNB1,MCM10,MKI67,MXD1,NEIL3,P4HA2,PARP9,PER3,PLK1,RAD51,RBMS1,RELB,SAT1,SERTAD2,SHCBP1,SKA2,SPAG5,SPC24,SPC25,TICRR,TNIP1,TOB1,TP53,TUBGCP5,XRCC2,ZSWIM6	237 (11)
HGF		growth factor	Inhibited	-6.055	1.36E-26	ANP32A,ATF3,AURKA,AURKB,BIRC5,BUB1,BUB1B,CCNE2,CCNF,CDC20,CDC25A,CDC25B,CDC25C,CDC45,CDC6,CDK1,CDK2,CDKN2A,CDKN3,CENPF,CKS1B,DTYMK,EBP,ETS1,FANCG,FEN1,FOXM1,GPSM2,HDAC5,HELLS,HLX,HMMR,KIF11,KIF15,KIF22,KIF2C,MAD2L1,MAPKAPK2,MCM2,MCM5,MKI67,NDC80,NEK2,NES,NR4A3,NRIP1,PKMYT1,PLK1,PRC1,PRKDC,PSMC3IP,PTGS1,PTTG1,RGS20,RNF103,SKIL,SMC2,TP53,TPX2,TRAIP,TRIP13,TTK,UBE2C	286 (19)
methylselenic acid		chemical reagent		0.881	1.52E-26	AR,ATAD2,ATF3,AURKA,BACH1,BIRC5,BRCA1,BUB1B,CCNA2,CCNB1,CCNB2,CDC20,CDC25A,CDC25B,CDC25C,CDC6,CDK1,CDK2,CDKN2A,CENPA,CENPF,CHAF1A,DTYMK,E2F1,ESR1,FOXM1,H1-0,HMMR,ID3,JUNB,KIF11,LMNB2,MCM2,MCM5,MCM7,MKI67,MXD1,MYBL2,PLK1,PPFIA1,RB1,RRM1,SAT1,SSBP2,TFDP1,TOP2A	272 (17)
TP53	-0.314	transcription regulator	Activated	4.833	2.08E-26	AR,ASF1B,ASPM,ATAD2,ATF3,AURKA,AURKB,BHLHE41,BIRC5,BRCA1,BTG2,BUB1,BUB1B,CCNA2,CCNB1,CCNB2,CCND2,CCNE1,CCNE2,CCNF,CDC20,CDC25A,CDC25B,CDC25C,CDC6,CDK1,CDK2,CDKN2A,CDKN3,CDT1,CEBPB,CENPA,CENPE,CENPF,CEP55,CHEK1,CKAP2,CKS1B,CMBL,DEF6,DKK3,DNMT1,DNTTIP1,DTYMK,E2F1,E2F2,E2F8,EPAS1,ESPL1,ESR1,EXO1,EZH2,FABP4,FANCI,FEN1,FHL1,FOXM1,GADD45B,GADD45G,GLB1,H2AX,HDAC5,HDAC9,HJURP,HMGB2,HMGN2,HMMR,ID3,JMJD1C,…	254 (18)
E2f		group	Inhibited	-4.596	6.08E-26	BRCA1,CBX5,CCNA2,CCNB1,CCNE1,CDC25A,CDC25C,CDC45,CDC6,CDK1,CDK2,CDKN2A,E2F1,E2F2,E2F8,EPAS1,GINS2,LIG1,MAD2L1,MCM10,MCM2,MCM4,MCM5,MYBL2,OIP5,ORC1,RAD51,RPA3,SKA2,TP53,TPX2,TTK,UBE2C,UXT	254 (22)
MYOD1		transcription regulator	Inhibited	-2.002	8.49E-26	ARNT,BRCA1,BUB1B,CBX5,CCNB2,CCNE1,CDC20,CDC6,CDCA3,CDK1,CDK2,CENPE,CENPF,CEP55,DEPDC1,E2F2,ESR1,FOXM1,GADD45G,GINS2,HJURP,JUNB,KIF14,KIF18B,KIF2C,KIF4A,KIFC3,KNL1,LMNB2,MAFB,MKI67,NCAPG,NCAPH,NDC80,PLK1,PMEPA1,RACGAP1,RB1,SHCBP1,SMAD7,SPC24,TOP2A,TPX2,TRIP13,UBA7	219 (16)
CSF2		cytokine	Inhibited	-6.016	2.82E-25	AURKA,BIRC5,BUB1,BUB1B,CCNA2,CCNB1,CCND2,CCNF,CDC20,CDCA2,CDCA3,CDCA5,CDCA8,CDK1,CENPE,CHAF1A,CHAF1B,CKS1B,COL8A1,E2F7,E2F8,EFEMP2,ERCC6L,EXO1,FANCA,FBXO5,FOXM1,GLB1,HJURP,ID3,JUNB,KIF11,MCM5,MFSD2A,MKI67,MKNK1,NCAPH,NEK2,NR4A3,PIK3CG,PLK1,POLD1,PRC1,RACGAP1,RAD51,RB1,RBBP9,REC8,RECQL4,RELB,SGO1,SKA1,SKA3,SMC2,SPAG5,SPC25,TICRR,TOP2A,TP53,TPX2,TRIP13,UBE2C,UHRF1	299 (23)
YY1		transcription regulator		0.446	4.23E-25	AURKA,AURKB,BIRC5,BRCA1,BTG2,BUB1B,CCNA2,CCNB1,CCNB2,CDC25C,CDC6,CDCA3,CDKN2A,CEBPB,CENPA,CENPE,DLX3,FEN1,FOXM1,GADD45G,GPC3,H2AX,HELLS,ID3,INCENP,KIF11,KIF20A,KIF23,KIF2C,LMNB1,MAD2L1,MCM4,MCM5,MCM7,MKI67,PIAS1,PLK1,POLK,PRC1,RAD18,RAD51,RRM1,SUV39H2,TACC3,TOP2A,TP53,UHRF1	212 (15)
let-7		microRNA	Activated	5.710	6.97E-25	AR,AURKA,AURKB,BRCA1,BTG2,BUB1,BUB1B,CBFB,CCNA2,CCNB1,CCNE2,CCNF,CDC20,CDC25A,CDC45,CDC6,CDCA2,CDCA3,CDCA5,CDCA8,CDK1,CDT1,CHEK1,CKS1B,E2F2,E2F8,EZH2,GTF2I,HMGA2,MAD2L1,MCM10,MCM2,MCM4,MCM5,MCM7,NUF2,ORC1,ORC6,PBX2,RFC3,RRM1,XRCC3	168 (6)
MITF		transcription regulator	Inhibited	-5.542	1.08E-24	ASAH1,AURKB,BRCA1,CCNB1,CCNF,CDC25B,CDCA3,CDCA8,CDK2,CDKN2A,CDT1,CENPF,CENPM,CEP55,CHAF1A,CREM,EME1,ESPL1,FANCA,FANCG,KIF20A,KIF4A,LIG1,MCM2,MCM4,MCM5,MDC1,NCAPD3,NUF2,ORC6,PLK1,POLD1,PSMC3IP,RECQL4,RPA3,SPAG5,SPC24,SPC25,TACC3,TP53,TPX2,UBE2C,XRCC3	186 (7)
TCF3		transcription regulator	Activated	3.110	3.91E-24	ASF1B,ATF3,AURKA,BIRC5,BUB1,C15orf39,CBFA2T3,CCNA2,CCNB1,CCNB2,CCND2,CCNE1,CCNE2,CDC20,CDC25B,CDC45,CDCA3,CDK1,CDKN2A,CDKN3,CEP55,DDX58,E2F8,ESCO2,GADD45B,H1-0,H2AX,HESX1,HMGB2,HMMR,ID3,KIF11,KIF2C,KIF4A,LMO2,MAD2L1,MAF,MKI67,NCAPG,NDC80,NEK2,NR4A3,NUF2,PML,PRC1,PTGS1,RACGAP1,SPC24,SPC25,TOP2A,TTK,VSIR	208 (11)
calcitriol		chemical drug	Activated	4.316	4.92E-24	ALKBH7,AR,BIRC5,BRCA1,BUB1B,CCNA2,CCNB1,CCNE1,CDC20,CDC45,CDC6,CDCA5,CDCA8,CDK1,CDT1,CEBPB,CENPA,CENPM,CENPQ,CHAF1A,CHAF1B,DCTPP1,ESPL1,ESR1,ETV5,EXO1,EZH2,FABP4,FBXL2,FEN1,FOXM1,GADD45G,INCENP,KIF20A,KIF22,KIF23,LIG1,MAD2L1,MAF,MCM2,MCM4,MCM5,MCM7,NEK2,PMEPA1,PRC1,RACGAP1,RAD51,RB1,REL,RFC3,RNF144A,RXRA,SMAD7,SMC2,SPAG5,SUV39H1,TACC3,TBX21,TK1,TP53,TPX2,TSHZ3,WEE1	275 (19)
E2F3		transcription regulator	Inhibited	-3.973	1.25E-23	BIRC5,CCNA2,CCNB1,CCNB2,CCNE1,CDC25A,CDC45,CDC6,CDCA3,CDCA4,CDK1,CDK2,CDKN2A,E2F1,E2F2,EZH2,FBXO5,HMGB2,ID3,MAD2L1,MCM10,MCM2,MCM4,MCM5,MCM7,MYBL2,NCAPG2,ORC1,PLK1,PTTG1,RAD51,RB1,RRM1,TK1,TPX2,UBE2C,UXT	213 (15)
RB1	0.773	transcription regulator	Activated	4.344	1.65E-23	ASF1B,ATAD2,AURKB,BARD1,BIRC5,BLM,BRCA1,BTG3,CBX5,CCNA2,CCNB1,CCNE1,CCNE2,CDC25A,CDC25C,CDC6,CDCA4,CDCA5,CDK1,CDK2,CDKN2A,CDT1,CENPK,CHAF1A,DNMT1,E2F1,E2F2,E2F7,EZH2,FABP4,FANCA,FBXO5,FEN1,H1-0,HMGB2,LIG1,MAF,MCM10,MCM2,MCM4,MCM5,MCM7,MYBL2,ORC1,PBX3,PLK1,PMEPA1,PTGS1,PTTG1,RAD51,RB1,RECQL4,RFC3,RRM1,TFDP1,TP53,UBE2C,UXT	199 (15)
Rb		group	Activated	4.550	1.72E-23	AURKB,BIRC5,BUB1,CCNA2,CCNB1,CCNE1,CCNE2,CDC6,CDK1,CDK2,CDKN2A,CDT1,DNMT1,E2F1,E2F2,EZH2,FOXM1,MAD2L1,MCM4,MCM5,MCM7,MYBL2,PLK1,POLD1,PTTG1,TOP2A,TP53	202 (15)
Vegf		group	Inhibited	-6.083	2.34E-22	ANP32A,ATF3,AURKA,AURKB,BIRC5,BUB1,BUB1B,CCNE2,CCNF,CDC20,CDC25A,CDC25B,CDC25C,CDC45,CDC6,CDK1,CDK2,CDKN2A,CDKN3,CENPF,CKS1B,DTYMK,EBP,ETS1,ETV5,FABP4,FANCG,FOXM1,GPSM2,HELLS,HMMR,KIF11,KIF15,KIF22,KIF2C,MAD2L1,MAPKAPK2,MCM2,MCM5,MKI67,NDC80,NEK2,NR4A3,PIK3CG,PKMYT1,PLK1,PRC1,PSMC3IP,RAD51,RGS20,RNF125,SLCO2B1,SMC2,TPX2,TRAIP,TRIP13,TTK,UBE2C	245 (20)
PTGER2		G-protein coupled receptor	Inhibited	-5.292	1.06E-21	ASPM,AURKA,BUB1B,CCNA2,CCNB2,CDKN3,CENPE,CENPF,CEP55,CKAP2L,DEPDC1,H2AX,KIF11,KIF15,KIF18B,KIF20A,KIF22,KIF2C,MASTL,MKI67,NEK2,NUF2,PLK1,PRC1,RACGAP1,SPAG5,TPX2,TTK	255 (12)
telapristone acetate		chemical drug			8.27E-20	AURKB,BUB1,CCNA2,CCNB2,CDC20,CDC25C,CDK1,CENPF,FOXM1,KIF11,PTTG1,SPC25,TOP2A,TPX2	67 (5)
gefitinib		chemical drug		0.512	1.41E-19	AURKA,AURKB,BIRC5,BRCA1,BTG2,BUB1,CCNB1,CCNE1,CCNE2,CCNF,CDC25C,CDC6,CDK2,CEBPB,CHEK1,CKAP2,COL8A1,EPSTI1,ETV5,FRAT2,GADD45B,KIF11,KIF23,MAFF,MKI67,MTBP,PRC1,PTTG1,RAD18,RELB,SMC2,TOP2A,XRCC2	270 (19)
E2F2	-2.650	transcription regulator	Inhibited	-3.302	1.44E-19	BIRC5,CCNA2,CCNB1,CCNB2,CCNE1,CDC25A,CDC45,CDC6,CDCA4,CDK1,CDKN2A,E2F1,EZH2,MCM10,MCM2,MCM4,MCM5,MCM7,MYBL2,ORC1,RAD51,TP53,UXT	195 (14)
FOXO3		transcription regulator		-0.472	1.91E-18	AR,AURKA,BIRC5,BUB1B,CCNB1,CCNB2,CCND2,CCNE2,CDC20,CDC45,CDC6,CDCA8,CDKN3,CDT1,CEP55,ESR1,EXO1,FABP4,FBXO5,FOXM1,GADD45B,GTF2I,JUNB,KIF15,KIF2C,MCM2,MCM4,MCM7,MKI67,MXD1,NCAPG2,PLK1,PTGS1,PTTG1,SKA1,SKA2,SPAG5,TAL1,TFDP1,TP53,TPX2,UBE2C,ZWINT	278 (22)
LIN9		other	Inhibited	-2.902	2.93E-18	AURKA,BIRC5,BUB1,BUB1B,CCNA2,CCNB1,CDC6,CDK1,CDKN2A,CENPE,CEP55,MYBL2,PLK1,UBE2C
imipramine blue		chemical drug	Activated	3.907	1.37E-17	AURKA,CCNA2,CCNB1,CCNE2,CCNF,CDC25A,CDK2,CENPA,CENPE,CENPF,CENPK,E2F2,EXO1,FOXM1,PLK1,XRCC3
HDAC1		transcription regulator	Activated	3.611	2.16E-17	AR,ATF3,CCNA2,CCNB1,CCNB2,CCND2,CCNE1,CCNE2,CDC25A,CDC25C,CDC6,CDK1,CDK2,CDKN2A,CDT1,E2F2,ESR1,FABP4,FOXM1,H2AX,LIG1,LMO2,MCM10,MCM5,MCM7,MYBL2,PLK1,POLD2,RAD54L,RECQL4,RELB,SMAD7,TAL1,TOP2A,TP53,TSC22D3,UHRF1	209 (16)
CDK4		kinase			2.26E-17	AURKA,BRCA1,CDC45,CDC6,CDCA2,CDCA8,CDKN2A,CENPF,CENPK,CENPN,CEP55,DTL,E2F7,GAS2L3,HJURP,KIF11,KIF20A,KIF2C,KIF4A,KNL1,MAML3,MCM7,NCAPH,PSMC3IP,SPC25,TP53,TPX2,TRIP13	241 (19)
NR1H3		ligand-dependent nuclear receptor			2.96E-17	ATF3,AURKA,AURKB,BIRC5,BUB1B,CCNA2,CCNB1,CCNB2,CCNE2,CDC25B,CDCA3,CDK1,CENPA,CENPF,CKS1B,CLSPN,E2F7,FOXM1,HELLS,KIF20A,KIF23,KIF2C,KIF4A,KNL1,MKI67,MLXIPL,PLK1,PRC1,RAD51,RB1,THRB,TOP2A,UBE2C,UHRF1	136 (7)
RBL2		other	Activated	3.209	3.40E-17	AURKA,AURKB,BRCA1,BUB1,BUB1B,CCNA2,CCNB1,CCNB2,CCNE1,CCNF,CDC25A,CDC25C,CDC6,CDK1,CDKN2A,DNMT1,E2F1,MYBL2,NEK2,PLK1,POLD1,RB1,UXT,XRCC3	178 (15)
RBL1		transcription regulator	Activated	3.295	1.54E-16	AURKB,CCNA2,CCNE1,CDC25A,CDC6,CDK1,CDK2,CDKN2A,E2F1,MCM10,MCM2,MCM5,MCM7,MYBL2,NEK2,ORC1,PLK1,RB1,RRM1,TP53,UXT	198 (15)
beta-estradiol		chemical - endogenous mammalian	Inhibited	-4.413	1.93E-16	ANKRD12,AR,ARID5B,ATAD2,ATF3,AURKA,BICD1,BIRC5,BRCA1,BTG2,BUB1,BUB3,CBFA2T3,CCNA2,CCNB1,CCNB2,CCND2,CCNE1,CCNE2,CCNI,CDC20,CDC25A,CDC25C,CDC45,CDC6,CDK1,CDK2,CDKN3,CDT1,CEBPB,CENPF,CENPM,CHAF1A,CHAF1B,CHEK1,CKS1B,CRABP2,CREM,CXXC5,E2F1,E2F2,E2F8,ELF1,ELF5,EPAS1,ESR1,ETS1,EXO1,EZH2,FABP4,FEN1,FHL1,FOXM1,GADD45B,GADD45G,GPSM2,HDAC5,HELLS,HMGA2,HMGB2,HMMR,HS1BP3,IFT122,IGFBP6,JUNB,KIF4A,LIG1,LMNA,LY…	299 (25)
E2F7	-1.860	transcription regulator			2.76E-16	CCNA2,CCNB1,CCNE2,CDC6,CDK1,CHEK1,E2F1,E2F2,E2F8,KIF23,MCM2,RACGAP1
ESR1	-0.803	ligand-dependent nuclear receptor	Inhibited	-4.661	2.80E-16	ANP32A,AR,ASPM,ATF3,AURKA,BIRC5,BRCA1,BUB1,BUB1B,BUB3,CCNA2,CCNB1,CCNE1,CCNI,CDCA8,CDK1,CDK2,CDKN2A,CDKN3,CEBPB,CENPA,CENPE,CENPF,CENPK,CENPL,CENPM,CENPN,CENPQ,CENPU,CHEK1,CLSPN,COL8A1,CRABP2,E2F1,ESR1,FHL1,FOXM1,FRAT2,FXYD6,GADD45B,GLB1,GPSM2,HELLS,HMGA2,IFI27,INCENP,JUNB,KIF20A,KIF23,KLHL13,KNL1,LANCL1,MAD2L1,MAP2,MKI67,MND1,NCAPG,NCAPH,OIP5,OSTF1,OTUB2,PALLD,PCM1,PHF19,PIAS1,PIMREG,PKIB,POLD4,…	297 (21)
LDLR		transporter			4.66E-16	AURKA,AURKB,BIRC5,BUB1B,CCNA2,CCNB1,CCNB2,CCNE2,CDC25B,CDCA3,CDK1,CENPA,CENPF,CKS1B,CLSPN,E2F7,FOXM1,GADD45G,HELLS,KIF20A,KIF23,KIF2C,KIF4A,KNL1,MKI67,PKIB,PLK1,PRC1,RAD51,TOP2A,UBE2C,UHRF1
AREG		growth factor	Inhibited	-4.143	2.98E-15	AURKB,BIRC5,CCNA2,CCNB1,CCNB2,CCNF,CDC20,CDC45,CDCA8,CENPA,CENPF,CPEB2,FOXM1,HJURP,KIF14,KIF20A,MKI67,MYBL2,PLK1,PRC1,TOP2A	276 (17)
RRP1B		transcription regulator			3.15E-15	AURKA,BIRC5,BRCA1,CCNA2,CCNB2,CCNE1,CDC20,CDC25C,CDC6,CDK1,CEBPB,CHEK1,ESPL1,EXO1,FEN1,KIF11,MCM2,MCM4,MCM5,ORC1,PLK1,POLD1,TOP2A
E2F8	-0.808	transcription regulator		1.982	5.29E-15	CCNA2,CCNB1,CCNE2,CDC6,CDK1,CHEK1,E2F1,KIF23,MCM2,RACGAP1
CASR		G-protein coupled receptor	Inhibited	-3.635	5.63E-15	BIRC5,BUB1B,CCNB1,CCND2,CDC20,CDC45,CDT1,CENPA,CHAF1A,CHAF1B,DCTPP1,EZH2,FEN1,GADD45G,INCENP,KIF11,KIF22,MAD2L1,PRC1,PTTG1,RB1,RNF144A,SPAG5,TK1,TPX2
Irgm1		other	Activated	3.988	8.65E-15	AURKB,BUB1,CCNA2,CCNB1,CCNB2,CDCA3,DTL,GINS1,ID3,KIF20A,MKI67,NCAPG,NEK2,SPAG5,TK1,UBE2C
CCNE1	-0.615	transcription regulator	Inhibited	-2.554	9.42E-15	AR,BARD1,BRCA1,CCNA2,CCNB1,CCNE1,CDC45,CDC6,CDK2,E2F1,MCM2,MCM4,TP53	192 (14)
fulvestrant		chemical drug	Activated	4.300	1.58E-14	AURKA,BARD1,BIRC5,BLM,CCNA2,CCNB1,CCNE1,CDC20,CDC25A,CDC25B,CDK1,CENPF,CHAF1A,CKS1B,E2F1,ESR1,FEN1,FOXM1,H2AX,KIF11,MCM2,MCM5,MCM7,PTTG1,RB1,RECQL4,RRM1,SAPCD2,SKA2,TK1,TP53,TSC22D3,UBE2C,WEE1	207 (15)
MYBL2	-2.350	transcription regulator	Inhibited	-2.413	1.88E-14	AURKA,BIRC5,BUB1,CCNA2,CCNB1,CCNB2,CDC25B,CDK1,CDK2,CDKN2A,CENPE,FOXM1,MYBL2,PLK1,TOP2A,UBE2C	148 (11)
TCF4		transcription regulator		0.607	2.11E-14	ASF1B,BARD1,BIRC5,C15orf39,CBFA2T3,CCNA2,CCNB2,CDC20,CDC25B,CDCA3,CDK1,CDKN2A,CDKN3,CEP55,CREM,DDX58,E2F8,ELF1,ESCO2,H1-0,HMGB2,HMMR,ID3,LMO2,MAD2L1,MKI67,NCAPG,NDC80,NEK2,NUF2,PIK3C2B,PIK3CG,PML,PRC1,RACGAP1,SHISA5,SMAD7,SPC24,SPC25,TRAK1,VSIR
doxorubicin		chemical drug		1.454	2.16E-14	AR,ATF3,AURKA,AURKB,BARD1,BIRC5,BRCA1,BTG2,BUB1B,CCNB1,CCNB2,CDC25B,CDC25C,CDK1,CDK2,CDKN2A,CDKN3,CENPA,CHEK1,CREM,DNMT1,E2F1,E2F2,EFEMP2,ESR1,EXO1,FOXM1,GLB1,H2AX,IGFBP6,KIF20A,MAD2L1,PLK1,PMEPA1,PRC1,PTTG1,RAD51,RRM1,SMAD3,SMAD7,TK1,TOP2A,TP53	263 (18)
hydroxyurea		chemical drug	Inhibited	-2.926	2.30E-14	CCNB1,CCND2,CCNE1,CDC45,CDC6,CDKN2A,CHEK1,E2F2,GINS2,H2AX,HJURP,LIG1,MCM2,MCM5,RAD51,TK1,TP53,UHRF1	202 (16)
BNIP3L		other	Activated	4.111	6.05E-14	AURKA,CCNA2,CCNE2,CDKN3,CENPE,CENPF,CHEK1,CKAP2,E2F1,GPSM2,HASPIN,KIF11,MYBL2,NUF2,RAD54L,SGO1,TOP2A
NRAS		enzyme		-0.485	1.40E-13	BUB3,CCNB1,CCNB2,CCNE1,CDC20,CDC25C,CDC6,CDKN2A,CDKN3,CENPA,CRABP2,CXXC5,EPAS1,ETS1,ETV5,EXO1,FHL1,FOXM1,KIF22,KIF2C,MKI67,MYBL2,OIP5,POLD1,SPC25,TRAIP,UBE2C,WEE1	257 (21)
IL6		cytokine		-1.540	1.69E-13	ATF3,BIRC5,BTG2,BUB1,BUB1B,BUB3,CCNA2,CCNB1,CCNB2,CCNE1,CDC20,CDC25C,CDC45,CDC6,CDK1,CDK2,CDKN2A,CDKN3,CEBPB,CENPA,CENPE,CHEK1,DNMT1,E2F1,E2F2,EXO1,EZH2,FLI1,FOXM1,GADD45B,GADD45G,GINS1,IGFBP6,JUNB,KIF11,KIF22,KIF2C,LIG1,MAD2L1,MAF,MAP2,MKI67,MYBL2,OIP5,POLD1,PTTG1,RB1,SMAD7,SPC25,TAL1,TBX21,TK1,TOP2A,TP53,TRAIP,TTK,UBE2C,WEE1	285 (19)
sulindac		chemical drug			2.60E-13	BIRC5,CCNA2,CCNB1,CCNB2,CCNE1,CDC20,CDC25A,CDC25C,CDC6,CDK1,CDK2,E2F1,E2F2,PTGS1,RB1,TP53,WEE1	258 (20)
KDM1A		enzyme	Inhibited	-3.471	3.77E-13	ARNTL2,ASF1B,ATAD2,BCL7A,BLM,BRCA1,BRIP1,CCNA2,CCND2,CENPF,CENPK,CENPU,CHAF1B,DNMT1,E2F8,ELF5,FOXM1,MAP2,MCM2,MCM4,MYBL2,NES,PTTG1,SIX5,SMAD7,SUV39H1,TRIP13,UHRF1	247 (16)
estrogen		chemical drug	Inhibited	-3.975	1.81E-12	AR,AURKA,BARD1,BRCA1,CCNB2,CCNE2,CDC25A,CDC25C,CKS1B,DNMT1,E2F1,EPAS1,ESPL1,ESR1,FEN1,HIVEP3,IGFBP6,JUNB,LIG1,MCM4,MCM5,MCM7,NRIP1,POLD1,PTTG1,RFC3,SMAD3,SMC2,TBX21,TOP2A,TP53,UHRF1	213 (17)
KDM5B		transcription regulator	Activated	3.883	3.10E-12	AURKA,BRCA1,BUB1B,BUB3,CCNB1,CCNE1,CDCA3,CDK1,E2F1,ESR1,FBXO5,FHL1,HMMR,KIF2C,MCM2,NCAPH,NDC80,OIP5,SAT1,TAL1,TOP2A,TTK	181 (9)
BRCA1	-0.917	transcription regulator		-0.714	3.44E-12	AR,BACH1,BIRC5,BRCA1,CCNB1,CCNB2,CCNE1,CDC25C,DDX58,ESR1,EXO1,FEN1,GADD45B,H2AX,HMGA2,IFI27,MAD2L1,NEK2,PLK1,RAD51,RB1,SAT1,SMAD3,TP53,WEE1	257 (19)
26s Proteasome		complex	Inhibited	-2.164	4.17E-12	AR,ARNT,CCNA2,CCNE2,CDC25A,CDC6,CDK1,CENPE,DDX58,ESR1,EXO1,H2AX,HMGB2,JUNB,KIF23,MAD2L1,PRKDC,RB1,RFC3,SKIL,TK1,TOP2A,TP53	263 (20)
alpha-santalol		chemical reagent		0.636	6.01E-12	BRCA1,CCNB1,CDC25B,CDC25C,CDK1,CDK2,CHEK1,TP53	164 (7)
SMARCB1		transcription regulator	Activated	2.051	8.45E-12	AURKA,BICD1,CCNA2,CCNE1,CDC6,CDK1,CDKN2A,CDT1,CENPA,CENPE,DSC2,E2F1,FABP4,KIF11,KIF23,MCM10,MCM2,MCM4,MCM5,MYBL2,PELI1,TBX21,TFDP1,TP53	230 (18)
MED1		transcription regulator	Inhibited	-4.002	1.08E-11	AURKA,AURKB,BCL7A,BIRC5,CCNB1,CCND2,CCNE1,CDC20,CDC6,CDK1,CDK2,CENPA,CHAF1A,DTYMK,E2F1,FABP4,FOXM1,MAD2L1,OTUB2,PLK1,TBX21,TBX3,TP53	258 (18)
TRPS1		transcription regulator	Activated	3.742	1.22E-11	AURKB,BUB1,CCNA2,CCNB2,CDC20,CDC25C,CDK1,CENPF,FOXM1,KIF11,PTTG1,SPC25,TOP2A,TPX2	202 (10)
trichostatin A		chemical drug	Inhibited	-2.110	3.06E-11	ANP32A,AR,ATAD2,AURKB,BRCA1,CCNA2,CCNB2,CCND2,CDC25C,CDC6,CDK1,CDKN2A,CENPM,CHEK1,CKS1B,CRABP2,CREM,CTBP2,DNMT1,DTYMK,E2F8,ELF1,ESR1,FABP4,FOXM1,GADD45G,HDAC9,HMGA2,ID3,KIF20A,LMNA,LMNB1,MAF,MAP2,MCM2,MGMT,MXD1,NEK6,PBX2,PHF19,PKIB,PLK1,PTGS1,RECQL4,REL,RELB,SAT1,SMAD3,SMYD2,SSBP2,SUV39H1,TCF12,TK1,TOP2A,TP53,TRIM32,ZMYM4,ZSWIM6	253 (24)
ID3	-3.000	transcription regulator		0.433	3.24E-11	BTG2,CBFA2T3,CCNB1,CCND2,CCNE1,CCNE2,CDC25B,CDC6,CDK1,CDKN2A,CEBPB,DTX2,E2F2,GADD45B,GADD45G,ID3,LMO2,MAF,NR4A3,PIK3C2B,REL,RELB,SMAD7,SOX4,TP53	251 (14)
RARA		ligand-dependent nuclear receptor	Inhibited	-4.019	4.27E-11	AR,ASPM,BIRC5,CCNA2,CDK1,CDKN3,CEBPB,CENPA,CENPF,CENPM,CENPN,CENPU,CRABP2,E2F1,E2F7,E2F8,HELLS,IGFBP6,KIF23,KNL1,MAD2L1,MAFB,MND1,NCAPG,NCAPH,PHF19,PIK3CG,PIMREG,PTTG1,SMAD3,SP100,TLE4,UBA7,UBE2T	203 (13)
TGFB1		growth factor		-0.390	4.53E-11	ABLIM3,ARID5B,ASPM,BARD1,BIRC5,BRIP1,BUB1,BUB1B,CBFA2T3,CBFB,CCNA2,CCNB1,CCNB2,CCND2,CCNE1,CCNE2,CDC20,CDC25A,CDC25C,CDK1,CDK2,CDKN2A,CDKN3,CDT1,CEBPB,CENPA,CENPE,CENPF,CKS1B,COL8A1,DKK3,DNMT1,DSC2,E2F1,E2F2,ESPL1,ETS1,FHL1,FLI1,FXYD6,GADD45B,HDAC9,HHEX,HMGA2,HMGN2,ID3,IFI27,IGFBP6,JUNB,LANCL1,MAF,MAPKAPK2,MCM2,MGMT,MKI67,MLXIPL,MYBL2,NCAPG,NDC80,NEK2,NPTXR,NR4A3,ORC1,OSTF1,PCOLCE2,PMEPA1,PML,POL…	297 (21)
NLRP3		other	Activated	3.153	6.07E-11	BRCA1,CDCA8,CDK2,ESPL1,H2AX,LIG1,MDC1,OGG1,PRKDC,PTTG1,RAD51,RELB,RFC3,TACC2,TBX21,TP53,TTK
etoposide		chemical drug		-1.012	6.22E-11	ATF3,BIRC5,BLM,CCNB1,CDC25A,CDC25B,CDK1,CDKN2A,CREG1,DNMT1,E2F1,FANCA,FANCG,GADD45G,H2AX,MCM2,MDC1,REL,RELB,TK1,TOP2A,TP53,UHRF1,XRCC2,XRCC3	206 (17)
TP73		transcription regulator	Activated	2.196	6.57E-11	ATF3,AURKA,BIRC5,BTG2,CCNA2,CCNB1,CCNF,CDC20,CDC25B,CDC25C,CDK1,CDK2,CDKN3,DMC1,DTYMK,FEN1,KIF22,KIF23,KLHL21,LIG1,MCM3AP,MCM7,MGMT,NRGN,PML,POLD2,PRKDC,RB1,RFX2,SAT1,SHISA5,TP53,TPX2,TRIM32,UBE2C,UBE2D1	220 (16)
AR	-1.990	ligand-dependent nuclear receptor		-1.325	9.81E-11	AR,ATAD2,BIRC5,BUB1,BUB1B,CCNA2,CDC25B,CDC25C,CDCA5,CDKN2A,CDT1,CEBPB,CENPE,DCTPP1,DEPDC1,DSC2,EBP,EPAS1,ESPL1,FAM174B,FEN1,KIF15,KIF22,KIF2C,MAD2L1,MCM2,MCM4,NEK2,PKMYT1,PLK1,PMEPA1,PTGS1,SLC45A3,SLCO3A1,SMAD3,TACC2,TPX2,TRIM25,UBE2C,WEE1,ZWINT	271 (20)
ID2		transcription regulator		-0.039	1.58E-10	AURKB,BTG2,CBFA2T3,CCNB1,CCND2,CCNE1,CCNE2,CDC25B,CDC6,CDK1,CDKN2A,CEBPB,DTX2,E2F2,GADD45B,GADD45G,LMO2,MAF,NR4A3,PIK3C2B,PLK1,REL,RELB,SMAD7,SOX4	233 (18)
HNF1A-AS1		other	Inhibited	-3.000	2.53E-10	BIRC5,CEP55,HJURP,HMGB2,KIF22,KIF2C,NCAPG,NEK2,UBE2C
IGF2		growth factor			2.78E-10	BIRC5,CDC45,CDC6,CDK1,FEN1,HELLS,IGFBP6,JUNB,MCM2,MCM4,MCM5,MCM7,MYBL2,RAD51,RNF103,RNF13,RRM1,SAT1,SEZ6L2,TP53,TRAIP,UHRF1	279 (23)
E2F6		transcription regulator	Activated	2.720	2.87E-10	BRCA1,CBX5,CCNE1,CDC25A,CDC45,CDC6,E2F1,E2F2,GINS2,LIG1,MCM2,MCM5,RAD51,UXT	189 (12)
VDR		transcription regulator	Inhibited	-3.569	3.01E-10	BRCA1,BUB1B,CCNB1,CCND2,CDC20,CDC45,CDT1,CEBPB,CENPA,CHAF1A,CHAF1B,DCTPP1,EZH2,FEN1,GADD45G,INCENP,KIF11,KIF22,MAD2L1,PRC1,RB1,RELB,RNF144A,SPAG5,TK1,TPX2	261 (17)
camptothecin		chemical drug		-1.307	3.06E-10	AR,ARMH3,ASPM,ATF3,AURKA,BIRC5,BRCA1,BTG2,BTG3,C1orf216,CCNB1,CCNE1,CDC25A,CDK1,CDK2,CDKN2A,CHEK1,E2F1,GADD45B,GADD45G,H2AX,HJURP,ID3,KLHL21,MAFF,MARCKSL1,MCM2,MGMT,NEK2,OSTF1,PIK3C2B,PIK3CG,PPFIA1,PRKDC,RB1,RBMS1,RECQL4,RPA3,RRM1,SAT1,SKIL,TOB1,TP53,TRAIP	257 (20)
PTEN		phosphatase		1.702	3.25E-10	AR,ATF3,AURKA,AURKB,BIRC5,BRIP1,BTG2,CCNB1,CCNB2,CCNE1,CDC20,CDC25A,CDKN2A,CEBPB,CHEK1,CKS1B,E2F1,EBP,EPAS1,ESR1,ETS1,EZH2,FABP4,FOXM1,GTF2I,HDAC5,HMGN1,IBA57,IGFBP6,MAD2L1,MKI67,MYBL2,NBN,NEU1,OTUB2,PLK1,POLD2,PTGS1,RAD51,RANGAP1,RB1,RRM1,SAT1,SLCO2B1,SOX4,TP53,TSC22D3,UBA7	270 (20)
GON4L		transcription regulator			3.68E-10	CCNA2,CCNB1,CCNB2,CCND2,CCNF,E2F2,MKI67,TFDP1
CDK2	-0.400	kinase		-0.194	5.10E-10	BARD1,BRCA1,CCNE1,CDC25A,CDC6,CDKN2A,CHEK1,E2F1,H2AX,MAP2,MYBL2,RB1	200 (17)
docetaxel		chemical drug		0.298	8.46E-10	AR,AURKA,BIRC5,BUB1,CCNB1,CCND2,CDC20,CDC25C,CDK1,CDK2,CDKN2A,E2F1,MAD2L1,MCM4,NDC80,NEK2,SPAG5,TFDP1,TP53	249 (22)
MAPK1		kinase	Inhibited	-3.054	8.84E-10	AR,ATF3,AURKA,BIRC5,CCNB1,CCNF,CPPED1,CRABP2,DDX58,DLX3,DNMT1,E2F1,ESR1,IFI27,IGFBP6,JUNB,LIG1,LMNA,MKI67,MYBL2,ORC1,PARP12,PHF11,PML,RAD54L,SHCBP1,SP100,TACC2,TBX21,TP53,TRIM25,UBE2C,UBE2L6	260 (18)
GATA1		transcription regulator		0.833	1.48E-09	BATF3,BIRC5,BTG2,CBFA2T3,CBX5,CCND2,CDK2,CDKN2A,CREG1,CREM,ETS1,EZH2,FHL1,FLI1,HHEX,JUNB,LMO2,LYL1,MCM5,PHC1,POLD1,RAD54L,REL,RFC3,RRM1,TAL1,TOP2A,UHRF1
4-nitroquinoline-1-oxide		chemical toxicant	Inhibited	-2.646	1.51E-09	AURKA,AURKB,CCNA2,CCNB1,CCNB2,CCNE1,CDK1,TP53	191 (7)
DYRK1A		kinase	Activated	2.987	2.05E-09	CCNB1,CDC25C,CDC6,CDK1,E2F1,E2F8,MCM4,MYBL2,UBE2C	277 (24)
daporinad		chemical drug	Activated	2.530	2.32E-09	ASPM,BHLHE41,BRCA1,BRIP1,CEBPB,E2F2,LMNB1,MCM10,NES,TRIP13
medroxyprogesterone acetate		chemical drug	Activated	2.712	2.67E-09	ASPM,BIRC5,BRIP1,BTG2,CCNB1,CCNB2,CDK1,CENPF,DEPDC1,ESR1,ETS1,JUNB,KIF11,KIF18A,LMNA,MCM5,NCAPG,NEK2,PRC1,SPC25	300 (22)
mir-21		microRNA	Activated	3.642	3.26E-09	ASPM,ATAD2,BTG2,CCNA2,CCNB1,CDC25A,CDKN2A,DDAH2,H2AX,HMGA2,KIF23,KIF4A,MIS18A,MKI67,NES,PER3,PRC1,RACGAP1,SMAD7,SMC2,TACC3,TBX21,TOP2A,TP53,UBA7,UBE2L6,ZWILCH	252 (12)
uric acid		chemical - endogenous mammalian	Activated	3.000	3.95E-09	BRCA1,CDCA8,CDK2,ESPL1,H2AX,LIG1,MDC1,OGG1,PRKDC,PTTG1,RAD51,RELB,RFC3,TACC2,TP53,TTK	38 (3)
L-methionine		chemical - endogenous mammalian			6.62E-09	AURKB,BRCA1,BUB1,CCNB1,CCNB2,CDCA8,CDK1,GADD45B,MGMT,PRC1,SMAD7,TOP2A	174 (7)
ROR2		kinase			7.02E-09	AURKA,BIRC5,CCND2,CCNE1,CDC20,CDC25A,CDKN3,CREG1,MAP2,MCM4,NBN,RB1,TFDP1,WEE1
CHEK1	-0.522	kinase		-0.669	8.29E-09	BUB1,BUB1B,CDC25A,CDC25B,E2F1,H2AX,MAD2L1,TP53	207 (17)
HRAS		enzyme		-1.771	9.34E-09	AURKA,AURKB,BIRC5,BTG2,CBX2,CCNA2,CCNB1,CCND2,CCNE1,CDC25A,CDK1,CDK2,CDKN2A,CEBPB,CRABP2,CXXC5,DNMT1,DTYMK,E2F1,EFEMP2,EFR3B,ETS1,ETV5,FHL1,FOXM1,GADD45G,GIMAP1,JUNB,LMNB1,MAML3,PELI2,PLK1,PMEPA1,PML,PTGS1,RRM1,SMAD3,SOX4,TACC3,TBX3,TK1,TOP2A,TP53,TSC22D1	242 (21)
TAL1	0.336	transcription regulator	Inhibited	-3.273	1.06E-08	ASPM,BUB1,CCNB1,CCNE1,CDKN2A,CDKN3,CENPU,ETS1,GINS1,HELLS,HIVEP3,KIF14,KIF15,KIF20A,MAP2,MCM2,MCM4,NCAPG,NR4A3,OIP5,REL,SOX4,TOB1	104 (4)
TP63		transcription regulator	Inhibited	-2.011	1.45E-08	BLM,BRCA1,CCNA2,CCNB1,CCND2,CCNE1,CDC25C,CDK1,CDKN2A,DKK3,DNMT1,E2F1,FANCA,HMGA2,ID3,IGFBP6,JUNB,KIF23,MAD2L1,MAFF,MCM10,MDC1,MKI67,POLD2,RACGAP1,RAD51,REL,RELB,SMAD3,SOX4,TACC3,TOP2A,TP53,UHRF1,WEE1	263 (23)
NAE1		enzyme		-1.890	1.68E-08	AURKA,AURKB,BIRC5,BRCA1,CDC20,CDC25C,RB1	191 (7)
KDM3B		enzyme	Activated	2.530	2.25E-08	CDC20,CKAP2,CMBL,DEPDC1,HJURP,KIF18B,KNL1,NCAPG,PALLD,RACGAP1,SPAG5,TSHZ3,ZNF503
NTRK2		kinase	Inhibited	-2.724	3.76E-08	CCNA2,CCND2,CCNE1,CCNE2,CDC6,CDCA3,CDCA5,CDCA8,CDK1,E2F1,HESX1,MCM5,RB1	155 (10)
PTTG1	-1.150	transcription regulator		1.411	3.76E-08	CCNA2,CCNB1,CHEK1,FANCG,FEN1,LIG1,MBD4,MGMT,MLH3,POLD1,POLK,RAD18,TP53	196 (7)
SMOC2		other	Inhibited	-2.449	4.45E-08	AURKB,CCNB1,CDK1,CENPF,MCM10,MCM4
DPY30		other			4.45E-08	CCNE2,CDK2,CDKN2A,E2F1,E2F2,ID3	208 (17)
ZFP36		transcription regulator	Activated	3.053	5.45E-08	CCNE2,CDC6,CENPA,E2F1,E2F8,KIF11,KIF14,KIF18A,LMO2,MXD1,NEK2,NUF2,PRC1,TOP2A	95 (4)
MYC		transcription regulator	Inhibited	-4.651	7.36E-08	AR,AURKB,BIRC5,BRCA1,BUB1,BUB1B,CCNA2,CCNB1,CCNB2,CCND2,CCNE1,CCNE2,CDC20,CDC25A,CDC25B,CDC25C,CDK1,CDK2,CDKN2A,CHEK1,COL8A1,CRABP2,CTBS,DCTPP1,DLX3,DNMT1,E2F1,E2F2,EZH2,FABP4,FOXM1,GADD45B,GADD45G,GPC3,ID3,IFI27,JARID2,KIF16B,MAD2L1,MAPKAPK5,MCM5,MCM7,MKI67,MTBP,NBN,PIAS1,PLK1,PML,POLD1,RAD51,RB1,SAT1,SDCBP,SP100,TFDP1,TLE1,TLE4,TOB1,TP53,UBE2C,UXT,XRCC3	200 (15)
progesterone		chemical - endogenous mammalian		1.690	7.55E-08	AR,ATF3,AURKA,B3GALNT1,BRCA1,CCNA2,CCNB1,CCNB2,CCNE1,CDC25A,CDC25C,CDK2,CDKN2A,CDT1,CEBPB,CHAF1A,CHAF1B,E2F1,EPAS1,ESPL1,ESR1,FEN1,FRAT2,HELLS,ID3,LIG1,MAD2L1,MCM2,MCM4,MCM5,MCM7,MKI67,MYBL2,NCAPH,NT5C2,PBX3,PCDH1,PTGS1,TK1,TP53	257 (22)
SP2509		chemical reagent		1.934	8.20E-08	ANP32A,AR,BUB1B,CCNA2,CCND2,CENPF,CRABP2,CTBP2,E2F8,ESR1,HMGA2,LMNB1,MAP2,MCM2,MKI67,NEK6,PBX2,PHF19,SMAD3,SMYD2,SUV39H1,TCF12,TP53,TPX2,ZSWIM6,ZWILCH
hydrogen peroxide		chemical - endogenous mammalian		-0.023	8.38E-08	AR,ATF3,AURKA,BIRC5,BRCA1,BTG2,BUB1,BUB1B,CBX5,CCNA2,CCNB1,CCNF,CDC25C,CDC6,CDK1,CDK2,CDKN2A,CHEK1,CKS1B,DDAH2,DNMT1,EPAS1,ETS1,EZH2,FOXM1,GADD45B,H2AX,HELLS,ID3,MCM2,NDC80,REL,SUV39H1,TP53,UHRF1	271 (20)
butyric acid		chemical - endogenous mammalian	Activated	2.300	9.24E-08	AR,BIRC5,CCNA2,CCNB1,CCNB2,CCND2,CCNE1,CDC20,CDC25A,CDC25C,CDC6,CDK1,CDK2,CDKN2A,CKS1B,DTYMK,E2F1,ESR1,FABP4,FOXM1,HDAC9,HMGB2,MKI67,MXD1,NEU1,PTGS1,RB1,RXRA,SAT1,TOP2A,TP53,WEE1	251 (17)
TASP1		peptidase		-1.300	9.59E-08	CCNA2,CCNB1,CCNB2,CCNE1,CCNE2,CDKN2A
EGF		growth factor	Inhibited	-2.045	1.02E-07	AR,ATF3,AURKA,AURKB,BIRC5,BRCA1,BTG2,CCNB1,CCND2,CCNE1,CDC25C,CDC42EP1,CDK1,CDK2,CDKN2A,CEBPB,CREM,E2F1,EPAS1,ESR1,ETS1,FLI1,JUNB,MAD2L1,NES,NR4A3,PRKDC,PTGS1,PTTG1,RRM1,RXRA,SLC37A1,SMAD3,SOX4,TFDP1,TP53	288 (22)
dihydrotestosterone		chemical - endogenous mammalian	Inhibited	-2.252	1.18E-07	AR,ATAD2,BRIP1,BTG2,BUB1B,CCNA2,CCNB1,CCND2,CCNE1,CCNI,CDC20,CDC6,CDK2,DCTPP1,DEPDC1,DTL,E2F8,ESR1,EZH2,FABP4,GTF2I,HMGN1,MAF,MAFF,MCM10,MCM4,MCM5,MLXIPL,PMEPA1,RB1,RMI2,SLCO3A1,SMAD3,TACC2,TLE5,TP53,TRIP13,WEE1	266 (18)
PC-SPES		chemical drug			1.24E-07	AR,CCNA2,CCNE1,CDC20,CDC25B,CDC6,CDK2,CKS1B,DTYMK,IFI27,MAD2L1,MCM2,MCM5,UBE2C
Z-LLL-CHO		chemical - protease inhibitor		-1.289	1.25E-07	AR,ARNT,ATF3,AURKA,BIRC5,BUB1B,CCND2,CDKN2A,CDT1,CEBPB,EPAS1,ESR1,ETS1,ETV5,EZH2,FOXM1,HMGB2,HSF4,MCM10,OGG1,RAD51,RANGAP1,RB1,RRM1,RXRA,TP53,TTK	245 (22)
YAP1		transcription regulator	Inhibited	-3.081	1.25E-07	AURKB,BIRC5,CCNA2,CCNB1,CCNF,CDC6,CDCA5,CDK1,CDK2,DTYMK,E2F1,FOXM1,GINS1,H2AX,KIF23,LMNA,LMNB1,NEK2,PLK1,RAD51,RRM1,TK1,TOP2A,UHRF1	250 (20)
KLK4		peptidase			1.42E-07	CCNB1,CCNB2,CDKN2A,CDKN3,CHEK1,E2F2,MKI67
miR-24-3p (and other miRNAs w/seed GGCUCAG)		mature microRNA	Activated	2.159	1.47E-07	AURKB,BRCA1,CCNA2,CDK1,CDKN2A,E2F2,FEN1,SMAD3
troglitazone		chemical drug		0.509	1.57E-07	AR,ATF3,BIRC5,CCNB1,CCND2,CDC25A,CDK2,CDKN2A,E2F1,E2F2,ETS1,FABP4,HMGN2,HMMR,KIF14,MGMT,MKI67,MLXIPL,NAGK,NCAPH,NEIL3,NR4A3,NRIP1,NUF2,RACGAP1,RB1,SKA3,TP53,WEE1	277 (22)
NFYA		transcription regulator	Inhibited	-2.190	2.31E-07	CCNA2,CCNB1,CCNB2,CDC25B,CDC25C,CDCA8,CDK1,E2F1,GADD45B,JUNB,OGG1,PTTG1,TOP2A	223 (11)
TOB1	-0.533	transcription regulator	Activated	2.795	2.34E-07	CCNA2,CDK2,CDT1,CHEK1,HJURP,MIS18A,MKI67,TP53,UBE2T,WDHD1
AGN194204		chemical drug		-0.378	2.54E-07	ATF3,AURKA,CCNA2,CCNB1,CDK1,CRABP2,EZH2,FABP4,H2AX,KIF20A,KIF2C,KIF4A,LMNA,MAD2L1,MKI67,NRIP1,PLK1,PRC1,SMC2,STAC2,TOP2A	126 (7)
1,4-bis[2-(3,5-dichloropyridyloxy)]benzene		chemical toxicant	Inhibited	-3.374	2.75E-07	BUB1,BUB1B,CCNA2,CCNB1,CCNB2,CDC20,CDK1,CDK2,FOXM1,GADD45B,MAD2L1,MAFF,MCM5,MCM7,SAT1	202 (11)
nilotinib		chemical drug	Activated	3.162	2.88E-07	BUB1,BUB3,CCNA2,CCNB1,CDC6,H2AX,MAD2L1,PRKDC,TTK,WEE1
INSR		kinase			3.31E-07	ATF3,BIRC5,CCND2,CDC45,CDC6,CDK1,FABP4,FEN1,FHL1,HELLS,JUNB,MARCKSL1,MCM2,MCM4,MCM5,MCM7,MKNK1,MYBL2,RAD51,RNF103,RNF13,RRM1,SAT1,SEZ6L2,SFMBT2,TFAP2C,TRAIP,TSC22D1,UHRF1	141 (13)
CCND3		kinase			3.32E-07	CCND2,CDC6,CDK1,CDKN2A,E2F1,FABP4,MYBL2	194 (17)
TNFSF13		cytokine		1.100	3.73E-07	CCND2,CDC6,MAF,MCM2,MCM4,MCM5,RB1,RPA3,TP53	236 (17)
PD98059		chemical - kinase inhibitor	Activated	2.266	3.77E-07	AR,ATF3,BIRC5,CCNA2,CCNB1,CCND2,CCNE1,CCNE2,CDC25A,CDC25C,CDC42EP1,CDK2,CDKN2A,CEBPB,CREM,DNMT1,E2F1,E2F2,EPAS1,ETS1,FABP4,GTF2I,HMGA2,ID3,JUNB,KIF22,MAPKAPK2,MKI67,MXD1,MYBL2,RB1,SMAD3,TOP2A,TP53,TSC22D1,TSC22D3	222 (21)
ACTL6A		other		-1.890	3.78E-07	CCNA2,CCNB1,CCNB2,CCND2,CCNE2,CDC25C,CDK2,TBX21	239 (16)
S100A6		transporter	Inhibited	-2.121	3.78E-07	ATF3,AURKA,CDK1,CDKN3,CENPA,DEPDC1,NCAPH,NEK2	192 (7)
RPS15		other			4.28E-07	CDC45,FEN1,GINS1,HMGA2,MCM2,MCM4,MCM5,MCM7,POLD1,RPA3	77 (3)
curcumin		chemical drug		1.924	4.37E-07	AR,BIRC5,CCNB1,CCND2,CCNE1,CDK1,CDK2,CDKN2A,CEBPB,DNMT1,DNTTIP1,E2F1,ETS1,EZH2,HELZ,JUNB,MARCKSL1,OGG1,PBX2,SMAD7,TACC2,TOB1,TOP2A,TP53,TSC22D3,UBA7,WEE1	260 (20)
decitabine		chemical drug		-0.515	4.49E-07	ANP32A,AR,BTG3,CCNA2,CCND2,CDK1,CDKN2A,CRABP2,CTBP2,CTNNBIP1,DNMT1,E2F8,ESR1,GADD45B,GADD45G,GLB1,GPC3,HELLS,HMGA2,HMMR,IFI27,JUNB,LMNB1,MAF,MAFB,MAGEA4,MAP2,MCM2,MGMT,MKI67,NEK2,NEK6,PBX2,PHF19,RB1,REL,SAT1,SMAD3,SMYD2,SUV39H1,TCF12,TOP2A,TP53,TSC22D1,ZSWIM6	283 (20)
TERT		enzyme		-0.656	4.76E-07	AR,ATF3,BIRC5,CCNE1,CDKN2A,CHEK1,ETS1,GLB1,PTGS1,RABEPK,RB1,SMAD3,TACC3,TBX3,TK1,TP53	255 (23)
CD24		other		-0.707	4.84E-07	ASPM,ATF3,DEPDC1,HMMR,JMJD1C,KIF18A,MTUS1,NAGK,NRIP1,OGG1,RELB,TOP2A,TP53,TRIM8
MDM2		transcription regulator		-0.410	4.87E-07	ATF3,BIRC5,CCNA2,CDKN2A,DNMT1,E2F1,ETS1,EZH2,IGFBP6,TFDP1,TOP2A,TP53	262 (20)
NELFCD		other		-1.342	4.93E-07	CCNB2,CCNE2,JUNB,MYBL2,TOP2A
ZNF281		transcription regulator	Inhibited	-2.132	5.04E-07	BLM,FANCA,FANCG,GADD45G,MDC1,PTGS1,XRCC2,XRCC3
R-WIN 55,212		chemical reagent		0.871	5.04E-07	CCND2,CCNE1,CDK2,E2F1,E2F2,RB1,TFDP1,TP53	177 (11)
CG		complex		-1.402	5.42E-07	AR,ARNT,BARD1,BLM,BTG2,BTG3,CBFA2T3,CCND2,CCNE2,CDC6,CEBPB,CREM,DTL,EPAS1,FABP4,FHL1,HMGA2,JUNB,MAF,MAPKAPK2,MCM10,NRIP1,PTGS1,RGS20,RNF130,SMARCA1,TP53	288 (21)
NDUFA13		enzyme	Activated	2.233	5.85E-07	CCNB1,CDK1,MCM4,MYBL2,TFDP1,TK1	209 (15)
ATP7B		transporter	Activated	3.000	5.90E-07	CDC20,CENPQ,CKS1B,MAD2L1,PTTG1,RAD51,SHCBP1,SMC2,TRIP13
SPI1		transcription regulator	Activated	2.972	1.04E-06	BCL7A,CCNA2,CCNB1,CCNB2,CCND2,CCNE2,CDC25A,CDK1,CDK2,CMPK2,E2F1,E2F2,FLI1,ID3,IFI27,LMO2,MCM3AP,NCF4,PARP12,PIK3CG,PML,TK1	273 (20)
tretinoin		chemical - endogenous mammalian		1.472	1.05E-06	AURKA,BIRC5,BRCA1,BTG2,CBFB,CCNA2,CCNB1,CCND2,CCNE1,CDC20,CDK2,CDKN2A,CDKN3,CEBPB,CRABP2,CREG1,CREM,DDAH2,DDX58,DKK3,DMC1,DNMT1,DTL,ETS1,EYA2,FABP4,FRAT2,HIVEP3,HSF4,ID3,IFI27,IGFBP6,KIF11,KIF23,MAFB,MAP2,MAPKAPK2,MARCKSL1,MYBL2,NES,NRGN,NRIP1,OLIG2,P4HA2,PALLD,PARP14,PARP9,PIK3CG,PML,PTGS1,RB1,RBPJ,REC8,REL,RXRA,SDCBP,SMAD3,SMAD7,SOX4,SP100,TAL1,TK1,TLE1,TNIP1,TOB1,TOP2A,TP53,TSC22D3,TUBGCP5,UBA…	260 (20)
IKBKB		kinase		0.000	1.08E-06	ATF3,AURKB,BRCA1,CCNA2,CCNE2,CDC25B,CDC6,CEBPB,CKS1B,ETS1,EZH2,FOXM1,H2AX,IGFBP6,JUNB,KIF20A,KIF23,LMNB1,PLK1,REL,RELB,SMAD7,TP53	252 (18)
bendamustine		chemical drug		0.447	1.09E-06	AURKA,CCNB1,EXO1,PLK1,TP53	191 (7)
NELFA		other		-1.342	1.09E-06	CCNB2,CCNE2,JUNB,MYBL2,TOP2A
NELFE		other		-0.868	1.09E-06	CCNB2,CCNE2,JUNB,MYBL2,TOP2A	139 (6)
cephaloridine		chemical drug	Inhibited	-3.051	1.20E-06	CCNB1,CCNE1,CCNE2,CDC45,CDC6,CDT1,CHAF1B,CHEK1,E2F1,E2F8,EXO1,GINS2,MCM5
Akt		group		-0.710	1.22E-06	AR,BIRC5,BRCA1,BTG2,CCND2,CEBPB,E2F2,EPAS1,ESR1,ETS1,EZH2,FABP4,FOXM1,LMNA,MAP2,NBN,NES,OSTF1,PTGS1,RAD51,RB1,SOX4,TP53	294 (24)
miR-483-3p (miRNAs w/seed CACUCCU)		mature microRNA		0.934	1.37E-06	BRCA1,CENPF,GPSM2,KLHL12,MAPKAPK2,MDC1,MKI67,SPC25,TACC1
epothilone B		chemical drug		1.664	1.49E-06	BTG2,BUB3,CDK1,CDK2,MKI67,TOP2A	191 (7)
HDAC2		transcription regulator		1.772	1.71E-06	AURKA,BRCA1,CCNE2,CDK2,CDKN2A,CDT1,ESR1,FOXM1,LIG1,MCM10,MCM5,MCM7,POLD2,RAD54L,TP53	227 (20)
NMU		other			1.85E-06	BRCA1,BTG2,CDC6,CDCA3,CHAF1A,MKI67,SPAG5
roscovitine		chemical drug		1.531	2.01E-06	AR,BIRC5,CCNB1,CDC25A,CDK2,CHEK1,FABP4,RB1,TP53	220 (19)
O6-benzylguanine		chemical drug		0.649	2.13E-06	CCNB1,CCNB2,H2AX,MGMT,MKI67	191 (7)
2-hydroxy-1-naphthylaldehyde isonicotinoyl hydrazone		chemical reagent		0.492	2.13E-06	CCNB1,CCND2,CCNE1,CDK2,RB1
HELLS	-1.240	enzyme		-1.000	2.26E-06	CCNA2,CCNB1,CDC6,CDKN2A,E2F1,MCM4
TFDP1	0.214	transcription regulator	Inhibited	-2.615	2.28E-06	CCNE1,CDC6,CDK1,CDKN2A,E2F1,MYBL2,PTTG1,TP53	190 (13)
SHH		peptidase		-1.352	2.80E-06	BRCA1,CCNB1,CCND2,CCNE1,CDC25A,CHEK1,H2AX,HELLS,MCM2,MCM5,NES,OLIG2,PSMC3IP,RAD51,RFC3,TFDP1,TSC22D3	221 (16)
PGR		ligand-dependent nuclear receptor	Activated	2.132	2.88E-06	AR,ARNT,BUB1,CCNB1,CCNB2,CDC20,CDC6,CDK1,CEBPB,CTBS,ELF5,EPAS1,ESR1,IFI27,LIG1,MAD2L1,NT5C2,OGG1,P4HA2,PCDH1,TK1,TSC22D3	248 (21)
imatinib		chemical drug	Activated	2.998	3.10E-06	AURKA,BIRC5,BRCA1,CCNA2,CCNB1,CCND2,CCNE1,CDC45,CDK2,CEBPB,CHEK1,CKS1B,EPAS1,ETV5,KIF11,LMO2,MAD2L1,MCM7,PIAS1,PLK1,POLD1,PTTG1,RAD51,TADA3	258 (17)
lipopolysaccharide		chemical drug		-0.022	3.18E-06	AR,ARNT,ATF3,AURKB,BATF3,CBFA2T3,CCNB1,CCNB2,CCND2,CCNE1,CCNF,CCNI,CDC25A,CEBPB,CENPI,CHAF1B,CMPK2,CREG1,CREM,DDX58,DKK3,DNMT1,E2F1,ETV5,EZH2,FABP4,FLI1,GADD45B,HDAC9,HESX1,HHEX,HMGB2,ID3,IFI27,JUNB,KIF23,LMNB1,MAF,MAFB,MAFF,MARCKSL1,MCM10,MCM5,MKI67,MXD1,MYBL2,NBN,NEK6,NR4A3,PARP12,PARP14,PARP9,PCOLCE2,PELI1,PHC1,PIK3CG,PLK1,PMEPA1,PML,PRC1,PTGS1,RB1,RBMS1,REL,RELB,RXRA,SAT1,SMAD7,TACC3,TBX21,TF…	311 (25)
HSPB1		other	Inhibited	-2.429	3.27E-06	CCNA2,CCNB1,CCNB2,CDC25C,CDCA3,CDK1,TP53	232 (12)
HCAR2		G-protein coupled receptor		1.633	3.32E-06	CCNE2,KIF14,KIF20A,PLK1,TRIM8,WEE1
diethylstilbestrol		chemical drug	Inhibited	-2.642	3.76E-06	AR,AURKB,CCNA2,CCNB2,CENPE,CENPF,CRABP2,DNMT1,ESR1,FOXM1,GTF2I,HELLS,IGFBP6,KIF11,KIF22,KIF4A,MAD2L1,MAFB,MKI67,NR4A3,PTTG1,TOP2A,TSHZ3	236 (16)
PBRM1		other			3.82E-06	CCNB1,CDK1,CENPE,CENPF,CRABP2
7-(4-fluorobenzylamino)-1,3,4,8-tetrahydropyrrolo[4,3,2-de]quinolin-8(1H)-one		chemical reagent	Activated	2.236	3.82E-06	CDC25C,CDK1,CDK2,CHEK1,E2F1	191 (7)
LY294002		chemical - kinase inhibitor	Activated	3.649	3.87E-06	AR,ATF3,AURKA,BICD1,BIRC5,BUB1B,CCNA2,CCNB1,CCND2,CCNE1,CDK2,CDKN2A,CEBPB,CREM,EPAS1,ESR1,ETS1,FEN1,HMGB2,JUNB,LMNA,MAF,MAP2,MXD1,NDC80,NR4A3,SMC2,SPAG5,TOP2A,TP53,UBE2C,ZWINT	255 (23)
Histone h3		group			3.90E-06	ATF3,BIRC5,BTG3,CCNA2,CCNB1,CCND2,CCNE1,CDC6,CDKN2A,E2F1,ESR1,FABP4,FOXM1,HIVEP3,MAD2L1,MCM2,MCM4,MCM5,MGMT,MTUS1,MYBL2,PALLD,POLD4,RB1,SATB2,TACC2,TBX21,TBX3,TOP2A,TSHZ3	253 (17)
ELAVL1		other	Inhibited	-3.430	4.06E-06	ATF3,CCNE1,CDC6,CDK2,CENPA,CENPE,KIF11,KIF18A,MYBL2,NCAPG,NEK2,NUF2,PRC1,SAT1,TOP2A,TP53,TSC22D3,WEE1	236 (12)
TLX1		transcription regulator	Inhibited	-2.236	4.27E-06	CCNB1,CDC20,CDC6,CHEK1,ORC1,RAD51,TAL1	174 (7)
cisplatin		chemical drug		-0.018	4.29E-06	ATF3,BHLHE41,BIRC5,BRCA1,BTG2,CCNB1,CDC25A,CDC25B,CDK1,CDKN2A,CHEK1,CMBL,DDX58,E2F1,E2F7,EFEMP2,ESR1,FABP4,H2AX,HDAC9,HESX1,HJURP,LMNA,MBD4,MGMT,NES,NRIP1,P4HA2,PBX3,PLK1,RAB11FIP1,RAD51,RB1,RXRA,SAT1,SSBP2,TLE4,TOB1,TOP2A,TP53,TSC22D1,UHRF1	273 (22)
BMI1		transcription regulator		0.591	4.39E-06	AURKA,BTG2,CCNE1,CDKN2A,DNMT1,H2AX,PARP9,RRM1,SMAD3,TP53	233 (20)
miR-503-5p (miRNAs w/seed AGCAGCG)		mature microRNA	Activated	2.414	4.75E-06	CCNE1,CCNE2,CCNF,CDC25A,CHEK1,WEE1	97 (7)
Histone h4		group			4.90E-06	BTG3,CCNE1,CDC25A,CDC25C,CDC6,CDK1,CDKN2A,E2F1,ESR1,FOXM1,MAD2L1,MCM4,MGMT,POLD2,TACC2	243 (18)
KMT2E		enzyme		-0.762	5.46E-06	CDC6,CDK1,E2F1,TP53	173 (7)
miR-26a-5p (and other miRNAs w/seed UCAAGUA)		mature microRNA		1.803	5.51E-06	CCND2,CCNE1,CCNE2,CDKN2A,EZH2,MAP2,RB1
tamoxifen		chemical drug		1.978	6.35E-06	ASAH1,BIRC5,BRCA1,CCNA2,CDCA2,CDK2,CENPK,ESR1,ETV5,FABP4,FANCI,JUNB,KIF11,KIF2C,KIF4A,MAFF,MKI67,NCAPH,RB1,SMAD3,SMAD7,TACC1,TP53	275 (26)
eflornithine		chemical drug		1.993	6.47E-06	CCNE2,CDK1,CDK2,GLB1,MAD2L1,ORC1,PLK1,RB1	255 (16)
NFKBIA		transcription regulator		-1.579	6.87E-06	AURKB,BTG2,BUB1B,CCNA2,CCNB1,CCND2,CCNE2,CDC25A,CDC25B,CDC45,CDC6,CDK2,CEBPB,CITED4,CKS1B,FOXM1,GADD45B,GADD45G,IGFBP6,JUNB,MGMT,PMEPA1,RELB,RRM1,SAT1,TCF12,TFDP1,TP53	255 (17)
STUB1		enzyme	Activated	2.121	7.85E-06	BIRC5,CCNA2,CDC25C,CDK1,EZH2,JUNB,RAD51,RB1,TP53	238 (20)
H2AZ1		other			8.89E-06	E2F2,E2F8,FABP4,FOXM1,GINS2,MCM2,MCM7
CDK1	-1.440	kinase		-1.231	9.11E-06	AR,BIRC5,CDC20,CDK1,H2AX,MAP2	257 (22)
SMARCE1		transcription regulator		1.342	9.11E-06	BRCA1,CCNB1,CCNE1,CDK1,CENPE,CENPF
HOXA9		transcription regulator		0.218	1.03E-05	BCL7A,CDC6,CDKN2A,CELF1,CREM,HMGN2,JUNB,MAFB,PCDH1,RAD51,RNF103,SDCBP,SOX4,TACC1,TSC22D1,TSC22D3
UXT	0.239	transcription regulator	Activated	2.628	1.11E-05	BRIP1,BUB1,CCNA2,CDC6,CHEK1,PMEPA1,TTK
methyl methanesulfonate		chemical toxicant		-1.853	1.12E-05	ATF3,BTG2,CDKN2A,DNMT1,GADD45B,GADD45G,OGG1,TP53	251 (21)
APC (complex)		complex			1.25E-05	CCNB1,CCNE1,PLK1,UBE2C	152 (6)
RBX1		enzyme		-1.000	1.25E-05	BIRC5,BRCA1,CCNB1,CDK1	264 (19)
MCM7	-1.050	enzyme			1.25E-05	CDK2,CHEK1,LMNB2,MCM4
CKS1B	-0.771	kinase		-1.981	1.25E-05	CCNA2,CCNB1,CDK1,CKS1B	228 (18)
CUL1		enzyme			1.25E-05	BRCA1,CCND2,CCNE1,TP53	258 (20)
CD3		complex	Inhibited	-2.382	1.25E-05	BIRC5,CCND2,CCNE1,CDC25A,CDK1,CDK2,CENPF,CKS1B,CREM,EBP,ELF5,ETS1,HELLS,HIVEP3,HMGN1,HMGN2,ID3,IGFBP6,JUNB,MAF,MCM5,PKMYT1,RB1,RBPJ,REL,RELB,RNF103,RNF128,RXRA,SP100,TBX21,TOP2A,TRIM25,UBE2L6,WEE1	172 (20)
dexamethasone		chemical drug		1.288	1.26E-05	ASF1B,ATF3,B3GALNT1,BIRC5,BRCA1,BTG2,CCNA2,CCND2,CCNE1,CCNE2,CDK2,CDKN2A,CEBPB,CHAF1A,CMPK2,CRABP2,CREG1,CRHBP,CRTC3,DDAH2,DDX58,DTYMK,E2F2,EPAS1,EPSTI1,ETV5,EYA2,FABP4,FANCA,GADD45B,GPC3,GRAMD4,GTF2I,HMGN2,HMMR,IGFBP6,IRF2BP2,JARID2,JUNB,KIF14,KIF4A,KNL1,LMO2,MAF,MAFF,MAP2,MCM4,MCM7,MGMT,NAGK,NCAPH,NDC80,NEIL3,NEU1,NR4A3,NRGN,NRIP1,NUF2,OLIG2,OSTF1,P4HA2,PARP14,PER3,PTGS1,RACGAP1,RB1,RELB,RFX2,R…	264 (21)
MAX		transcription regulator			1.29E-05	AR,CBX5,CCNB1,CCND2,CDC25A,E2F1,E2F2,EZH2,GADD45B,JARID2,UBE2C
caffeic acid phenethyl ester		chemical drug	Activated	2.592	1.31E-05	BIRC5,CCNE1,CDK2,CDKN2A,E2F1,ESR1,IGFBP6,MKI67,RB1,RELB,RXRA,TP53	278 (24)
thymoquinone		chemical drug		0.000	1.34E-05	AR,BIRC5,CDK2,E2F1,H2AX,NBN,SAT1,TP53	273 (22)
BMS-690514		chemical drug	Activated	2.646	1.38E-05	BRCA1,CCNB1,CDK1,MCM10,MCM4,MCM5,MCM7	187 (7)
FOXO1		transcription regulator	Inhibited	-3.855	1.44E-05	AR,ASPM,BIRC5,BRIP1,CCNA2,CCNB1,CCNB2,CCNF,CDK1,CDKN2A,CENPF,DEPDC1,FABP4,FOXM1,GADD45B,JUNB,KIF11,KIF18A,MCM5,MLXIPL,NCAPG,NEK2,PRC1,PTGS1,SOX4,SPC25,TBX21,TP53	252 (20)
GSTA4		enzyme			1.53E-05	CCNB1,CDC25C,CDK1
BUB1B	-2.030	kinase			1.53E-05	CDC20,CDKN2A,PTTG1
mir-297		microRNA			1.53E-05	AR,CCND2,JUNB
SRSF3		other		-0.447	1.56E-05	CCNE1,E2F1,E2F7,FOXM1,TP53
MBD1		transcription regulator			1.62E-05	BRCA1,CDKN2A,ESR1,MGMT,SLCO3A1,TK1
NFYB		transcription regulator			1.65E-05	CBX5,CCNB1,CCNB2,CDC25A,CDC25C,CDCA8,CDK1,CDKN2A,CENPF,DTL,EPAS1,HMGB2,MED21,OGG1,PLK1,PTTG1,RAD51,RFC3,TOP2A,UHRF1	20 (2)
mitomycin C		chemical drug		-1.127	1.88E-05	ATF3,BIRC5,BRCA1,BTG2,CCNB2,CDC25A,IRF2BP2,TP53,WEE1	232 (16)
NFATC2		transcription regulator		1.313	1.92E-05	CCNA2,CCNB1,CCNE1,CCNF,CMPK2,EZH2,FOXM1,JARID2,MAF,PELI1,PML,REL,RELB,SLCO3A1,TBX21,TLE4,TSC22D1	257 (15)
SP1		transcription regulator	Inhibited	-2.455	1.95E-05	AR,ATF3,BIRC5,CCNA2,CCND2,CDC25B,CDC25C,CDK1,CDK2,CDKN2A,CEBPB,COL8A1,CRABP2,CREM,DLX3,E2F1,ESR1,FOXM1,MYBL2,NES,NPTXR,OGG1,OLIG2,POLD1,PTGS1,PTTG1,RB1,RECQL4,SMAD3,SMAD7,THRB,TP53	253 (21)
SPARC		other		1.654	2.10E-05	BARD1,BLM,BRCA1,BRIP1,CHAF1A,CHAF1B,HSF4,MAP2,MBD4,NES,RRM1,TRIM25
mir-26		microRNA		0.327	2.12E-05	CCND2,CCNE1,CDKN2A,CDKN3,EZH2,RB1	159 (7)
HOXB4		transcription regulator		-1.342	2.29E-05	CCND2,CCNE1,E2F1,FLI1,JUNB
costunolide		chemical - endogenous non-mammalian		-1.387	2.29E-05	BIRC5,CCNB1,CDC25C,CDK1,TP53	207 (12)
rhodamine 6G		chemical toxicant		1.980	2.45E-05	CCNB2,CCNE1,CCNE2,PRC1
VEGFA		growth factor		-1.291	2.61E-05	ANP32A,BIRC5,CBFB,CCNE1,CDC25C,CDKN2A,E2F1,E2F2,ETS1,ETV5,FABP4,HLX,ID3,JUNB,LMNA,MKI67,NRGN,PIK3CG,PTGS1,TAL1,TP53	265 (21)
ASPSCR1-TFE3		fusion gene/product		0.905	2.95E-05	ASAH1,BHLHE41,EPAS1,GLB1,KLHL21,MAFF,P4HA2,SUV39H1,TACC1,TACC2,THEM6
cycloheximide		chemical reagent		0.393	2.98E-05	AR,BRCA1,BTG2,CDC25C,CEBPB,DTYMK,ESR1,GADD45B,GADD45G,GLB1,HMGA2,IGFBP6,JUNB,MXD1,PBX2,PLK1,PTGS1,RELB,RXRA,THRB,TK1,TNIP1,TOB1,TP53	249 (21)
paclitaxel		chemical drug		-1.007	3.17E-05	ATF3,BHLHE41,BIRC5,BTG2,CDC20,CDK2,CHAF1B,DNMT1,ETV5,FOXM1,GADD45B,H2AX,HSF4,KIF20A,KIFC3,MKI67,RB1,SAT1,TP53,TSC22D1,UHRF1	283 (22)
EIF2AK2		kinase		0.372	3.25E-05	ATF3,BIRC5,BRIP1,CEBPB,DDX58,IFI27,PARP12,PARP9,REC8,TP53,UBE2L6	277 (21)
CBX4		transcription regulator			3.26E-05	CCNB1,CCNE1,CDC25A,CDC6,ORC1
BTK		kinase		-1.664	3.28E-05	CCND2,CCNE1,CDC25A,CDK2,CDKN2A,CEBPB,E2F1,ETS1,HELLS,RB1,RELB,TP53	257 (20)
DCAF1		kinase		0.243	3.48E-05	CCNB1,CDC25B,CENPF,FOXM1,PLK1,TOB1	168 (6)
TGFA		growth factor	Inhibited	-2.010	3.59E-05	BIRC5,CEBPB,E2F1,ESR1,JUNB,NES,PTGS1,PTTG1,RB1,TP53	291 (21)
DNMT3B		enzyme		1.667	3.62E-05	BATF3,CBX5,CDC25C,CDK1,CDKN2A,EPDR1,EPM2AIP1,ESR1,HDAC9,IFI27,JAKMIP2,MLH3,PIK3C2B,POLD4,SAT2
geldanamycin		chemical - endogenous non-mammalian		0.900	3.74E-05	AR,AURKA,BIRC5,CCDC149,CDK1,CEP55,CHEK1,DNMT1,H2AX,KNL1,PCDH1,PLK1,RB1,SDCBP,SFMBT2,SMARCA1,TP53,TRIM32,UHRF1,WEE1	263 (22)
NKX2-3		transcription regulator		-1.698	3.94E-05	CCNB2,CDKN3,CENPW,CEP55,CMPK2,DDX58,HMMR,MAP2,NT5DC2,PARP12,PARP14,PARP9,SMAD7,SRPX,UBA7,UBE2L6,ZNF704
TRAF2		enzyme	Inhibited	-2.611	4.00E-05	AURKA,AURKB,CCNB1,CDC25C,CDK1,CDKN2A,PBX3,PLK1,TK1,WEE1	235 (12)
IFNA2		cytokine	Activated	2.691	4.11E-05	BIRC5,CBFB,CDKN2A,CMPK2,DDX58,IFI27,PARP12,PARP9,PHF11,PML,PTTG1,RB1,REC8,SP100,TBX21,TP53,UBA7,UBE2L6	228 (18)
SHOX		transcription regulator			4.32E-05	CCNB1,CDK1,RB1,TP53
NPM1-ALK		fusion gene/product			4.32E-05	CCND2,CDKN2A,CEBPB,TP53	229 (17)
LIN28A		other	Inhibited	-2.406	4.38E-05	AR,CDC20,CDC25A,CDK1,CDK2,H2AX	76 (3)
mir-15		microRNA	Activated	2.287	4.57E-05	AR,BIRC5,CCND2,CCNE1,CHEK1,DDX58,RNF125,TP53,WEE1	199 (13)
caffeine		chemical drug		-0.217	4.57E-05	CDC25A,CDC25C,CDK1,CDKN2A,EPAS1,FOXM1,JUNB,LMNB1,TP53	233 (20)
EIF3E		other		1.720	5.19E-05	CCNF,CDCA8,EPAS1,LIG1,MAD2L1,RAD54L,SMC2
miR-27a-3p (and other miRNAs w/seed UCACAGU)		mature microRNA		-0.218	5.19E-05	CTNNBIP1,PKMYT1,RXRA,SMAD3,THRB,TRIM27,WEE1
bortezomib		chemical drug		0.636	5.36E-05	ASF1B,ATF3,AURKA,BIRC5,BRCA1,CCNB1,CCND2,CDK2,CDKN2A,ESR1,FANCA,FANCG,GADD45B,PKIB,RAD51,RBPJ,RPA3,TP53	233 (21)
ATF3	-2.470	transcription regulator	Activated	3.061	5.66E-05	ATF3,AURKA,AURKB,BHLHE41,CCNE1,CDC25A,CDK1,CDK2,NEK2,PLK1,TP53	242 (20)
ADRB		group		0.731	5.67E-05	ATF3,CCNA2,CCNE1,CDKN2A,CREM,E2F1,JUNB,NBN,NEK2,NR4A3,RAD51,TRIM54,WEE1	250 (20)
BRD4		kinase	Inhibited	-2.012	5.67E-05	AURKB,CCNA2,CCND2,CDC25A,CDC6,CDCA5,DCTPP1,GINS1,HS1BP3,JARID2,KIF23,RNF125,TOP2A	229 (13)
ritonavir		chemical drug			5.67E-05	BIRC5,CCND2,FABP4,HMGN2,HMMR,KIF14,NAGK,NCAPH,NEIL3,NUF2,RACGAP1,SKA3,TSC22D3
CHFR		enzyme			6.01E-05	AURKA,KIF22,PLK1
CKS2		kinase			6.01E-05	CCNA2,CCNB1,CDK1
azurin 50-77		biologic drug			6.01E-05	CDK2,FOXM1,TP53	203 (14)
SYK023		chemical reagent			6.01E-05	CDC25A,CDC25B,CDKN2A
karenitecin		chemical drug			6.01E-05	CCNB1,CDK1,CDK2
BACH2		transcription regulator		-0.816	6.07E-05	CDKN2A,ETV5,ID3,JUNB,MAF,MAFB,TBX21,TP53	49 (5)
Mek		group		-1.447	6.50E-05	BIRC5,CCND2,CDKN2A,DDX58,DNMT1,EPAS1,ESR1,ETS1,ETV5,HMGA2,JUNB,MAF,MAFF,NES,TFAP2C,TOP2A,TP53	217 (19)
miR-155-5p (miRNAs w/seed UAAUGCU)		mature microRNA		-1.028	6.86E-05	BACH1,CBFB,CEBPB,CHAF1A,ETS1,JARID2,MAF,MAFB,PELI1,SDCBP,SYPL1,TRIM32,TRIP13,WEE1
tazemetostat		chemical drug		0.912	6.95E-05	ANP32A,AR,CCND2,CRABP2,CTBP2,E2F8,ESR1,HMGA2,LMNB1,MAP2,MCM2,NEK6,PBX2,PHF19,SMAD3,SMYD2,SUV39H1,TCF12,TP53,ZSWIM6
palbociclib		chemical drug		1.987	7.06E-05	CDC6,CDT1,E2F1,MKI67	179 (14)
CAMK2N2		other		-0.152	7.06E-05	CCNE1,CDK2,RB1,TP53	90 (7)
MEF2D		transcription regulator		1.667	7.23E-05	CCNE1,CCNE2,CDC6,CDK2,CDT1,HDAC5,HDAC9,JUNB,MCM5
sirolimus		chemical drug	Activated	2.356	7.28E-05	AR,AURKA,AURKB,BIRC5,CCNA2,CCNB2,CCND2,CCNE1,CCNF,CDC25A,CDK1,CDKN2A,CEBPB,CHEK1,CREG1,E2F1,HDAC5,JUNB,KIF15,LMNA,MAF,MKI67,NEU1,NR4A3,PCDH1,PML,TBX21,TOP2A,TP53,TRIM25	270 (23)
NCOA3		transcription regulator	Inhibited	-2.966	7.31E-05	CCNA2,CCNB1,CCNE1,CCNE2,CDC25A,CDC6,CDK2,E2F1,MCM7,OTUB2	280 (22)
KRAS		enzyme		-0.520	7.88E-05	ATF3,AURKB,BIRC5,CBX5,CCNA2,CCNB1,CDKN2A,CDT1,CEBPB,DNMT1,E2F1,ETV5,EZH2,FOXM1,GPC3,GTF2I,JUNB,KIF22,LMNB1,LYL1,MYBL2,NCF4,PALLD,PRC1,PTGS1,PTTG1,SP100,TBX21,TK1,TLE3,TOP2A,TP53,TRIP13,WEE1	265 (20)
IL31		other		0.447	8.15E-05	CCNB1,CDK1,JUNB,MCM4,RB1	235 (14)
PML-RARA		fusion gene/product		1.067	8.24E-05	BRCA1,CDKN2A,H2AX,RAD51,RXRA,TP53	132 (7)
STAT3		transcription regulator		-0.851	8.55E-05	ARNTL2,BIRC5,CCDC88A,CCNB1,CCND2,CCNE1,CDC25A,CDK1,CDKN2A,CEBPB,CHEK1,CMPK2,DNMT1,E2F7,EME1,EPAS1,ESR1,GADD45G,IFI27,JUNB,MAF,MAFB,MAP2,NES,PML,PTTG1,RBPJ,SMAD7,TBX21,TFDP1,TOB1,TP53	276 (22)
BMP4		growth factor		-1.783	8.72E-05	ASIP,CDK2,CDKN2A,CEBPB,CXXC5,DLX3,HMGA2,ID3,JUNB,MXD1,NES,SMAD7,TAL1,TBX3,TFAP2C,TP53	218 (19)
CHUK		kinase		-1.136	9.21E-05	ATF3,CCNB1,CDC25A,CEBPB,DNMT1,E2F1,GADD45B,IGFBP6,JUNB,MXD1,PLK1,RB1,RELB,TK1,TNIP1,TP53	280 (22)
arsenic trioxide		chemical drug		0.524	9.35E-05	AURKA,BACH1,CDC25B,CDC25C,CDC45,CDK1,DNMT1,EBP,EPAS1,ETV5,H2AX,KIF11,LMO2,MAF,MCM7,PML,POLD1,PTTG1,SKIL,TADA3,TP53	235 (20)
IGF1		growth factor	Inhibited	-2.055	9.36E-05	BIRC5,BRCA1,BTG2,CCNA2,CCNB1,CCND2,CCNE1,CDK1,CDK2,CDKN2A,CEBPB,E2F1,EPAS1,ESR1,FABP4,GADD45G,H2AX,IGFBP6,JUNB,MKI67,PHC1,POLD4,TK1,TP53,TTF2,UBE2D2,WEE1	283 (21)
BCR-ABL1		fusion gene/product		-0.038	9.70E-05	AURKA,AURKB,BIRC5,BLM,BRCA1,CDKN2A,CEBPB,EPAS1,FOXM1,PIK3CG	239 (19)
SIRT1		transcription regulator		1.037	9.88E-05	AURKB,BIRC5,CCNB2,CCND2,CDKN2A,CEBPB,CMPK2,DDAH2,DDX58,EPAS1,EPDR1,EPM2AIP1,ESR1,FABP4,HIVEP3,HJURP,PARP12,PARP14,PML,RELB,TAL1,TBC1D10C,TP53,UBA7	242 (19)
SRSF1		other			1.00E-04	AURKA,AURKB,BIRC5,LMNA,PLK1,TP53	213 (10)
KLF5		transcription regulator		-1.418	1.01E-04	BIRC5,CCNA2,CCNB1,CCNB2,CDK1,CDT1,EPAS1,PIAS1	191 (7)
PPARA		ligand-dependent nuclear receptor		-0.134	1.06E-04	AURKA,CCNA2,CCNB1,CCNE1,CDK1,CDK2,CDKN2A,CEBPB,CHAF1B,FABP4,H2AX,HMGN1,IGFBP6,KIF20A,KIF2C,KIF4A,MAD2L1,MGMT,MKI67,OGG1,PLK1,PRC1,SAT1,SMC2,TBX21,TOP2A	255 (21)
ERVW-1		other		0.130	1.06E-04	CCNA2,CDCA8,CDKN2A,MCM2,TP53	174 (7)
CDCA7L		other			1.09E-04	CCNB1,CCNE1,CDC6,ORC1
temozolomide		chemical drug		-0.141	1.14E-04	CDC25C,CDKN2A,EXO1,H2AX,MGMT,RAD51,TP53	229 (19)
EP300		transcription regulator		-1.286	1.14E-04	AR,BIRC5,BRCA1,CCNE1,CDC25A,CDK2,CDKN2A,CRABP2,E2F1,EPSTI1,EYA2,FABP4,ID3,IGFBP6,LMNA,MAF,MGMT,MKI67,RAD51,RB1,SMAD7,TK1,TP53,TRIM26,UBE2C	230 (22)
KDM4C		enzyme			1.21E-04	CCNB1,CCNE1,CDC25A,CDC6,ORC1,SKA1	141 (7)
ESR2		ligand-dependent nuclear receptor	Activated	2.119	1.27E-04	AR,ARID5B,ATF3,BIRC5,CBFA2T3,CCNA2,CDC25A,ESR1,FHL1,FOXM1,GADD45B,GLB1,GPSM2,HMGA2,JUNB,LMNA,MKI67,MXD1,OTUB2,PKIB,POLD4,REL,SMAD3,SMAD7,SMC2,SOX4,TLE5,TSC22D1	295 (22)
okadaic acid		chemical toxicant		-0.848	1.27E-04	AR,CCND2,CDK1,CRABP2,ELF1,ESR1,JUNB,RB1,RXRA,TK1	272 (23)
filgrastim		biologic drug		1.692	1.32E-04	ASF1B,ATF3,BTG2,CHAF1A,CRTC3,DDAH2,DDX58,E2F2,EPSTI1,FANCA,IRF2BP2,JARID2,KNL1,MAFF,MCM7,NDC80,NR4A3,NRGN,OLIG2,PARP14,RELB,SLC45A3,SMAD3,TLE5,TSC22D1
CBX3		transcription regulator			1.37E-04	BIRC5,CDC25A,CDK1,E2F1,PLK1
SNHG3		other			1.48E-04	CCNB1,CCND2,E2F1
HYAL1		enzyme			1.48E-04	CCNB1,CDC25C,CDK1
Cathepsin		group			1.48E-04	CCND2,CCNE1,MKI67	189 (13)
RAP1GDS1		other			1.48E-04	E2F1,FOXM1,MYBL2
CDC27		other			1.48E-04	CCNB1,PLK1,UBE2C	37 (3)
GNL2		enzyme			1.48E-04	CCNA2,CCNE1,TP53	194 (11)
plevitrexed		chemical drug			1.48E-04	CDK1,CDK2,TP53
IL10		cytokine	Inhibited	-2.581	1.48E-04	ABLIM3,BUB1B,CBX5,CCND2,CENPA,CENPF,E2F2,E2F8,ESPL1,HDAC9,HMGB2,INCENP,MAF,MCM2,MKI67,MYBL2,NDC80,NR4A3,PIK3CG,PLK1,SUV39H1,TOP2A,TSC22D3,WEE1	252 (13)
KAT6A		enzyme		-1.912	1.51E-04	CDC6,CDCA2,CDCA8,CDKN2A,E2F2,ESR1,EZH2	142 (7)
forskolin		chemical toxicant		-1.338	1.59E-04	ATF3,BIRC5,BTG2,CCNB1,CCNB2,CCND2,CDKN2A,CDKN3,CEBPB,CITED4,CREM,CRHBP,ESR1,EZH2,GADD45B,GADD45G,ID3,IGFBP6,JUNB,MFSD2A,NR4A3,OSTF1,P4HA2,POU3F1,PTGS1,RANGAP1,RRM1,SAT1,SMAD3,SMAD7,SMARCA1,TK1,TLE3,TP53,TTF2	234 (18)
cucurbitacin B		chemical - endogenous non-mammalian			1.60E-04	BIRC5,CCNA2,CCNB1,TP53	196 (12)
PIN1		enzyme			1.65E-04	BUB1,CCNE2,CENPA,DEPDC1,ESR1,MIS18A,NCAPH,PIMREG,PML	227 (9)
FGF2		growth factor	Inhibited	-2.292	1.71E-04	AR,BIRC5,BTG2,CBFB,CCND2,CCNE1,CDC25A,CDK2,EPAS1,ETS1,ETV5,FABP4,ID3,JUNB,LMNA,MGMT,MKI67,NES,OLIG2,PRKDC,PTTG1,RB1,TOP2A,TP53	224 (21)
EIF4G1		translation regulator	Inhibited	-2.236	1.74E-04	BIRC5,BRCA1,CHEK1,RAD51,TP53	71 (4)
STAT4		transcription regulator		1.414	1.74E-04	CCNI,CDK2,DDAH2,DDX58,ETV5,GADD45G,P4HA2,POLD4,RCN3,RNF128,RNF130,RNF138,SAT1,SYPL1,TBX21,VSIR	113 (7)
vorinostat		chemical drug	Activated	2.820	1.81E-04	AR,AURKA,BIRC5,BRCA1,CCNB1,CCND2,CDK1,CDK2,CDKN2A,MCM2,MKI67,MYBL2,RAD51,RAD54L,RB1,TAL1,TOP2A,TP53	226 (21)
miR-17-5p (and other miRNAs w/seed AAAGUGC)		mature microRNA		1.388	1.82E-04	BIRC5,CCND2,CCNE1,E2F1,E2F2,ESR1,H2AX,RB1	213 (15)
RNA polymerase II		complex			1.98E-04	BRCA1,CBX5,CCNB1,CCNB2,CCND2,CCNE2,CDKN2A,DCTPP1,ESR1,FABP4,FANCI,GADD45B,JUNB,MAD2L1,MYBL2,PBX3,PKMYT1,TOP2A	237 (12)
gemcitabine		chemical drug		-0.681	2.03E-04	BIRC5,CCNB1,CDC25A,GLB1,PRKDC,PTGS1,RAD51,TP53	234 (20)
SKP2		other		-0.155	2.03E-04	CCND2,CCNE1,CDK2,CDKN2A,E2F1,EZH2	224 (18)
GW3965		chemical reagent	Activated	2.550	2.22E-04	CCNA2,CCNB1,CENPF,FOXM1,GADD45G,KIF23,MLXIPL,PKIB,RAD51,TOP2A,UHRF1	51 (3)
MBD2		transcription regulator		-1.982	2.26E-04	BRCA1,CDKN2A,ESR1,MGMT,NEIL3,ORC6,PLK1,RELB
I kappa b kinase		complex		1.987	2.27E-04	BRCA1,FANCA,FANCG,RAD51
HBP1		transcription regulator		-0.124	2.27E-04	CDKN2A,DNMT1,EZH2,H1-0	189 (9)
TRRAP		transcription regulator			2.27E-04	CCND2,MAD2L1,MCM4,TP53	229 (15)
FZR1		kinase		0.762	2.27E-04	CCNB1,CCNE1,SGO1,TK1	38 (3)
LATS2		kinase		-1.633	2.38E-04	AURKB,CCNB1,E2F1,ELF5,PLK1,TP53	216 (15)
15-deoxy-delta-12,14 -PGJ 2		chemical - endogenous mammalian		0.727	2.44E-04	BIRC5,BRCA1,CCNB1,CCND2,CDC25C,CDK2,DDX58,E2F1,E2F2,ESR1,FABP4,MXD1,REL,TP53	251 (19)
PLK1	-0.897	kinase		0.406	2.55E-04	CLSPN,ESR1,FBXO5,MGMT,PARP9,PLK1,SMAD7
TEAD2		transcription regulator			2.55E-04	ARID5B,CCNF,CDK1,RAD51,TLE1,TP53,UHRF1	54 (3)
UBE3A		enzyme		1.203	2.69E-04	AR,CDKN2A,ESR1,PML,TP53	261 (21)
Cdkn1c		other			2.69E-04	CCNA2,CDC6,CDT1,E2F1,POU3F1	162 (9)
cardiotoxin		chemical - other			2.74E-04	BIRC5,CCNA2,CCND2,CCNE1,CCNE2,E2F1,E2F2,FEN1,MCM2,MCM7,OSTF1,TSC22D1,TSHZ3
alvocidib		chemical drug		1.934	2.78E-04	BIRC5,CCNB1,CCNE1,E2F1,RB1,TP53	219 (23)
ERK1/2		group		-0.860	2.84E-04	ASAH1,BRCA1,CCND2,CDC25A,CDC25C,CDK1,CEBPB,ESR1,ETS1,FABP4,ID3,JUNB,KIF2C,MKNK1,NR4A3,OLIG2,RAD51,RB1,SKIL	267 (23)
topotecan		chemical drug		0.170	2.87E-04	ATF3,AURKA,BUB1,CCNB1,CCNE1,CDC25A,HMMR,JMJD1C,JUNB,MYBL2,PLK1,SOX4,TOP2A,TP53	244 (14)
HAS1		enzyme			2.90E-04	CCNB1,CDC25C,CDK1	187 (7)
TFF2		other			2.90E-04	CCNA2,CCND2,CCNE1
BARD1	-0.634	transcription regulator			2.90E-04	AURKB,BRCA1,TP53	206 (7)
3',4',7-trihydroxyisoflavone		chemical - endogenous non-mammalian			2.90E-04	CCNE1,CDK2,ESR1	214 (11)
GLI1		transcription regulator		-1.562	3.05E-04	ASPM,CCND2,CDK2,CMBL,CMPK2,FHL1,FOXM1,GPC3,IGFBP6,LMNA,NES,PCOLCE2,RXRA,TP53,TSC22D1	124 (7)
mir-322		microRNA		1.179	3.11E-04	CCNE1,CDC25A,CDKN2A,SMAD7	96 (7)
anti-benzo(a)pyrene-diol-epoxide		chemical toxicant		0.159	3.11E-04	BRCA1,CDC25B,GADD45B,TP53	136 (7)
pyrimidin-2-one beta-ribofuranoside		chemical reagent		-1.154	3.11E-04	CDK2,CDKN2A,DNMT1,TP53	218 (17)
REL	-0.372	transcription regulator		-1.842	3.28E-04	BARD1,BIRC5,BRCA1,CCND2,CDC6,CREM,ESR1,ETV5,EZH2,GADD45B,MINPP1,NR4A3,PARP14,REL,RELB,TTK
UCN-01		chemical drug		-0.277	3.29E-04	CDC25A,CDK2,PLK1,RB1,TP53	233 (19)
DNMT3A		enzyme		1.155	3.45E-04	DNA2,E2F1,E2F2,ETV5,EXO1,MLH3,PIK3C2B,PTGS1,RECQL4,SKIL,SSBP2,TSC22D1,XRCC2
LDB1		transcription regulator		0.471	3.48E-04	ASIP,CCND2,CDKN2A,EFEMP2,HHEX,HIVEP3,HLX,HS1BP3,JARID2,LYL1,PTTG1,RERE,RXRA,SMAD3,TAL1,TBX21,TCF12,TRIM25
actinomycin D		biologic drug		1.331	3.60E-04	AR,BIRC5,BRCA1,CDC25C,EPAS1,ETS1,FEN1,HMGA2,LMNB1,RAD51,SKIL,SMAD7,TBC1D10A,THRB,TP53,UBE2D1	266 (22)
LMO2	0.794	transcription regulator		0.471	3.62E-04	ASIP,CCND2,CDKN2A,EFEMP2,HHEX,HIVEP3,HLX,HS1BP3,JARID2,LYL1,PTTG1,RERE,RXRA,SMAD3,TAL1,TBX21,TCF12,TRIM25
garcinol		chemical - endogenous non-mammalian		1.000	3.72E-04	BUB1B,CBFA2T3,GTF2I,HMGN1,HSF4,MAF,NR4A3,PML,RELB
PIM1		kinase		-1.964	4.10E-04	CCNB1,CCND2,CDC25A,CDKN2A,GLB1,TBX21,TP53	255 (21)
ATM		kinase		-1.720	4.13E-04	BLM,CDC25C,CHEK1,GADD45B,GADD45G,H2AX,RRM1,TP53	255 (17)
GnRH-A		chemical reagent		-0.780	4.13E-04	AR,ATF3,BTG2,CREM,GADD45B,JUNB,RFX2,SKIL
asiatic acid		chemical reagent		0.200	4.16E-04	CCNB1,CDC25C,CDK1,SMAD7
AGT		growth factor	Inhibited	-2.717	4.30E-04	ATF3,BACH1,BRCA1,CCND2,CCNE1,CCNE2,CDC25A,CDK1,CDKN2A,CRABP2,CREB5,CREM,DDAH2,EBP,ETS1,FRAT2,HMGB2,ID3,MAD2L1,MAP2,PALLD,PTGS1,SMAD7,SOX4,TP53	286 (25)
miR-291a-3p (and other miRNAs w/seed AAGUGCU)		mature microRNA	Activated	2.289	4.39E-04	CCND2,CENPF,E2F1,ESR1,GPSM2,KIF23,KLHL12,LMNB1,PRC1
EZH2	-0.863	transcription regulator		-0.893	4.48E-04	ATF3,BRCA1,CCND2,CCNE2,CDKN2A,CELF1,DNMT1,E2F1,EPAS1,EPDR1,EPM2AIP1,EZH2,MYEOV,NES,PARP12,PARP9,PKMYT1,SMAD3,TBX21,TBX3,TP53,ZMYM4	249 (17)
mir-34		microRNA	Activated	2.772	4.54E-04	AR,BIRC5,CCND2,CCNE1,CCNE2,CDC25A,SATB2,TP53	225 (19)
NRG1		growth factor		-1.394	4.62E-04	AR,BRCA1,CCND2,CCNE1,CDC20,CDC42EP1,E2F1,ETV5,HMMR,JUNB,MAF,NR4A3,POU3F1,SHCBP1,SOX4,TK1,TOP2A	240 (23)
lenalidomide		chemical drug	Activated	3.009	4.73E-04	CEBPB,FANCI,GINS4,IFI27,KIF16B,MAP2,NEK6,RAD18,REL,RFC3,RRM1,SETMAR,SMAD3,SUV39H2,ZNF706,ZWILCH
DNMT1	0.520	enzyme	Activated	2.065	4.76E-04	ASIP,BIRC5,CDC25C,CDK1,CDKN2A,DNMT1,EPDR1,EPM2AIP1,ESR1	197 (11)
MAP2K2		kinase		1.214	4.80E-04	CDKN2A,DNMT1,E2F1,ETV5,OLIG2	208 (13)
trabectedin		chemical drug		-1.000	4.80E-04	CDK1,H2AX,MCM5,SAT1,TK1
lactacystin		chemical - protease inhibitor		-1.690	4.84E-04	ATF3,BRCA1,CCND2,CDC25C,E2F1,ESR1,HMGB2,MCM10,P4HA2,RAD51,RANGAP1,SAT1,THRB,TP53	234 (23)
TCR		complex		-1.231	4.89E-04	CCNE1,CDK2,DDX58,ETV5,GADD45B,GADD45G,ID3,JUNB,LMNB1,MAF,REL,RELB,RNF128,SDCBP,SKIL,SMAD7,TBX21,TLE3,TOB1,TSC22D1,TSC22D3	170 (18)
olomoucine		chemical - kinase inhibitor			4.98E-04	CHEK1,MAP2,RB1	95 (7)
PCM1	0.475	other			4.98E-04	MKI67,RB1,TP53
ganetespib		chemical drug			4.98E-04	AR,CDK1,CHEK1	238 (13)
AKT1		kinase		-0.569	5.21E-04	AR,AURKB,BIRC5,CCND2,CCNE1,CDK2,COL8A1,DLX3,E2F1,EBP,ESR1,HMGB2,NDC80,PTGS1,TK1,TP53,UBE2C,ZWINT	281 (21)
P38 MAPK		group	Inhibited	-2.508	5.24E-04	ATF3,BIRC5,CCND2,CCNE1,CCNF,CDKN2A,CEBPB,ETS1,FABP4,ID3,JUNB,NR4A3,PML,RAD51,RB1,SATB2,SMAD3,TBX21,TNIP1,TOP2A,TP53	248 (21)
TRIM24		transcription regulator		-1.726	5.25E-04	CMPK2,DDX58,EPSTI1,MGMT,PARP12,PHF11,SHISA5,TP53,TRIM26,UBA7
GAS2L3	0.369	other		1.000	5.44E-04	BTG2,CCND2,SAT1,TP53
CHEK2		kinase		-0.218	5.44E-04	BIRC5,E2F1,H2AX,TP53	251 (21)
PAX3-FOXO1		fusion gene/product	Activated	2.724	5.44E-04	AURKA,BTG2,BUB1,CCND2,CDC20,CDC25B,CDK1,EYA2,JARID2,PRC1,SGO1,SMAD3,SUV39H1,TOP2A,TPX2
ASCL1		transcription regulator		-0.447	5.58E-04	BIRC5,CDK1,CDK2,E2F1,FOXM1,GADD45G,ID3,NES,THRB	56 (3)
NFYC		transcription regulator			5.66E-04	CCNB1,CCNB2,CDCA8,CDKN2A,PTTG1,RFC3	20 (2)
FLT3		kinase			5.66E-04	BIRC5,CCND2,CDC25A,CEBPB,FOXM1,RAD51	281 (26)
THPO		cytokine		0.047	5.69E-04	AURKA,AURKB,BIRC5,CCNA2,CCNB1,CCND2,CCNE1	268 (23)
CREB1		transcription regulator	Inhibited	-2.728	5.86E-04	ATF3,AURKA,BIRC5,BTG2,CCNA2,CCNB1,CCNB2,CDCA8,CEBPB,CREM,CRHBP,EBP,GADD45B,GADD45G,JUNB,MARCKSL1,MCM5,MFSD2A,MINDY3,MKI67,MYBL2,NR4A3,OSTF1,RAD54L,RB1,SAT1,SSBP2,STAC2	177 (9)
ZNF217		transcription regulator		-0.816	5.96E-04	ASF1B,ATAD2,CCNE2,CENPK,COL8A1,CREB5,OLIG2,RGS20
Rbx1		enzyme			6.18E-04	CCNB1,PTTG1
MCPH1		other			6.18E-04	BRCA1,CHEK1
DTD1		enzyme			6.18E-04	CDC45,TICRR
SELENOH		other			6.18E-04	GLB1,H2AX
CC 401		chemical drug			6.18E-04	FOXM1,MYBL2
ORC		complex			6.18E-04	CDC6,CDT1
MCM2	-0.778	enzyme			6.18E-04	LMNB2,MCM4
miR-16-1-3p (miRNAs w/seed CAGUAUU)		mature microRNA			6.18E-04	CHEK1,WEE1
miR-292-3p (and other miRNAs w/seed AGUGCCG)		mature microRNA			6.18E-04	AR,BIRC5
mir-186		microRNA			6.18E-04	HMGA2,PTTG1
miR-758-5p (and other miRNAs w/seed GGUUGAC)		mature microRNA			6.18E-04	AR,TP53
CDC7		kinase			6.18E-04	MCM4,TP53
MCM4	-1.120	enzyme			6.18E-04	LMNB2,MCM4
MCM3		enzyme			6.18E-04	LMNB2,MCM4
ORC6	-1.050	other			6.18E-04	LMNB2,ORC6
ORC1	-2.120	other			6.18E-04	LMNB2,MCM4
CTDSPL		other			6.18E-04	E2F1,RB1
troxerutin		chemical drug			6.18E-04	CDK1,CEBPB	99 (7)
KU-60019		chemical - kinase inhibitor			6.18E-04	GLB1,H2AX
tautomycin		chemical - endogenous non-mammalian			6.18E-04	AR,RXRA
oxazepam		chemical drug			6.18E-04	GADD45B,TSC22D1
deferoxamine		chemical drug		0.648	6.20E-04	ARNT,BACH1,CCNB1,CCND2,CCNE1,CDK2,CDKN2A,EPAS1,GADD45B,RB1,SMAD7,TP53,TSC22D1,UBE2D1	236 (21)
wortmannin		chemical - kinase inhibitor	Activated	2.159	6.20E-04	AR,ATF3,BIRC5,CCND2,CDC25C,CDK2,CDKN2A,E2F1,E2F2,ESR1,MAF,NR4A3,RB1,TP53	278 (22)
FOS		transcription regulator		-0.119	6.53E-04	ARNT,ARNTL2,ATF3,CCNA2,CCNE1,CRABP2,DNMT1,E2F7,EPAS1,FABP4,GPSM2,HMMR,IGFBP6,JUNB,MCM5,MXD1,NRIP1,PCNX1,PIAS1,PKIB,PMEPA1,PTTG1,RAB11FIP1,RXRA,SMAD7,TAL1,TP53,WEE1	236 (11)
tetrachlorodibenzodioxin		chemical toxicant		1.683	6.65E-04	AR,ARNT,CCNA2,CCNE1,CCNE2,CDK2,CDKN2A,CEBPB,DNMT1,DSC2,E2F1,E2F8,ESR1,HDAC5,HDAC9,MAD2L1,NCF4,SLCO2B1,SLCO3A1,TK1,TP53	278 (23)
10E,12Z-octadecadienoic acid		chemical - endogenous mammalian	Inhibited	-3.413	6.86E-04	ATF3,BIRC5,BUB1,CDKN3,CREB5,EXO1,FABP4,HMMR,MCM10,NDC80,NR4A3,TK1	238 (11)
4-hydroxytamoxifen		chemical drug		-0.618	6.96E-04	ATF3,CDKN2A,CEBPB,ESR1,FABP4,FOXM1,JUNB,MKI67,POLD4,PTTG1,RB1,THRB,TP53	246 (23)
PIM2		kinase		-1.165	6.97E-04	CDC25A,E2F1,TBX21,TP53	237 (18)
ethidium		chemical drug	Activated	2.000	6.97E-04	CCNB2,CCNE1,CCNE2,PRC1	191 (7)
CDK19		kinase		1.667	7.02E-04	ATF3,BTG2,CCND2,CDKN2A,MXD1,RB1,RXRA,SAT1,TSC22D1
BMP6		growth factor		-0.655	7.02E-04	E2F1,E2F2,ETV5,ID3,PCOLCE2,PMEPA1,SMAD7,SMARCA1,TEF	11 (2)
CTNNB1		transcription regulator	Inhibited	-2.409	7.51E-04	AR,ATF3,AURKA,BIRC5,BRMS1L,CCNA2,CCND2,CCNE1,CCNE2,CDKN2A,CENPM,CRABP2,CREG1,EYA2,FABP4,FEN1,FLI1,GADD45B,GADD45G,GRAMD4,HESX1,HHEX,HMG20B,ID3,KIF23,LMNA,LMO2,NES,OGG1,PLK1,PML,SCRN1,SMAD7,SOX4,TBX21,TCF12,TLE4,TLE5,TP53,TSC22D1	234 (21)
TERF2		transcription regulator			7.81E-04	CDKN2A,GLB1,TP53
CASP3		peptidase		0.156	7.97E-04	BIRC5,CDK2,RAD51,RB1,TP53	271 (23)
IRF8		transcription regulator		0.334	8.19E-04	ARID5B,ASAH1,ATF3,CREM,DDX58,ID3,MAF,MAFB,PML,TK1,TP53	164 (12)
PCGF2		transcription regulator		1.969	8.25E-04	CCND2,CCNE1,CDC25A,CDKN2A,SMAD3,TP53	141 (12)
MAPK9		kinase	Activated	2.389	8.52E-04	CDKN2A,CDT1,CEBPB,EPAS1,GADD45B,HMGN2,JUNB,LMNA,MARCKSL1,PARP14,TBX21,TP53	285 (20)
LYL1	0.640	transcription regulator			8.79E-04	BRCA1,BTG2,ID3,TAL1
AKR1B1		enzyme			8.79E-04	BIRC5,E2F1,FABP4,MKI67	278 (22)
AHR		ligand-dependent nuclear receptor	Inhibited	-2.121	8.93E-04	ARNT,BTG2,CCNA2,CCNB1,CCNE1,CCNF,CDC25B,CDC25C,CDK1,CDK2,CDKN2A,E2F1,E2F8,ESR1,FABP4,HDAC9,JUNB,PLK1,TK1,TP53	258 (18)
caspase		group		-1.342	9.31E-04	CCND2,CCNE1,CDK1,CDK2,RB1	264 (24)
IFRD1		other		1.387	9.31E-04	CRABP2,EBP,MED21,PTTG1,TK1
CCNK		kinase		-1.481	9.31E-04	BRCA1,FANCI,MDC1,SMARCD3,UBE2T
NRIP1	0.340	transcription regulator	Activated	2.433	9.42E-04	CCNB2,CCNE1,CDC6,CDK1,CDKN2A,OTUB2,TK1	266 (15)
TWIST1		transcription regulator		0.913	9.48E-04	AR,ASPM,CBX2,CDKN2A,DKK3,ESR1,ETS1,EZH2,LMNA,RELB,TBX21,TP53	130 (7)
PML	0.267	transcription regulator		0.845	9.48E-04	BIRC5,BRCA1,CCNE1,CDK2,CDKN2A,EPSTI1,IFI27,MAF,MAFF,PML,RXRA,TP53	241 (19)
SATB1		transcription regulator		-0.653	9.99E-04	EPAS1,EPSTI1,ETS1,GADD45B,ID3,MAF,RB1,RELB,SMAD3,TSC22D3,UBE2L6,UHRF1	128 (7)
RAE1		other		1.067	1.09E-03	CDKN2A,FRAT2,SOX4,TP53
ACTB		other	Inhibited	-2.000	1.09E-03	AURKA,AURKB,CCNB2,RACGAP1
TNF		cytokine		-1.783	1.13E-03	ABTB2,AR,ARID5B,ATF3,BHLHE41,BIRC5,BTG2,BTG3,BUB1B,CCND2,CCNE1,CDC25C,CDK2,CDKN2A,CEBPB,CMBL,CREM,DDX58,DNMT1,DSC2,E2F1,ESR1,ETS1,ETV5,FABP4,GADD45B,GADD45G,HDAC9,ID3,IFI27,IGFBP6,JARID2,JUNB,KIF20A,KLHL21,MAFF,MARCKSL1,MFSD2A,MGMT,NR4A3,NRIP1,PARP14,PIK3C2B,PIK3CG,PKMYT1,PML,PTGS1,RB1,RCN3,REL,RELB,RFX2,RGS20,RNF125,RRM1,RXRA,SAT1,SLCO2B1,SMAD3,SMAD7,SOX4,SYTL1,TBX21,TFAP2C,TK1,TNIP1,TP53,TSC22D3	249 (21)
RASSF6		other			1.15E-03	BTG2,CDKN2A,TP53	188 (11)
PHF8		enzyme			1.15E-03	CCNE1,CDC25A,E2F1	156 (15)
CCND2	-0.789	other			1.15E-03	CCND2,CCNE1,CDKN2A	211 (20)
RPL11		other			1.15E-03	E2F2,HMGA2,TP53
lovastatin		chemical drug		0.706	1.15E-03	AR,ATF3,BIRC5,CCNA2,HELLS,LMNA,MKI67,RB1,SMAD3,TBX21,TP53	242 (24)
CEBPB	-0.383	transcription regulator		-0.485	1.16E-03	CCNA2,CCNB2,CCND2,CCNE1,CDC25A,CDC25B,CDC25C,CDC45,CDC6,CDT1,CEBPB,DLX3,DYNLT1,E2F1,FABP4,FHL1,GLIPR2,MYBL2,PTGS1,RAD18,SAT1,TP53	226 (18)
ADRA1D		G-protein coupled receptor			1.17E-03	CCNB1,CCNE1,CDK1,CDK2,CEBPB,CREM	251 (16)
celecoxib		chemical drug		0.789	1.22E-03	AR,BIRC5,CENPF,CHEK1,E2F1,ESR1,MKI67,RPA3,TP53,TRAIP	274 (24)
FOXP3		transcription regulator		1.908	1.24E-03	BRCA1,CHAF1A,EZH2,FEN1,LIG1,MAF,POLD1,SMAD7,TBX21
INHA		growth factor	Activated	2.399	1.24E-03	CCND2,CCNE1,E2F1,ESPL1,KIF24,KRT79,LMNA,SMAD7,SMARCA1
TNFSF11		cytokine	Inhibited	-2.785	1.32E-03	AURKA,CCNE1,ESR1,ETS1,FOXM1,GADD45B,JUNB,MAFB,MARCKSL1,NEK2,PLK1,RACGAP1,RELB,TNIP1,TRAIP,TTK	286 (26)
SAV1		other		1.951	1.34E-03	BIRC5,CDKN2A,GPC3,SOX4
AURKB	-1.860	kinase		-1.000	1.34E-03	ATF3,BLM,CCNA2,RFC3
NCD-38		chemical reagent		1.103	1.34E-03	ATF3,NES,POU3F1,UHRF1
(1S,2R)-NCL-1		chemical reagent		1.109	1.34E-03	ATF3,NES,POU3F1,UHRF1
farnesol		chemical reagent		-0.000	1.34E-03	ATF3,CCNB1,CDK2,TP53	164 (7)
genistein		chemical drug		0.719	1.34E-03	AR,ASAH1,BIRC5,BTG3,CCNB1,CCNB2,CDC25C,CDK1,DNMT1,ESR1,GLB1,JUNB,MDC1,NEU1,PKIB,PLBD2,PLK1,RXRA,SLFN12,TP53,WEE1	275 (19)
IFNL1		cytokine	Activated	2.176	1.35E-03	ATF3,CMPK2,DDX58,IFI27,PHF11,PML,SP100,UBE2L6
tetradecanoylphorbol acetate		chemical drug		-0.283	1.39E-03	ATF3,AURKA,AURKB,BIRC5,BLM,BTG2,CCNA2,CCND2,CCNE1,CDK1,CDKN2A,CREM,CRHBP,DNMT1,DTL,E2F1,ERCC6L,ESR1,ETS1,GADD45B,HIVEP3,HJURP,HMGA2,ID3,IGFBP6,JUNB,KIF2C,MAF,MCM3AP,MKNK1,NEIL3,NEU1,PTGS1,RBPJ,RECQL4,REL,RELB,RMI2,RXRA,SMAD3,TBX21,TEF,TEX9,TFDP1,TK1,TP53,TSC22D3	296 (23)
CDC42		enzyme		0.000	1.43E-03	ATF3,CCNE1,ESR1,TP53,UBE2C	216 (21)
fluocinolone acetonide		chemical drug		1.633	1.45E-03	BUB3,CDCA3,KIF2C,KIF4A,OIP5,PER3
PNPT1		enzyme	Inhibited	-2.449	1.45E-03	CMPK2,DDX58,PARP12,PARP14,PARP9,UBE2L6	40 (3)
Igm		complex			1.48E-03	BIRC5,CCNA2,CCND2,CDKN2A,ID3,MCM3AP,TP53	225 (19)
3,3'-diindolylmethane		chemical drug		-0.080	1.48E-03	AR,ATF3,BIRC5,BRCA1,CDC25A,DNMT1,FOXM1	274 (21)
Hsp90		group		-0.521	1.57E-03	AR,CCND2,CDK1,CDK2,EPAS1,ESR1,FOXM1,TP53	236 (22)
ADRA1A		G-protein coupled receptor			1.61E-03	CCNB1,CCNE1,CDK1,CDK2,CEBPB,CREM	249 (15)
PARP		group			1.61E-03	CDKN2A,H2AX,TP53	206 (7)
Shc		group			1.61E-03	CCND2,CCNE1,FABP4	230 (19)
BMS-754807		chemical drug			1.61E-03	BIRC5,CCNA2,MKI67
CDK6		kinase			1.61E-03	CDKN2A,FABP4,TP53	224 (22)
Igkv1-117		other			1.61E-03	CCND2,JUNB,RELB	132 (12)
COPS8		other			1.61E-03	CCND2,CCNE1,CDK2
CDKN1C		other			1.61E-03	CDK2,E2F1,RB1	197 (15)
Raf		group			1.62E-03	CDKN2A,E2F1,ETV5,HMGA2,MAFF,TFAP2C,TOP2A	227 (18)
TERC		other			1.64E-03	AURKA,CDC20,H1-0,MCM10,PRC1
MET		kinase		-1.109	1.64E-03	AURKA,AURKB,CCND2,CDK1,ESR1,HLX,MAD2L1,PLK1,SLCO3A1,TSC22D1	235 (20)
FADD		other		1.134	1.69E-03	CCND2,CCNE1,CDK1,CDK2,DDX58,FOXM1,GADD45B,JUNB	203 (14)
nocodazole		chemical reagent		-0.576	1.69E-03	AURKA,CCNB1,CDK1,CDKN3,NEK2,PLK1,TP53,UHRF1	268 (20)
GnRH analog		biologic drug		-0.538	1.78E-03	ATF3,BUB3,CDK1,CENPF,CKS1B,ESR1,GPSM2,HELZ,IFI27,MAP2,MGMT,MKI67,NBN,PSMC3IP,RBMS1,TFDP1,TP53,UBR4	177 (7)
RASSF1		other		1.041	1.81E-03	CCNA2,CCND2,CRABP2,CREG1,ESR1,MGMT,MTUS1,SRPX	121 (7)
CTBP1-DT		other			1.82E-03	SMAD3,TP53
volasertib		chemical drug			1.82E-03	ESR1,MDC1
AZD7762		chemical drug			1.82E-03	CCNB1,RAD51
YEATS4		transcription regulator			1.82E-03	CDKN2A,TP53	197 (10)
TERF1		transcription regulator			1.82E-03	CDKN2A,TP53	112 (7)
PSMC3		enzyme			1.82E-03	CDKN2A,TP53
RGS6		enzyme			1.82E-03	TK1,TP53
MCRS1		other			1.82E-03	RB1,TP53
RAD51	-1.240	enzyme			1.82E-03	H2AX,TP53	157 (4)
miR-424-3p (miRNAs w/seed AAAACGU)		mature microRNA			1.82E-03	CHEK1,WEE1
mir-95		microRNA			1.82E-03	AR,BRCA1
ARHGAP1		other			1.82E-03	CDKN2A,TP53
RAD50		enzyme			1.82E-03	H2AX,NBN
ARHGAP18		other			1.82E-03	CDKN2A,RB1
ELOA		transcription regulator			1.82E-03	ATF3,CCNE1
CDC20	-0.989	other			1.82E-03	CCNB1,UBE2C	37 (3)
BUB3	-0.188	other			1.82E-03	CDKN2A,TP53
CDC6	-2.200	other			1.82E-03	LMNB2,TP53
RPL23A		other			1.82E-03	CCNA2,CCNE1
NSC63002		chemical - kinase inhibitor			1.82E-03	CDK1,CDK2
NSC43067		chemical - kinase inhibitor			1.82E-03	CDK1,CDK2
NSC269621		chemical - kinase inhibitor			1.82E-03	CDK1,CDK2
PDGF BB		complex	Inhibited	-2.047	1.84E-03	ATF3,BRCA1,CCNE1,CDK1,CDK2,CEBPB,ETS1,FHL1,ID3,JUNB,KLHL21,LMNA,MAP2,MYBL2,NR4A3,SAT1,TOB1,TP53	248 (21)
SASH1		other		1.134	1.91E-03	CCND2,CMPK2,HHEX,PELI1,PML,SLCO3A1,TSC22D1
EGFR		kinase		-1.671	1.91E-03	AR,BIRC5,CBX5,CCNA2,CDK1,CDK2,CDKN2A,CEBPB,CELF1,COL8A1,DSC2,E2F1,E2F2,ESR1,HMGA2,JUNB,MYBL2,PLK1,PTGS1,RB1,WEE1	273 (21)
miR-103-3p (and other miRNAs w/seed GCAGCAU)		mature microRNA		-0.152	1.94E-03	ARNT,CCNE1,CDCA4,PIK3CG
pirinixic acid		chemical toxicant	Inhibited	-3.234	1.95E-03	CCNA2,CCNB1,CCNE1,CDK1,CDK2,CDKN2A,CHAF1B,CHEK1,FABP4,FEN1,GADD45B,HMGN1,JUNB,LIG1,MYBL2,NBN,PCM1,POPDC3,RXRA,THRB,TP53,WEE1	251 (20)
epigallocatechin-gallate		chemical drug		-0.132	2.03E-03	AR,BHLHE41,BIRC5,CDKN2A,CEBPB,DNMT1,ELF1,ESR1,GADD45B,JUNB,MKI67,REL,RELB,TP53	302 (23)
kainic acid		chemical toxicant	Inhibited	-2.131	2.06E-03	ARNT,ATF3,BTG2,CCNE1,CEBPB,CREM,E2F1,GADD45B,JUNB,LMO2,TP53	245 (22)
silibinin		chemical drug		1.993	2.07E-03	BIRC5,CCNB1,CCNE1,CDC25C,CDK1,CDK2,TP53	237 (22)
iron		chemical - endogenous mammalian		0.000	2.17E-03	CCNB1,CCND2,CCNE1,GADD45B,GADD45G,UBE2D1	241 (14)
RUVBL2		transcription regulator			2.18E-03	CCND2,MCM4,TP53
AIMP2		other			2.18E-03	CDKN2A,MKI67,MKNK1
bosutinib		chemical drug			2.18E-03	CCNB1,CCNE1,EZH2
BCL6		transcription regulator		0.096	2.20E-03	CCND2,CDKN2A,CHEK1,HDAC9,JUNB,KLHL23/PHOSPHO2-KLHL23,LMNA,MAF,MCM3AP,ORC1,PIK3CG,TBX21,TP53,UBA7	144 (17)
PIK3CA		kinase		-1.969	2.24E-03	BIRC5,CCNB1,CEBPB,EZH2,FOXM1,PIK3CG,TK1	267 (23)
nitric oxide		chemical - endogenous mammalian		-1.365	2.27E-03	AR,ATF3,BIRC5,CDKN2A,JUNB,MKI67,PRKDC,PTGS1,TK1,TP53,UBE2C	276 (23)
let-7a-5p (and other miRNAs w/seed GAGGUAG)		mature microRNA	Activated	2.908	2.28E-03	AURKB,BCL7A,BIRC5,CCND2,CCNE1,CDC25A,CDKN2A,COL8A1,HMGA2,POLD2,SYPL1,UHRF1
miR-18a-5p (and other miRNAs w/seed AAGGUGC)		mature microRNA		1.969	2.30E-03	BTG3,E2F1,E2F2,ESR1
TFPI2		other	Inhibited	-2.000	2.30E-03	ATF3,BTG2,GADD45B,JUNB
FOSL2		transcription regulator		-1.977	2.38E-03	BRCA1,CEBPB,RELB,SOX4,TK1,TP53	182 (11)
bicuculline		chemical - endogenous non-mammalian	Inhibited	-2.383	2.38E-03	ATF3,BTG2,GADD45B,GADD45G,JUNB,MAFF
NSD2		enzyme			2.38E-03	BTG2,CCND2,CCNE2,CDC25A,E2F2	175 (7)
CAMK4		kinase		-0.762	2.38E-03	ATF3,CDKN2A,CREM,JUNB,TP53	113 (11)
miR-125b-5p (and other miRNAs w/seed CCCUGAG)		mature microRNA		0.570	2.39E-03	CBFB,CCNA2,CDC25A,CDKN2A,ID3,JARID2,TP53,VSIR	218 (13)
5-fluorouracil		chemical drug		0.300	2.45E-03	ATF3,BIRC5,BTG2,CCND2,CDK1,CDK2,CDKN2A,E2F1,GTF2I,MXD1,PIK3CG,PRC1,RB1,RXRA,SAT1,TP53,TSC22D1,UBE2C	249 (19)
SMARCA4		transcription regulator		0.987	2.55E-03	ABLIM3,BIRC5,CCNA2,CCNE2,CDC25A,CDC6,CDK2,CDKN2A,CEBPB,E2F1,FABP4,GADD45B,GADD45G,HMGA2,ID3,IFI27,KIFC3,LMNA,MAFF,MXD1,OLIG2,PCDH1,PER3,SRPX,TAL1,TBX21,TP53,ZNF503	262 (21)
Interferon alpha		group	Activated	2.025	2.56E-03	ATF3,BTG2,CCND2,CDC25A,DDX58,DYNLT1,E2F1,EPSTI1,IFI27,PARP12,PARP14,PARP9,PHF11,PML,RB1,RNF103,SAT1,SP100,TBC1D10A,TBX21,UBA7,UBE2L6	229 (18)
STAT5A		transcription regulator		-0.916	2.63E-03	AR,ARNT,CCND2,CCNE1,CDC25C,CEBPB,CHEK1,EPAS1,ESR1,EZH2,FABP4,GADD45G,MAF,TBX21,TLE4,TP53	269 (21)
NSUN6		enzyme		-1.342	2.68E-03	CDC20,ETV5,HMMR,TK1,TOP2A
GNL3		other		0.152	2.71E-03	CCNE1,CDKN2A,RB1,TP53	208 (15)
SP110		transcription regulator		-0.632	2.83E-03	ATF3,E2F1,ETS1,IFI27,LMNA,PLK1,RXRA,SMARCD3,SOX4,TBX3
NELFB		other			2.85E-03	ATF3,GADD45B,MAD2L1
TOP1		enzyme			2.85E-03	EME1,GLB1,TP53	33 (3)
LRAT		enzyme			2.85E-03	CCNA2,CCNB1,CCNE1
RB1CC1		other			2.85E-03	RB1,SKIL,SMAD7
AJUBA		transcription regulator			2.85E-03	BUB1,CDC25B,WEE1
LY-2510924		biologic drug			2.85E-03	BUB1,MAD2L1,NCAPG2
putrescine		chemical - endogenous mammalian			2.85E-03	CCNE2,CDK2,TP53
S-nitroso-N-acetyl-DL-penicillamine		chemical reagent	Activated	2.340	2.86E-03	BIRC5,BRCA1,CCNB1,CCNE1,MARCKSL1,TP53	277 (23)
RUNX1-RUNX1T1		fusion gene/product			2.91E-03	BRCA1,CDKN2A,H2AX,ID3,RAD51,RNF144A,SOX4,TP53
PRKCD		kinase		-0.510	2.96E-03	BIRC5,CCNA2,CCNE1,CDKN2A,CEBPB,ERCC6L,HJURP,JUNB,KIF2C,NES,RELB,TP53	265 (21)
Ca2+		chemical - endogenous mammalian		-0.360	2.97E-03	AR,ATF3,CCND2,CCNE1,CDK2,CEBPB,CREM,E2F1,E2F2,FABP4,ID3,JUNB,MXD1,NR4A3,PTTG1	276 (26)
Notch		group		-0.631	3.04E-03	BIRC5,FABP4,GADD45B,HESX1,ID3,SMAD3,TBX21	186 (15)
bee venom		chemical - endogenous non-mammalian		1.890	3.10E-03	CCNB1,CREM,JUNB,KIF23,MKI67,PRC1,TOP2A,TSC22D1
miR-146a-5p (and other miRNAs w/seed GAGAACU)		mature microRNA	Activated	2.813	3.10E-03	BRCA1,CCNA2,CDKN3,KIF22,MCM10,RAD54L,TBX21,UHRF1	214 (7)
JQ1		chemical reagent	Activated	2.345	3.11E-03	CCNA2,CDC6,CDCA5,E2F1,GINS1,KIF23,MKI67,RBPJ,TOP2A	229 (12)
JUN		transcription regulator		-1.617	3.14E-03	AR,ARNTL2,ATF3,BRCA1,CCNA2,CCND2,CDC20,CDK1,CDKN2A,DNMT1,E2F7,EPAS1,FABP4,IGFBP6,JUNB,LMNA,MAF,PKIB,RELB,RXRA,SMAD7,TK1,TP53	270 (21)
Smad		complex	Inhibited	-2.000	3.16E-03	CDKN2A,ID3,SMAD7,TBX21
mir-214		microRNA		0.927	3.16E-03	BIRC5,CEBPB,CELF1,TFAP2C
TEAD4		transcription regulator		-0.130	3.30E-03	ARID5B,CCNE2,FABP4,JUNB,RAD51,RB1,TFAP2C,TLE1
SMAD3	0.536	transcription regulator		-0.732	3.42E-03	CCND2,CCNE1,CDKN2A,CKS1B,ESR1,GADD45B,ID3,JUNB,MXD1,PMEPA1,SKIL,SMAD3,SMAD7,TBX21,TBX3	225 (20)
HSF1		transcription regulator		-0.753	3.46E-03	BUB1B,CCNA2,CCNE1,CDC6,CDK1,CEBPB,CENPA,CKS1B,FOXM1,HDAC5,JARID2,RANGAP1,SGO2	245 (19)
GSK3B		kinase		0.863	3.48E-03	AR,BIRC5,CCNE2,CDC25A,CDC25C,CDC6,ESR1,H2AX,TP53	239 (19)
MAP2K1		kinase		0.142	3.51E-03	ATF3,BRCA1,CCNA2,CDK2,CDKN2A,DNMT1,E2F1,ETV5,OLIG2,SMAD3,TK1,ZWINT	263 (20)
SNHG1		other			3.59E-03	CCNB1,TP53
tozasertib		chemical drug			3.59E-03	AURKA,TP53
CINP		other			3.59E-03	CHEK1,RB1
NOX5		ion channel			3.59E-03	CDKN2A,DNMT1
ZNF24		transcription regulator			3.59E-03	CCND2,CDKN3
CDC25B	0.370	phosphatase			3.59E-03	CDC25B,TP53	191 (8)
CSH1/CSH2		other			3.59E-03	BIRC5,FOXM1	159 (7)
miR-331-3p (miRNAs w/seed CCCCUGG)		mature microRNA			3.59E-03	CDCA5,KIF23
TOP3A		enzyme			3.59E-03	BLM,TP53
ARSA		enzyme			3.59E-03	CCNB1,E2F1
LSM1		other			3.59E-03	CDK1,NEK2
DDX19B		enzyme			3.59E-03	H2AX,TP53
PLAC8		other			3.59E-03	RB1,TP53
UHRF1	-1.950	transcription regulator			3.59E-03	DNMT1,RB1
RPL5		other			3.59E-03	HMGA2,TP53
WTAP		other			3.59E-03	BIRC5,CCNA2
pegintron		biologic drug			3.59E-03	DDX58,RNF125
busulfan		chemical drug			3.59E-03	CDKN2A,GLB1
hydrocortisone		chemical - endogenous mammalian		-1.377	3.63E-03	BIRC5,BRCA1,CCND2,CCNE1,CDK1,CEBPB,GADD45B,IGFBP6,PTGS1,TP53	269 (21)
POLR3G		enzyme			3.64E-03	AURKA,LMNA,TP53
CMKLR1		G-protein coupled receptor			3.64E-03	CCNA2,CCNB2,CCND2
CSF2RA		transmembrane receptor			3.64E-03	CCND2,JUNB,PIK3CG	185 (7)
PA2G4		transcription regulator			3.64E-03	AR,DNMT1,SUV39H1
hormone		chemical drug			3.64E-03	ESPL1,MAD2L1,PTTG1
E2F5		transcription regulator			3.67E-03	AURKB,CDK1,E2F1,MYBL2
KAT2A		enzyme			3.67E-03	CCND2,CCNE1,E2F1,PRKDC	236 (19)
dalfampridine		chemical drug	Inhibited	-2.449	3.71E-03	ATF3,BTG2,GADD45B,GADD45G,JUNB,MAFF
everolimus		chemical drug	Activated	2.164	3.73E-03	CCNB2,CCND2,CCNE1,CDK1,CEBPB
CEBPD		transcription regulator		0.155	3.73E-03	BIRC5,BRCA1,CCNB1,CCNB2,CEBPB,FABP4,RB1,TP53	230 (11)
NS-398		chemical reagent	Activated	2.236	3.73E-03	BIRC5,BTG2,CCNB1,CDKN2A,CEBPB,PPFIA1,PTGS1,TP53	258 (20)
ERK		group		-1.543	3.73E-03	BTG2,BTG3,CCNE1,EPAS1,ESR1,ETS1,EZH2,FABP4,JUNB,MAFB,MAFF,SOX4,TBX21,TP53	288 (23)
Tcf7		transcription regulator		-1.249	3.74E-03	BACH1,BRCA1,CDK1,CHEK1,EZH2,ID3,KIF11,MAF,MAPKAPK2,MXD1,REL,TBX21,TSC22D1
N-Ac-Leu-Leu-norleucinal		chemical - protease inhibitor		-1.234	3.77E-03	BRCA1,CCNB1,CDC25A,FABP4,PTTG1,RB1,TP53	256 (20)
bleomycin		chemical drug		-1.171	3.81E-03	BLM,CDC25B,E2F7,FABP4,H2AX,LMNB1,MAPKAPK2,PTTG1,TP53,UBE2C,UBE2T,UHRF1	223 (16)
MTOR		kinase		-1.048	3.85E-03	AR,ARNT,BIRC5,CCNE1,CEBPB,DDAH2,EPAS1,FABP4,MAP2,MLXIPL,PIAS1,SOX4,SRPX,TBX21,TK1,TMLHE,TP53,UBE2C	273 (23)
LIPE		enzyme		0.277	3.87E-03	ATF3,CEBPB,FABP4,LYL1,MAPKAPK2,NRIP1,RB1,RXRA,SMAD7	103 (7)
PAX3		transcription regulator		0.689	3.97E-03	CCNE1,CDC6,EYA2,FHL1,GLB1,ID3,MED21,MKNK1,POU3F1,SOX4,TP53,TSC22D1
Smad2/3		group			4.03E-03	CBFB,CDKN2A,MXD1,SKIL,SMAD7,TBX21
mir-30		microRNA		1.965	4.13E-03	AR,ARID5B,CDKN2A,MYBL2,TP53	104 (7)
TRIM37		enzyme		0.000	4.22E-03	CDT1,DNMT1,PARP9,TP53	162 (6)
diallyl disulfide		chemical - endogenous non-mammalian			4.22E-03	ATF3,CCNB1,CDC25C,TP53
miR-204-5p (and other miRNAs w/seed UCCCUUU)		mature microRNA		-0.128	4.36E-03	AURKB,CBFB,CDC25B,HMGA2,SMAD3,SOX4
SIN3A	-0.320	transcription regulator			4.36E-03	CCND2,E2F2,ESR1,GADD45B,SMAD7,TMEM71	198 (10)
sodium arsenite		chemical drug		-0.092	4.36E-03	BIRC5,EPAS1,ESR1,FABP4,GADD45B,TP53	281 (20)
LEF1		transcription regulator		-0.194	4.40E-03	AR,BIRC5,BRCA1,CDK1,CDKN2A,CHEK1,KIF11,MXD1,TP53,TSC22D1	202 (11)
GFI1		transcription regulator		0.707	4.40E-03	CCND2,ETS1,GADD45G,MAFB,MAFF,PER3,RB1,REL,RELB,SMAD3	142 (11)
U0126		chemical - kinase inhibitor	Activated	2.526	4.42E-03	ATF3,BIRC5,CCND2,CCNE1,CCNE2,CDK2,CEBPB,CHAF1B,ESR1,ETS1,ETV5,FABP4,GADD45B,HSF4,JUNB,KIFC3,NES,NR4A3,PML,SMAD3,TP53,TSC22D1,TSC22D3,ZWINT	221 (20)
Ptprd		phosphatase			4.54E-03	BIRC5,CDK1,GADD45G	172 (7)
HOXA4		transcription regulator			4.54E-03	BIRC5,CCND2,CCNE1
ID4		transcription regulator			4.54E-03	BRCA1,CDKN2A,E2F1
N1,N11-diethylnorspermine		chemical drug			4.54E-03	BIRC5,SAT1,TP53	186 (12)
PRMT5		enzyme			4.57E-03	CCNE1,CDKN2A,FABP4,SLC45A3,SMAD7	217 (14)
U73122		chemical reagent		1.342	4.57E-03	CCND2,CDC25C,E2F1,E2F2,MAF	259 (18)
AICAR		chemical - endogenous mammalian		0.504	4.62E-03	CCNB1,CCNE1,CCNE2,CDKN2A,CEBPB,MKI67,TP53	272 (23)
CSF3		cytokine		-0.923	4.70E-03	BIRC5,CCND2,CCNE1,CDK2,CEBPB,ETS1,GADD45B,GADD45G,TAL1,TFDP1,TP53	266 (20)
valproic acid		chemical drug		0.137	4.81E-03	AR,ATAD2,ATF3,BIRC5,CCND2,CENPM,CHAF1B,CHEK1,CITED4,CKS1B,ELF1,ESR1,GADD45B,HDAC5,MGMT,NES,PKIB,RNF144A,SSBP2,THRB,TOP2A,TSC22D3	282 (20)
SMAD7	-1.320	transcription regulator	Inhibited	-2.333	4.82E-03	CCNA2,CCNB1,CCNE1,CDC25C,CDK1,HDAC9,ID3,PMEPA1,SMAD3,SMAD7	208 (14)
PRKAR2B		kinase		-1.982	4.83E-03	CCNE1,CDK1,NR4A3,TOP2A
MEP1B		peptidase			4.83E-03	CDC25C,CDK2,RBPJ,TFDP1
potassium chloride		chemical drug		0.059	5.00E-03	ATF3,BTG2,CCNE1,CDK1,E2F1,ID3,NR4A3,RB1	237 (25)
NANOG		transcription regulator		-1.913	5.02E-03	BIRC5,CCND2,CDC25A,E2F1,JARID2,NRIP1,TBX3,TOB1,TP53	204 (13)
ZMPSTE24		peptidase	Activated	2.000	5.04E-03	ATF3,BTG2,GADD45B,GADD45G,LMNA	265 (18)
ATF6		transcription regulator	Inhibited	-2.414	5.11E-03	AURKA,BUB1,CDKN3,CEBPB,HMMR,UBE2C	142 (7)
POU5F1		transcription regulator		0.637	5.32E-03	BIRC5,BRCA1,CCNF,CRABP2,DLX3,DNMT1,GADD45G,ID3,JARID2,KIF16B,MYBL2,OLIG2,PHC1,PMEPA1,SMAD7,TBX3,TP53
ROCK1		kinase		-1.982	5.49E-03	CCND2,COL8A1,E2F1,ETS1	99 (7)
letrozole		chemical drug		0.725	5.49E-03	CDK2,ESR1,MKI67,TP53
dicarbethoxydihydrocollidine		chemical toxicant			5.49E-03	CCNA2,CCNB1,CCNB2,CDK1
CREM	0.786	transcription regulator		-0.587	5.53E-03	ATF3,BTG2,CCNB1,CCND2,CEBPB,COL8A1,CRABP2,CREM,GADD45B,JUNB	118 (10)
miR-143-3p (and other miRNAs w/seed GAGAUGA)		mature microRNA			5.58E-03	PLK1,PRC1,TOP2A
N-carbobenzyloxy-leucine-leucine-norvalinal		chemical - protease inhibitor			5.58E-03	AR,EPAS1,RXRA
calpeptin		chemical reagent			5.58E-03	AR,ESR1,TP53	188 (16)
CD40LG		cytokine		-1.734	5.73E-03	ATF3,BATF3,BTG3,CDC25B,E2F2,ID3,JUNB,LYL1,MARCKSL1,NR4A3,PKMYT1,PML,PRKDC,PRR3,RB1,REL,RELB,TNIP1,TP53	297 (24)
TPPP2		other			5.88E-03	CDKN2A,TP53
1,2,3,4,6,7,8-heptachlorodibenzofuran		chemical toxicant			5.88E-03	DNMT1,ESR1
DESI2		enzyme			5.88E-03	CDC25A,CDK2
CDK12		kinase			5.88E-03	BRCA1,FANCI	134 (3)
MTF2		transcription regulator			5.88E-03	CDKN2A,TBX3	47 (3)
PCA3		other			5.88E-03	CDK1,PMEPA1
NRP2		kinase			5.88E-03	H2AX,RAD51
PPP2R2A		phosphatase			5.88E-03	CLSPN,SAT1
BRD8		transcription regulator			5.88E-03	AR,FABP4
SNCG		other			5.88E-03	BUB1B,ESR1
RAD51C		enzyme			5.88E-03	ESR1,XRCC3
AGA		enzyme			5.88E-03	MCM4,MCM5
ORC2		other			5.88E-03	LMNB2,MCM4
OTUB1		enzyme			5.88E-03	ESR1,FOXM1	168 (6)
Cxcl3		cytokine			5.88E-03	CEBPB,FABP4
polyinosine-polycytidylic acid/polyethylenimine formulation		chemical reagent			5.88E-03	BIRC5,DDX58
silicon phthalocyanine		chemical drug			5.88E-03	CCNE1,CDK2	117 (7)
SQ 29548		chemical reagent			5.88E-03	CCNB1,CDK1	52 (3)
2,3,7,8-tetrachlorodibenzofuran		chemical toxicant			5.88E-03	DNMT1,ESR1
sodium azide		chemical toxicant			5.88E-03	CCNB1,CDKN2A
geraniol		chemical - endogenous non-mammalian			5.88E-03	CCNB1,CDK2
floxuridine		chemical drug			5.88E-03	CCNB1,TP53
LMNA	0.405	other		1.177	6.03E-03	CBX5,COL8A1,E2F1,FABP4,ID3,LMNA,LMNB1,MAFF,MLLT10,NES,RB1,RBMS1,UBA7,ZNF704	166 (7)
vincristine		chemical drug			6.07E-03	BRCA1,BUB1B,H2AX,LMNB1,TP53	233 (19)
ERG		transcription regulator			6.08E-03	AR,CCNA2,ETS1,EZH2,FAM174B,FHL1,HMMR,ORC6,RBMS1,SOX4,TACC1,TSC22D3	163 (7)
miR-34a-5p (and other miRNAs w/seed GGCAGUG)		mature microRNA	Activated	2.470	6.11E-03	ATF3,BIRC5,CDC25A,CDK1,E2F1,E2F2,MCM10,SLCO3A1,TP53	198 (11)
LLGL2		other		-1.000	6.22E-03	ETV5,HMMR,SHCBP1,TOP2A
urethane		chemical toxicant		-0.842	6.22E-03	CDKN2A,E2F1,PTGS1,RB1	221 (19)
cytarabine		chemical drug		-0.369	6.39E-03	CCNB1,CDC25A,CDK1,THRB,TOP2A,TP53	238 (14)
picropodophyllin		chemical drug			6.74E-03	CCNB1,CCND2,CDK1
PFKFB3		kinase			6.74E-03	CDC25C,CDK1,EPAS1
BLNK		other			6.74E-03	CCND2,CDKN2A,TP53	215 (21)
NKX6-1		transcription regulator			6.74E-03	E2F1,NR4A3,UBE2C
STK3		kinase			6.74E-03	BIRC5,GPC3,SOX4
SMURF2		enzyme			6.74E-03	CDKN2A,SKIL,SMAD7	88 (8)
niacinamide		chemical - endogenous mammalian		0.956	6.76E-03	CCNB1,CCNI,CDKN3,E2F1,JUNB,RB1,TP53	270 (19)
PAX6		transcription regulator	Activated	2.760	6.79E-03	CCND2,CDC45,CDC6,CDCA2,CDK2,CENPI,CENPN,DKK3,LPCAT1,MAF,PCNX1,SMC2
NGFR		transmembrane receptor		1.731	7.00E-03	CCNA2,CCNE1,CDK2,RB1	268 (22)
CNOT7		transcription regulator			7.00E-03	CMPK2,IFI27,PARP12,UBE2L6
CLU		other			7.00E-03	CDK1,CDKN2A,SMAD3,TP53	246 (16)
MECOM		transcription regulator			7.00E-03	E2F1,GADD45G,PML,SKIL
proteasome inhibitor PSI		chemical - protease inhibitor		0.000	7.00E-03	BRCA1,MCM10,SMAD3,TP53	130 (7)
Tgf beta		group		-1.649	7.15E-03	BACH1,CCND2,CCNE1,CDK2,CDKN2A,CEBPB,GADD45B,ID3,JUNB,MAF,MXD1,PMEPA1,SKIL,SMAD7,TBX21	218 (17)
fenofibrate		chemical drug		-0.901	7.31E-03	AR,CDC25A,CEBPB,CHEK1,FABP4,MGMT,MYBL2,NBN,PCM1,POLD1,POPDC3,SLCO2B1,THRB,TP53	238 (18)
DOCK8		other		0.000	7.36E-03	CCND2,CMPK2,PELI1,REL,SLCO3A1,TSC22D1
ANXA7		ion channel		-0.816	7.36E-03	BRCA1,CCNB1,CRABP2,ELF1,PML,TFDP1
KLF4		transcription regulator		0.323	7.78E-03	BUB1B,CCNB1,CCND2,CENPE,COL8A1,CRABP2,DLX3,E2F1,FOXM1,ID3,KIF16B,SMAD7,TBX3,TP53	258 (22)
F2		peptidase	Inhibited	-2.697	7.78E-03	CCNA2,CCND2,CDC42EP1,CDC6,CITED4,DKK3,E2F7,ETS1,FHL1,HDAC9,JUNB,MYBL2,NR4A3,RELB	250 (21)
grape seed extract		chemical drug		1.000	7.85E-03	CCNB1,CCNE1,CDK2,MKI67
mir-221		microRNA		-0.042	7.85E-03	ETS1,MGMT,NES,TP53	159 (7)
PRLR		transmembrane receptor		-1.188	7.85E-03	ESR1,EZH2,FABP4,TP53	242 (24)
CDK5		kinase		-0.152	7.85E-03	EME1,GLB1,MAP2,NES	172 (7)
LOC105372576		other		-1.844	7.85E-03	GINS2,HMMR,KIF11,NUF2
N-(3-(aminomethyl)benzyl)acetamidine		chemical reagent			7.85E-03	BIRC5,CHEK1,RPA3,TRAIP
fish oils		chemical drug			7.89E-03	CEBPB,MLXIPL,NRIP1,PIK3CG,RXRA
Hedgehog		group		-1.000	7.89E-03	CCNA2,CCND2,CDKN2A,FOXM1,TP53
Cyclin E		group			8.03E-03	CDC6,CDK1,RB1	182 (14)
cryptotanshinone		chemical drug			8.03E-03	BIRC5,CHEK1,TP53	223 (19)
MXI1		transcription regulator			8.03E-03	CCNB1,FOXM1,MKI67
FGF8		growth factor		-0.240	8.07E-03	CITED4,DDAH2,ETV5,MKI67,NES,PCOLCE2,TSPYL5
ERBB3		kinase		0.113	8.09E-03	CCND2,ETV5,HMGA2,HMMR,PLK1,PTGS1,TK1,TOP2A	251 (12)
Jnk		group		-0.759	8.12E-03	ASAH1,BIRC5,BRCA1,BRMS1L,CCNE1,DNMT1,ETS1,FABP4,FLI1,RAD51,RXRA,TP53	225 (21)
SP3		transcription regulator			8.12E-03	ATF3,BIRC5,CDC25B,DLX3,E2F1,ESR1,NES,NPTXR,OLIG2,PTGS1,PTTG1,TP53	190 (12)
EIF4E		translation regulator		-1.250	8.12E-03	BIRC5,CDK2,CDKN2A,CDT1,CEBPB,MAPKAPK2,RB1,TP53,UBA7,UBE2C	195 (16)
SMAD4		transcription regulator		-1.477	8.14E-03	CBFB,CCND2,CCNE1,CDKN2A,GADD45B,HHEX,HMGA2,SHISA5,SKIL,SMAD3,SMAD7,TBX21,TBX3	270 (20)
IFNG		cytokine	Activated	2.244	8.24E-03	ABLIM3,ATF3,BACH1,BRIP1,BUB1,BUB1B,CCNA2,CCND2,CDC20,CDC25A,CDC25B,CDK1,CDK2,CDKN2A,CEBPB,CMPK2,CREM,DDX58,E2F1,E2F2,FBXO5,GLIPR2,HDAC9,IFI27,JUNB,KIF23,KNL1,MAFF,MARCKSL1,MCM4,MFSD2A,NBN,PARP14,PARP9,PELI1,PML,RAD18,RB1,RELB,SMAD3,SMAD7,SP100,TBC1D10A,TBX21,TFDP1,TP53,TRIM8,TSC22D3,UBE2C,UBE2D1,UBE2L6	277 (19)
CD28		transmembrane receptor		-1.908	8.26E-03	CCND2,CCNE1,CDK2,CENPF,CREM,DDX58,HELLS,HIVEP3,HMGN1,HMGN2,IGFBP6,MAF,REL,RNF128,TBX21,TOB1,TSC22D1	165 (19)
PI3K (complex)		complex		-1.771	8.29E-03	ATF3,BIRC5,CCNB1,CCND2,CCNE1,CEBPB,E2F1,ETS1,FLI1,MAP2,OSTF1,PIK3CG,SKIL,TP53,TRIM25	252 (21)
RAF1		kinase	Inhibited	-2.373	8.41E-03	CDC25A,CDC42EP1,CDC6,CDKN2A,E2F1,ESR1,HMGA2,ID3,MKI67,MXD1,MYBL2,TSC22D1	240 (21)
entinostat		chemical drug		0.816	8.44E-03	BIRC5,CCNE1,H2AX,MAGEA4,RB1,TP53	239 (21)
DBH-AS1		other			8.67E-03	CCNE1,CDKN2A	84 (7)
KLF17		transcription regulator			8.67E-03	RB1,TP53
buparlisib		chemical drug			8.67E-03	BRCA1,RAD51	159 (7)
MKI67	-0.807	other			8.67E-03	MCM4,MCM5
DLX4		transcription regulator			8.67E-03	BRCA1,TOP2A
RALB		enzyme			8.67E-03	BIRC5,TP53
RNF111		enzyme			8.67E-03	PMEPA1,SMAD7	99 (10)
PEBP4		other			8.67E-03	ESR1,TP53
USP11		peptidase			8.67E-03	CDKN2A,TP53	145 (5)
URI1		transcription regulator			8.67E-03	CCNB1,CDK1
CREG1	0.532	transcription regulator			8.67E-03	CCNA2,TP53
nigericin		chemical drug			8.67E-03	AR,OLIG2
edelfosine		chemical drug			8.67E-03	AR,ATF3	160 (7)
mir-25		microRNA		1.969	8.76E-03	E2F1,E2F2,TOB1,TP53	191 (7)
mir-8		microRNA		0.950	8.86E-03	ATF3,CCND2,CCNE2,CDC25A,CDC25B,ETS1,EZH2,MCM4,RNF128,TOB1,UBE2D1	193 (7)
FGF7		growth factor		1.387	9.02E-03	CDK2,CDKN2A,ETV5,FOXM1,LPCAT1,TP53	166 (7)
Hdac		group		-0.888	9.17E-03	ATF3,BIRC5,CRABP2,DKK3,EZH2,GADD45B,MXD1,MYBL2,SMARCD3,TBX3	245 (15)
panobinostat		chemical drug		1.953	9.30E-03	BIRC5,CCNB1,CCND2,CDK1,RAD51	250 (23)
CDKN1B		kinase	Activated	2.414	9.39E-03	CDC25A,CDK2,FHL1,HMG20B,MCM5,MCM7,SMAD7,TK1	257 (24)
PKNOX2		transcription regulator			9.46E-03	BTG2,ESR1,TP53
TAF1		transcription regulator			9.46E-03	AR,CCNA2,CDK1
DLK1		other			9.46E-03	CCNB1,REL,RELB
UCHL1		peptidase		-0.128	9.63E-03	HDAC9,KLHL23/PHOSPHO2-KLHL23,ORC1,PIK3CG,TP53,UBA7	74 (4)
Pka		complex		-1.664	9.65E-03	BIRC5,CCNB1,CDK2,CEBPB,CREM,E2F1,IFI27,JUNB,NR4A3	256 (18)
ELF4		transcription regulator		1.177	9.73E-03	CDKN2A,CREM,DLX3,TP53	124 (7)
EWSR1		other	Inhibited	-2.000	9.73E-03	CDK1,KIF20A,RBM11,TOP2A
mir-155		microRNA		-0.836	9.85E-03	CEBPB,JARID2,MAF,PELI1,SDCBP,TP53,TRIM32,WEE1	216 (7)
CEBPA		transcription regulator		0.539	9.86E-03	BTG2,CCNA2,CCNB2,CCND2,CEBPB,CRABP2,CREG1,DLX3,E2F1,FABP4,FHL1,FOXM1,IFI27,JUNB,LYL1,MAPKAPK2,MYBL2,PTGS1,THRB,TSC22D3	255 (20)
benzo(a)pyrene		chemical toxicant		0.249	9.97E-03	BIRC5,BRCA1,BTG3,CDC25B,CKS1B,COL8A1,IGFBP6,MAD2L1,MAF,MAFF,TP53,ZWINT	237 (22)
SMAD2		transcription regulator		-1.287	1.01E-02	CDKN2A,CKS1B,GADD45B,HHEX,SKIL,SMAD3,SMAD7
EHF		transcription regulator		-1.195	1.01E-02	ARNT,CDK1,CDKN2A,CRABP2,E2F1,GLB1,RBPJ
ING1		transcription regulator		-0.453	1.08E-02	CCNB1,CDKN2A,TLE5,TP53
PIK3CD		kinase		-1.000	1.08E-02	CCNA2,CCND2,CCNE1,MAF
methylnitrosourea		chemical toxicant			1.08E-02	AURKA,CDK2,DNMT1,FABP4
sodium orthovanadate		chemical reagent		-1.000	1.08E-02	CCNA2,CCNE1,FABP4,TP53
NUP98-DDX10		fusion gene/product		1.000	1.08E-02	GADD45B,PBX3,RAD18,SOX4
MMP1		peptidase	Inhibited	-2.213	1.09E-02	BRCA1,CCNE1,CDK2,CDKN2A,E2F1
prostaglandin E1		chemical - endogenous mammalian			1.10E-02	CREM,RRM1,TP53
trastuzumab		biologic drug			1.10E-02	CCNE1,CEBPB,TOP2A
NUMB		other			1.10E-02	CCNB1,CDK1,TP53
ITGA6		transmembrane receptor			1.10E-02	BIRC5,CCND2,TP53
MNT		transcription regulator			1.10E-02	CCND2,E2F2,GADD45B
RARRES2		transmembrane receptor			1.10E-02	CCNA2,CCNB2,CCND2
SUV39H1	-0.303	enzyme			1.10E-02	CCNA2,CCNE1,MYBL2
thioacetamide		chemical toxicant			1.12E-02	BARD1,BLM,BRCA1,BRIP1,CHAF1A,CHAF1B,DKK3,FXYD6,MBD4,MLXIPL,RRM1,SMAD7,TRIM25
leukotriene D4		chemical - endogenous mammalian		-0.555	1.17E-02	ARID5B,ATF3,CREM,HLX,NR4A3
WWTR1		transcription regulator	Inhibited	-2.236	1.17E-02	CCNA2,DTYMK,RRM1,SMAD7,TK1
TGFBR2		kinase		1.516	1.18E-02	AR,BIRC5,CCNE1,CDKN2A,GADD45B,OSTF1,SKIL,SMAD3,SMAD7,TBX21,TCF12
PPARD		ligand-dependent nuclear receptor		-0.450	1.19E-02	BIRC5,CCND2,CCNE1,CDK1,CDK2,CEBPB,FABP4,IGFBP6,MFSD2A,PER3,SAT1,TBX21,TP53
PRKCA		kinase		0.297	1.19E-02	CCNE1,ETS1,ID3,PML,RB1,SDCBP,SP100,TP53
ZC3H12A		enzyme		-1.109	1.19E-02	CEBPB,FABP4,MAF,REL
flavokawain B		chemical - endogenous non-mammalian			1.19E-02	AR,BIRC5
(6)-gingerol		chemical - endogenous non-mammalian			1.19E-02	CDK2,TP53
C1orf61		other			1.19E-02	CCNE1,CDK2
SLC5A8		transporter			1.19E-02	BIRC5,TP53
olaparib		chemical drug			1.19E-02	BRCA1,RAD51
WNT2		cytokine			1.19E-02	BIRC5,TK1
TRPV2		ion channel			1.19E-02	CCNE1,E2F1
CCNA2	-2.030	other			1.19E-02	CCNA2,MYBL2
PDE3A		enzyme			1.19E-02	CREM,TP53
EGR4		transcription regulator			1.19E-02	AR,CREM
CUL7		other			1.19E-02	BIRC5,TP53
DMTF1		transcription regulator			1.19E-02	CDKN2A,TP53
4-coumaric acid		chemical - endogenous mammalian			1.19E-02	CCNA2,CCNB1
phytoestrogen		chemical drug			1.19E-02	AR,ESR1
leucovorin		chemical - endogenous mammalian			1.19E-02	CDK1,CDK2
androstenedione		chemical - endogenous mammalian			1.19E-02	AR,CDK2
cigarette smoke		chemical toxicant		-1.978	1.22E-02	BIRC5,CDC25A,CDC25B,CDC25C,CDKN2A,DNMT1,EPAS1,GADD45G,MAFF,OGG1,REL,SMAD7,TP53
BIRC5	-1.480	other			1.26E-02	AURKB,BIRC5,COL8A1,PTTG1,TP53
Sos		group			1.26E-02	ARNT,CRABP2,FABP4,HMMR,MXD1,NRIP1,PIAS1,PMEPA1,PTTG1,RAB11FIP1,SMAD7
mir-192		microRNA			1.27E-02	CTNNBIP1,MAD2L1,TP53
KLF10		transcription regulator			1.27E-02	PTGS1,SMAD7,TBX21
WWOX		enzyme			1.27E-02	ESR1,TK1,TP53
salvin		chemical toxicant			1.27E-02	CCNE1,FABP4,RXRA
rifampin		chemical drug			1.29E-02	HMGN2,HMMR,KIF14,NAGK,NCAPH,NEIL3,NUF2,RACGAP1,SKA3
NPM1		transcription regulator			1.31E-02	E2F1,FOXM1,RPA3,TP53
NDRG1		kinase		0.040	1.31E-02	ATF3,PML,SMAD3,TP53
CUL4B		other			1.31E-02	CDC6,CDK2,CDKN2A,E2F1
IFI16		transcription regulator		-0.277	1.31E-02	CDC25A,CDKN2A,DDX58,E2F2,ESR1,RPA3
JUNB	-0.457	transcription regulator		-1.946	1.34E-02	ARNTL2,ATF3,CDC20,CDKN2A,E2F7,EPAS1,JUNB,RELB,TBX3
MAP2K1/2		group		-0.737	1.39E-02	ATF3,CCND2,CDK1,H2AX,PIK3CG,RRM1
KLF6		transcription regulator		-0.342	1.39E-02	ATF3,BIRC5,MKI67,OLIG2,TNIP1,TNIP2
CP-55940		chemical reagent			1.43E-02	AR,BTG2,CCNE1,JUNB
KDM2B		enzyme			1.43E-02	CDKN2A,CRABP2,EZH2,TP53
mir-19		microRNA		1.974	1.43E-02	CCND2,E2F1,E2F2,ESR1
tempol		chemical drug		1.067	1.43E-02	BRCA1,CDKN2A,FOXM1,TP53
mir-27		microRNA		-0.663	1.45E-02	BIRC5,E2F1,ESR1,PKMYT1,TRIM27
miR-31-5p (and other miRNAs w/seed GGCAAGA)		mature microRNA			1.46E-02	CDKN2A,DLX3,SATB2
mir-31		microRNA			1.46E-02	AR,EZH2,SATB2
YWHAZ		enzyme			1.46E-02	SMAD3,TP53,TSC22D3
ST8SIA1		enzyme			1.46E-02	CCNE1,CDK2,NES
acteoside		chemical - endogenous non-mammalian			1.46E-02	BIRC5,MAP2,TP53
GF 120918		chemical reagent			1.46E-02	CPEB2,TP53,TTK
epirubicin		chemical drug			1.46E-02	FOXM1,NBN,TP53
apigenin		chemical - endogenous non-mammalian		1.446	1.56E-02	AR,CCND2,CDK1,CDK2,CREM,TP53
saikosaponin A		chemical reagent			1.57E-02	CDKN2A,JUNB
GCS-100		chemical drug			1.57E-02	CCND2,CCNE2
citrinin		chemical toxicant			1.57E-02	JUNB,TP53
tolfenamic acid		chemical drug			1.57E-02	ATF3,BIRC5
MRE11		enzyme			1.57E-02	LMNB2,NBN
Lefty		group			1.57E-02	CDC25C,ETS1
aroclor 1221		chemical toxicant			1.57E-02	AR,ESR1
GADD45G	-0.623	other			1.57E-02	CCNB1,CCNE1
CBX1		transcription regulator			1.57E-02	BIRC5,CDKN2A
miR-192-5p (and other miRNAs w/seed UGACCUA)		mature microRNA			1.57E-02	BIRC5,DTL
KSR1		kinase			1.57E-02	CDKN2A,TP53
USP2		peptidase			1.57E-02	FABP4,TP53
RBM38		other			1.57E-02	CDKN2A,TP53
RBCK1		transcription regulator			1.57E-02	CCNB1,ESR1
DIABLO		other			1.57E-02	BIRC5,MKI67
VIPR2		G-protein coupled receptor			1.57E-02	JUNB,MAF
ciclopirox olamine		chemical drug			1.57E-02	BIRC5,CDK2
vandetanib		chemical drug			1.57E-02	CCNE1,TP53
SS18-SSX1		fusion gene/product			1.57E-02	CDC25A,SHCBP1
astragaloside IV		chemical - endogenous non-mammalian			1.57E-02	TBX21,TP53
artemisinin		chemical drug			1.57E-02	CDK2,E2F1
SNAI1		transcription regulator		1.964	1.57E-02	CCND2,CCNE1,CDC25B,CDK2,MLXIPL,NES,OLIG2,SMAD3,SMAD7
IL15		cytokine		-0.840	1.58E-02	ARNT,CCND2,CEBPB,CKS1B,EBP,ETS1,HLX,JUNB,MAF,MCM5,MKI67,MKNK1,PKMYT1,RBPJ,SMAD3,SMAD7,SP100,TBX21,TOP2A
metribolone		chemical reagent	Inhibited	-2.185	1.58E-02	AR,BRIP1,BUB1,CCNA2,CDC6,CENPN,CHEK1,DAZAP2,GADD45G,KIF20A,MAF,NCAPD3,PMEPA1,SAT1,SMAD3,TACC2,TP53,TSC22D1,WEE1
triamcinolone acetonide		chemical drug		0.971	1.59E-02	ATF3,BTG2,DNA2,E2F2,JUNB,KIF4A,PALLD,PER3,SOX4,TACC2,TSC22D3
IFNB1		cytokine	Activated	2.943	1.60E-02	CMPK2,CREM,DDX58,DKK3,E2F1,HMGB2,IFI27,MCM10,PARP12,PARP14,PML,RAD51,REL,UBA7
BMP2		growth factor	Inhibited	-2.678	1.64E-02	BTG3,DLX3,ETS1,FABP4,GADD45B,HESX1,ID3,JUNB,SMAD7,TBC1D10A,TOB1
MTPN		transcription regulator	Inhibited	-2.433	1.64E-02	CCNA2,CCNB1,CCNB2,CCND2,CDK1,COL8A1
FLT1		kinase		-1.342	1.64E-02	BIRC5,CCNI,EPAS1,RNF125,SCRN1,TNIP1
WDR5		transcription regulator			1.66E-02	CCNE1,ESR1,TP53
Abcb1b		transporter			1.66E-02	CPEB2,TP53,TTK
ACVR1C		kinase			1.66E-02	CDK2,JUNB,SMAD7
EPCAM		other			1.66E-02	ATF3,CCNE2,TP53
HSP90AB1		enzyme			1.66E-02	ATF3,EPAS1,ESR1
aphidicolin		chemical toxicant			1.66E-02	CCNB1,TK1,TP53
mir-181		microRNA		-0.285	1.66E-02	AR,CDKN2A,EZH2,PBX3,SMAD7
RNF2		transcription regulator		1.387	1.66E-02	CCND2,CDKN2A,PHC1,REC8,TP53
TSC2		other		0.816	1.68E-02	ATF3,BIRC5,CCND2,CREG1,E2F1,NEU1,OGG1,PKIB
alitretinoin		chemical drug		0.137	1.70E-02	AR,CDK2,ESR1,FABP4,MKI67,RXRA,SMAD3,TK1,UBA7
poly rI:rC-RNA		biologic drug		-1.004	1.70E-02	ATF3,BIRC5,CCND2,CDCA3,CEBPB,DDX58,FLI1,GADD45B,IFI27,IGFBP6,JUNB,LIG1,MKI67,NR4A3,PARP14,PHF11,REL,RELB,SAT1,TOP2A,TP53,TRIM25
USP22		peptidase			1.71E-02	CCND2,LYL1,NCF4,TBX21
ENG		transmembrane receptor		-1.000	1.71E-02	BARD1,H2AX,NBN,SMAD7
ABL1		kinase		-1.922	1.71E-02	CCNA2,CCND2,CCNE1,TP53
4-methylnitrosoamino-1-(3-pyridinyl)-1-butanone		chemical toxicant		-0.072	1.71E-02	DNMT1,JUNB,OGG1,TP53
SPP1		cytokine		-1.961	1.72E-02	AURKA,BRCA1,CCNE1,CDC20,CDC25A,CDK2,E2F1,EPDR1,RB1,TP53
resveratrol		chemical drug	Activated	2.682	1.73E-02	AR,ATF3,BIRC5,CCNB1,CCND2,CDK2,CDKN2A,DNTTIP1,E2F1,ESR1,FABP4,GLB1,NRIP1,TP53
WNT1		cytokine		-1.890	1.76E-02	BIRC5,CCNB1,CCND2,CDKN2A,GADD45G,JUNB,TLE1,TP53
SP600125		chemical - kinase inhibitor		1.340	1.82E-02	ATF3,BTG2,CCNB1,CDK1,CEBPB,COL8A1,DNMT1,H2AX,JUNB,MAFB,P4HA2,RB1,SSBP2,TP53
PP1		chemical - kinase inhibitor		1.732	1.86E-02	CCND2,CDC6,CDK2,ESR1
PGF		growth factor		-1.982	1.86E-02	ATF3,BIRC5,CDK1,E2F2
RUVBL1		transcription regulator			1.86E-02	CCND2,ETS1,GADD45B,MCM4
benzyl isothiocyanate		chemical - endogenous non-mammalian		1.997	1.86E-02	BIRC5,CCNB1,CDC25C,CDK1
Cbp/p300		group			1.87E-02	BRCA1,MGMT,UBE2C
COPS5		transcription regulator			1.87E-02	CCNE1,H2AX,TP53
diallyl trisulfide		chemical - endogenous non-mammalian			1.87E-02	CCNB1,CDC25C,TP53
IRF1		transcription regulator		1.563	1.90E-02	BRIP1,CCNB1,CDK2,CMPK2,DDX58,E2F1,IFI27,PML,TBX3,TP53
ALKBH5		enzyme			1.93E-02	ASAH1,CREM,DNMT1,RACGAP1,TLE3,UHRF1
8,9-epoxyeicosatrienoic acid		chemical - endogenous mammalian			1.98E-02	FABP4,PIK3CG
novobiocin		chemical drug			1.98E-02	MKI67,TP53
RUNX1T1		transcription regulator			1.98E-02	CCND2,CDKN2A
bazedoxifene		chemical drug			1.98E-02	BIRC5,MKI67
4-nonylphenol		chemical toxicant			1.98E-02	FABP4,SKIL
Pde		group			1.98E-02	NR4A3,PTGS1
ZBTB10		other			1.98E-02	BIRC5,ESR1
PROP1		transcription regulator			1.98E-02	TLE3,TP53
HUWE1		transcription regulator			1.98E-02	CCND2,TP53
SMAD1/5		group			1.98E-02	CEBPB,ID3
HINFP		transcription regulator			1.98E-02	PRKDC,RB1
BRD1		other			1.98E-02	LMO2,TAL1
mir-634		microRNA			1.98E-02	AR,BIRC5
miR-185-5p (and other miRNAs w/seed GGAGAGA)		mature microRNA			1.98E-02	CCNE1,HMGA2
genipin		chemical - endogenous non-mammalian			1.98E-02	CCNE1,CDK2
PINK1		kinase			1.98E-02	CCNB1,CDK1
DDB1		other			1.98E-02	CDKN2A,E2F1
RECK		other			1.98E-02	CDKN2A,TP53
UCHL3		peptidase			1.98E-02	FABP4,TP53
asbestos		chemical toxicant			1.98E-02	CDKN2A,JUNB
raltitrexed		chemical drug			1.98E-02	SAT1,TP53
racemic flurbiprofen		chemical drug			1.98E-02	CCNB1,TP53
RP 73401		chemical toxicant			1.98E-02	BTG2,CEBPB
7,8-dihydro-7,8-dihydroxybenzo(a)pyrene 9,10-oxide		chemical toxicant			1.98E-02	DNMT1,H2AX
1,1-bis(3'-indolyl)-1-(4-trifluoromethyl-phenyl)methane		chemical reagent			1.98E-02	AR,ATF3
iodine		chemical - endogenous mammalian			1.98E-02	FABP4,TP53
thymidine		chemical - endogenous mammalian			1.98E-02	TK1,TP53
3-beta,17-beta-androstanediol		chemical - endogenous mammalian			1.98E-02	AR,ESR1
BCR (complex)		complex		-1.947	1.98E-02	CCNA2,CCND2,CDC25A,CDK2,CDKN2A,JUNB,REL,TBX21
CD2		transmembrane receptor	Inhibited	-2.000	2.01E-02	CCNA2,CCNB1,RB1,TP53
PTGS1	-0.715	enzyme		0.000	2.01E-02	ATF3,CEBPB,FABP4,PTGS1
EGR1		transcription regulator		-1.948	2.03E-02	AR,ATF3,CCND2,CDC20,CREM,GADD45B,JUNB,MXD1,RB1,TP53
isobutylmethylxanthine		chemical toxicant		-0.043	2.04E-02	CCNE1,CCNE2,CDK2,CEBPB,CRABP2,CREM,CRHBP,FABP4,JUNB,RB1,RXRA
WBP2		transcription regulator		-1.890	2.06E-02	C16orf87,ESR1,FHL1,HMGB2,PIMREG,SOX4,TEF,TK1
NTRK1		kinase			2.10E-02	H2AX,TP53,TSC22D1
HOXA5		transcription regulator			2.10E-02	GADD45B,SAT1,TP53
TFRC		transporter			2.14E-02	ATF3,CCNA2,CCNB1,CDC20,CDK1,TP53
EED		transcription regulator			2.18E-02	CDKN2A,CELF1,OLIG2,TBX3
GABPA		transcription regulator			2.18E-02	AURKA,BRCA1,PRKDC,RB1
SRSF2		transcription regulator			2.18E-02	AURKA,AURKB,MLXIPL,PLK1
bisindolylmaleimide I		chemical - kinase inhibitor		1.890	2.20E-02	ARNT,CCND2,CDC25C,E2F1,E2F2,ID3,PTTG1
NR4A1		ligand-dependent nuclear receptor		-0.378	2.20E-02	ATF3,BIRC5,CCND2,CRABP2,E2F1,FABP4,MARCKSL1,NR4A3,RXRA,SAT1,SMAD3,SMAD7,UBE2C
VHL		transcription regulator		-1.177	2.23E-02	AURKA,E2F1,EPAS1,H2AX,LMNA,MAD2L1,MAF,TP53
miR-29b-3p (and other miRNAs w/seed AGCACCA)		mature microRNA		0.896	2.25E-02	COL8A1,FRAT2,MYBL2,RERE,TBX21,TP53
FOXL2		transcription regulator	Inhibited	-2.216	2.28E-02	ATF3,CDKN2A,MAFF,NR4A3,SOX4
oxaliplatin		chemical drug		0.562	2.28E-02	BIRC5,H2AX,SAT1,TP53,TRAIP
INHBA		growth factor	Inhibited	-2.511	2.31E-02	CCND2,CDC25A,CPNE8,ESR1,JUNB,MAF,MAFB,SMAD7,SOX4,TAL1
miR-30c-5p (and other miRNAs w/seed GUAAACA)		mature microRNA		0.329	2.31E-02	CBFB,COL8A1,CPNE8,LMNB2,P4HA2,RBMS1,SYPL1,TP53
CHD7		enzyme			2.35E-02	CDKN2A,RBPJ,TP53
plumbagin		chemical toxicant			2.35E-02	BIRC5,ESR1,TP53
mir-9		microRNA			2.35E-02	AR,CDKN2A,ETS1
BTG2	-0.418	transcription regulator			2.35E-02	BRCA1,BTG2,CCNE1
NFIC		transcription regulator			2.35E-02	CCNB1,CDKN2A,TP53
amitriptyline		chemical drug			2.35E-02	ASAH1,CCND2,TP53
TXN		enzyme			2.35E-02	CCND2,CDKN2A,ESR1,TP53
infliximab		biologic drug	Activated	2.236	2.41E-02	CCND2,CDC6,MAD2L1,TTK,WEE1
MUC1		other		-0.762	2.41E-02	CCND2,CHEK1,DNMT1,MKI67,POLD2
TEAD		group			2.44E-02	FOXM1,RAD51
niclosamide		chemical drug			2.44E-02	AR,BIRC5
anacardic acid		chemical - endogenous non-mammalian			2.44E-02	AR,BIRC5
cercosporin		chemical - endogenous non-mammalian			2.44E-02	BIRC5,CDC25A
PPM1D		phosphatase			2.44E-02	CDKN2A,TP53
HSP90AA1		enzyme			2.44E-02	BIRC5,TCF12
miR-214-3p (and other miRNAs w/seed CAGCAGG)		mature microRNA			2.44E-02	BIRC5,CELF1
mir-503		microRNA			2.44E-02	CDC25A,SMAD7
miR-346 (and other miRNAs w/seed GUCUGCC)		mature microRNA			2.44E-02	EFEMP2,NRIP1
RYBP		transcription regulator			2.44E-02	CCND2,CDC6
MLH1		enzyme			2.44E-02	RAD51,TP53
N4BP1		other			2.44E-02	JUNB,RELB
deoxycorticosterone acetate/potassium chloride/sodium chloride		chemical reagent			2.44E-02	ESR1,THRB
COP1		enzyme			2.44E-02	CEBPB,ETV5
SU1498		chemical - kinase inhibitor			2.44E-02	ETS1,FABP4
gossypol		chemical drug			2.44E-02	ATF3,SAT1
perilla alcohol		chemical drug			2.44E-02	CCNB1,CDK2
ETS1	-1.100	transcription regulator		-1.214	2.44E-02	BRCA1,CCNE1,CDK2,CDKN2A,ETS1,FLI1,JUNB,PML,SP100,TBX21,TP53
RHOA		enzyme		0.221	2.48E-02	CCNB1,CCNE1,CDKN2A,CEBPB,ESR1,PIK3CG
CAF-1		complex			2.49E-02	MGMT
(5Z,13E)-11alpha-hydroxy-9,15-dioxoprost-13-enoic acid		chemical - endogenous mammalian			2.49E-02	FABP4
Pdpk		group			2.49E-02	H2AX
pregnanolone		chemical - endogenous mammalian			2.49E-02	MAP2
DNA-PK		complex			2.49E-02	H2AX
PIK3R6		kinase			2.49E-02	PIK3CG
ZYG11B		other			2.49E-02	CCNB1
tris(2,3-dibromopropyl)phosphate		chemical toxicant			2.49E-02	TP53
14-3-3		group			2.49E-02	CDKN2A
Hdac1/2		group			2.49E-02	MKI67
FER1L4		other			2.49E-02	RB1
PKR dimer		complex			2.49E-02	ATF3
A230072C01Rik		other			2.49E-02	UXT
TOX2		transcription regulator			2.49E-02	TBX21
OVGP1		enzyme			2.49E-02	MAPKAPK2
FBXL7		enzyme			2.49E-02	BIRC5
HJURP	-1.250	other			2.49E-02	CENPA
THG1L		enzyme			2.49E-02	TP53
DDX53		other			2.49E-02	TP53
RBMY1A1 (includes others)		other			2.49E-02	AR
CD3-TCR		complex			2.49E-02	TOB1
NOC3L		other			2.49E-02	CCNE1
BRINP1		peptidase			2.49E-02	ESR1
CTSO		peptidase			2.49E-02	BRCA1
VPS36		other			2.49E-02	ESR1
UBN1		transcription regulator			2.49E-02	CCNA2
EEF1E1		translation regulator			2.49E-02	TP53
Lamin b		group			2.49E-02	LMNA
UHRF1BP1		other			2.49E-02	THRB
DDIAS		other			2.49E-02	TP53
USP12		peptidase			2.49E-02	AR
TRIM39		other			2.49E-02	TP53
REV3L		enzyme			2.49E-02	TP53
USP47		peptidase			2.49E-02	CDC25A
CBF/CDC2		other			2.49E-02	CDK1
PTGR2		enzyme			2.49E-02	FABP4
ZNF687		transcription regulator			2.49E-02	THRB
ZYG11A		other			2.49E-02	CCNB1
Cdc2		group			2.49E-02	CDC25C
potassium dichromate		chemical toxicant			2.49E-02	CDKN2A
abiraterone acetate		chemical drug			2.49E-02	AR
Magea3 (includes others)		other			2.49E-02	TP53
stearidonic acid		chemical - endogenous mammalian			2.49E-02	PTGS1
thymidine kinase		group			2.49E-02	PRKDC
NNZ 2566		biologic drug			2.49E-02	ATF3
amuvatinib		chemical drug			2.49E-02	RAD51
CIB1		other			2.49E-02	CDK1
PMF1/PMF1-BGLAP		transcription regulator			2.49E-02	SAT1
mubritinib		chemical drug			2.49E-02	MAF
MSN		other			2.49E-02	CDKN2A
PSMA7		peptidase			2.49E-02	AR
RAD23A		other			2.49E-02	TP53
ITSN2		other			2.49E-02	CDKN2A
PPP2CB		phosphatase			2.49E-02	CLSPN
MORF4L2		other			2.49E-02	MYBL2
RPL23		other			2.49E-02	TP53
RPL24		other			2.49E-02	TP53
PCAT6		other			2.49E-02	KLHL12
MOS		kinase			2.49E-02	CDK1
miR-708-5p (and other miRNAs w/seed AGGAGCU)		mature microRNA			2.49E-02	MAD2L1
miR-155-3p (miRNAs w/seed UCCUACA)		mature microRNA			2.49E-02	AR
miR-223-5p (miRNAs w/seed GUGUAUU)		mature microRNA			2.49E-02	AR
miR-302b-5p (and other miRNAs w/seed CUUUAAC)		mature microRNA			2.49E-02	BIRC5
miR-675-5p (and other miRNAs w/seed GGUGCGG)		mature microRNA			2.49E-02	RB1
mir-448		microRNA			2.49E-02	AR
mir-567		microRNA			2.49E-02	AR
miR-381-3p (and other miRNAs w/seed AUACAAG)		mature microRNA			2.49E-02	BIRC5
miR-92a-2-5p (miRNAs w/seed GGUGGGG)		mature microRNA			2.49E-02	AR
miR-488-5p (miRNAs w/seed CCAGAUA)		mature microRNA			2.49E-02	AR
miR-29a-5p (miRNAs w/seed CUGAUUU)		mature microRNA			2.49E-02	AR
miR-93-3p (miRNAs w/seed CUGCUGA)		mature microRNA			2.49E-02	AR
mir-544		microRNA			2.49E-02	AR
miR-299a-3p (and other miRNAs w/seed AUGUGGG)		mature microRNA			2.49E-02	AR
mir-548		microRNA			2.49E-02	AR
miR-28-3p (and other miRNAs w/seed ACUAGAU)		mature microRNA			2.49E-02	AR
miR-181a-1-3p (and other miRNAs w/seed CCAUCGA)		mature microRNA			2.49E-02	BIRC5
mir-147		microRNA			2.49E-02	AR
miR-1273h-5p (and other miRNAs w/seed UGGGAGG)		mature microRNA			2.49E-02	AR
miR-545-3p (miRNAs w/seed CAGCAAA)		mature microRNA			2.49E-02	BRCA1
miR-129-1-3p (and other miRNAs w/seed AGCCCUU)		mature microRNA			2.49E-02	AR
miR-767 (and other miRNAs w/seed GCACCAU)		mature microRNA			2.49E-02	AR
mir-631		microRNA			2.49E-02	AR
mir-463		microRNA			2.49E-02	BIRC5
miR-744-3p (miRNAs w/seed UGUUGCC)		mature microRNA			2.49E-02	AR
miR-876-3p (miRNAs w/seed GGUGGUU)		mature microRNA			2.49E-02	AR
miR-455-3p (miRNAs w/seed CAGUCCA)		mature microRNA			2.49E-02	CACUL1
mir-646		microRNA			2.49E-02	AR
miR-367-5p (miRNAs w/seed CUGUUGC)		mature microRNA			2.49E-02	AR
miR-330-3p (and other miRNAs w/seed CAAAGCA)		mature microRNA			2.49E-02	E2F1
miR-149-3p (and other miRNAs w/seed GGGAGGG)		mature microRNA			2.49E-02	AR
mir-552		microRNA			2.49E-02	AR
miR-638 (miRNAs w/seed GGGAUCG)		mature microRNA			2.49E-02	CDK2
mir-638		microRNA			2.49E-02	CDK2
mir-471		microRNA			2.49E-02	BIRC5
miR-2861 (and other miRNAs w/seed GGGCCUG)		mature microRNA			2.49E-02	HDAC5
miR-541-3p (and other miRNAs w/seed GGUGGGC)		mature microRNA			2.49E-02	AR
mir-586		microRNA			2.49E-02	AR
mir-644		microRNA			2.49E-02	AR
miR-1204 (miRNAs w/seed CGUGGCC)		mature microRNA			2.49E-02	TP53
miR-486-3p (and other miRNAs w/seed GGGGCAG)		mature microRNA			2.49E-02	AR
R333		chemical drug			2.49E-02	MAF
UBE2L6	0.359	enzyme			2.49E-02	DDX58
PLRG1		other			2.49E-02	H2AX
NUAK2		kinase			2.49E-02	CDK2
XRCC2	-0.666	enzyme			2.49E-02	H2AX
galeterone		chemical drug			2.49E-02	AR
TOM1L1		other			2.49E-02	TP53
RB1-DT		other			2.49E-02	RB1
SPRR2B		other			2.49E-02	TP53
POLK	0.253	enzyme			2.49E-02	H2AX
RALY		transcription regulator			2.49E-02	E2F1
AMHR2		kinase			2.49E-02	CDKN2A
AURKAIP1		enzyme			2.49E-02	AURKA
PIK3R5		kinase			2.49E-02	PIK3CG
PSMC4		peptidase			2.49E-02	CCND2
RPS6		other			2.49E-02	TP53
PDE1A		enzyme			2.49E-02	DNMT1
bis(4-hydroxyphenyl)sulfone		chemical reagent			2.49E-02	ESR1
ORC4		other			2.49E-02	LMNB2
DAZL		translation regulator			2.49E-02	CDK2
PSMA2		peptidase			2.49E-02	CCND2
NINJ1		other			2.49E-02	TP53
DMAP1		transcription regulator			2.49E-02	TK1
PKD1L3		ion channel			2.49E-02	PKD2L1
Cbr2		enzyme			2.49E-02	FABP4
SKP1		transcription regulator			2.49E-02	BRCA1
BRAT1		other			2.49E-02	TP53
POLDIP2		other			2.49E-02	POLD1
CRABP1		transporter			2.49E-02	CRABP2
MPT0B214		chemical reagent			2.49E-02	CCNB1
CDC23		enzyme			2.49E-02	CCNB1
VE-821		chemical reagent			2.49E-02	CDC25A
WT1-AS		other			2.49E-02	TP53
ORC3		other			2.49E-02	LMNB2
STK35		kinase			2.49E-02	CDKN2A
RPS9		translation regulator			2.49E-02	CDK1
SIPA1L1		other			2.49E-02	THRB
ribociclib		chemical drug			2.49E-02	MKI67
GRID2		ion channel			2.49E-02	CDK1
WEE1	-1.410	kinase			2.49E-02	TP53
ETS1-AS1		other			2.49E-02	ETS1
EMSLR		other			2.49E-02	E2F1
DAPK2		kinase			2.49E-02	TP53
POLD4	-0.216	enzyme			2.49E-02	H2AX
PPP1CB		phosphatase			2.49E-02	E2F1
INHBE		growth factor			2.49E-02	JUNB
RPS27		other			2.49E-02	TP53
FBXL13		enzyme			2.49E-02	CEP192
MORF4L1		other			2.49E-02	MYBL2
PEX19		other			2.49E-02	CDKN2A
Zfp871		other			2.49E-02	TP53
RPS27L		translation regulator			2.49E-02	TP53
COPS2		other			2.49E-02	E2F1
Flt1		kinase			2.49E-02	ATF3
SPRR3		other			2.49E-02	TP53
VWA8		enzyme			2.49E-02	THRB
SAC3D1		other			2.49E-02	MAD2L1
HMGN5		transcription regulator			2.49E-02	CCNB1
MK-8776		chemical drug			2.49E-02	CDC25A
TUBG1		other			2.49E-02	RB1
PSMD6		enzyme			2.49E-02	CCND2
GABPB2		transcription regulator			2.49E-02	BRCA1
GTSE1		other			2.49E-02	TP53
RPL7A		other			2.49E-02	TP53
JV-1-63 hGHRH(1-29)NH2		chemical reagent			2.49E-02	TP53
betel quid extract		chemical reagent			2.49E-02	MAP2
kava extract		chemical reagent			2.49E-02	AR
VNPT55		chemical reagent			2.49E-02	AR
broussoflavonol b		chemical reagent			2.49E-02	ESR1
5-fluorouracil/thymidine		chemical drug			2.49E-02	TP53
protopanaxadiol		chemical reagent			2.49E-02	AR
2-ethylestrone-3-O-sulfamate		chemical reagent			2.49E-02	TP53
lead chromate		chemical toxicant			2.49E-02	CDKN2A
VPC-14228		chemical drug			2.49E-02	AR
VPC-14449		chemical reagent			2.49E-02	AR
sorbinil		chemical drug			2.49E-02	E2F1
dimethyl sulfate		chemical toxicant			2.49E-02	DNMT1
ralaniten		chemical reagent			2.49E-02	UBE2C
2-aminofluorene		chemical toxicant			2.49E-02	TP53
ABT 702		chemical drug			2.49E-02	TP53
daclizumab		biologic drug			2.49E-02	MAF
clofarabine		chemical drug			2.49E-02	CDC25A
AN-238		chemical toxicant			2.49E-02	TP53
3beta-methoxypregnenolone		chemical drug			2.49E-02	MAP2
prochlorperazine		chemical drug			2.49E-02	CCNE2
lasofoxifene		chemical drug			2.49E-02	TP53
hydroxyacetylaminofluorene		chemical toxicant			2.49E-02	TP53
fluoranthene		chemical toxicant			2.49E-02	TP53
hedamycin		chemical reagent			2.49E-02	BIRC5
adozelesin		chemical drug			2.49E-02	TP53
MnTM-2-PyP		chemical reagent			2.49E-02	FOXM1
terameprocol		chemical drug			2.49E-02	CDK1
NUP98-HOXD13		fusion gene/product			2.49E-02	H2AX
FIP1L1-PDGFRA		fusion gene/product			2.49E-02	PIAS1
miR-145 inhibitor		chemical reagent			2.49E-02	CCNE2
tilimycin		chemical - endogenous non-mammalian			2.49E-02	TP53
TFMB-(R)-2-HG		chemical reagent			2.49E-02	TP53
dexamethasone/INS/isobutylmethylxanthine		chemical reagent			2.49E-02	CCNA2
ATSP-7041		chemical reagent			2.49E-02	TP53
GNA002		chemical reagent			2.49E-02	EZH2
metal ion		chemical - other			2.49E-02	TP53
AG 879		chemical - kinase inhibitor			2.49E-02	RB1
becaplermin		biologic drug			2.49E-02	BIRC5
ergothioneine		chemical - endogenous non-mammalian			2.49E-02	MAP2
E-64c		chemical - protease inhibitor			2.49E-02	MAP2
Polycomb		complex			2.49E-02	CDKN2A
pectin		chemical drug			2.49E-02	SMAD3
methylcellulose		chemical drug			2.49E-02	CDKN2A
adrenosterone		chemical - endogenous mammalian			2.49E-02	AR
platinum		chemical drug			2.49E-02	BARD1
tin		chemical reagent			2.49E-02	ESR1
mibolerone		chemical drug		-0.606	2.49E-02	AR,CDK1,FHL1,GADD45G,GPC3,INCENP,TK1,TOP2A
HDAC6		transcription regulator			2.53E-02	AR,BIRC5,ESR1,JUNB
PRL		cytokine		1.026	2.56E-02	CCNB1,CMPK2,DDX58,EPSTI1,ESR1,ID3,PARP12,PARP14,REC8,SHISA5,SP100,TP53,TRIM25
2-amino-5-phosphonovaleric acid		chemical - other		1.327	2.59E-02	BTG3,GADD45B,GADD45G,HDAC5,HDAC9,JUNB,NR4A3,RELB
MRTFB		transcription regulator		-1.000	2.59E-02	ARID5B,CBFB,CDK2,EYA2,FLI1,LMNA,MAP2,TAL1,TLE1
androgen		chemical drug		-1.216	2.59E-02	AR,BTG2,CDC25C,ETS1,NES,SMAD3,SOX4,TACC2,TLE5
MST1		growth factor			2.60E-02	BIRC5,GPC3,SOX4
LTBP1		other			2.60E-02	SMAD3,SMAD7,TBX21
calyculin A		chemical toxicant			2.60E-02	CCND2,CCNE1,NR4A3
geranylgeranyl pyrophosphate		chemical - endogenous mammalian			2.60E-02	BIRC5,CCNE1,TP53
SAMSN1		other		0.816	2.60E-02	CCND2,CMPK2,PELI1,PML,SLCO3A1,TSC22D1
R5020		chemical reagent	Inhibited	-2.219	2.60E-02	BTG2,CCNE1,CEBPB,E2F1,ELF5,TK1
RELA		transcription regulator		-0.739	2.61E-02	AR,BIRC5,BTG2,CDKN2A,CEBPB,DNMT1,E2F1,EPAS1,IRF2BP2,JUNB,MGMT,NR4A3,PLK1,RELB,SMAD7,SYTL1,TBX21,TNIP1,TP53
CSF1		cytokine	Inhibited	-2.867	2.65E-02	BIRC5,CCNB1,CCND2,CCNE1,CDC25A,CDK2,EBP,JUNB,MAFB,NBN,TP53,TRAIP
TREM1		transmembrane receptor		-0.632	2.69E-02	ATF3,CDK1,CEBPB,CENPU,DTL,E2F7,EPM2AIP1,GADD45B,MAFF,SFMBT2
PRKAA		group		0.849	2.72E-02	AR,BIRC5,OGG1,TP53
SMAD1		transcription regulator			2.72E-02	BTG2,GADD45B,HHEX,SMAD7
Foxp1		transcription regulator		0.762	2.72E-02	E2F1,E2F2,LMO2,SOX4
N-acetylsphingosine		chemical reagent		-1.980	2.72E-02	CEBPB,RB1,RXRA,TP53
resiquimod		chemical drug		0.000	2.76E-02	ATF3,CEBPB,CPEB2,CREB5,HHEX,LMNA,PIK3CG,PML,REL,RELB,SP100,TBX21,TNIP1
ETV6-RUNX1		fusion gene/product		0.688	2.82E-02	AURKA,CXXC5,MAD2L1,MGMT,NEK6,PIK3C2B,PML,RELB,RNF144A,SMAD7,TACC2,TBC1D10C,TSC22D3,UBE2L6
MYCN		transcription regulator		-1.621	2.82E-02	BIRC5,CCND2,COL8A1,DKK3,E2F1,E2F2,EZH2,HDAC5,JARID2,NBN,RFC3,TP53,XRCC3
MAPK8		kinase		-0.718	2.86E-02	CCNA2,CDK2,CDKN2A,CEBPB,DNMT1,ETS1,TBX21,TP53,TSC22D3
mir-133		microRNA		0.447	2.86E-02	CCNB1,CCND2,CDCA8,CTBP2,DNMT1
AMH		growth factor			2.88E-02	BTG2,CDKN2A,E2F1
DPP4		peptidase			2.88E-02	CCNB1,FABP4,TOP2A
ASAH1	0.345	enzyme			2.88E-02	CCNB2,ETS1,NR4A3
octreotide		biologic drug			2.88E-02	CCNE1,SMAD7,TP53
TICAM1		other		-0.647	2.88E-02	CMPK2,DDX58,MAFF,MCM2,MKI67,PELI1,RELB,TSC22D1
MTA1		transcription regulator		-0.483	2.91E-02	BRCA1,CCND2,CDKN2A,ESR1
baicalein		chemical drug		0.849	2.91E-02	BIRC5,CCNB1,PTTG1,RB1
L-serine		chemical - endogenous mammalian			2.93E-02	CCNE1,TP53
Gcn5l		group			2.93E-02	CCNE1,E2F1
enzalutamide		chemical drug			2.93E-02	AR,SLC45A3
MXD1	-0.241	transcription regulator			2.93E-02	CCND2,MXD1
RLIM		enzyme			2.93E-02	SKIL,SMAD7
miR-193a-3p (and other miRNAs w/seed ACUGGCC)		mature microRNA			2.93E-02	ESR1,ETS1
miR-186-5p (miRNAs w/seed AAAGAAU)		mature microRNA			2.93E-02	AURKA,HMGA2
CDKN2C		transcription regulator			2.93E-02	CDKN2A,E2F1
ARID4A		transcription regulator			2.93E-02	E2F1,GLB1
EIF3F		translation regulator			2.93E-02	CCNA2,NCAPH
JMJD1C	0.325	enzyme			2.93E-02	LMO2,TAL1
CELF1	-0.346	translation regulator			2.93E-02	CCNB1,CEBPB
3,4,3',4'-tetrachlorobiphenyl		chemical toxicant			2.93E-02	DNMT1,ESR1
pargyline		chemical drug			2.93E-02	AR,MAP2
lapatinib		chemical drug			2.93E-02	BIRC5,ESR1
enterolactone		chemical - endogenous mammalian			2.93E-02	ESR1,MKI67
2,2-bis(4-hydroxyphenyl)-1,1,1-trichloroethane		chemical - endogenous mammalian			2.93E-02	AR,ESR1
mimosine		chemical drug			2.93E-02	RXRA,TP53
trestolone		chemical drug			2.93E-02	AR,CCNA2
CXCL12		cytokine		1.567	2.94E-02	ANKRD12,CDK2,CELF1,IFI27,JMJD1C,JUNB,PCDH1,RANGAP1,TP53,XRCC3
fluticasone propionate		chemical drug		0.333	2.95E-02	ABLIM3,FABP4,GADD45B,IFI27,PCOLCE2,PTGS1,SRPX,TSC22D1,TSC22D3
SOX2		transcription regulator		-1.122	2.97E-02	ABTB2,ATF3,BIRC5,CDKN2A,CRABP2,DKK3,DLX3,DNMT1,ELF1,ETV5,GADD45B,ID3,JARID2,KIF16B,MFSD2A,OLIG2,RBPJ,SAPCD2,TBX3
IRF3		transcription regulator	Activated	2.568	3.03E-02	CMPK2,DDX58,IFI27,JUNB,PARP12,PARP14,PHF11,PML,TFAP2C,UBE2L6
NGF		growth factor		-0.874	3.05E-02	ATF3,BTG2,CDK1,CDK2,CDKN2A,E2F2,EPAS1,ETV5,JUNB,MAP2,ZWINT
miR-124-3p (and other miRNAs w/seed AAGGCAC)		mature microRNA		0.946	3.05E-02	BTG3,CDK2,DCTD,DEPDC1,HDAC5,LMNB1,NEK6,PHF19,RBMS1,SYPL1,UHRF1
JAK3		kinase			3.12E-02	CCNE1,CDK2,GADD45G,MAF
DSCAM		other		0.000	3.13E-02	ETV5,GADD45G,ID3,KIF17,MAP2,TAL1
RASSF5		other			3.16E-02	BTG3,DTYMK,SAT1
copper gluconate		chemical drug			3.16E-02	BRCA1,FANCM,SMC2
disulfiram		chemical drug			3.16E-02	BRCA1,FANCM,SMC2
salmonella minnesota R595 lipopolysaccharides		chemical - endogenous non-mammalian		-1.732	3.17E-02	CMPK2,JUNB,MAFF,MCM2,MKI67,RELB,TSC22D1
GLI3		transcription regulator		-0.152	3.18E-02	CCND2,H2AX,HMGB2,JUNB,MAPKAPK2
IKZF3		transcription regulator		-1.342	3.18E-02	DDX58,IFI27,KIF16B,MAP2,SMAD3
sulindac sulfide		chemical drug		-1.288	3.18E-02	ATF3,CEBPB,GADD45G,MAD2L1,RERE
ARNT	0.233	transcription regulator			3.30E-02	BHLHE41,CCND2,EPAS1,KIF20A,RANGAP1,TP53,UBE2C
HMGA1		transcription regulator		0.038	3.31E-02	BRCA1,CCND2,ESR1,ID3,JUNB,MAPKAPK2,SOX4,TFAP2C
bucladesine		chemical toxicant		-0.896	3.32E-02	AR,CEBPB,CITED4,CREM,EZH2,GADD45B,IGFBP6,JUNB,LPCAT1,NR4A3,PCDH1,PTGS1,SMAD3,SMARCA1,SUV39H2
NFkB (complex)		complex	Inhibited	-3.081	3.36E-02	ATF3,BIRC5,CCNB1,CCNB2,CCND2,CDC25B,CEBPB,CITED4,CREM,E2F7,EPAS1,ETS1,GADD45B,HDAC9,JUNB,PLK1,RBPJ,REL,RELB,SMAD3,SMAD7,TCF12,TNIP1,TP53
DMRT1		transcription regulator			3.42E-02	AR,CDK2,CHEK1,E2F1,E2F8,IGFBP6
HDAC3		transcription regulator			3.42E-02	CCNB1,CCNB2,CDKN2A,E2F2,RELB,SMAD7
PRKAA1		kinase		0.727	3.43E-02	ATF3,CENPF,FOXM1,MAGEA4,MAP2,PMEPA1,SMAD3,TP53
U46619		chemical reagent			3.46E-02	CCNB1,CDK1
L-histidine		chemical - endogenous mammalian			3.46E-02	ATF3,CEBPB
embelin		chemical - endogenous non-mammalian			3.46E-02	BIRC5,CDK2
CCAT1		other			3.46E-02	CDKN2A,HMGA2
CIC		transcription regulator			3.46E-02	ETV5,MAFF
miR-101-3p (and other miRNAs w/seed ACAGUAC)		mature microRNA			3.46E-02	EZH2,PRKDC
miR-150-5p (and other miRNAs w/seed CUCCCAA)		mature microRNA			3.46E-02	BACH1,CEBPB
DDB2		other			3.46E-02	E2F1,TP53
FOXD3		transcription regulator			3.46E-02	EZH2,FOXM1
CDH5		other			3.46E-02	BIRC5,TP53
MAPKAPK3		kinase			3.46E-02	CDKN2A,MKNK1
quinacrine		chemical drug			3.46E-02	BIRC5,TP53
androstenediol		chemical - endogenous mammalian			3.46E-02	AR,ESR1
MYBL1		transcription regulator			3.47E-02	NEK2,RFX2,UBE2T
HOXB13		transcription regulator			3.47E-02	AR,CDKN2A,POPDC3
SND1		enzyme			3.47E-02	CDC6,E2F1,SOX4
NF1		other			3.47E-02	MAF,MXD1,OLIG2
NPPA		other			3.47E-02	CCNE1,CDKN2A,TP53
methylnitronitrosoguanidine		chemical toxicant			3.47E-02	BTG2,TP53,TRAIP
chrysotile asbestos		chemical toxicant			3.47E-02	CCNB2,CDC20,TP53
KDM8		enzyme	Inhibited	-2.236	3.53E-02	ATAD2,EZH2,MCM4,MCM5,PKIB
PAX7		transcription regulator		-1.944	3.53E-02	HMGN1,ID3,RNF128,TOB1,TRIM54
ADCYAP1		other		0.302	3.57E-02	BTG2,CCNA2,CCNI,CEBPB,GPC3,ID3,KIF23,MCM2,MCM3AP,TK1,TSC22D1
LDL		complex		-1.636	3.59E-02	ATF3,CDK1,CDKN2A,CREM,DNMT1,ELF5,FABP4,GTF2I,MKI67,NR4A3,SMAD3,TP53
HNF4A		transcription regulator		1.437	3.59E-02	ALKBH7,ASAH1,ATAD5,BARD1,BRIP1,CBX5,CCNA2,CCNB1,CCNE1,CCNE2,CDC25A,CDC45,CDC6,CDCA5,CDK1,CDK2,CEBPB,CENPU,CRABP2,DLX3,DMC1,DSC2,DTL,EBP,EPM2AIP1,EXO1,FEN1,FHL1,FXYD6,GADD45B,GADD45G,GINS2,GTF2I,HMGB2,IFT122,INCENP,JUNB,KIF15,KIF20A,KIF22,MBD4,MLXIPL,NAA38,NDC80,NUF2,ORC1,PARP9,POLD4,PRR3,RABEPK,RAD51,RANGAP1,RFC3,RRM1,RXRA,SAT2,SHISA5,SMC2,TADA3,TBC1D10A,TCF12,TEF,TLE3,TPX2,TRAIP,UXT,ZRANB2
miR-199a-5p (and other miRNAs w/seed CCAGUGU)		mature microRNA		-0.074	3.71E-02	BIRC5,CMPK2,ETS1,ID3,IFI27
clofibrate		chemical drug		-1.501	3.72E-02	CCNB1,CCND2,CDK1,CHEK1,NBN,SLCO2B1
ARNTL		transcription regulator		-0.655	3.78E-02	MLXIPL,PER3,TP53,WEE1
BRD2		kinase			3.78E-02	CDKN2A,DYNLT1,PKIB,WEE1
9,10-dimethyl-1,2-benzanthracene		chemical toxicant			3.78E-02	BIRC5,CDKN2A,REL,TP53
TCF7L1		transcription regulator			3.78E-02	ATF3,CCND2,TBX3
mir-132		microRNA			3.78E-02	CCNA2,RB1,SOX4
mir-23		microRNA			3.78E-02	CELF1,CKS1B,E2F1
JAK2		kinase			3.79E-02	CCND2,CDC25A,CDKN2A,ESR1,LMO2,SKIL,TP53,TSC22D1
CYP1A1		enzyme			3.88E-02	LMNA,LMNB2,RACGAP1,TACC3,TSC22D1,WEE1
RELB	-0.403	transcription regulator		-0.625	3.90E-02	ESR1,MARCKSL1,OLIG2,RELB,TBX21
RXRA	-0.206	ligand-dependent nuclear receptor		-1.946	3.91E-02	BRCA1,CCNA2,CCNB1,CDKN2A,CRABP2,FABP4,IGFBP6,MLXIPL,NRGN,RXRA,SAT1,TK1,WEE1
Ige		complex		-1.212	3.93E-02	BIRC5,CCND2,CMPK2,ETV5,FXYD6,GADD45B,HIVEP3,JUNB,MAPKAPK2,MARCKSL1,NCF4,RELB,RFX2,TMEM71
estrogen receptor		group		0.333	3.95E-02	CCND2,CCNE2,DNMT1,DSC2,ETS1,NRIP1,PCDH1,SAT1,SMAD3,TP53,TSC22D3
galactosylceramide-alpha		chemical reagent		-1.067	4.01E-02	FABP4,JUNB,REL,RNF128
brefeldin A		chemical - endogenous non-mammalian		-1.067	4.01E-02	CEBPB,ESR1,GADD45B,TFDP1
D-alpha-tocopheryl succinate		chemical reagent			4.02E-02	BIRC5,TP53
ERFE		other			4.02E-02	FABP4,SMAD7
SAMHD1		enzyme			4.02E-02	DDX58,IFI27
Laminin1		complex			4.02E-02	DNMT1,NES
TOLLIP		other			4.02E-02	FABP4,RELB
JARID2	0.273	transcription regulator			4.02E-02	CCND2,CDK1
TLE1	-2.030	transcription regulator			4.02E-02	ATF3,CDKN2A
ELK4		transcription regulator			4.02E-02	CDKN2A,JUNB
AIF1		other			4.02E-02	CCNB1,CCNE1
CYP51A1		enzyme			4.02E-02	EBP,RXRA
PPP5C		phosphatase			4.02E-02	FABP4,TP53
ARHGDIA		other			4.02E-02	AR,ESR1
cytochalasin B		chemical toxicant			4.02E-02	BIRC5,PTTG1
1,2-dimethylhydrazine		chemical toxicant			4.02E-02	BIRC5,TP53
L-triiodothyronine		chemical - endogenous mammalian		-0.396	4.10E-02	AR,CCNE1,CDK2,CDKN2A,E2F1,EPAS1,ESR1,FABP4,ID3,IGFBP6,LMNA,MLXIPL,NRGN,PTTG1,SMAD7,THRB,TK1,TP53
FGFR4		kinase			4.11E-02	CDK1,MLXIPL,NRIP1
PTH1R		G-protein coupled receptor			4.11E-02	AR,CDC25B,CDK1
NKX2-1		transcription regulator			4.12E-02	BTG3,CKS1B,HELLS,HMGB2,IGFBP6,MTUS1,OLIG2,RAD51,SMAD7
thyroid hormone		chemical - endogenous mammalian		0.640	4.24E-02	BTG2,CCNA2,CCNI,CDK2,CDKN2A,E2F1,PML,TFDP1,THRB
TMPRSS2-ERG		fusion gene/product		-1.134	4.26E-02	CBX2,CCNB1,CEBPB,ID3,IGFBP6,MYEOV,ZNF503
BAX		transporter			4.26E-02	CCNB1,CDC25C,CDK1,CDK2
NOG		growth factor		0.927	4.26E-02	ASIP,CXXC5,HESX1,ID3
HIF1A		transcription regulator		-1.899	4.27E-02	AURKA,BHLHE41,BIRC5,BRCA1,CDKN2A,EPAS1,ETS1,FHL1,GADD45B,H2AX,MAFF,MGMT,NBN,NR4A3,P4HA2,SMAD7,TP53
dinoprost		chemical - endogenous mammalian		1.000	4.29E-02	CCND2,ESR1,FABP4,ID3,PTGS1
CYP19A1		enzyme		-0.664	4.29E-02	AR,CCNE1,ESR1,RB1,TP53
epinephrine		chemical - endogenous mammalian			4.29E-02	CCNB1,CCNE1,CDK1,CDK2,PTGS1
STAT1		transcription regulator		-0.392	4.32E-02	APOL4,BIRC5,CBFA2T3,CCND2,CCNE1,CDK2,CMPK2,CREM,EPSTI1,IFI27,PARP9,SMAD3,SMAD7,TBX21,TP53
Nfat (family)		group		-0.816	4.38E-02	ATF3,DKK3,FABP4,FHL1,RELB,RNF128
BRAF		kinase			4.38E-02	CDK1,CDKN2A,CEBPB,DNMT1,EPAS1,TSC22D1
IL1RN		cytokine		-1.134	4.41E-02	ATF3,DDX58,HDAC9,IFI27,PELI1,PML,SP100
ROR1		kinase			4.46E-02	ETV5,MAP2,TOP2A
miR-92a-3p (and other miRNAs w/seed AUUGCAC)		mature microRNA			4.46E-02	CCND2,CCNE1,CCNE2
betulinic acid		chemical drug			4.46E-02	AR,BIRC5,LMNB1
GATA3		transcription regulator		0.051	4.47E-02	BHLHE41,CRABP2,DLX3,ESR1,ETS1,MAF,PTGS1,TAL1,TBX21,TBX3,VSIR
SOX4	-0.823	transcription regulator		0.431	4.48E-02	ARNT,B3GNT8,BIRC5,DDAH2,EZH2,FHL1,MARCKSL1,RNF144A,TLE5
IRF4		transcription regulator		1.219	4.48E-02	CCNB1,CDK1,CDK2,CDKN2A,IRF2BP2,PHF11,RAD51,TBX21,TK1
PRKCE		kinase	Inhibited	-2.236	4.50E-02	BIRC5,CCNE1,CEBPB,E2F1,JUNB
AKT2		kinase		-0.068	4.51E-02	BUB1,CEBPB,ESR1,PALLD
NKX3-1		transcription regulator			4.51E-02	AR,BTG2,ETS1,SOX4
JAG1		growth factor		-1.067	4.51E-02	CCND2,RNF128,SMAD3,TP53
CGA		other		0.000	4.55E-02	AR,CTNNBIP1,E2F1,ETV5,FHL1,SHISA5
IRS1		enzyme			4.56E-02	BUB1,CEBPB,CRABP2,FABP4,FEN1,FHL1,MYBL2
TLR7		transmembrane receptor	Inhibited	-2.000	4.57E-02	ATF3,CCNB1,CEBPB,CPEB2,CREB5,ETV5,JUNB,NCF4,PHF11,TP53
dihydroartemisinin		chemical drug			4.61E-02	CDK2,E2F1
carfilzomib		biologic drug			4.61E-02	ATF3,E2F1
CBX2	-0.854	transcription regulator			4.61E-02	CCND2,CDKN2A
miR-132-3p (and other miRNAs w/seed AACAGUC)		mature microRNA			4.61E-02	RB1,SOX4
NPFF		other			4.61E-02	CEBPB,ID3
clasto-lactacystin beta-lactone		chemical - protease inhibitor			4.61E-02	ATF3,TP53
pyruvic acid		chemical - endogenous mammalian			4.61E-02	BIRC5,TP53
LIF		cytokine		-1.604	4.69E-02	CCNA2,CCNE1,CEBPB,E2F1,E2F2,JUNB,OLIG2,PELI1,TAL1,TP53
PD173074		chemical reagent		-0.156	4.70E-02	CCND2,CEBPB,DLX3,MXD1,TFAP2C
budesonide		chemical drug		-0.555	4.70E-02	BTG3,CKS1B,MAD2L1,MAF,TSC22D3
MECP2		transcription regulator			4.71E-02	BRCA1,CDKN2A,E2F1,ESR1,EZH2,JUNB,LMNA,MGMT
mir-10		microRNA		0.587	4.73E-02	AR,E2F1,MAF,RB1,SUV39H1,TP53
IL2		cytokine		-1.806	4.75E-02	CCND2,CCNE1,CCNE2,CDC25A,CDC6,CDK2,CLSPN,ELF1,EPAS1,ETS1,GADD45B,GADD45G,HHEX,MAF,MAPKAPK2,MKI67,NRGN,PELI1,PLK1,RNF128,RXRA,TBX21,TP53
oblimersen		biologic drug		-1.000	4.78E-02	ATF3,GADD45B,IFI27,MAFF
CDK9		kinase			4.78E-02	CCNB1,CCND2,FRAT2,MYBL2
HLX	0.506	transcription regulator			4.81E-02	CCNB1,CDKN2A,RB1
ARHGAP31		other			4.81E-02	CDKN2A,GADD45B,SERTAD2
CD38		enzyme	Inhibited	-2.804	4.86E-02	CCND2,CCNE1,GADD45G,GLIPR2,HMMR,NEK2,PKIB,SKA1
5,6-epoxyeicosatrienoic acid		chemical - endogenous mammalian			4.91E-02	FABP4
purvalanol A		chemical reagent			4.91E-02	BIRC5
isopropyl thiogalactoside		chemical reagent			4.91E-02	CDKN2A
prostaglandin E3		chemical - endogenous mammalian			4.91E-02	PTGS1
HP1		group			4.91E-02	CCNE1
BMS-214662		chemical drug			4.91E-02	E2F1
dibutylnitrosamine		chemical toxicant			4.91E-02	TP53
sinecatechins		chemical drug			4.91E-02	OGG1
glemanserin		chemical drug			4.91E-02	NR4A3
4',6,7-trihydroxyisoflavone		chemical - endogenous non-mammalian			4.91E-02	ESR1
6-hydroxy-enterolactone		chemical - endogenous mammalian			4.91E-02	ESR1
nitrosomethylurethane		chemical reagent			4.91E-02	TP53
piracetam		chemical drug			4.91E-02	TP53
silipide		chemical drug			4.91E-02	TP53
STAT4 dimer		complex			4.91E-02	TBX21
OR51E2		G-protein coupled receptor			4.91E-02	AR
EAPP		other			4.91E-02	CDKN2A
FAM168A		other			4.91E-02	CCNB1
RAD54L2		transcription regulator			4.91E-02	AR
FBXO3		enzyme			4.91E-02	FBXL2
NSA2		other			4.91E-02	TP53
IPCS-BF		other			4.91E-02	TP53
USP15		peptidase			4.91E-02	TOP2A
FBXO44		enzyme			4.91E-02	BRCA1
CERS3		transcription regulator			4.91E-02	ASAH1
MYSM1		enzyme			4.91E-02	H2AX
RETSAT		enzyme			4.91E-02	FABP4
API5		other			4.91E-02	CDK2
TRIB2		kinase			4.91E-02	CEBPB
REM2		enzyme			4.91E-02	CDKN2A
MDC1	-12.200	other			4.91E-02	TP53
SEMA4A		other			4.91E-02	TBX21
ADNP		transcription regulator			4.91E-02	TP53
ZBTB49		transcription regulator			4.91E-02	RB1
VENTX		transcription regulator			4.91E-02	CDKN2A
RNF126		enzyme			4.91E-02	BRCA1
SIRT5		enzyme			4.91E-02	H2AX
ZNF366		transcription regulator			4.91E-02	TSC22D3
ETS-ELK1		complex			4.91E-02	CDKN2A
Importin alpha		group			4.91E-02	TP53
soy isoflavones		chemical drug			4.91E-02	MKI67
RYR3		ion channel			4.91E-02	ATF3
1-(3-C-ethynylribopentofuranosyl)cytosine		chemical drug			4.91E-02	RAD51
ZMAT3		other			4.91E-02	TP53
PF-4929113		chemical drug			4.91E-02	TP53
TFB1M		transcription regulator			4.91E-02	E2F1
TAT		enzyme			4.91E-02	GLB1
SNCAIP		transcription regulator			4.91E-02	TP53
IVNS1ABP		other			4.91E-02	PML
DAPK3		kinase			4.91E-02	BIRC5
HOMER3		other			4.91E-02	CEBPB
cyproconazole		chemical drug			4.91E-02	GADD45B
CCNB1	-0.913	kinase			4.91E-02	CCNB2
SCGN		other			4.91E-02	TP53
mir-708		microRNA			4.91E-02	AR
miR-509-3p (miRNAs w/seed GAUUGGU)		mature microRNA			4.91E-02	AR
miR-296-3p (miRNAs w/seed AGGGUUG)		mature microRNA			4.91E-02	JUNB
miR-101-5p (miRNAs w/seed AGUUAUC)		mature microRNA			4.91E-02	PRKDC
miR-501-3p (and other miRNAs w/seed AUGCACC)		mature microRNA			4.91E-02	AR
mir-346		microRNA			4.91E-02	EFEMP2
mir-504		microRNA			4.91E-02	TP53
miR-4728-3p (miRNAs w/seed AUGCUGA)		mature microRNA			4.91E-02	ESR1
MIR4728		microRNA			4.91E-02	ESR1
BTG3	-0.643	other			4.91E-02	CDKN2A
CCNG1		other			4.91E-02	TP53
RPL15		other			4.91E-02	HMGA2
CDC14A		phosphatase			4.91E-02	WEE1
MAGEA4	1.330	other			4.91E-02	TP53
CTSA		peptidase			4.91E-02	GLB1
UBE4B		enzyme			4.91E-02	TP53
USP14		peptidase			4.91E-02	AR
TSPYL2		other			4.91E-02	TP53
ALDH1A3		enzyme			4.91E-02	RRM1
MUC16		other			4.91E-02	CCNB1
Dst		other			4.91E-02	MAP2
NUP153		other			4.91E-02	THRB
STEAP3		transporter			4.91E-02	TP53
MNAT1		other			4.91E-02	CCNE1
EDIL3		other			4.91E-02	TP53
MVK		kinase			4.91E-02	TP53
SVIL		other			4.91E-02	TP53
ING5		other			4.91E-02	CDK2
DBF4B		other			4.91E-02	H2AX
cycloastragenol		chemical reagent			4.91E-02	CDKN2A
GPBP1		transcription regulator			4.91E-02	TOP2A
RPS25		other			4.91E-02	TP53
TAGLN		other			4.91E-02	TP53
MED6		transcription regulator			4.91E-02	AURKA
PCBP4		other			4.91E-02	TP53
ERCC6		transcription regulator			4.91E-02	OGG1
PNRC1		other			4.91E-02	TK1
TRIP12		enzyme			4.91E-02	CDKN2A
DDX20		transcription regulator			4.91E-02	TP53
Nedd4		enzyme			4.91E-02	TP53
APH1B		peptidase			4.91E-02	TP53
VNN1		enzyme			4.91E-02	TP53
MI-63		chemical reagent			4.91E-02	TP53
DUOX2		enzyme			4.91E-02	TP53
CYP4A22-AS1		other			4.91E-02	TAL1
E-c-HDMAPP		chemical reagent			4.91E-02	CCND2
depsipeptide		chemical - other			4.91E-02	AURKA
gamitrinib-TPP-OH		chemical reagent			4.91E-02	NES
PF-04928473		chemical reagent			4.91E-02	AR
bavachalcone		chemical reagent			4.91E-02	CDKN2A
CGS9343B		chemical reagent			4.91E-02	ESR1
thimerosal		chemical drug			4.91E-02	BIRC5
milrinone		chemical drug			4.91E-02	CREM
dicumarol		chemical drug			4.91E-02	TP53
KRP-297		chemical drug			4.91E-02	FABP4
talipexole		chemical drug			4.91E-02	TP53
cidofovir		chemical drug			4.91E-02	TP53
OR141		chemical reagent			4.91E-02	EPAS1
(S)-flurbiprofen		chemical drug			4.91E-02	JUNB
LFM-A13		chemical - kinase inhibitor			4.91E-02	CCND2
1-o-hexadecyl-2-o-methyl-rac-glycerol		chemical - kinase inhibitor			4.91E-02	RB1
SD-1008		chemical - kinase inhibitor			4.91E-02	BIRC5
hdm-2 antagonistic peptide		chemical reagent			4.91E-02	CDKN2A
NPM1-RARA		fusion gene/product			4.91E-02	TP53
E2f-Dp1		complex			4.91E-02	BRCA1
E-cigarette smoke		chemical reagent			4.91E-02	OGG1
HL001		chemical reagent			4.91E-02	TP53
2-hydroxy-imino phenylpyruvic acid		chemical reagent			4.91E-02	CTBP2
DEVD-Cho		chemical reagent			4.91E-02	CCNE1
dehydrocostus lactone		chemical - endogenous non-mammalian			4.91E-02	TP53
MW167		chemical - protease inhibitor			4.91E-02	TP53
vinflunine		chemical drug			4.91E-02	TP53
2-keto-4-methylthiobutyric acid		chemical - endogenous mammalian			4.91E-02	CTBP2
androsterone		chemical - endogenous mammalian			4.91E-02	SLC45A3
RETNLB		other	Inhibited	-2.236	4.92E-02	E2F7,FABP4,LMNB1,UBE2C,UBE2T
Gsk3		group		-0.762	4.92E-02	BIRC5,ESR1,FABP4,TBX21,TP53
CYP1B1		enzyme		-1.982	5.05E-02	CCNE1,MCM4,RAD51,WEE1
IL5		cytokine	Inhibited	-2.145	6.00E-02	CCND2,CCNE1,EBP,GADD45G,GLIPR2,HLX,HMMR,LMNB1,MKNK1,NEK2,PKIB,SKA1
Salmonella enterica serotype abortus equi lipopolysaccharide		chemical toxicant	Inhibited	-2.138	6.11E-02	CDK1,CENPU,E2F7,EPM2AIP1,EZH2,GADD45B,MAFF,SFMBT2
IRF7		transcription regulator	Activated	2.777	6.45E-02	CMPK2,DDX58,PARP12,PARP14,PELI1,PHF11,UBA7,UBE2L6
LCN2		transporter	Inhibited	-2.190	6.85E-02	CKAP2,ESR1,KIF11,KIF23,RXRA
miR-16-5p (and other miRNAs w/seed AGCAGCA)		mature microRNA	Activated	2.372	7.31E-02	CCND2,CCNE1,CCNF,CDC25A,CHEK1,CRHBP,KIF23,PLK1,WEE1
MYB		transcription regulator	Inhibited	-2.572	7.55E-02	AURKA,BIRC5,BRCA1,CCNB1,CCNE1,CDK1,EZH2,FOXM1
25-hydroxycholesterol		chemical reagent	Inhibited	-2.000	7.85E-02	ATF3,JUNB,MAFF,NR4A3
levodopa		chemical - endogenous mammalian	Inhibited	-3.545	8.07E-02	BACH1,CITED4,CTNNBIP1,FRAT2,GADD45B,GLB1,GPC3,H2AX,JUNB,LMNA,MFSD2A,MXD1,NCF4,PGPEP1,PIK3CG,PLEKHA2,PSMC3IP,SCRN1,SYPL1,TLE1,TP53,TRIM25,ZNF704
TSH		complex		-1.982	8.20E-02	CCNE1,CDK2,JUNB,TTF2
KMT2A		transcription regulator		-1.982	8.54E-02	ABTB2,CDKN2A,ETS1,KNL1,SATB2
gentamicin		chemical drug	Inhibited	-2.530	8.69E-02	ATF3,BTG2,BTG3,CEBPB,H2AX,JUNB,MAF,MGMT,TP53,TSC22D1
IL3		cytokine	Inhibited	-2.000	8.71E-02	BTG2,CBFB,CCND2,CREM,GADD45B,GADD45G,JUNB,MCM5,RB1,RBPJ,SOX4,TAL1,TK1
OGT		enzyme	Inhibited	-2.219	8.84E-02	BIRC5,FOXM1,NEK2,PLK1,TP53
calphostin C		chemical - kinase inhibitor		1.981	8.92E-02	BIRC5,CDC25A,ETS1,TP53
ANGPT2		growth factor	Inhibited	-2.135	8.96E-02	CEBPB,ETS1,FEN1,HDAC5,LMNB2,MGMT,POLD1,RPA3,TP53
Ins1		other	Inhibited	-2.005	9.14E-02	CCNE1,CDK2,CEBPB,FABP4,JUNB,MLXIPL,RRM1,RXRA,TBX21,TK1,TTF2,UBE2D2
CTLA4		transmembrane receptor	Activated	2.000	9.29E-02	CCNA2,MKI67,TOP2A,TPX2
MAVS		other	Activated	2.000	9.67E-02	CMPK2,DDX58,PARP12,UBE2L6
CDK4/6		group		-1.961	1.01E-01	CDC45,CDC6,E2F1,E2F8
RC3H1		enzyme	Inhibited	-2.000	1.01E-01	DDX58,IFI27,PARP9,TRIM25
Y 27632		chemical drug		-1.982	1.21E-01	CDKN2A,CEBPB,FABP4,TP53
CCN2		growth factor		-1.982	1.25E-01	BIRC5,COL8A1,ESR1,SOX4,TP53
SB203580		chemical - kinase inhibitor		1.816	1.26E-01	ATF3,BIRC5,CCNB1,CDK1,CDKN2A,CEBPB,IFI27,JUNB,LMO2,MXD1,NR4A3,PALLD,RCN3,REL,SMAD3,TP53
IL4		cytokine		-1.783	1.26E-01	ARNTL2,BIRC5,CBFB,CCND2,CCNE1,CDK1,CDK2,CMPK2,EPAS1,FABP4,GADD45G,GLIPR2,H1-0,HLX,ID3,JUNB,LYL1,MAF,MAFB,MCM5,MKI67,NR4A3,PKIB,PRKDC,PRR3,SKA1,TBX21,TLE1,TNIP2,TP53,UBR4
BCL2		transporter		1.941	1.32E-01	CCNE1,CDK1,IGFBP6,NES,TP53
L-glutamic acid		chemical - endogenous mammalian		-1.953	1.51E-01	CCNE1,GADD45B,JUNB,MAP2,TP53
PI3K (family)		group	Inhibited	-2.195	1.51E-01	BIRC5,ESR1,PTGS1,SKIL,SOX4
NFKB1		transcription regulator		-1.998	1.55E-01	AR,BTG2,CCND2,E2F1,NR4A3,RELB,SYTL1,TBX21,TK1,TP53
IRF5		transcription regulator		1.982	1.76E-01	CMPK2,DDX58,PARP12,UBE2L6
CD40		transmembrane receptor	Inhibited	-2.407	1.90E-01	BIRC5,CCNA2,CCND2,MCM3AP,REL,SMAD7,TBX21,TP53
TRAP1		enzyme	Inhibited	-2.000	1.96E-01	BRIP1,CHEK1,E2F1,NES
KMT2D		transcription regulator	Inhibited	-2.630	2.35E-01	BTG3,DSC2,E2F1,FHL1,GALNT12,PTTG1,RABEPK
Pdgf (complex)		complex		-1.937	2.38E-01	CCND2,JUNB,MCM7,TP53
RPTOR		other	Inhibited	-2.000	2.44E-01	BIRC5,CCND2,CDK2,EBP
PRKAA2		kinase		-1.954	2.99E-01	E2F1,FABP4,SMAD3,TP53
Insulin		group	Inhibited	-2.371	3.26E-01	ATF3,BIRC5,CCNE1,CCNE2,CDK2,CEBPB,CRABP2,EPAS1,FABP4,MCM7,MLXIPL,NR4A3,SMAD7,TBX21
DDIT3		transcription regulator	Inhibited	-2.000	3.38E-01	ATF3,CHAF1A,DCTPP1,TSC22D3
EDN1		cytokine		-1.800	3.80E-01	CDC25A,CDK1,JUNB,MARCKSL1,PTGS1,TP53
FGF1		growth factor	Activated	2.000	3.83E-01	DNMT1,GADD45G,MKI67,PMEPA1
TLR9		transmembrane receptor	Inhibited	-2.375	4.05E-01	ATF3,CCNA2,CCNB1,CDK2,GADD45B,TBX21,TP53
tunicamycin		chemical - endogenous non-mammalian	Inhibited	-2.190	4.50E-01	ATF3,CEBPB,ETS1,GADD45B,MLXIPL,TP53
streptozocin		chemical drug		-1.969	1.00E00	AR,ATF3,FABP4,LMNB1,MLXIPL
HOXA10		transcription regulator	Inhibited	-2.000	1.00E00	B3GALNT1,PBX3,SAT1,TP53
PKD1		ion channel	Inhibited	-2.000	1.00E00	APOO,HDAC9,JAKMIP2,PML
CST5		other	Inhibited	-2.449	1.00E00	FHL1,ID3,JMJD1C,KIF11,SOX4,ZFC3H1
testosterone		chemical - endogenous mammalian	Inhibited	-2.356	1.00E00	AR,CCNE1,CDK2,ESR1,FABP4,ID3,PKIB,TK1,TOP2A
