# Supplementary material for: TREM2 Alzheimer’s variant R47H causes similar transcriptional dysregulation to knockout, yet only subtle functional phenotypes in human iPSC-derived macrophages
Source: Alzheimers Res Ther. 2020 Nov 16;12:151. doi: 10.1186/s13195-020-00709-z (PMC7667762; doi:10.1186/s13195-020-00709-z)
Supplement: Supplementary file 5 — Additional file 5. Results of RNA-seq Ingenuity Pathways Analysis on TREM2 KO PPI groups. For each PPI group separate files give information about the genes assigned to that group (suffix “_Genes”), the predicted upstream regulators with Activation Z-score indicating whether the change mimics (+) or opposes (−) TREM2 KO transcriptional effects (suffix “_UpstreamAnalysis”), and the relationship of predicted upstream regulators to disease/functions (suffix “_RegulatorEffects”). [file 13195_2020_709_MOESM5_ESM.zip › TREM2_KO_IPA_Group4_Genes.txt]

ENSG00000004660	CAMKK1	82	4	group04	up	0.365
ENSG00000004799	PDK4	82	4	group04	up	2.77
ENSG00000005249	PRKAR2B	234	4	group04	down	-2.18
ENSG00000006451	RALA	371	4	group04	up	0.259
ENSG00000008256	CYTH3	54	4	group04	down	-0.386
ENSG00000008853	RHOBTB2	344	4	group04	down	-0.428
ENSG00000010219	DYRK4	134	4	group04	up	0.433
ENSG00000011258	MBTD1	56	4	group04	down	-0.221
ENSG00000021826	CPS1	186	4	group04	down	-0.47
ENSG00000022567	SLC45A4	3	4	group04	up	0.476
ENSG00000023041	ZDHHC6	34	4	group04	up	0.213
ENSG00000027075	PRKCH	286	4	group04	down	-2.11
ENSG00000029993	HMGB3	120	4	group04	down	-0.9
ENSG00000032444	PNPLA6	232	4	group04	up	0.425
ENSG00000034152	MAP2K3	23	4	group04	down	-0.355
ENSG00000047648	ARHGAP6	40	4	group04	up	1
ENSG00000053254	FOXN3	125	4	group04	up	0.202
ENSG00000061918	GUCY1B1	135	4	group04	down	-0.575
ENSG00000062282	DGAT2	8	4	group04	down	-1.59
ENSG00000064999	ANKS1A	263	4	group04	up	0.783
ENSG00000065135	GNAI3	211	4	group04	up	0.19
ENSG00000065923	SLC9A7	63	4	group04	down	-0.682
ENSG00000066056	TIE1	370	4	group04	down	-3.14
ENSG00000066084	DIP2B	50	4	group04	up	0.334
ENSG00000067082	KLF6	226	4	group04	up	0.312
ENSG00000069956	MAPK6	390	4	group04	down	-0.247
ENSG00000070759	TESK2	340	4	group04	up	0.64
ENSG00000071575	TRIB2	357	4	group04	up	2.09
ENSG00000072135	PTPN18	135	4	group04	up	0.184
ENSG00000072952	MRVI1	3	4	group04	up	0.992
ENSG00000073711	PPP2R3A	28	4	group04	down	-2.16
ENSG00000074370	ATP2A3	202	4	group04	down	-0.725
ENSG00000074706	IPCEF1	2	4	group04	up	0.641
ENSG00000074842	MYDGF	1	4	group04	down	-0.229
ENSG00000075035	WSCD2	24	4	group04	down	-2.18
ENSG00000077009	NMRK2	31	4	group04	down	-1.03
ENSG00000079393	DUSP13	181	4	group04	down	-4.21
ENSG00000081189	MEF2C	153	4	group04	up	0.897
ENSG00000081320	STK17B	170	4	group04	up	1.08
ENSG00000081377	CDC14B	237	4	group04	up	0.355
ENSG00000081665	ZNF506	237	4	group04	up	0.469
ENSG00000087266	SH3BP2	23	4	group04	down	-0.356
ENSG00000088538	DOCK3	29	4	group04	down	-2.77
ENSG00000088992	TESC	253	4	group04	up	0.817
ENSG00000089159	PXN	236	4	group04	up	0.341
ENSG00000091490	SEL1L3	53	4	group04	up	0.447
ENSG00000091622	PITPNM3	89	4	group04	down	-2.05
ENSG00000095015	MAP3K1	326	4	group04	up	1.11
ENSG00000096070	BRPF3	223	4	group04	up	0.312
ENSG00000099337	KCNK6	18	4	group04	up	0.311
ENSG00000099364	FBXL19	120	4	group04	down	-0.387
ENSG00000099904	ZDHHC8	24	4	group04	down	-0.455
ENSG00000100055	CYTH4	61	4	group04	up	0.333
ENSG00000100065	CARD10	91	4	group04	up	0.81
ENSG00000100105	PATZ1	193	4	group04	up	0.261
ENSG00000100154	TTC28	288	4	group04	down	-0.482
ENSG00000100242	SUN2	35	4	group04	down	-0.367
ENSG00000100365	NCF4	54	4	group04	up	0.925
ENSG00000100422	CERK	40	4	group04	down	-0.276
ENSG00000101109	STK4	152	4	group04	up	0.348
ENSG00000101255	TRIB3	380	4	group04	up	1.06
ENSG00000101608	MYL12A	287	4	group04	up	0.198
ENSG00000101825	MXRA5	278	4	group04	down	-1.14
ENSG00000101928	MOSPD1	1	4	group04	down	-0.686
ENSG00000102547	CAB39L	43	4	group04	down	-0.239
ENSG00000102572	STK24	127	4	group04	up	0.276
ENSG00000103365	GGA2	41	4	group04	up	0.414
ENSG00000104043	ATP8B4	172	4	group04	up	0.368
ENSG00000104361	NIPAL2	1	4	group04	up	0.612
ENSG00000104447	TRPS1	94	4	group04	up	0.43
ENSG00000104450	SPAG1	236	4	group04	down	-0.595
ENSG00000104969	SGTA	306	4	group04	down	-0.214
ENSG00000105186	ANKRD27	256	4	group04	up	0.302
ENSG00000106066	CPVL	88	4	group04	up	0.436
ENSG00000106617	PRKAG2	118	4	group04	down	-0.22
ENSG00000106683	LIMK1	379	4	group04	down	-0.33
ENSG00000106733	NMRK1	30	4	group04	up	0.456
ENSG00000107104	KANK1	266	4	group04	down	-0.675
ENSG00000107130	NCS1	261	4	group04	down	-0.618
ENSG00000107968	MAP3K8	116	4	group04	up	0.594
ENSG00000108861	DUSP3	175	4	group04	up	0.316
ENSG00000109113	RAB34	8	4	group04	up	0.285
ENSG00000110697	PITPNM1	89	4	group04	down	-0.268
ENSG00000111344	RASAL1	23	4	group04	up	0.757
ENSG00000112079	STK38	247	4	group04	up	0.304
ENSG00000112679	DUSP22	181	4	group04	up	0.66
ENSG00000112799	LY86	18	4	group04	up	0.314
ENSG00000112852	PCDHB2	4	4	group04	down	-0.718
ENSG00000113163	COL4A3BP	30	4	group04	up	0.353
ENSG00000114353	GNAI2	220	4	group04	up	0.214
ENSG00000114861	FOXP1	176	4	group04	up	0.5
ENSG00000115041	KCNIP3	245	4	group04	down	-3.86
ENSG00000115073	ACTR1B	353	4	group04	down	-0.62
ENSG00000115165	CYTIP	1	4	group04	up	0.77
ENSG00000115896	PLCL1	50	4	group04	down	-1.13
ENSG00000115977	AAK1	153	4	group04	up	0.203
ENSG00000116574	RHOU	351	4	group04	up	0.643
ENSG00000116991	SIPA1L2	28	4	group04	up	0.429
ENSG00000117266	CDK18	346	4	group04	down	-0.834
ENSG00000118495	PLAGL1	186	4	group04	down	-0.326
ENSG00000118620	ZNF430	213	4	group04	down	-0.229
ENSG00000119138	KLF9	203	4	group04	up	0.458
ENSG00000120129	DUSP1	201	4	group04	down	-0.88
ENSG00000120875	DUSP4	186	4	group04	up	0.451
ENSG00000120913	PDLIM2	159	4	group04	up	0.497
ENSG00000121281	ADCY7	146	4	group04	up	0.47
ENSG00000121413	ZSCAN18	175	4	group04	down	-0.696
ENSG00000122477	LRRC39	280	4	group04	up	0.399
ENSG00000122644	ARL4A	311	4	group04	up	0.819
ENSG00000122877	EGR2	251	4	group04	down	-1.77
ENSG00000123080	CDKN2C	316	4	group04	down	-0.937
ENSG00000123106	CCDC91	2	4	group04	up	0.266
ENSG00000124155	PIGT	38	4	group04	down	-0.26
ENSG00000124191	TOX2	110	4	group04	up	0.647
ENSG00000124782	RREB1	192	4	group04	up	0.315
ENSG00000125249	RAP2A	358	4	group04	up	0.341
ENSG00000125319	C17orf53	4	4	group04	down	-1.37
ENSG00000125637	PSD4	41	4	group04	down	-0.316
ENSG00000125772	GPCPD1	30	4	group04	down	-0.701
ENSG00000125812	GZF1	177	4	group04	up	0.43
ENSG00000126934	MAP2K2	208	4	group04	up	0.25
ENSG00000127084	FGD3	9	4	group04	up	0.947
ENSG00000127125	PPCS	50	4	group04	up	0.269
ENSG00000127418	FGFRL1	331	4	group04	up	0.444
ENSG00000127511	SIN3B	149	4	group04	up	0.212
ENSG00000128340	RAC2	437	4	group04	down	-0.646
ENSG00000128594	LRRC4	283	4	group04	up	1.36
ENSG00000128973	CLN6	1	4	group04	up	0.306
ENSG00000129007	CALML4	274	4	group04	up	0.548
ENSG00000129204	USP6	134	4	group04	up	0.361
ENSG00000129465	RIPK3	361	4	group04	up	0.895
ENSG00000129566	TEP1	137	4	group04	up	0.191
ENSG00000129675	ARHGEF6	38	4	group04	up	0.271
ENSG00000130830	MPP1	99	4	group04	up	0.708
ENSG00000130958	SLC35D2	1	4	group04	up	0.462
ENSG00000131849	ZNF132	180	4	group04	down	-4.12
ENSG00000132356	PRKAA1	261	4	group04	up	0.296
ENSG00000132405	TBC1D14	114	4	group04	up	0.673
ENSG00000132623	ANKEF1	263	4	group04	up	1.43
ENSG00000132669	RIN2	13	4	group04	up	0.369
ENSG00000132694	ARHGEF11	81	4	group04	up	0.25
ENSG00000133256	PDE6B	60	4	group04	up	0.454
ENSG00000134061	CD180	259	4	group04	up	0.367
ENSG00000134324	LPIN1	99	4	group04	up	0.467
ENSG00000134516	DOCK2	43	4	group04	up	0.348
ENSG00000134900	TPP2	100	4	group04	up	0.314
ENSG00000134909	ARHGAP32	18	4	group04	up	0.549
ENSG00000135299	ANKRD6	279	4	group04	up	0.56
ENSG00000135842	FAM129A	4	4	group04	down	-1.08
ENSG00000135905	DOCK10	10	4	group04	up	0.318
ENSG00000135932	CAB39	69	4	group04	up	0.266
ENSG00000136141	LRCH1	286	4	group04	down	-0.466
ENSG00000136205	TNS3	191	4	group04	down	-0.619
ENSG00000136238	RAC1	430	4	group04	up	0.159
ENSG00000136247	ZDHHC4	24	4	group04	up	0.512
ENSG00000136451	VEZF1	195	4	group04	up	0.307
ENSG00000136732	GYPC	1	4	group04	up	0.419
ENSG00000136802	LRRC8A	281	4	group04	down	-0.929
ENSG00000136848	DAB2IP	42	4	group04	down	-1.05
ENSG00000136869	TLR4	357	4	group04	up	0.887
ENSG00000137193	PIM1	398	4	group04	up	0.837
ENSG00000137225	CAPN11	67	4	group04	down	-1.24
ENSG00000137507	LRRC32	283	4	group04	down	-2.18
ENSG00000137727	ARHGAP20	8	4	group04	down	-0.913
ENSG00000137843	PAK6	158	4	group04	down	-0.81
ENSG00000138166	DUSP5	176	4	group04	down	-0.41
ENSG00000138640	FAM13A	11	4	group04	up	0.798
ENSG00000138670	RASGEF1B	56	4	group04	down	-1.11
ENSG00000138698	RAP1GDS1	18	4	group04	down	-0.353
ENSG00000138738	PRDM5	187	4	group04	down	-1.6
ENSG00000138756	BMP2K	137	4	group04	up	0.589
ENSG00000138814	PPP3CA	328	4	group04	up	0.287
ENSG00000139725	RHOF	338	4	group04	down	-0.656
ENSG00000140983	RHOT2	64	4	group04	down	-0.273
ENSG00000141447	OSBPL1A	26	4	group04	up	0.6
ENSG00000142185	TRPM2	4	4	group04	up	0.512
ENSG00000142731	PLK4	182	4	group04	down	-1.34
ENSG00000142875	PRKACB	287	4	group04	up	0.485
ENSG00000143079	CTTNBP2NL	6	4	group04	up	0.201
ENSG00000143179	UCK2	30	4	group04	down	-0.305
ENSG00000143344	RGL1	7	4	group04	up	1.15
ENSG00000143515	ATP8B2	171	4	group04	down	-1.06
ENSG00000143772	ITPKB	11	4	group04	down	-0.737
ENSG00000143878	RHOB	401	4	group04	up	0.294
ENSG00000144118	RALB	352	4	group04	up	0.282
ENSG00000144136	SLC20A1	5	4	group04	up	0.369
ENSG00000144674	GOLGA4	27	4	group04	up	0.235
ENSG00000145703	IQGAP2	89	4	group04	up	0.586
ENSG00000145819	ARHGAP26	50	4	group04	up	0.286
ENSG00000145864	GABRB2	8	4	group04	down	-3.7
ENSG00000145868	FBXO38	6	4	group04	down	-0.833
ENSG00000145908	ZNF300	175	4	group04	down	-1.41
ENSG00000146192	FGD2	9	4	group04	up	0.593
ENSG00000146376	ARHGAP18	9	4	group04	up	0.732
ENSG00000146410	MTFR2	3	4	group04	down	-0.859
ENSG00000147036	LANCL3	3	4	group04	down	-1.81
ENSG00000147180	ZNF711	180	4	group04	down	-0.918
ENSG00000147251	DOCK11	13	4	group04	up	0.92
ENSG00000147324	MFHAS1	286	4	group04	up	0.23
ENSG00000147883	CDKN2B	323	4	group04	up	1.04
ENSG00000148143	ZNF462	182	4	group04	up	1.11
ENSG00000148331	ASB6	283	4	group04	down	-0.224
ENSG00000148429	USP6NL	102	4	group04	down	-0.303
ENSG00000149269	PAK1	220	4	group04	up	0.367
ENSG00000150712	MTMR12	19	4	group04	up	0.211
ENSG00000150867	PIP4K2A	113	4	group04	up	0.4
ENSG00000151490	PTPRO	118	4	group04	up	0.792
ENSG00000151612	ZNF827	172	4	group04	down	-0.555
ENSG00000152061	RABGAP1L	126	4	group04	up	0.336
ENSG00000152229	PSTPIP2	1	4	group04	down	-1.41
ENSG00000152402	GUCY1A2	131	4	group04	down	-1.94
ENSG00000152778	IFIT5	247	4	group04	up	0.933
ENSG00000152926	ZNF117	191	4	group04	down	-0.555
ENSG00000152953	STK32B	206	4	group04	up	1.1
ENSG00000153814	JAZF1	15	4	group04	up	0.596
ENSG00000154237	LRRK1	317	4	group04	up	0.204
ENSG00000154589	LY96	29	4	group04	up	0.77
ENSG00000155090	KLF10	208	4	group04	down	-0.58
ENSG00000155366	RHOC	392	4	group04	down	-0.268
ENSG00000155897	ADCY8	143	4	group04	down	-2.27
ENSG00000155903	RASA2	27	4	group04	up	0.349
ENSG00000156011	PSD3	39	4	group04	down	-0.968
ENSG00000156052	GNAQ	185	4	group04	up	0.6
ENSG00000158050	DUSP2	179	4	group04	down	-1.73
ENSG00000158106	RHPN1	94	4	group04	down	-0.484
ENSG00000158186	MRAS	313	4	group04	down	-0.804
ENSG00000159200	RCAN1	17	4	group04	down	-0.517
ENSG00000159792	PSKH1	177	4	group04	down	-0.243
ENSG00000159882	ZNF230	239	4	group04	down	-0.378
ENSG00000160145	KALRN	37	4	group04	down	-2.88
ENSG00000160408	ST6GALNAC6	1	4	group04	down	-1.08
ENSG00000160685	ZBTB7B	184	4	group04	up	0.309
ENSG00000160949	TONSL	294	4	group04	down	-1.21
ENSG00000162086	ZNF75A	195	4	group04	up	0.309
ENSG00000162734	PEA15	48	4	group04	down	-0.396
ENSG00000162878	PKDCC	333	4	group04	down	-1.18
ENSG00000162909	CAPN2	75	4	group04	up	0.821
ENSG00000163219	ARHGAP25	27	4	group04	up	0.478
ENSG00000163590	PPM1L	218	4	group04	up	0.271
ENSG00000163932	PRKCD	271	4	group04	down	-0.283
ENSG00000164086	DUSP7	183	4	group04	down	-0.64
ENSG00000164116	GUCY1A1	134	4	group04	down	-2.42
ENSG00000164741	DLC1	27	4	group04	down	-2.03
ENSG00000164885	CDK5	377	4	group04	down	-0.558
ENSG00000164916	FOXK1	153	4	group04	down	-0.263
ENSG00000164949	GEM	316	4	group04	down	-2.76
ENSG00000164951	PDP1	220	4	group04	up	0.296
ENSG00000165023	DIRAS2	318	4	group04	down	-3.26
ENSG00000165244	ZNF367	210	4	group04	down	-2.3
ENSG00000165304	MELK	426	4	group04	down	-1.26
ENSG00000165322	ARHGAP12	9	4	group04	up	0.412
ENSG00000165379	LRFN5	277	4	group04	down	-0.843
ENSG00000165512	ZNF22	180	4	group04	up	0.757
ENSG00000165684	SNAPC4	161	4	group04	down	-0.298
ENSG00000165804	ZNF219	176	4	group04	down	-0.327
ENSG00000165997	ARL5B	315	4	group04	down	-0.244
ENSG00000166716	ZNF592	178	4	group04	up	0.316
ENSG00000166912	MTMR10	21	4	group04	up	0.391
ENSG00000166913	YWHAB	421	4	group04	up	0.178
ENSG00000167291	TBC1D16	101	4	group04	down	-0.357
ENSG00000167393	PPP2R3B	26	4	group04	down	-0.573
ENSG00000167555	ZNF528	190	4	group04	down	-1.2
ENSG00000167676	PLIN4	1	4	group04	down	-2.47
ENSG00000167994	RAB3IL1	44	4	group04	up	0.902
ENSG00000168062	BATF2	52	4	group04	up	0.593
ENSG00000168078	PBK	399	4	group04	down	-2
ENSG00000169621	APLF	10	4	group04	down	-0.567
ENSG00000169740	ZNF32	173	4	group04	up	0.276
ENSG00000169783	LINGO1	288	4	group04	down	-2.82
ENSG00000169955	ZNF747	175	4	group04	up	0.293
ENSG00000170017	ALCAM	1	4	group04	down	-0.943
ENSG00000170145	SIK2	197	4	group04	down	-0.239
ENSG00000170248	PDCD6IP	122	4	group04	up	0.195
ENSG00000170802	FOXN2	141	4	group04	up	0.384
ENSG00000170873	MTSS1	2	4	group04	up	0.709
ENSG00000171055	FEZ2	4	4	group04	up	0.212
ENSG00000173227	SYT12	1	4	group04	down	-1.66
ENSG00000173275	ZNF449	177	4	group04	up	0.343
ENSG00000173327	MAP3K11	380	4	group04	down	-0.27
ENSG00000173846	PLK3	174	4	group04	down	-0.718
ENSG00000173848	NET1	65	4	group04	down	-0.37
ENSG00000174004	NRROS	282	4	group04	up	0.567
ENSG00000174233	ADCY6	144	4	group04	up	0.406
ENSG00000174282	ZBTB4	185	4	group04	up	0.292
ENSG00000174791	RIN1	28	4	group04	up	0.674
ENSG00000175356	SCUBE2	37	4	group04	down	-0.494
ENSG00000177125	ZBTB34	208	4	group04	up	0.255
ENSG00000178175	ZNF366	177	4	group04	down	-1.49
ENSG00000178385	PLEKHM3	5	4	group04	down	-1.12
ENSG00000178951	ZBTB7A	191	4	group04	up	0.231
ENSG00000179542	SLITRK4	5	4	group04	down	-6.39
ENSG00000179965	ZNF771	173	4	group04	down	-1.08
ENSG00000180448	ARHGAP45	43	4	group04	up	0.541
ENSG00000180938	ZNF572	182	4	group04	up	3.52
ENSG00000181467	RAP2B	396	4	group04	up	0.724
ENSG00000181638	ZFP41	178	4	group04	down	-9.15
ENSG00000181804	SLC9A9	67	4	group04	up	0.444
ENSG00000182132	KCNIP1	236	4	group04	down	-0.787
ENSG00000182504	CEP97	302	4	group04	down	-0.381
ENSG00000182541	LIMK2	365	4	group04	down	-0.295
ENSG00000182580	EPHB3	371	4	group04	up	0.678
ENSG00000182957	SPATA13	44	4	group04	down	-1.75
ENSG00000183023	SLC8A1	12	4	group04	down	-0.486
ENSG00000183317	EPHA10	326	4	group04	down	-1.51
ENSG00000183856	IQGAP3	82	4	group04	down	-1.09
ENSG00000183943	PRKX	243	4	group04	down	-0.709
ENSG00000184156	KCNQ3	20	4	group04	down	-2.08
ENSG00000184347	SLIT3	284	4	group04	up	0.76
ENSG00000184378	ACTRT3	336	4	group04	up	1.03
ENSG00000184481	FOXO4	131	4	group04	up	0.588
ENSG00000184640	40057	64	4	group04	up	0.262
ENSG00000184677	ZBTB40	204	4	group04	up	0.272
ENSG00000184887	BTBD6	4	4	group04	up	0.576
ENSG00000185339	TCN2	1	4	group04	up	1.09
ENSG00000185483	ROR1	323	4	group04	down	-3.28
ENSG00000185591	SP1	354	4	group04	up	0.241
ENSG00000185614	INKA1	2	4	group04	up	0.92
ENSG00000185697	MYBL1	180	4	group04	down	-0.865
ENSG00000185745	IFIT1	267	4	group04	up	0.943
ENSG00000185924	RTN4RL1	279	4	group04	up	0.629
ENSG00000186106	ANKRD46	256	4	group04	down	-0.398
ENSG00000186130	ZBTB6	182	4	group04	down	-0.249
ENSG00000186283	TOR3A	5	4	group04	down	-0.378
ENSG00000186318	BACE1	140	4	group04	down	-0.849
ENSG00000186517	ARHGAP30	10	4	group04	up	0.222
ENSG00000187699	C2orf88	2	4	group04	down	-2.52
ENSG00000188042	ARL4C	335	4	group04	up	0.667
ENSG00000188130	MAPK12	369	4	group04	up	0.426
ENSG00000188321	ZNF559	211	4	group04	up	1.21
ENSG00000188766	SPRED3	4	4	group04	down	-1.53
ENSG00000189420	ZFP92	170	4	group04	up	0.57
ENSG00000196081	ZNF724	173	4	group04	down	-0.722
ENSG00000196218	RYR1	51	4	group04	up	0.96
ENSG00000196233	LCOR	29	4	group04	down	-0.452
ENSG00000196396	PTPN1	175	4	group04	down	-0.483
ENSG00000196914	ARHGEF12	67	4	group04	up	0.443
ENSG00000196935	SRGAP1	16	4	group04	up	0.43
ENSG00000197020	ZNF100	178	4	group04	down	-0.282
ENSG00000197128	ZNF772	170	4	group04	down	-0.397
ENSG00000197226	TBC1D9B	110	4	group04	up	0.214
ENSG00000197472	ZNF695	192	4	group04	down	-1.86
ENSG00000198105	ZNF248	171	4	group04	up	1.09
ENSG00000198131	ZNF544	178	4	group04	down	-0.471
ENSG00000198142	SOWAHC	278	4	group04	up	0.559
ENSG00000198169	ZNF251	182	4	group04	down	-1.44
ENSG00000198355	PIM3	355	4	group04	down	-0.406
ENSG00000198521	ZNF43	180	4	group04	down	-0.518
ENSG00000198682	PAPSS2	81	4	group04	up	0.352
ENSG00000198689	SLC9A6	65	4	group04	up	0.249
ENSG00000198826	ARHGAP11A	53	4	group04	down	-1.66
ENSG00000203697	CAPN8	67	4	group04	up	0.728
ENSG00000204160	ZDHHC18	32	4	group04	down	-0.416
ENSG00000204397	CARD16	56	4	group04	up	0.898
ENSG00000204634	TBC1D8	102	4	group04	down	-0.415
ENSG00000204851	PNMA8B	137	4	group04	up	0.564
ENSG00000205078	SYCE1L	1	4	group04	down	-0.776
ENSG00000205517	RGL3	6	4	group04	down	-1.05
ENSG00000205730	ITPRIPL2	1	4	group04	up	0.194
ENSG00000206560	ANKRD28	286	4	group04	up	0.435
ENSG00000211450	SELENOH	2	4	group04	down	-0.325
ENSG00000213626	LBH	1	4	group04	up	0.588
ENSG00000213889	PPM1N	190	4	group04	up	0.484
ENSG00000234444	ZNF736	181	4	group04	down	-8.22
ENSG00000242419	PCDHGC4	4	4	group04	up	1.9
ENSG00000242498	ARPIN	19	4	group04	up	0.389
ENSG00000250644	AC068580.4	97	4	group04	up	0.405
ENSG00000253846	PCDHGA10	4	4	group04	up	0.327
ENSG00000254004	ZNF260	174	4	group04	down	-0.333
ENSG00000267022	AC067968.1	196	4	group04	down	-0.818
ENSG00000275832	ARHGAP23	5	4	group04	up	0.577
ENSG00000276836	ARHGAP27	1	4	group04	up	0.439
