# Supplementary material for: TREM2 Alzheimer’s variant R47H causes similar transcriptional dysregulation to knockout, yet only subtle functional phenotypes in human iPSC-derived macrophages
Source: Alzheimers Res Ther. 2020 Nov 16;12:151. doi: 10.1186/s13195-020-00709-z (PMC7667762; doi:10.1186/s13195-020-00709-z)
Supplement: Supplementary file 5 — Additional file 5. Results of RNA-seq Ingenuity Pathways Analysis on TREM2 KO PPI groups. For each PPI group separate files give information about the genes assigned to that group (suffix “_Genes”), the predicted upstream regulators with Activation Z-score indicating whether the change mimics (+) or opposes (−) TREM2 KO transcriptional effects (suffix “_UpstreamAnalysis”), and the relationship of predicted upstream regulators to disease/functions (suffix “_RegulatorEffects”). [file 13195_2020_709_MOESM5_ESM.zip › TREM2_KO_IPA_Group4_UpstreamAnalysis.txt]

© 2000-2020 QIAGEN. All rights reserved.
Upstream Regulator	Expr Log Ratio	Molecule Type	Predicted Activation State	Activation z-score	p-value of overlap	Target Molecules in Dataset	Mechanistic Network
IL2		cytokine		-0.399	3.14E-06	ARHGAP11A,ARHGAP12,ARHGAP25,ARHGAP32,ARHGEF12,ARHGEF6,CARD10,CDKN2C,CYTH4,CYTIP,DUSP2,DUSP4,DUSP5,DUSP7,GNAQ,KLF6,LRRC32,NET1,PEA15,PIM1,PRKX,RHOB,RHOC,RREB1,STK17B,TRIB2,TRIB3,UCK2	31 (2)
ESR1		ligand-dependent nuclear receptor		-0.263	8.98E-06	ALCAM,ARHGAP18,ARHGEF11,ATP2A3,CALML4,CAPN2,CDK5,CDKN2B,DUSP4,DUSP5,FOXO4,GEM,GGA2,GNAQ,GUCY1A1,GUCY1B1,KCNK6,MAP2K2,MAP3K1,MAP3K8,MAPK12,PAK1,PAK6,PBK,PDK4,PLK4,PRKAA1,PRKACB,PRKCD,PRKCH,PRKX,PSD4,RALA,RTN4RL1,SCUBE2,SP1,STK4,TNS3,TPP2,TRIB3,TRPM2,UCK2,VEZF1,ZBTB7B,ZNF367,ZNF544
CRNDE		other		1.633	2.60E-05	DUSP4,DUSP5,FOXO4,MAP3K8,RAC2,RIN1
Vegf		group		-0.125	4.74E-05	ARHGAP18,ARHGAP23,BMP2K,CDKN2C,DUSP4,DUSP5,FOXN2,GEM,GUCY1B1,MAP2K3,MAP3K8,MEF2C,MELK,NRROS,PKDCC,PLK4,PRKAA1,RAC1,RCAN1,SLC20A1,TBC1D8,TRIB2
BCAR1		enzyme			4.78E-05	CDKN2B,PXN,RAC1,RALA
Lh		complex			8.67E-05	ADCY7,ARL4C,CARD10,CDK5,DUSP1,DUSP3,GEM,MAP2K3,MAPK6,PLCL1,PRKX,PTPN1,RHOB,STK24
ETV6-RUNX1		fusion gene/product	Inhibited	-2.701	9.03E-05	ADCY7,ARHGAP18,ARHGAP25,ARHGEF11,FGD2,IFIT1,KLF6,MAP3K11,PAK1,PIM1,RABGAP1L,RAC2,RALB,RGL1,STK17B,TLR4
apilimod		chemical drug			2.76E-04	RAC1,RAC2
leukotriene D4		chemical - endogenous mammalian		-0.946	2.96E-04	DUSP1,EGR2,GEM,MAP3K8,PDK4,RCAN1
TNF		cytokine		-0.343	6.36E-04	AAK1,ALCAM,ARHGAP18,ARHGAP23,BACE1,CARD16,CDKN2C,CERT1,CYTH3,CYTIP,DUSP1,DUSP2,DUSP4,DUSP5,EGR2,FGFRL1,FOXO4,GABRB2,GEM,GNAI2,GNAI3,IFIT1,IFIT5,KLF10,KLF6,LY96,MAP2K3,MAP3K8,MEF2C,MFHAS1,NET1,NRROS,PIM1,PIM3,PLIN4,PLK3,PRKCD,RAC1,RCAN1,RGL3,RHOB,SCUBE2,SLC20A1,SLC8A1,SP1,TBC1D8,TIE1,TLR4,TNS3,TPP2	52 (2)
nocodazole		chemical reagent		0.674	7.12E-04	DUSP4,MAP2K2,MAP3K8,MAPK12,PIM1,PTPN1,STK4
HGF		growth factor		-0.196	7.75E-04	BMP2K,CDKN2B,CDKN2C,DUSP4,FOXN2,GEM,GUCY1B1,MAP2K3,MAP3K8,MELK,PIM1,PLK4,PRKAA1,RAC1,RHOB,RIN1,SLC20A1,TBC1D8,TRIB2	61 (3)
HNRNPA2B1		other			8.12E-04	CPS1,CPVL,GABRB2,HMGB3,MFHAS1,ROR1,RYR1,STK32B,TNS3
NUPR1		transcription regulator		0.688	8.72E-04	ARHGAP11A,CEP97,CERK,DUSP5,GPCPD1,KLF6,MTFR2,NRROS,PEA15,PIM1,PLEKHM3,PLK3,SIPA1L2,ST6GALNAC6,STK38,TEP1,TNS3,TRIB3,ZBTB34
Ppp2c		group			1.15E-03	CDKN2B,DUSP1,PIM1
ADRA1B		G-protein coupled receptor			1.18E-03	DUSP1,EGR2,PAK1,PPP3CA,RALA
Calcineurin protein(s)		complex		-1.029	1.35E-03	DUSP1,EGR2,KCNQ3,RCAN1,RYR1,SLC8A1
GGA1		transporter			1.62E-03	BACE1,GGA2
RGL2		other			1.62E-03	RALA,RALB
GGA3		transporter			1.62E-03	BACE1,GGA2
mir-223		microRNA		-0.164	1.75E-03	ALCAM,CAMKK1,CD180,EGR2,LY96,MEF2C,RIPK3,TLR4
TREM1		transmembrane receptor	Inhibited	-2.158	1.84E-03	CDKN2B,DUSP4,EGR2,GEM,KANK1,MAP3K8,RCAN1,RHOU,RIN2,TLR4
TNFSF11		cytokine		-0.466	2.05E-03	CAPN2,DUSP1,EGR2,ITPKB,LIMK1,PIM1,RCAN1,RGL1,RHOB,SLC20A1,TLR4,ZNF260	57 (3)
Salmonella enterica serotype abortus equi lipopolysaccharide		chemical toxicant		-0.213	2.15E-03	ARL5B,CDKN2B,DUSP2,GEM,KANK1,MAP3K8,PIM3,RHOU,RIN2
GNRH1		other		1.420	2.55E-03	DUSP4,EGR2,GNAQ,PPP3CA,PRKCD
Foxo		group			2.61E-03	CDKN2B,PAK1,TRIB3
ERG		transcription regulator		0.050	2.63E-03	ARHGAP20,ARHGEF6,DOCK10,DOCK2,GUCY1A1,GUCY1B1,PIM1,PSTPIP2,PXN,RASA2
2-amino-5-phosphonovaleric acid		chemical - other		0.707	2.64E-03	CAMKK1,DUSP1,EGR2,KCNK6,LBH,PLK3,RASGEF1B,SPATA13
KCND2		ion channel			2.67E-03	KCNIP1,KCNIP3
SPIB		transcription regulator		-0.447	2.78E-03	ARHGAP6,EGR2,GEM,KLF6,MEF2C,NET1
CDK4		kinase			2.88E-03	CDKN2C,MELK,MTFR2,MYBL1,PPCS,TOR3A,ZNF367,ZNF462
mir-24		microRNA		0.665	2.97E-03	CDKN2B,DUSP1,NET1,PXN,TRIB3
beta-estradiol		chemical - endogenous mammalian		-1.488	3.01E-03	ALCAM,ARL4A,C17orf53,C2orf88,CDK18,CDK5,CDKN2B,CYTH3,CYTH4,DUSP1,DUSP3,DUSP4,DUSP5,EGR2,FEZ2,FOXN3,GEM,GUCY1A1,GUCY1B1,KLF10,KLF6,KLF9,LPIN1,LRRC8A,MAP2K2,MAP2K3,MAP3K8,MYBL1,MYL12A,NET1,PAPSS2,PBK,PDK4,PPP3CA,PRKCD,PRKCH,PTPN1,PXN,RAC1,RALA,RAP2B,SIN3B,SLC20A1,SLC8A1,SLITRK4,SP1,STK32B,TLR4,TNS3,TRIB2,UCK2,ZNF22,ZNF230
filgrastim		biologic drug		-0.070	3.19E-03	ARHGAP25,DLC1,EGR2,IFIT1,IFIT5,KLF6,KLF9,MAPK6,MEF2C,PATZ1,PRKAG2,PRKAR2B,RABGAP1L,TLR4,TRPM2,TRPS1
FSH		complex			3.35E-03	ADCY7,ARL4C,CARD10,DUSP1,DUSP3,GEM,KLF10,LRRC32,MAP2K3,MAPK6,PLCL1,PRKX,PTPN1,RHOB,STK24
SBDS		other			3.51E-03	PCDHB2,PLAGL1,PTPRO,RAC1,RAC2,TRIB3
NR3C1		ligand-dependent nuclear receptor		-0.863	3.57E-03	CAPN2,CARD10,CPS1,DGAT2,DUSP1,DUSP22,DUSP4,GEM,KLF9,LPIN1,LRRC8A,PAK1,PAK6,PEA15,PIM3,PLAGL1,PPP3CA,PRKACB,PRKCD,RHOB,STK17B,TRIB3
Ren2		peptidase			3.63E-03	GNAI2,NCF4,RAC1
HOXA10		transcription regulator		1.414	3.65E-03	ARL4A,CDKN2B,EGR2,KLF10,KLF9,MAPK12,PRKCD,STK17B,ZNF22
5R-hydroxytriptolide		chemical drug			3.96E-03	LY96,TLR4
ZNF395		other			3.96E-03	IFIT1,MEF2C
mir-506		microRNA			3.96E-03	RHOC,TLR4
ADCY5		enzyme			3.96E-03	ADCY6,ADCY7
TLR7/8		group		0.000	4.69E-03	GEM,MAP3K8,TRIB3,ZNF544
THZ1		chemical - kinase inhibitor			4.86E-03	ARL4C,CYTIP,STK17B
STAT5a/b		group		-1.400	5.18E-03	CDKN2C,DUSP1,DUSP2,MEF2C,MRVI1,PIM1,STK17B
10E,12Z-octadecadienoic acid		chemical - endogenous mammalian		-1.026	5.44E-03	C17orf53,CDK18,DGAT2,EGR2,LPIN1,PBK,SLITRK4,TRIB3
EGR4		transcription regulator			5.48E-03	EGR2,MYBL1
ADCYAP1R1		G-protein coupled receptor			5.48E-03	DUSP5,EGR2
dBET6		chemical reagent			5.48E-03	ARL4C,DUSP4
palmitic acid		chemical - endogenous mammalian		1.614	5.51E-03	BACE1,DGAT2,NCF4,PDK4,PRKAA1,PTPN1,SP1,STK4,TLR4,TRIB3
apicidin		chemical - endogenous non-mammalian			5.56E-03	ATP2A3,PRKCD,ROR1
F2		peptidase		0.529	5.63E-03	DOCK10,DUSP1,KLF6,LBH,MFHAS1,MTSS1,RAC1,RAC2,RCAN1,RHOB,UCK2
ANGPT1		growth factor			6.05E-03	ALCAM,DUSP1,DUSP4,DUSP5
Sch-23390		chemical drug			6.31E-03	EGR2,PPP3CA,RYR1
IRS1		enzyme			6.39E-03	ATP2A3,CDKN2B,CDKN2C,MAPK12,MEF2C,RHOU,TRIB3
IKZF3		transcription regulator		-1.342	6.58E-03	IFIT5,RYR1,SIPA1L2,TLR4,TNS3
camptothecin		chemical drug		0.046	6.96E-03	ARL4A,EGR2,FOXN3,GNAI2,GNAQ,IQGAP2,LIMK1,LPIN1,MAP3K11,MEF2C,MELK,PPP3CA,PRKAR2B,PSD4,PTPN1,SOWAHC,STK17B,STK38,TNS3
KDM3B		enzyme		1.000	6.97E-03	KALRN,PPP3CA,ZNF75A,ZNF772,ZSCAN18
MASTL		kinase		1.000	7.09E-03	PRKAA1,RAC2,RAP2A,STK24
ATF7		transcription regulator			7.23E-03	DUSP1,DUSP5
UCHL1		peptidase		0.447	7.38E-03	DOCK10,LBH,LPIN1,MAPK6,RHOF
CD40LG		cytokine		0.152	7.47E-03	ALCAM,CYTIP,DUSP1,DUSP2,DUSP4,DUSP5,IFIT1,MAP2K3,NET1,PIM1,PTPN1,SP1,STK4,ZNF230	55 (3)
IGF2		growth factor			7.75E-03	ARL4A,DUSP1,EGR2,GNAI2,KLF9,PIM1,RHOB,SLC20A1
ADRA1D		G-protein coupled receptor			8.23E-03	DUSP1,EGR2,PAK1,PPP3CA
lipopolysaccharide		chemical drug		-0.380	8.54E-03	ALCAM,ARL4C,BACE1,CAPN2,CYTIP,DUSP1,DUSP2,DUSP4,DUSP5,EGR2,GEM,GOLGA4,GUCY1A1,GUCY1B1,IFIT1,IFIT5,JAZF1,KANK1,KLF10,KLF6,LIMK2,LPIN1,LY86,LY96,MAP2K2,MAP3K8,MEF2C,MTSS1,PAPSS2,PBK,PDK4,PIM1,PLK3,PRKAA1,PTPRO,RASGEF1B,RCAN1,RHOB,SCUBE2,SP1,TIE1,TLR4,TOR3A,TRIB3,VEZF1,ZBTB7A,ZNF366	75 (3)
fluticasone propionate		chemical drug		-0.113	8.57E-03	ARHGAP25,IFIT1,KLF9,PAPSS2,PDK4,RCAN1,TBC1D16,TCN2
acetylcholine		chemical - endogenous mammalian			8.93E-03	GNAI3,KCNQ3,RAC1
KRAS		enzyme		-0.813	9.05E-03	CDKN2B,CDKN2C,DUSP1,DUSP4,DUSP5,EGR2,IFIT1,IQGAP2,KLF6,LBH,MAPK12,NCF4,PAK1,PIM1,PLAGL1,PRKCD,RHOB,RHOC,SLC20A1,TESC
HUWE1		transcription regulator			9.19E-03	CDKN2B,CDKN2C
Notch		group		-0.398	9.21E-03	CDKN2B,DUSP1,GUCY1A1,GUCY1B1,NET1
PLG		peptidase		0.447	9.21E-03	PRKAR2B,RAC1,RAC2,RALA,RALB
NPR1		enzyme			9.93E-03	GUCY1A1,GUCY1B1,RCAN1
SL 327		chemical - protease inhibitor			9.93E-03	CLN6,MEF2C,SYT12
ADRA1A		G-protein coupled receptor			1.02E-02	DUSP1,EGR2,PAK1,PPP3CA
budesonide		chemical drug		-0.447	1.02E-02	GNAI2,GNAQ,LIMK2,MAP2K3,RHOC
romidepsin		biologic drug			1.02E-02	CDKN2B,DUSP1,RAC1,RHOB,RHOC
TGFB1		growth factor		0.624	1.05E-02	ARL4A,BACE1,CAB39,CALML4,CDKN2B,CDKN2C,DOCK2,DUSP1,DUSP4,EGR2,GABRB2,GEM,GNAI2,KCNQ3,KLF10,KLF9,LIMK2,MAP2K3,MAP3K1,MAP3K11,MAPK6,MEF2C,MYBL1,MYL12A,NET1,PATZ1,PIM1,PITPNM1,PLAGL1,PLCL1,PXN,RAC1,RALB,RHOB,RHOC,RHOU,RIN1,ROR1,SLC20A1,SLIT3,TCN2,TLR4,TTC28,UCK2
L-triiodothyronine		chemical - endogenous mammalian		0.906	1.08E-02	ANKS1A,ARHGAP26,CDKN2B,DAB2IP,DUSP1,DUSP5,EGR2,GNAI2,GPCPD1,KLF9,PDK4,RAB34,RREB1,SP1,SYT12
IFNG		cytokine		0.166	1.10E-02	ADCY7,ANKS1A,BACE1,BATF2,CDKN2B,DUSP1,DUSP4,DUSP5,EGR2,FGFRL1,GNAI2,IFIT1,IFIT5,ITPKB,KLF10,KLF6,LIMK1,LY96,MAP2K2,MAP3K8,MRAS,MTSS1,PBK,PEA15,PIM1,PIM3,PRKCD,PTPN1,RAC2,RAP2B,RHOB,SLC8A1,TLR4,TRIB2,TTC28,USP6NL
PEA15	-0.396	transporter			1.14E-02	EGR2,PEA15
Tcf7		transcription regulator		-0.333	1.20E-02	ARHGAP20,ARHGEF12,CERK,EGR2,GEM,KLF6,MAPK12,PAPSS2,PPM1L
JAG1		growth factor		-1.000	1.24E-02	CDKN2B,DUSP1,DUSP2,DUSP5
ionomycin		chemical reagent		-1.380	1.33E-02	ATP2A3,DUSP1,DUSP2,DUSP5,GEM,PIM1,PTPN1,RCAN1
RPSA		translation regulator			1.33E-02	DUSP1,DUSP2,TLR4
mir-132		microRNA			1.33E-02	ARHGAP32,ARHGEF11,PEA15
5-O-mycolyl-beta-araf-(1->2)-5-O-mycolyl-alpha-araf-(1->1')-glycerol		chemical - endogenous non-mammalian		-0.447	1.37E-02	DUSP1,EGR2,IFIT1,IFIT5,RCAN1
RNF216		enzyme			1.37E-02	IFIT1,TLR4
PDX1		transcription regulator		1.000	1.41E-02	ATP2A3,DUSP5,KLF10,KLF6,PAPSS2,RABGAP1L,SLIT3,TRIB3
MAFB		transcription regulator		1.342	1.44E-02	ALCAM,EGR2,MTSS1,RAB3IL1,SLC9A9
fluvoxamine		chemical drug			1.45E-02	GNAI2,GNAQ,ITPKB
EP300		transcription regulator		0.152	1.55E-02	CDKN2B,DUSP1,DUSP22,DUSP4,EGR2,KCNIP3,MAP3K8,MEF2C,MFHAS1,PDK4,PITPNM1,PRKCD,RGL1,TESC
GW3965		chemical reagent		1.195	1.58E-02	CYTIP,DGAT2,DUSP1,MELK,PDK4,PRKAR2B
MAP2K1		kinase		-0.540	1.62E-02	CDKN2B,DUSP1,DUSP5,EGR2,NET1,PIM1,RAP2B,SP1
PP2A		complex			1.63E-02	PIM1,PIM3
AFAP1-AS1		other			1.63E-02	RAC2,RHOC
CIC		transcription regulator			1.63E-02	DUSP4,SLC20A1
MAX		transcription regulator			1.65E-02	CDKN2B,DUSP2,DUSP7,KLF10,KLF6
acyclovir		chemical drug			1.66E-02	DUSP2
pivalyloxymethyl butyrate		chemical drug			1.66E-02	ATP2A3
tubulin (complex)		complex			1.66E-02	GNAQ
ZM 323881		chemical - kinase inhibitor			1.66E-02	RCAN1
DIS3L2		enzyme			1.66E-02	RAC1
HACE1		enzyme			1.66E-02	RAC1
AI842136		other			1.66E-02	BACE1
MCAT		enzyme			1.66E-02	LY96
SH2D5		other			1.66E-02	RAC1
PREX1		other			1.66E-02	RAC1
RND2		enzyme			1.66E-02	RHOB
TMEM184A		other			1.66E-02	DUSP1
DMTN		other			1.66E-02	ITPKB
SUMO		group			1.66E-02	BACE1
KCTD10		ion channel			1.66E-02	RHOB
JPH2		enzyme			1.66E-02	SLC8A1
RIC8A		other			1.66E-02	GNAQ
Rho gdi		group			1.66E-02	RHOB
DOCK1		other			1.66E-02	RAC1
NDUFV1		enzyme			1.66E-02	PTPN1
GPSM1		other			1.66E-02	GNAI3
TNNC1		other			1.66E-02	SLC8A1
TNIP2		other			1.66E-02	MAP3K8
NTNG2		other			1.66E-02	LRRC4
KIF5A		transporter			1.66E-02	GABRB2
mir-1906		microRNA			1.66E-02	TLR4
miR-188-3p (miRNAs w/seed UCCCACA)		mature microRNA			1.66E-02	BACE1
mir-188		microRNA			1.66E-02	BACE1
miR-340-5p (miRNAs w/seed UAUAAAG)		mature microRNA			1.66E-02	SRGAP1
miR-298-5p (and other miRNAs w/seed GCAGAGG)		mature microRNA			1.66E-02	BACE1
mir-1301		microRNA			1.66E-02	KLF6
epidermal growth factor		chemical drug			1.66E-02	PTPN1
SRPK3		kinase			1.66E-02	MEF2C
SLC12A5		transporter			1.66E-02	RAC1
XRCC1		other			1.66E-02	APLF
RASGRP2		other			1.66E-02	RAP2A
Tnxa-ps1		other			1.66E-02	DUSP1
ADAM19		peptidase			1.66E-02	EGR2
ALS2		other			1.66E-02	RAC1
CLCNKB		ion channel			1.66E-02	PNPLA6
GABRA2		ion channel			1.66E-02	TLR4
OPRL1		G-protein coupled receptor			1.66E-02	PPP3CA
matrine		chemical reagent			1.66E-02	SP1
NCGC00184710		chemical reagent			1.66E-02	PDK4
mir-328		microRNA			1.66E-02	BACE1
phenylpropanoic acid		chemical - endogenous mammalian			1.66E-02	ATP2A3
pyrazinamide		chemical drug			1.66E-02	LY96
isobutyric acid		chemical - endogenous non-mammalian			1.66E-02	ATP2A3
AP-1 decoy		chemical reagent			1.66E-02	DUSP1
FUS-ERG		fusion gene/product			1.66E-02	PIM1
EWSR1-ERG		fusion gene/product			1.66E-02	PIM1
(E)-2-(2-quinolin-2-yl-vinyl)-benzene-1,4-diol		chemical reagent			1.66E-02	CAPN2
ethambutol		chemical drug			1.66E-02	LY96
limonoate D-ring-lactone		chemical - endogenous non-mammalian			1.66E-02	TLR4
isovaleric acid		chemical - endogenous mammalian			1.66E-02	ATP2A3
GNAQ	0.600	enzyme			1.76E-02	DUSP5,GNAQ,MAP3K8,PRKCD,RHOB,SLC8A1
miR-291a-3p (and other miRNAs w/seed AAGUGCU)		mature microRNA		-0.490	1.80E-02	MYBL1,PBK,PRKACB,STK4,TRPS1
R5020		chemical reagent			1.80E-02	DUSP4,DUSP5,IFIT5,NET1,PDK4
cocaine		chemical drug		-0.049	1.86E-02	CDK5,DUSP1,DUSP5,EGR2,GABRB2,GNAI2,IFIT1,PDE6B
lactacystin		chemical - protease inhibitor		-0.200	1.86E-02	ATP2A3,DUSP1,GNAI2,MAPK6,NCS1,PEA15,PXN,RAC1
ELF4		transcription regulator			1.87E-02	DUSP1,DUSP5,RCAN1
POLR3G		enzyme			1.91E-02	KLF6,RAC1
CHRM1		G-protein coupled receptor			1.91E-02	BACE1,EGR2
miR-210-3p (miRNAs w/seed UGUGCGU)		mature microRNA			1.91E-02	FGFRL1,PTPN1
NPPC		other			1.91E-02	GUCY1A1,GUCY1B1
ANGPTL4		other			1.91E-02	DGAT2,LPIN1
ARHGDIA		other			1.91E-02	RAC1,SP1
NRAS		enzyme		-1.474	1.91E-02	CDKN2B,DUSP2,IFIT1,LIMK1,LY86,OSBPL1A,RHOB,ZNF32
EGF		growth factor		-1.739	1.96E-02	ALCAM,CDK5,DUSP1,DUSP4,DUSP5,EGR2,KLF10,LIMK2,PBK,PDK4,PLAGL1,PRKCH,RAC1,RALA,RHOB,SP1
HOXD10		transcription regulator		-0.218	2.08E-02	NCS1,PAK1,RHOB,RHOC
TMPRSS2-ERG		fusion gene/product		-0.343	2.10E-02	KLF9,PIM1,ROR1,SP1,TRIB3,ZNF430
PGR		ligand-dependent nuclear receptor		-0.213	2.11E-02	CAPN2,KLF9,MAP2K3,MTSS1,NET1,PAPSS2,PRKCH,RHOC,TBC1D8,UCK2
GAPDH		enzyme			2.17E-02	DUSP1,GEM,RIPK3
5'-methylthioadenosine		chemical - endogenous mammalian			2.20E-02	GUCY1A1,GUCY1B1
miR-132-3p (and other miRNAs w/seed AACAGUC)		mature microRNA			2.20E-02	ARHGAP32,CAPN8
COX4I1		enzyme			2.20E-02	PDK4,PPP3CA
SAT1		enzyme			2.20E-02	KLF9,SP1
DGAT1		enzyme			2.20E-02	DGAT2,PDK4
ebselen		chemical drug			2.20E-02	DUSP1,TLR4
salmeterol		chemical drug			2.20E-02	DUSP1,TLR4
diacylglycerol		chemical - endogenous mammalian			2.20E-02	PRKCD,PRKCH
lenalidomide		chemical drug		1.492	2.25E-02	CARD16,CDKN2C,GABRB2,IFIT5,ROR1,RYR1,SIPA1L2,TLR4,TNS3
tributyrin		chemical drug		-1.000	2.30E-02	ATP2A3,DUSP1,MYBL1,MYL12A
xanthohumol		chemical drug			2.34E-02	DGAT2,LY96,TLR4
Ige		complex		1.062	2.38E-02	CAPN2,DUSP2,DUSP3,DUSP4,EGR2,FGD2,MAP3K8,NCF4,PEA15,PLK3,RASA2
DNMT3A		enzyme		1.134	2.39E-02	ADCY7,GUCY1A1,PAK6,PRKAR2B,RAP2B,SLC8A1,SLIT3
MYOD1		transcription regulator		-0.903	2.41E-02	ADCY7,DUSP1,KLF6,MEF2C,PBK,PRKAR2B,RAC2,RYR1,SP1
triamcinolone acetonide		chemical drug		0.788	2.41E-02	ADCY7,ARL4C,CYTIP,DUSP1,KLF10,KLF9,MXRA5,TRIB2
raloxifene		chemical drug		-1.134	2.46E-02	DUSP1,DUSP4,KLF6,MAP3K11,MYBL1,PLK3,RAC1
APR-246		chemical drug			2.51E-02	CARD10,LIMK2,PEA15
SP2		transcription regulator			2.51E-02	GNAI2,PRKCD
mir-290		microRNA			2.51E-02	PRKAA1,PRKACB
pimozide		chemical drug			2.51E-02	PIM1,PRKAA1
birabresib		chemical drug		1.000	2.54E-02	CDKN2B,GABRB2,PDLIM2,TNS3
GLI1		transcription regulator		1.890	2.66E-02	MEF2C,NIPAL2,PAPSS2,PIM1,PSTPIP2,RAB34,RAP2A,RHOB
miR-182-5p (and other miRNAs w/seed UUGGCAA)		mature microRNA			2.68E-02	ADCY6,MTSS1,RAC1
n-nitrosomethylbenzylamine		chemical toxicant			2.72E-02	DUSP5,KLF10,MAP2K3,MAPK6,PLK3,PPP3CA
FASN		enzyme		-0.762	2.79E-02	DGAT2,MRAS,PRKAR2B,SP1
DNMT3B		enzyme		1.134	2.82E-02	DLC1,GUCY1A1,IFIT1,MAP3K1,PAK6,RCAN1,SLC8A1
FOXO3		transcription regulator		1.411	2.82E-02	CARD16,CDKN2B,EGR2,FOXO4,MEF2C,PAK1,PBK,PDCD6IP,PRKCD,STK4,TIE1
RAPGEF1		other			2.84E-02	PXN,RAP2A
LY96	0.770	transmembrane receptor			2.84E-02	LY96,TLR4
miR-223-3p (miRNAs w/seed GUCAGUU)		mature microRNA			2.84E-02	MEF2C,RHOB
mir-194		microRNA			2.84E-02	RAC1,RAP2B
DDX3X		enzyme			2.84E-02	MAPK12,RAC1
SOX2		transcription regulator		0.249	2.86E-02	DOCK10,DUSP1,DUSP4,DUSP5,FOXO4,KANK1,KLF6,LRRC4,MEF2C,MTMR10,PRKCD,PRKCH,RASGEF1B,TNS3
Nfat (family)		group		0.063	2.89E-02	DOCK10,EGR2,KLF6,LBH,RCAN1
DMD		other			2.93E-02	ARHGAP20,LPIN1,LRCH1,MEF2C,PDK4,PSTPIP2,SLC9A7,UCK2
benzyl isothiocyanate		chemical - endogenous non-mammalian			3.05E-02	SP1,ZBTB34,ZBTB4
SP110		transcription regulator	Inhibited	-2.449	3.07E-02	CDKN2B,DAB2IP,IFIT1,LY96,PDCD6IP,RAC1
triptolide		chemical drug		1.406	3.07E-02	CDKN2B,DLC1,DUSP1,ITPKB,RHOC,TLR4
2-arachidonoylglycerol		chemical - endogenous mammalian			3.18E-02	BACE1,LPIN1
GNA14		enzyme			3.20E-02	DUSP5,KCNK6,KLF6,MAP3K8
7-dehydrocholesterol		chemical - endogenous mammalian			3.30E-02	MAP3K1
1alpha,25-dihydroxy-previtamin D3		chemical reagent			3.30E-02	PRKCD
opioid receptor		group			3.30E-02	BACE1
4-hexylresorcinol		chemical reagent			3.30E-02	SP1
MSK1/2		group			3.30E-02	DUSP1
LPIN2		phosphatase			3.30E-02	LPIN1
RTN3		other			3.30E-02	BACE1
alpha-adrenergic receptor		group			3.30E-02	SLC8A1
NAT8		transcription regulator			3.30E-02	BACE1
ARHGAP25	0.478	other			3.30E-02	RAC1
Hat		complex			3.30E-02	SLC8A1
STAT3/5		group			3.30E-02	PIM1
BACE1-AS		other			3.30E-02	BACE1
SEMA5A		transmembrane receptor			3.30E-02	RAC1
empagliflozin		chemical drug			3.30E-02	TLR4
SNX6		transporter			3.30E-02	BACE1
miR-483-5p (miRNAs w/seed AGACGGG)		mature microRNA			3.30E-02	ALCAM
mir-504		microRNA			3.30E-02	FOXP1
mir-134		microRNA			3.30E-02	LIMK1
EDF1		transcription regulator			3.30E-02	MEF2C
ABHD5		enzyme			3.30E-02	PDK4
KALRN	-2.880	kinase			3.30E-02	RAC1
DLEU2		other			3.30E-02	PRKACB
ITM2B		other			3.30E-02	BACE1
ARHGEF28		other			3.30E-02	GNAQ
GAB3		other			3.30E-02	IFIT1
IPO9		transporter			3.30E-02	PXN
NAT8B		enzyme			3.30E-02	BACE1
Kcnip2		other			3.30E-02	KCNIP1
metacept-1		chemical reagent			3.30E-02	CDKN2B
MLS000389544		chemical reagent			3.30E-02	PDK4
3,3'-iminodipropionitrile		chemical toxicant			3.30E-02	CDK5
biliverdine		chemical - endogenous mammalian			3.30E-02	TLR4
(-)-epigallocatechin-3-O-(3''-O-methyl)-gallate		chemical - endogenous non-mammalian			3.30E-02	TLR4
AJH-836		chemical reagent			3.30E-02	PRKCD
MW167		chemical - protease inhibitor			3.30E-02	BACE1
hexanoic acid		chemical - endogenous mammalian			3.30E-02	ATP2A3
phenylephrine		chemical drug		-1.982	3.34E-02	DUSP1,PDK4,PLAGL1,RCAN1
paclitaxel		chemical drug			3.35E-02	CDK18,DUSP4,DUSP5,DUSP7,HMGB3,MAP3K1,NCS1,PPP2R3A,RAC2,TESK2
CREBBP		transcription regulator			3.36E-02	DUSP1,DUSP22,DUSP4,EGR2,KCNIP3,MAP3K8,MEF2C,MFHAS1,PITPNM1,PRKCD,RGL1,TESC
4-hydroxytamoxifen		chemical drug		-1.134	3.38E-02	DUSP1,DUSP4,DUSP5,PAK6,PDK4,PRKCH,RHOBTB2
IL1B		cytokine		1.162	3.46E-02	BACE1,CYTIP,DUSP1,DUSP5,FGFRL1,GEM,IFIT1,ITPKB,KLF10,LY96,MAP3K8,MEF2C,NIBAN1,PIM1,PIM3,PLK3,PRKCD,RAC2,RASA2,RCAN1,RHOB,SCUBE2,SLC20A1,TLR4
forskolin		chemical toxicant		-1.939	3.51E-02	ARL4C,CARD10,CDKN2B,CERK,DUSP1,GEM,MAP2K3,PDK4,PIM3,PLAGL1,PLCL1,PRKAR2B,PRKX,PTPN1,RASGEF1B,RHOB,SP1,SPRED3,STK24
ethanol		chemical - endogenous mammalian		1.876	3.53E-02	ADCY6,ADCY8,DUSP1,GNAI2,KLF6,LPIN1,PLK3,PRKAA1,RHOB,SP1,TLR4,TRIB3
HCAR2		G-protein coupled receptor			3.54E-02	IQGAP3,PLK4
RNF20		enzyme			3.54E-02	MEF2C,RHOB
ARHGDIG		other			3.54E-02	ALCAM,KANK1
propionic acid		chemical - endogenous mammalian			3.54E-02	ATP2A3,LY86
dexamethasone		chemical drug		-0.234	3.55E-02	ALCAM,ARHGAP23,ARHGAP25,ARL4C,ARL5B,BACE1,CDK5,CDKN2B,CDKN2C,CPS1,DGAT2,DLC1,DUSP1,DUSP4,DUSP5,EGR2,FOXN3,GEM,GNAI2,GNAQ,HMGB3,IFIT1,IFIT5,KCNK6,KLF6,KLF9,LPIN1,LRRC8A,MAPK6,MEF2C,MXRA5,NET1,NIBAN1,OSBPL1A,PATZ1,PDK4,PIM1,PRKAG2,PRKAR2B,PSD4,RABGAP1L,RCAN1,ROR1,STK38,TLR4,TRPM2,TRPS1,ZNF22
Bvht		other		-1.000	3.64E-02	GUCY1B1,MEF2C,SLC8A1,TIE1
plicamycin		chemical drug		0.485	3.68E-02	GNAI2,PRKCD,ROR1,SP1,TESC
INSR		kinase			3.70E-02	ARL4A,ATP2A3,CDKN2C,DUSP1,EGR2,KLF10,KLF9,PDK4,PIM1,PLAGL1,RHOB,SLC20A1
HRAS		enzyme		0.579	3.73E-02	ARHGAP26,CAPN2,CDK18,CDKN2B,DUSP1,IQGAP2,JAZF1,KLF6,LBH,MAP3K8,MAPK12,MYL12A,PRKCD,PXN,RHOB,SLIT3,SP1,TOX2
MNT		transcription regulator			3.91E-02	KLF10,KLF6
SUV39H1		enzyme			3.91E-02	CDKN2B,CYTH4
KLF13		transcription regulator			3.91E-02	GYPC,KLF9
SYK		kinase	Inhibited	-2.214	3.93E-02	DOCK10,FOXP1,PIM1,PRKAR2B,TRIB2
black raspberry extract		chemical drug			4.06E-02	DUSP5,KLF10,MAP2K3,PLK3,PPP3CA
PI3K (family)		group		0.468	4.06E-02	CDKN2B,FOXO4,IFIT1,PXN,RIPK3
CCL5		cytokine			4.11E-02	ALCAM,CAPN2,DUSP1,TLR4
BCL6		transcription regulator			4.18E-02	ALCAM,DOCK10,KLF6,LBH,LPIN1,MAPK6,PTPRO,RHOF
RBP4		other			4.30E-02	ADCY6,TLR4
roscovitine		chemical drug			4.32E-02	CDK5,RALA,RALB
KAT6A		enzyme			4.32E-02	CDKN2B,CDKN2C,MELK
C11orf95-RELA		fusion gene/product			4.32E-02	BMP2K,DUSP2,PRKCD
tetradecanoylphorbol acetate		chemical drug		0.142	4.40E-02	ARHGAP32,ATP2A3,CDKN2B,CERK,CYTH4,DUSP1,DUSP2,DUSP5,EGR2,FOXP1,GEM,GNAI2,KLF6,LBH,PDK4,PEA15,PIM1,PLAGL1,PRKAR2B,PRKCD,PRKCH,PRKX,PTPN1,PTPRO,RCAN1,SP1,TIE1,TLR4
HDAC5		transcription regulator			4.44E-02	EGR2,KLF6,MEF2C,SLC8A1
l-asparaginase		biologic drug		1.387	4.46E-02	NIBAN1,PLAGL1,PLK4,RHOC,TRIB3
cisplatin		chemical drug	Inhibited	-2.137	4.50E-02	CAPN2,CDC14B,CDK5,CDKN2B,DUSP1,FOXN3,GABRB2,LPIN1,PDK4,PLK3,PRDM5,PTPRO,PXN,RAC1,RGL1,RHOBTB2,STK17B,TLR4,USP6NL,ZNF219
HNRNPK		transcription regulator			4.55E-02	LPIN1,PDLIM2,TCN2
DNA-methyltransferase		group			4.70E-02	CDKN2B,PDLIM2
SIN3B	0.212	transcription regulator			4.70E-02	KLF10,KLF6
PAX3		transcription regulator			4.72E-02	DUSP2,DYRK4,EGR2,GUCY1A1,PEA15,RHOB,TCN2
Firre		other		1.000	4.79E-02	ARHGAP45,GNAI2,MAP2K2,PTPN1
MACROH2A1		other			4.79E-02	CDKN2B,CDKN2C,FGD3,PTPRO
MAPK7		kinase			4.79E-02	DLC1,DUSP1,MEF2C
oleic acid		chemical - endogenous mammalian		-1.400	4.88E-02	DGAT2,DUSP1,PDK4,PLIN4,PRKAA1
kainic acid		chemical toxicant		-1.761	4.90E-02	BACE1,DUSP1,EGR2,GABRB2,KCNQ3,PIM3
trapidil		chemical drug			4.91E-02	PIM1
H. carbonum toxin		biologic drug			4.91E-02	ATP2A3
IRS		group			4.91E-02	DGAT2
tolylfluanid		chemical toxicant			4.91E-02	LPIN1
DPP10		peptidase			4.91E-02	KCNIP1
CNPY3		other			4.91E-02	TLR4
PUM1		other			4.91E-02	FOXP1
TRIM41		other			4.91E-02	PRKCD
ZNF451		enzyme			4.91E-02	CDKN2B
PRKD3		kinase			4.91E-02	CDKN2B
EXOC3L1		other			4.91E-02	SEPTIN9
KLHL21		other			4.91E-02	DUSP1
bis(4-hydroxycinnamoyl)methane		chemical - endogenous non-mammalian			4.91E-02	TLR4
BIIB021		chemical drug			4.91E-02	CDKN2C
kahweol		chemical - endogenous non-mammalian			4.91E-02	SP1
NAB1		transcription regulator			4.91E-02	DUSP4
DDX6		enzyme			4.91E-02	LPIN1
miR-615-3p (miRNAs w/seed CCGAGCC)		mature microRNA			4.91E-02	LCOR
mir-298		microRNA			4.91E-02	BACE1
PUM2		other			4.91E-02	FOXP1
FOXO6		transcription regulator			4.91E-02	PAK1
RALGDS		other			4.91E-02	RALA
EID2		other			4.91E-02	CDKN2B
ZNF335		transcription regulator			4.91E-02	MEF2C
S100A1		other			4.91E-02	SLC8A1
GFRA2		transmembrane receptor			4.91E-02	EGR2
MAP2		other			4.91E-02	PRKAR2B
MYOZ2		other			4.91E-02	RCAN1
SPAG9		other			4.91E-02	FOXK1
SJN 2511		chemical reagent			4.91E-02	LRRC32
ATP2B4		transporter			4.91E-02	ATP2A3
CYP2C9		enzyme			4.91E-02	DUSP1
NOS1AP		other			4.91E-02	RAC1
HNRNPF		other			4.91E-02	LPIN1
AZ-960		chemical reagent			4.91E-02	PIM1
isoniazid		chemical drug			4.91E-02	LY96
protein phosphatase		complex			4.91E-02	PIM1
LMK-235		chemical reagent			4.91E-02	IFIT1
taprostene		chemical reagent			4.91E-02	DUSP1
potassium tetraperoxochromate		chemical reagent			4.91E-02	TLR4
hydrogen peroxide		chemical - endogenous mammalian		0.996	4.91E-02	CDKN2C,DUSP1,DUSP2,DUSP4,FOXO4,PIM1,PSTPIP2,RAC1,SELENOH,SLC20A1,SP1,TLR4,TRIB3,ZBTB7A
ID3		transcription regulator			4.93E-02	CDKN2C,DUSP1,DUSP22,DUSP4,EGR2,KLF6,TOX2
levodopa		chemical - endogenous mammalian	Inhibited	-2.578	6.01E-02	ATP2A3,CLN6,CYTH4,DGAT2,DUSP1,EGR2,GUCY1A1,KLF6,KLF9,MAP3K1,MEF2C,NCF4,PITPNM3,PPM1L,RHOBTB2,SYT12,TRIB3
SATB1		transcription regulator		-1.755	6.08E-02	DUSP4,FEZ2,NIBAN1,SIPA1L2,SUN2,TRPS1
PRL		cytokine	Activated	2.178	1.01E-01	CAPN2,IFIT1,IFIT5,PDK4,PIM1,PIM3,PTPN18,RALB
mir-8		microRNA		-1.836	1.02E-01	JAZF1,MAP3K1,MAPK12,PAK6,RAC1,YWHAB
mir-21		microRNA	Inhibited	-2.121	1.05E-01	CD180,CDKN2B,EGR2,PBK,PIP4K2A,RHOB,TLR4,YWHAB
TP63		transcription regulator	Inhibited	-2.449	1.75E-01	CDK18,CDKN2B,KLF6,LIMK2,MAP2K3,NCS1,PAK1,PRKAG2,RAC2,RAP2A,RIN1
let-7a-5p (and other miRNAs w/seed GAGGUAG)		mature microRNA	Inhibited	-2.183	1.93E-01	BMP2K,IFIT5,RABGAP1L,RHOB,TLR4
E. coli B4 lipopolysaccharide		chemical toxicant		1.914	1.96E-01	ADCY7,ARHGAP30,CALML4,CYTH4,PIM1,RHOC,TLR4
MAPK1		kinase	Inhibited	-2.630	1.98E-01	ARHGAP11A,CAPN2,DOCK10,DUSP1,DUSP2,EGR2,IFIT1,IFIT5,SUN2
ACOX1		enzyme	Inhibited	-2.000	2.22E-01	KLF6,PDK4,SLC20A1,TRIB3
genistein		chemical drug	Activated	2.138	2.34E-01	BMP2K,DUSP1,GGA2,GUCY1B1,LY86,MAP3K1,PIM1,PLK3,STK17B
KDM1A		enzyme	Inhibited	-2.219	2.66E-01	IQGAP2,RHOU,RIN1,TOX2,ZNF367
ERBB2		kinase	Inhibited	-2.540	2.66E-01	BACE1,CDC14B,CDKN2B,CDKN2C,CPS1,FEZ2,MAP2K3,MYBL1,NET1,PDK4,PTPN1,RAB34,RALB,RHOB,SOWAHC,SPAG1,STK17B
E2F1		transcription regulator		-1.810	3.26E-01	CDKN2C,DUSP1,DUSP4,EGR2,PDK4,RHOBTB2,SP1,STK17B,UCK2,ZNF22
TGM2		enzyme	Activated	2.236	3.33E-01	IFIT1,IFIT5,PAK1,PIM1,SLC20A1
miR-16-5p (and other miRNAs w/seed AGCAGCA)		mature microRNA	Inhibited	-2.000	4.49E-01	CDC14B,NIPAL2,PDCD6IP,ZNF559
cyclic AMP		chemical - endogenous mammalian	Inhibited	-2.190	4.55E-01	CDK5,CPS1,EGR2,PRKAR2B,SP1
IL12 (complex)		complex		1.982	4.56E-01	CYTIP,MAP3K8,PIM1,TLR4
CEBPA		transcription regulator	Inhibited	-2.228	1.00E00	ADCY7,ARL4C,CPS1,DGAT2,EGR2,RIN1
CREB1		transcription regulator	Inhibited	-2.828	1.00E00	DUSP1,EGR2,GEM,MTSS1,PIM3,RASGEF1B,SIK2,SPRED3,TRPS1
MYCN		transcription regulator	Inhibited	-2.000	1.00E00	DUSP2,DUSP7,MYL12A,SLIT3
phytohemagglutinin		chemical drug	Inhibited	-2.000	1.00E00	CPS1,GUCY1B1,PRKX,PTPN1
cyclosporin A		biologic drug	Activated	2.433	1.00E00	EGR2,IQGAP2,PRKACB,PRKCH,RCAN1,SLC8A1
