# Supplementary material for: TREM2 Alzheimer’s variant R47H causes similar transcriptional dysregulation to knockout, yet only subtle functional phenotypes in human iPSC-derived macrophages
Source: Alzheimers Res Ther. 2020 Nov 16;12:151. doi: 10.1186/s13195-020-00709-z (PMC7667762; doi:10.1186/s13195-020-00709-z)
Supplement: Supplementary file 5 — Additional file 5. Results of RNA-seq Ingenuity Pathways Analysis on TREM2 KO PPI groups. For each PPI group separate files give information about the genes assigned to that group (suffix “_Genes”), the predicted upstream regulators with Activation Z-score indicating whether the change mimics (+) or opposes (−) TREM2 KO transcriptional effects (suffix “_UpstreamAnalysis”), and the relationship of predicted upstream regulators to disease/functions (suffix “_RegulatorEffects”). [file 13195_2020_709_MOESM5_ESM.zip › TREM2_KO_IPA_Group5_Genes.txt]

ENSG00000000971	CFH	6	5	group05	up	0.884
ENSG00000004809	SLC22A16	5	5	group05	up	1.12
ENSG00000013583	HEBP1	23	5	group05	up	0.461
ENSG00000064547	LPAR2	47	5	group05	down	-0.801
ENSG00000099282	TSPAN15	8	5	group05	up	0.459
ENSG00000108639	SYNGR2	4	5	group05	down	-0.242
ENSG00000108702	CCL1	1	5	group05	down	-5.36
ENSG00000114812	VIPR1	20	5	group05	down	-5.22
ENSG00000115009	CCL20	20	5	group05	down	-1.87
ENSG00000120457	KCNJ5	5	5	group05	up	1.09
ENSG00000121933	TMIGD3	15	5	group05	up	0.308
ENSG00000125726	CD70	12	5	group05	down	-0.756
ENSG00000125730	C3	44	5	group05	down	-0.746
ENSG00000126262	FFAR2	16	5	group05	down	-0.63
ENSG00000127080	IPPK	22	5	group05	down	-0.401
ENSG00000127533	F2RL3	17	5	group05	up	0.999
ENSG00000128294	TPST2	2	5	group05	up	0.4
ENSG00000132329	RAMP1	5	5	group05	down	-3.88
ENSG00000134020	PEBP4	25	5	group05	down	-2.68
ENSG00000134575	ACP2	6	5	group05	down	-0.35
ENSG00000135046	ANXA1	91	5	group05	up	1
ENSG00000135914	HTR2B	28	5	group05	up	0.456
ENSG00000136160	EDNRB	61	5	group05	up	0.374
ENSG00000139679	LPAR6	25	5	group05	up	1.37
ENSG00000140030	GPR65	48	5	group05	up	0.436
ENSG00000143028	SYPL2	4	5	group05	down	-0.713
ENSG00000156931	VPS8	4	5	group05	up	0.284
ENSG00000158270	COLEC12	7	5	group05	up	0.818
ENSG00000160683	CXCR5	21	5	group05	down	-0.906
ENSG00000160791	CCR5	67	5	group05	up	0.83
ENSG00000161091	MFSD12	3	5	group05	down	-0.78
ENSG00000163823	CCR1	59	5	group05	up	1.24
ENSG00000167083	GNGT2	16	5	group05	down	-0.483
ENSG00000167191	GPRC5B	7	5	group05	up	0.71
ENSG00000169429	CXCL8	27	5	group05	down	-0.628
ENSG00000169860	P2RY1	20	5	group05	up	0.561
ENSG00000169902	TPST1	3	5	group05	down	-1.33
ENSG00000170989	S1PR1	31	5	group05	up	2.82
ENSG00000171631	P2RY6	16	5	group05	up	0.751
ENSG00000171860	C3AR1	40	5	group05	up	1.19
ENSG00000172247	C1QTNF4	1	5	group05	down	-1.82
ENSG00000172380	GNG12	23	5	group05	up	0.4
ENSG00000173198	CYSLTR1	16	5	group05	up	0.881
ENSG00000174749	FAM241A	6	5	group05	up	0.282
ENSG00000178015	GPR150	15	5	group05	up	1.28
ENSG00000181104	F2R	31	5	group05	down	-2.12
ENSG00000181374	CCL13	5	5	group05	up	1.56
ENSG00000181631	P2RY13	19	5	group05	up	1.35
ENSG00000182544	MFSD5	6	5	group05	up	0.22
ENSG00000182621	PLCB1	95	5	group05	up	2.65
ENSG00000182963	GJC1	5	5	group05	down	-1.87
ENSG00000184574	LPAR5	31	5	group05	up	0.544
ENSG00000186469	GNG2	49	5	group05	up	0.95
ENSG00000187474	FPR3	19	5	group05	up	1.23
ENSG00000189057	FAM111B	2	5	group05	down	-2.64
ENSG00000196639	HRH1	22	5	group05	up	1.17
ENSG00000197405	C5AR1	21	5	group05	up	0.547
ENSG00000198055	GRK6	41	5	group05	up	0.478
ENSG00000198121	LPAR1	82	5	group05	down	-1.13
ENSG00000206527	HACD2	14	5	group05	up	0.31
ENSG00000235162	C12orf75	3	5	group05	down	-0.938
ENSG00000239754	CFB	9	5	group05	up	0.629
ENSG00000242616	GNG10	17	5	group05	up	0.275
ENSG00000271503	CCL5	25	5	group05	down	-1.38
ENSG00000274619	CFD	2	5	group05	up	1.31
ENSG00000275313	CCL4L2	1	5	group05	down	-0.72
ENSG00000276125	CCL4L2	1	5	group05	down	-1.33
ENSG00000277768	CCL3L3	2	5	group05	down	-0.888
ENSG00000282604	CCL4L2	1	5	group05	down	-2.29
