# Supplementary material for: TREM2 Alzheimer’s variant R47H causes similar transcriptional dysregulation to knockout, yet only subtle functional phenotypes in human iPSC-derived macrophages
Source: Alzheimers Res Ther. 2020 Nov 16;12:151. doi: 10.1186/s13195-020-00709-z (PMC7667762; doi:10.1186/s13195-020-00709-z)
Supplement: Supplementary file 5 — Additional file 5. Results of RNA-seq Ingenuity Pathways Analysis on TREM2 KO PPI groups. For each PPI group separate files give information about the genes assigned to that group (suffix “_Genes”), the predicted upstream regulators with Activation Z-score indicating whether the change mimics (+) or opposes (−) TREM2 KO transcriptional effects (suffix “_UpstreamAnalysis”), and the relationship of predicted upstream regulators to disease/functions (suffix “_RegulatorEffects”). [file 13195_2020_709_MOESM5_ESM.zip › TREM2_KO_IPA_Group5_RegulatorEffects.txt]

© 2000-2020 QIAGEN. All rights reserved.

ID	Consistency Score	Node Total	Regulator Total	Regulators	Target Total	Target Molecules in Dataset	Disease & Function Total	Diseases & Functions	Known Regulator-Disease/Function Relationship
1	11.667	16	5	CD3,CD40LG,CDKN2A,IL10,TCR	9	ANXA1,C3,CCL1,CCL20,CCL3L1,CCL5,CCR5,CXCL8,CXCR5	2	Adhesion of mononuclear leukocytes,Chemotaxis of tumor cell lines	40% (4/10)
2	3.000	7	1	CDKN2A	4	C3,CCL1,CCL5,CXCR5	2	Chemotaxis of tumor cell lines,Recruitment of lymphocytes	0% (0/2)
3	-6.000	6	1	OGA	4	CCL20,CCR1,CCR5,CXCL8	1	Recruitment of lymphocytes	0% (0/1)
