# Supplementary material for: TREM2 Alzheimer’s variant R47H causes similar transcriptional dysregulation to knockout, yet only subtle functional phenotypes in human iPSC-derived macrophages
Source: Alzheimers Res Ther. 2020 Nov 16;12:151. doi: 10.1186/s13195-020-00709-z (PMC7667762; doi:10.1186/s13195-020-00709-z)
Supplement: Supplementary file 5 — Additional file 5. Results of RNA-seq Ingenuity Pathways Analysis on TREM2 KO PPI groups. For each PPI group separate files give information about the genes assigned to that group (suffix “_Genes”), the predicted upstream regulators with Activation Z-score indicating whether the change mimics (+) or opposes (−) TREM2 KO transcriptional effects (suffix “_UpstreamAnalysis”), and the relationship of predicted upstream regulators to disease/functions (suffix “_RegulatorEffects”). [file 13195_2020_709_MOESM5_ESM.zip › TREM2_KO_IPA_Group5_UpstreamAnalysis.txt]

© 2000-2020 QIAGEN. All rights reserved.
Upstream Regulator	Expr Log Ratio	Molecule Type	Predicted Activation State	Activation z-score	p-value of overlap	Target Molecules in Dataset	Mechanistic Network
TGFB1		growth factor		1.473	4.94E-11	C3,C3AR1,C5AR1,CCL20,CCL5,CCR1,CCR5,CFB,CFD,CFH,CXCL8,CXCR5,EDNRB,F2R,GNG2,GPRC5B,HEBP1,HTR2B,LPAR1,P2RY1,P2RY6,PLCB1,S1PR1,TPST2,VIPR1	31 (14)
resiquimod		chemical drug			5.33E-11	C3,C3AR1,CCL1,CCL20,CCL3L1,CCL4L1/CCL4L2,CCL5,CCR1,CD70,CXCL8,F2R,GNG2	21 (11)
TNF		cytokine	Inhibited	-2.342	2.61E-09	ANXA1,C3,C3AR1,C5AR1,CCL1,CCL13,CCL20,CCL5,CCR1,CCR5,CD70,CFB,CFD,CXCL8,CXCR5,EDNRB,F2RL3,GPRC5B,LPAR6,P2RY6,PEBP4,TPST1,VIPR1	32 (15)
E. coli serotype 0127B8 lipopolysaccharide		chemical - endogenous non-mammalian		-1.066	4.31E-09	ANXA1,CCL5,EDNRB,F2R,GNG2,GPRC5B,P2RY1,P2RY6,VIPR1	19 (5)
TNNI3		transporter		0.000	2.47E-08	CCL1,CCL5,CCR1,CCR5
CARD9		other		0.447	3.45E-08	C3,C5AR1,CCL5,CCR1,CCR5	23 (12)
IL4		cytokine		0.071	3.46E-08	ACP2,ANXA1,C3,C5AR1,CCL1,CCL13,CCL20,CCL5,CCR5,CXCL8,CXCR5,CYSLTR1,F2R,HRH1,SYNGR2,VIPR1	26 (15)
Ige		complex		-0.798	5.73E-08	ANXA1,C3,CCL1,CCL5,CCR5,CXCL8,CXCR5,F2R,FFAR2,TPST2	29 (16)
JAG2		growth factor		0.651	1.15E-07	C3,CCL13,CCL20,CCL5,CCR1
CCL5	-1.380	cytokine		-1.597	1.31E-07	C5AR1,CCL5,CCR1,CCR5,CXCL8,F2R	31 (16)
MAP3K8		kinase		-0.492	4.15E-07	CCL20,CCR1,CCR5,CD70,COLEC12,CXCL8,P2RY1
lipopolysaccharide		chemical drug		-1.291	9.04E-07	ANXA1,C3,C3AR1,C5AR1,CCL1,CCL20,CCL3L1,CCL5,CCR1,CCR5,CFB,CFD,CXCL8,CXCR5,F2R,FFAR2,HACD2,LPAR1,P2RY6,S1PR1	25 (17)
fluticasone propionate		chemical drug		-0.792	9.10E-07	C3,CCL20,CCL4L1/CCL4L2,CCL5,CFB,CXCL8,TPST1
IFNG		cytokine		-0.299	9.91E-07	C3,C5AR1,CCL1,CCL13,CCL20,CCL5,CCR1,CCR5,CFB,CXCL8,EDNRB,F2R,GNG2,GPRC5B,P2RY1,P2RY6,VIPR1	31 (14)
ATP-gamma-S		chemical reagent			1.80E-06	C3,CCL13,CCR1,CCR5,CXCL8	24 (9)
C1QA		other			1.96E-06	C3,C3AR1,C5AR1,F2R	10 (3)
STAT3		transcription regulator		-0.039	2.24E-06	C5AR1,CCL20,CCL5,CCR1,CCR5,CFB,CXCL8,CXCR5,FFAR2,GPR65,S1PR1	22 (14)
IDR-1002		chemical reagent		-1.732	2.25E-06	C3AR1,CCL20,CCL5,CXCL8
KRT17		other		1.000	2.25E-06	CCL1,CCL5,CCR1,CCR5
TAB1		enzyme		0.105	2.25E-06	CCL20,CCL5,CFB,CXCL8	17 (12)
IL2		cytokine		-0.219	2.90E-06	ANXA1,C3,CCL1,CCL3L1,CCL5,CCR1,CCR5,CXCL8,CXCR5,CYSLTR1,PLCB1	29 (17)
IL6		cytokine		-0.718	3.74E-06	ANXA1,C3,C5AR1,CCL20,CCL3L1,CCL5,CCR1,CCR5,CFD,CFH,CXCL8,FFAR2	24 (17)
C3	-0.746	peptidase		-0.788	4.09E-06	C3,C3AR1,C5AR1,CCL5,CXCL8	22 (14)
JUND		transcription regulator			4.63E-06	C3,C3AR1,C5AR1,CCL5,CFD	10 (5)
prostaglandin E2		chemical - endogenous mammalian		-0.309	4.76E-06	C5AR1,CCL13,CCL20,CCL5,CCR1,CCR5,CXCL8,F2R	28 (16)
CERK		kinase			5.19E-06	CCL20,CCL5,CXCL8,CXCR5	13 (3)
dexamethasone		chemical drug		1.031	5.20E-06	ANXA1,C3,C3AR1,C5AR1,CCL1,CCL20,CCL5,CCR1,CFB,CFD,CXCL8,CYSLTR1,EDNRB,GNG10,GNGT2,GPR65,LPAR1,LPAR6,S1PR1,VIPR1	31 (14)
IL13		cytokine		-0.323	6.28E-06	C3,C3AR1,CCL20,CCL5,CCR5,CXCL8,CYSLTR1,HRH1,SYNGR2	27 (14)
JUNB		transcription regulator			6.38E-06	C3,C3AR1,C5AR1,CCL20,CFD,LPAR1	10 (5)
B4GALNT1		enzyme			7.37E-06	C3,C3AR1,C5AR1
methotrexate		chemical drug		0.000	8.85E-06	C3,CCL13,CCL3L1,CCL5,CFB,CFH,CXCL8	24 (16)
PPIF		enzyme		-0.447	1.01E-05	CCL1,CCL20,CCL5,CCR1,CCR5	13 (5)
tetradecanoylphorbol acetate		chemical drug		-0.881	1.09E-05	ANXA1,C3,C3AR1,C5AR1,CCL1,CCL20,CCL3L1,CCL5,CD70,CXCL8,FFAR2,HRH1,S1PR1,VIPR1	27 (16)
TLR3		transmembrane receptor		-1.829	1.44E-05	C3,CCL1,CCL20,CCL5,CD70,CFB,CXCL8	23 (13)
TNFSF12		cytokine		-0.477	1.81E-05	CCL5,CCR1,CCR5,CXCL8,CXCR5	18 (11)
inosine		chemical - endogenous mammalian		0.882	1.84E-05	ANXA1,C3,CFB,CFD
SMPD1		enzyme		-1.941	1.84E-05	CCL20,CCL5,CXCL8,CXCR5	11 (6)
CD3		complex	Inhibited	-2.021	2.07E-05	ANXA1,CCL1,CCL20,CCL3L1,CCL5,CCR1,CCR5,CXCL8,TPST1,VIPR1	26 (16)
peptidoglycan		chemical - endogenous non-mammalian		-0.886	2.16E-05	CCL13,CCL20,CCL5,CCR5,CXCL8	22 (16)
TLR4		transmembrane receptor		-1.532	2.20E-05	C3,CCL1,CCL20,CCL5,CCR5,CD70,CFB,CXCL8	23 (13)
MOG		other			2.31E-05	C5AR1,CCL5,CCR1,CCR5	27 (13)
IL17R		complex			2.46E-05	CCL20,CCL5,CXCL8	11 (6)
C20-D3-vitamin A		chemical drug			2.69E-05	C3,CFB
CSF2		cytokine		-0.306	2.87E-05	ANXA1,C3,C5AR1,CCR1,CCR5,CFH,CXCL8,F2R,FFAR2	19 (7)
BID		other			2.89E-05	C3AR1,C5AR1,CXCL8
IL1B		cytokine		-1.302	2.93E-05	ANXA1,C3,CCL1,CCL13,CCL20,CCL3L1,CCL5,CCR1,CCR5,CFB,CXCL8,CYSLTR1	26 (16)
salmonella minnesota R595 lipopolysaccharides		chemical - endogenous non-mammalian		-1.095	3.27E-05	CCL20,CCL5,CXCL8,EDNRB,LPAR1	13 (8)
GW3965		chemical reagent		-1.133	3.27E-05	CCL5,CXCL8,GNG2,GNGT2,VIPR1	8 (2)
GNAI3		enzyme			3.37E-05	CCL1,CCL5,CXCL8	19 (8)
ADORA3		G-protein coupled receptor			3.37E-05	CCL1,CCL5,CXCL8	18 (11)
ST8SIA1		enzyme			3.37E-05	C3,C3AR1,C5AR1
Immunoglobulin		complex		-0.910	3.51E-05	C3AR1,CCL1,CCL20,CCL5,CFD,CXCL8,CXCR5,CYSLTR1,EDNRB,P2RY13	22 (14)
MIF		cytokine		-0.535	3.54E-05	C3AR1,CCR1,CCR5,CXCL8,F2R
C5		cytokine		-0.985	3.83E-05	C3,C5AR1,CCL13,CCL5,CXCL8	29 (16)
Tnf receptor		group			3.89E-05	C3,CCL20,CXCL8	18 (8)
NfkB-RelA		complex			4.46E-05	CCL13,CCL5,CXCL8
dimethyl sulfoxide		chemical drug		0.600	4.61E-05	ANXA1,CXCL8,CXCR5,HEBP1,RAMP1
LDLR		transporter			4.83E-05	CCL5,CCR1,CCR5,CFB,GNGT2,VIPR1	19 (5)
TLR7		transmembrane receptor		-1.285	4.96E-05	CCL20,CCL5,CD70,CFH,CXCL8,GNG2	26 (14)
chitinase		group			5.37E-05	CCL5,CXCL8
CACTIN		other			5.37E-05	CCL5,CXCL8	4 (2)
TRIL		other			5.37E-05	CCL5,CXCL8
CD300C		transmembrane receptor			5.37E-05	CCL1,CXCL8
CCL3		cytokine			5.77E-05	CCL20,CCR1,CCR5	19 (10)
IL22		cytokine		-1.332	5.93E-05	C3,CCL1,CCL20,CCL5,CXCL8	23 (13)
NR1H3		ligand-dependent nuclear receptor			6.06E-05	CCL5,CCR1,CCR5,CFB,GNGT2,VIPR1
TGM2		enzyme		-1.633	6.68E-05	C3,C5AR1,CCL4L1/CCL4L2,CXCL8,CXCR5,FFAR2
Interferon alpha		group		0.206	6.75E-05	ACP2,C3,C3AR1,CCL5,CCR1,CCR5,CD70,CXCL8	24 (14)
TICAM1		other		-0.511	7.76E-05	CCL5,CFB,CXCL8,EDNRB,LPAR1	19 (12)
SB203580		chemical - kinase inhibitor		0.519	8.09E-05	ANXA1,C3,C3AR1,CCL20,CCL5,CXCL8,EDNRB,F2RL3	29 (14)
CD69		transmembrane receptor			8.17E-05	CCL1,CCL5,S1PR1
Tnf (family)		group		-1.945	8.82E-05	C3AR1,CCL1,CCL5,CCR5,CXCL8	15 (8)
CP 96345		chemical drug			8.93E-05	CCR5,CXCL8
IL1		group		-1.443	9.00E-05	C3,CCL1,CCL20,CCL5,CFB,CXCL8,F2RL3	18 (10)
FCGR2A		transmembrane receptor			9.09E-05	CCL1,CCL5,CXCL8	24 (13)
NFKB2		transcription regulator			9.62E-05	CCL20,CCL5,CXCL8,CXCR5	28 (16)
MAP3K7		kinase		-0.978	9.62E-05	CCL20,CCL5,CFB,CXCL8	18 (11)
PLX5622		chemical drug		-1.000	9.62E-05	CCL20,CCL5,CCR1,CXCR5
fingolimod		chemical drug		0.594	1.01E-04	CCL1,CCL20,CCL5,S1PR1
Nr1h		group		0.681	1.03E-04	C3,CCL5,CCR5,CXCL8,F2R	22 (6)
IL1A		cytokine		-1.337	1.08E-04	C3,CCL20,CCL5,CXCL8,F2RL3,P2RY6	19 (13)
PTX3		other			1.11E-04	CCL5,CCR5,CXCL8	19 (7)
JUN		transcription regulator			1.16E-04	ANXA1,C3,C3AR1,C5AR1,CCL20,CFD,CXCL8,LPAR1	30 (13)
TRAF2		enzyme		-0.786	1.17E-04	CCL5,CCR1,CXCL8,FFAR2	21 (14)
CFB	0.629	peptidase			1.23E-04	C3,C3AR1,C5AR1	9 (3)
CORT		other			1.23E-04	CCL5,CCR1,CCR5
ITK		kinase		-1.000	1.28E-04	CCL5,CXCL8,F2R,LPAR6
TCR		complex	Inhibited	-2.614	1.33E-04	CCL1,CCL5,CCR1,CCR5,CD70,CXCL8,CXCR5	30 (14)
LYN		kinase		0.063	1.34E-04	C5AR1,CCL1,CCL5,CXCR5
IL17RA		transmembrane receptor			1.35E-04	CCL20,CCR1,CXCL8	23 (14)
E. coli B5 lipopolysaccharide		chemical - endogenous non-mammalian		-1.000	1.37E-04	CCL1,CCL20,CCL5,CCR1,CCR5,CXCL8	24 (17)
LCN2		transporter		-1.414	1.46E-04	CCL20,CCL5,CCR1,CCR5	7 (2)
cardiotoxin		chemical - other		1.342	1.47E-04	C5AR1,CCL5,CCR1,CCR5,EDNRB
MRTFB		transcription regulator			1.59E-04	CCL5,F2R,P2RY1,RAMP1,S1PR1
CCL2		cytokine		-0.577	1.67E-04	CCL1,CCL5,CXCL8,HTR2B	20 (10)
TRAF3		enzyme		-0.068	1.67E-04	CCL20,CCL5,CCR1,FFAR2	16 (8)
dacarbazine		chemical drug			1.87E-04	CCL5,CXCL8	15 (7)
CD36		transmembrane receptor		-1.964	2.05E-04	CCL1,CCL20,CCL5,CXCL8	20 (16)
NQO1		enzyme			2.06E-04	C5AR1,CCL5,CCR1	19 (7)
TLR5		transmembrane receptor			2.06E-04	CCL20,CCL5,CXCL8	24 (13)
poly rI:rC-RNA		biologic drug	Inhibited	-2.078	2.16E-04	ANXA1,C3,CCL20,CCL3L1,CCL5,CD70,CFB,CXCL8	24 (15)
E. coli B4 lipopolysaccharide		chemical toxicant		-0.979	2.16E-04	ANXA1,CCL1,CCL20,CCL5,CD70,CXCL8	20 (16)
MRTFA		transcription regulator			2.25E-04	CCL5,F2R,P2RY1,RAMP1,S1PR1
KLF2		transcription regulator		1.715	2.25E-04	CCL5,CCR5,CXCL8,CXCR5,S1PR1	16 (6)
IKBKB		kinase		-0.779	2.38E-04	C3,CCL1,CCL20,CCL5,CCR1,CXCL8	24 (12)
tocilizumab		biologic drug			2.49E-04	CCL5,CXCL8	13 (7)
CYSLTR2		G-protein coupled receptor			2.49E-04	CXCL8,CYSLTR1
IL26		cytokine			2.49E-04	CCL20,CXCL8	17 (5)
CAMP		other		-0.827	2.49E-04	C5AR1,CCL20,CCL5,CXCL8	24 (18)
NR3C1		ligand-dependent nuclear receptor			2.50E-04	ANXA1,C1QTNF4,CCL5,CD70,CXCL8,F2R,GPR65,TPST2,VIPR1	9 (2)
laminaran		chemical drug			2.58E-04	CCL20,CCL4L1/CCL4L2,CXCL8
IL10		cytokine	Activated	2.594	2.67E-04	CCL1,CCL20,CCL5,CCR1,CCR5,CXCL8,GPRC5B	32 (15)
PRKCD		kinase		-0.197	2.74E-04	CCL20,CCL5,CD70,CXCL8,HRH1	19 (11)
PEBP1		other			2.78E-04	CCL1,CCL20,CFD
TLR2		transmembrane receptor		-1.537	2.81E-04	CCL5,CCR1,CCR5,CD70,CXCL8	19 (10)
GLI2		transcription regulator			3.10E-04	CCL1,CCL5,CCR1,CCR5
PD98059		chemical - kinase inhibitor		1.319	3.15E-04	ANXA1,C3,CCL20,CCL5,CCR1,CXCL8,EDNRB,F2R	28 (15)
bleomycin		chemical drug		-0.492	3.17E-04	C3,CCL5,CCR1,CCR5,F2R	29 (14)
FBXO42		other			3.19E-04	CCL5,CXCL8
IL22RA1		transmembrane receptor			3.19E-04	CCL20,CXCL8	17 (5)
PD 168393		chemical - kinase inhibitor			3.19E-04	CCL5,CXCL8	18 (6)
ALB		transporter			3.19E-04	CCL5,CXCL8,EDNRB	18 (10)
RAC2		enzyme			3.19E-04	ANXA1,CCL1,CCR5
TREM1		transmembrane receptor		-0.943	3.32E-04	CCL20,CCL5,CFB,CXCL8,FFAR2	27 (16)
pyrrolidine dithiocarbamate		chemical reagent		0.102	3.33E-04	ANXA1,CCL5,CCR5,CXCL8	24 (13)
ID3		transcription regulator		0.447	3.40E-04	CCL5,CCR1,CCR5,CXCL8,CXCR5	19 (7)
lipid A		chemical toxicant			3.41E-04	C3,CCL5,CXCL8	19 (13)
estriol		chemical - endogenous mammalian			3.41E-04	CCL1,CCL20,CCR1
Collagen(s)		complex			3.41E-04	C3,C3AR1,C5AR1
NR5A2		ligand-dependent nuclear receptor		-1.000	3.45E-04	C3,C3AR1,C5AR1,CFD	15 (9)
STK40		kinase			3.64E-04	CCL1,CCR5,CXCL8
IFNGR1		transmembrane receptor			3.64E-04	CCL1,CCL20,CCL5	14 (8)
filgrastim		biologic drug		0.956	3.69E-04	ANXA1,CCL5,CXCL8,CYSLTR1,GNGT2,LPAR6,S1PR1
butyric acid		chemical - endogenous mammalian		1.358	3.84E-04	ACP2,ANXA1,CCL20,CCR1,CCR5,CXCL8,FFAR2	20 (7)
C3AR1	1.190	G-protein coupled receptor			3.88E-04	C3,CCL5,CXCL8	22 (13)
RET		kinase			3.95E-04	ANXA1,CCL20,CXCL8,EDNRB	16 (10)
CCR2		G-protein coupled receptor		0.594	3.95E-04	CCL5,CCR1,CCR5,HTR2B
LGALS8		other			3.98E-04	CCL5,CXCL8
lysophosphatidylinositol		chemical - endogenous mammalian			4.13E-04	C3,CFB,CXCL8
IL12 (complex)		complex			4.16E-04	CCL1,CCL20,CCL5,CCR5,CXCL8	26 (13)
CEBPA		transcription regulator		0.896	4.22E-04	ANXA1,C3,C3AR1,CCL20,CCR1,CFD,CXCL8	11 (6)
PAF1		other			4.39E-04	CCL3L1,CCL4L1/CCL4L2,CCL5
AIP		transcription regulator			4.39E-04	C3AR1,CYSLTR1,S1PR1
simvastatin		chemical drug		1.154	4.73E-04	ANXA1,C5AR1,CCL20,CXCL8,F2R	26 (12)
C9orf72		other			4.85E-04	CXCL8,EDNRB
ABCA4		transporter			4.85E-04	C3,CFB
IL1R2		transmembrane receptor			4.85E-04	CCL20,CXCL8
TSC22D3		transcription regulator			4.94E-04	ANXA1,CCL5,CXCL8	23 (9)
APP		other	Inhibited	-2.217	5.25E-04	C3,CCL20,CCL5,CCR5,CXCL8,F2RL3,GNG2,LPAR6,RAMP1,S1PR1	24 (14)
IgG		complex		-1.412	5.37E-04	C3,CCL5,CXCL8,HTR2B,S1PR1	26 (13)
DEPTOR		other			5.81E-04	CCL20,CCL5	17 (5)
PELI1		enzyme			5.81E-04	CCL5,CXCL8	10 (11)
SR 144528		chemical reagent			5.81E-04	CCR1,CXCL8
rhein		chemical - endogenous non-mammalian			5.81E-04	CCR1,CXCL8
CDK9		kinase			6.17E-04	CCL5,CXCL8,CXCR5
CLEC11A		growth factor			6.17E-04	ANXA1,CCL1,CCR5
TRIM38		other			6.86E-04	CCL5,CXCL8	18 (9)
CCL3L3		cytokine			6.86E-04	CCL1,CCL5
SIRPA		phosphatase			6.86E-04	CCL5,CXCL8	19 (7)
auranofin		chemical drug			6.86E-04	C3,CXCL8	9 (3)
NFkB (complex)		complex		-1.446	7.03E-04	C3,CCL1,CCL20,CCL3L1,CCL5,CFB,CXCL8,EDNRB	23 (13)
CD14		transmembrane receptor			7.21E-04	CCL1,CCL5,CXCL8	19 (13)
IL12B		cytokine			7.58E-04	CCL5,CCR5,CXCL8	22 (14)
N-acetyl-L-cysteine		chemical drug		1.413	7.80E-04	C3,CCL20,CCL5,CCR5,CXCL8	23 (15)
chloroquine		chemical drug			7.96E-04	CCL5,CXCL8,S1PR1	18 (7)
N(2)-(gamma-D-glutamyl)-meso-2,2'-diaminopimelic acid		chemical reagent			7.99E-04	CCL5,CXCL8
SCAVENGER receptor CLASS A		group			7.99E-04	CCL5,CXCL8	13 (7)
PLCE1		enzyme			7.99E-04	CCL20,CXCL8
FPR2		G-protein coupled receptor			7.99E-04	CCR5,CXCL8
albuterol		chemical drug			7.99E-04	CCL5,CCR5
IKBKG		kinase		-0.906	8.11E-04	C3,CCL5,CCR1,CXCL8	21 (14)
C5AR1	0.547	G-protein coupled receptor			8.76E-04	C3,C5AR1,CXCL8	19 (8)
Fcer1		complex			9.18E-04	CCL1,CCL5,CXCL8	15 (11)
BCL3		transcription regulator			9.18E-04	CCL20,CCL5,CXCL8	24 (16)
TIFA		other			9.20E-04	CCL5,CXCL8	14 (10)
AIMP1		cytokine			9.20E-04	CCL5,CXCL8	13 (4)
BTC		growth factor			9.20E-04	CCL20,CXCL8
isopentenyl diphosphate		chemical - endogenous mammalian			9.20E-04	CCR1,CCR5	11 (3)
GPS2		transcription regulator			9.61E-04	CCL20,CXCL8,HEBP1
tretinoin		chemical - endogenous mammalian		-0.756	9.67E-04	ANXA1,C3,C3AR1,C5AR1,CCL20,CCL4L1/CCL4L2,CCR1,CCR5,CD70,CXCL8,CXCR5,FFAR2,KCNJ5	24 (16)
FOXL2		transcription regulator			1.01E-03	CCL20,CCL3L1,GPRC5B
IL1RL2		transmembrane receptor			1.05E-03	CCL20,CXCL8
LY96		transmembrane receptor			1.05E-03	CCL5,CXCL8	16 (11)
TNFRSF12A		transmembrane receptor			1.05E-03	CCL5,CXCL8	13 (6)
BCL10		transcription regulator			1.05E-03	CCL5,CXCL8	17 (11)
GFI1		transcription regulator			1.11E-03	CXCL8,F2R,LPAR1,S1PR1
PTGER4		G-protein coupled receptor		0.594	1.13E-03	CCL20,CXCL8,LPAR6,S1PR1
TNFSF13B		cytokine			1.15E-03	CD70,CXCL8,CXCR5
shikonin		chemical drug			1.19E-03	CCL5,CXCL8
IL1RAP		transmembrane receptor			1.19E-03	CCL20,CXCL8	9 (3)
iloprost		chemical drug			1.19E-03	CCL5,CXCL8	17 (5)
PLAU		peptidase			1.20E-03	C5AR1,CCL5,CCR5	12 (5)
FASN		enzyme			1.20E-03	CFD,CXCL8,EDNRB
PSEN1		peptidase			1.24E-03	C3,C3AR1,CCL5,CCR5,F2R,GNG2	14 (4)
Pam3-Cys-Ser-Lys4		chemical reagent			1.25E-03	CCL5,CCR1,CCR5,CXCL8	25 (16)
17-alpha-ethinylestradiol		chemical drug		-0.762	1.28E-03	C3,CCL5,CCR1,CCR5	27 (11)
LDL		complex		-0.096	1.28E-03	C3,CCL20,CCL5,CXCL8,EDNRB	22 (13)
lysophosphatidylcholine		chemical - other			1.30E-03	CCL5,CD70,CXCL8
RC3H1		enzyme			1.30E-03	CCL1,CCL20,CCL5	11 (6)
lipoteichoic acid		chemical - endogenous non-mammalian			1.30E-03	CCR1,CCR5,CXCL8	23 (14)
CD40LG		cytokine	Inhibited	-2.190	1.31E-03	CCL20,CCL5,CCR1,CCR5,CD70,CXCL8	22 (15)
F2		peptidase		-1.243	1.32E-03	CCL20,CXCL8,EDNRB,F2R,F2RL3
ARHGDIG		other			1.33E-03	ANXA1,LPAR1
TGAL copolymer		biologic drug			1.33E-03	CCL5,CXCL8	17 (8)
genistein		chemical drug		0.114	1.39E-03	ACP2,C3,CCL5,CFD,CXCL8,GRK6	23 (11)
Calcineurin protein(s)		complex			1.41E-03	CCL1,CCL5,CXCL8	13 (12)
MYD88		other		-1.127	1.41E-03	C3,CCL5,CXCL8,EDNRB,LPAR1	21 (12)
RNF31		enzyme			1.46E-03	CCL20,CCL5,CXCL8	19 (13)
Brd4		kinase			1.46E-03	CCR5,CFB,EDNRB
NOD1		other			1.49E-03	CCL5,CXCL8	19 (14)
PS-1145		chemical - kinase inhibitor			1.49E-03	CCL5,CXCL8	10 (5)
NFKB1		transcription regulator		-1.918	1.50E-03	CCL20,CCL5,CFB,CXCL8,CXCR5	18 (10)
ERVW-1		other			1.65E-03	CCL5,CXCL8
Usp17la (includes others)		peptidase			1.65E-03	CCL20,CXCL8
Klra7 (includes others)		transmembrane receptor			1.65E-03	CCL5,GPR65
S-(2,3-bispalmitoyloxypropyl)-cysteine-GDPKHPKSF		chemical reagent			1.65E-03	CCL5,CXCL8	14 (5)
dextran sulfate		chemical drug			1.68E-03	C3,CCL5,CFH,CXCL8,S1PR1	26 (14)
IFI16		transcription regulator			1.70E-03	CCL20,CCL5,CXCL8	22 (12)
Salmonella enterica serotype abortus equi lipopolysaccharide		chemical toxicant		-0.927	1.71E-03	CCL20,CCL5,CFB,FFAR2
DYSF		other			1.77E-03	ANXA1,CFD,GPR65
STAT6		transcription regulator		-1.969	1.80E-03	ANXA1,CCL20,CCL5,CCR5,HRH1,SYNGR2	19 (7)
Lymphotoxin		complex			1.82E-03	CCL5,CXCL8	17 (9)
CYP2E1		enzyme			1.82E-03	C3AR1,C5AR1	7 (3)
RNASE1		enzyme			1.82E-03	CCL1,CCL5
CCL4		cytokine			1.82E-03	CCR1,CCR5
RETNLB		other			1.83E-03	CCL5,CCR1,CCR5	19 (8)
TGFA		growth factor			1.97E-03	CCL20,CCL5,CXCL8	22 (13)
prostaglandin A1		chemical - endogenous non-mammalian			2.00E-03	CXCL8,LPAR6
IKK (complex)		complex			2.00E-03	CCL5,CXCL8	15 (7)
ORMDL3		other			2.00E-03	CCL20,CXCL8
TLR6		transmembrane receptor			2.00E-03	CCL5,CXCL8	21 (15)
cuprizone		chemical toxicant			2.00E-03	CCL5,S1PR1
apicidin		chemical - endogenous non-mammalian			2.00E-03	CCR1,CXCL8
IL21		cytokine		-0.577	2.03E-03	CCL20,CCL5,CXCL8,CXCR5	27 (11)
glucocorticoid		chemical drug		1.569	2.10E-03	ANXA1,CCL13,CCL5,CXCL8,VIPR1	20 (6)
CFTR		ion channel			2.11E-03	CCL5,CFH,CXCL8
histamine		chemical - endogenous mammalian			2.18E-03	CCL5,CXCL8,HRH1	14 (10)
IL17a dimer		complex			2.18E-03	CCL20,CCL5	8 (3)
TF		transporter			2.18E-03	CCL5,CXCL8	13 (7)
lipoarabinomannan		chemical - endogenous non-mammalian			2.18E-03	CCR5,CXCL8	9 (4)
ilomastat		chemical drug			2.18E-03	CCL5,CXCL8	19 (10)
IL18		cytokine		-0.946	2.24E-03	CCL20,CCL5,CCR5,CXCL8	25 (17)
IL6R		transmembrane receptor			2.25E-03	CCL20,CCL5,CXCL8	22 (14)
phytohemagglutinin		chemical drug		-1.949	2.26E-03	CCL1,CCL3L1,CCL5,CXCL8,VIPR1	17 (7)
cyclosporin A		biologic drug		0.891	2.37E-03	ANXA1,CCL3L1,CCL5,CCR5,CXCL8,EDNRB	25 (15)
IL36B		cytokine			2.38E-03	CCL20,CXCL8
IL36G		cytokine			2.38E-03	CCL20,CXCL8	15 (7)
poly dA-dT		chemical reagent			2.38E-03	CCL5,CXCL8	20 (10)
Ni2+		chemical reagent			2.38E-03	CCL20,CXCL8
IRF1		transcription regulator			2.48E-03	CCL20,CCL5,CFB,CXCL8	25 (11)
NLRP3		other			2.48E-03	CCL20,CCL5,CCR5	25 (17)
4-phenylbutyric acid		chemical - endogenous mammalian			2.48E-03	CCL5,CXCL8,LPAR6	13 (4)
IL10RA		transmembrane receptor		1.342	2.52E-03	C3,CCL5,CFB,EDNRB,S1PR1	17 (5)
CGAS		enzyme			2.58E-03	CCL5,CXCL8	17 (5)
TNFRSF4		transmembrane receptor			2.58E-03	CCL20,CXCR5	17 (8)
NFKBIZ		transcription regulator			2.58E-03	CCL20,CXCL8	15 (7)
sphingosine-1-phosphate		chemical - endogenous mammalian			2.73E-03	CCL5,CXCL8,S1PR1	17 (10)
NfkB1-RelA		complex			2.79E-03	CCL5,CXCL8
VCP		enzyme			2.79E-03	CCL5,CXCL8	11 (5)
HMGB2		transcription regulator			2.79E-03	CCL20,CXCL8
erlotinib		chemical drug			2.81E-03	CCL20,CCL5,CXCL8	24 (13)
MAP2K1		kinase		-0.152	2.83E-03	CCL5,CXCL8,F2R,GPRC5B	14 (5)
PDLIM2		other			2.90E-03	CCL20,CXCL8,GNG2	6 (3)
trinitrobenzenesulfonic acid		chemical reagent			2.90E-03	CCL5,CCR1,CCR5
progesterone		chemical - endogenous mammalian		0.374	2.92E-03	C3,C5AR1,CCR5,CFB,CFD,CXCL8,F2R	31 (14)
IL17C		cytokine			3.00E-03	CCL20,CXCL8
ECSIT		transcription regulator			3.00E-03	CCL3L1,CXCL8
CCR1	1.240	G-protein coupled receptor			3.00E-03	CCL5,CCR1
cyanuric acid		chemical reagent			3.02E-03	CXCL8
LTB4R/LTB4R2		group			3.02E-03	CXCL8
NDPK		group			3.02E-03	CXCL8
MKK3/6		group			3.02E-03	CXCL8
NF279		chemical reagent			3.02E-03	CXCL8
PRG3		other			3.02E-03	CXCL8
FCN1		other			3.02E-03	CXCL8
ZNF580		transcription regulator			3.02E-03	CXCL8
RPS6KA		group			3.02E-03	CXCL8
rimantadine		chemical drug			3.02E-03	CXCL8
PLCB4		enzyme			3.02E-03	PLCB1
KSR2		kinase			3.02E-03	CXCL8
CFI		peptidase			3.02E-03	C3
PRPF4		other			3.02E-03	CCL5
TNPO2		transporter			3.02E-03	CXCL8
TYMP		growth factor			3.02E-03	CXCL8
TONSL		transcription regulator			3.02E-03	CCL5
CFD	1.310	peptidase			3.02E-03	C3
16:0 ceramide-1-phosphate		chemical - endogenous mammalian			3.02E-03	CXCL8
beractant		chemical drug			3.02E-03	CXCL8
8-carboxamidocyclazocine		chemical reagent			3.02E-03	CCR5
nafoxidine		chemical drug			3.02E-03	C3
pustulan		chemical reagent			3.02E-03	CXCL8
L-threo-safingol		chemical drug			3.02E-03	CXCL8
aminooxypentane-rantes		chemical reagent			3.02E-03	CCR5
aspergillus beta-glucan		chemical - endogenous non-mammalian			3.02E-03	CXCL8
pneumocystis beta-glucan		chemical - endogenous non-mammalian			3.02E-03	CXCL8
flunitrazepam		chemical drug			3.02E-03	CXCL8
tolrestat		chemical drug			3.02E-03	CXCL8
anthraquinone		chemical toxicant			3.02E-03	CCL5
MUC2		other			3.02E-03	CXCL8
potassium iodide		chemical drug			3.02E-03	CXCL8
poractant alfa		chemical drug			3.02E-03	CXCL8
lactulose		chemical - endogenous mammalian			3.02E-03	CXCL8
V2+		chemical toxicant			3.02E-03	CXCL8
rosiglitazone		chemical drug		0.737	3.06E-03	C3,CCL5,CFD,CXCL8,GPR65,HTR2B	20 (12)
TBK1		kinase			3.08E-03	CCL5,CD70,CXCL8	12 (5)
APOE		transporter		-0.447	3.17E-03	C3AR1,C5AR1,CCL5,CCR5,F2R
2-(4-acetoxyphenyl)-2-chloro-N-methylethylamine		chemical reagent			3.23E-03	CCL5,CXCL8
IRF3		transcription regulator		-1.946	3.27E-03	CCL5,CD70,CXCL8,TPST1
PDGF BB		complex		-1.400	3.34E-03	C3,CCL20,CXCL8,EDNRB,GJC1	23 (14)
ASXL2		other			3.46E-03	CFD,FFAR2
S100A6		transporter			3.46E-03	CCL20,CXCL8
hemozoin		chemical - endogenous non-mammalian			3.46E-03	CCR1,CCR5
UM101		chemical - kinase inhibitor			3.46E-03	CCL5,CXCL8
uric acid		chemical - endogenous mammalian			3.55E-03	ANXA1,CCL5,CXCL8	25 (14)
CEBPD		transcription regulator			3.55E-03	C3,CCL20,CXCL8	19 (7)
NS-398		chemical reagent			3.55E-03	CCL5,CXCL8,F2R	13 (3)
N-cor		group			3.65E-03	CCL5,CCR1,HEBP1
prostaglandin D2		chemical - endogenous mammalian			3.70E-03	CCL5,CXCL8	18 (9)
REG3A		enzyme			3.70E-03	CCR5,FFAR2
GNAI2		enzyme			3.70E-03	CCR5,F2R
fucoidin		chemical reagent			3.70E-03	CCL5,CXCL8	13 (7)
PPARG		ligand-dependent nuclear receptor		0.640	3.78E-03	C3,CCL1,CCL5,CFD,CXCL8,HEBP1	21 (13)
CHUK		kinase		-1.101	3.95E-03	C3,CCL5,CCR1,CXCL8	12 (9)
TIRAP		other			3.95E-03	CCL5,CXCL8	20 (11)
TNFSF14		cytokine			3.95E-03	CCL20,CCL5	15 (7)
fluvoxamine		chemical drug			3.95E-03	CCR1,CCR5
ID2		transcription regulator		1.000	4.01E-03	CCL5,CCR1,CCR5,CXCR5
5-N-ethylcarboxamido adenosine		chemical reagent			4.18E-03	CCL20,CXCL8,SYPL2
etanercept		biologic drug			4.20E-03	CCL20,CXCL8	10 (7)
ZC3H12C		other			4.20E-03	CCR5,FFAR2
VIP		other			4.29E-03	CCL5,CXCL8,VIPR1	14 (4)
bucladesine		chemical toxicant		0.737	4.38E-03	ANXA1,C3AR1,C5AR1,CCR5,CXCL8	19 (9)
NKX2-3		transcription regulator		0.095	4.43E-03	CXCL8,F2RL3,GNG12,PLCB1
Cdk		group			4.47E-03	CCL5,CXCL8
PDPK1		kinase			4.47E-03	CXCL8,S1PR1
CD40		transmembrane receptor		-1.946	4.57E-03	CCL5,CD70,CXCL8,CYSLTR1	18 (15)
TAL1		transcription regulator			4.72E-03	C3,C3AR1,P2RY1,SLC22A16
OSCAR		other			4.74E-03	CCL20,CXCL8
bryostatin 1		chemical drug			4.74E-03	CCL5,CXCL8	22 (12)
GNA15		enzyme			4.86E-03	C3,CCL20,CXCL8	12 (7)
CYP27B1		enzyme			5.01E-03	CCL1,CCL20
IL36A		cytokine			5.01E-03	CCL20,CXCL8
IL17F		cytokine			5.01E-03	CCL20,CXCL8	12 (7)
naringenin		chemical - endogenous non-mammalian			5.01E-03	CCL5,CXCL8	13 (7)
STAT1		transcription regulator		-1.993	5.09E-03	C3,CCL20,CCL5,CFB,CXCL8	30 (16)
LY294002		chemical - kinase inhibitor		1.115	5.17E-03	CCL5,CCR1,CXCL8,F2R,P2RY6,S1PR1	21 (10)
DUSP1		phosphatase			5.23E-03	CCL20,CFB,CXCL8	22 (12)
PTEN		phosphatase		1.026	5.29E-03	ANXA1,C3,CCL5,CFD,CXCL8,CYSLTR1,GNG2	23 (9)
5-hydroxytryptamine		chemical - endogenous mammalian			5.36E-03	CXCL8,F2R,HTR2B
Ap2		group			5.59E-03	C3,F2R
lipoxin A4		chemical - endogenous mammalian			5.59E-03	CCR5,CXCL8
RNASE2		enzyme			5.59E-03	CCL1,CCL5
XDH		enzyme			5.59E-03	CCR5,CXCL8
mir-155		microRNA			5.61E-03	CCL5,CXCL8,S1PR1	7 (3)
SAA1		transporter			5.89E-03	CCL5,CXCL8
steroid		chemical - endogenous mammalian			5.89E-03	ANXA1,CCL5
parthenolide		chemical drug			5.89E-03	CCL5,CXCL8	15 (7)
tetrachlorodibenzodioxin		chemical toxicant			6.01E-03	CCL1,CCL5,CXCL8,KCNJ5,S1PR1	15 (6)
Convulxin		complex			6.03E-03	CXCL8
hypoxanthine		chemical - endogenous mammalian			6.03E-03	CXCL8
tenofovir		chemical drug			6.03E-03	CXCL8
SB 220025		chemical - kinase inhibitor			6.03E-03	CXCL8
1,4-glucan		chemical - endogenous mammalian			6.03E-03	CXCL8
ARL16		other			6.03E-03	CCL5
DUOX1		enzyme			6.03E-03	CXCL8
SENP5		peptidase			6.03E-03	CXCL8
AFAP1L2		other			6.03E-03	CXCL8
Par		group			6.03E-03	CCL20
RPL19		other			6.03E-03	CXCL8
GSTM1		enzyme			6.03E-03	CXCL8
mir-920		microRNA			6.03E-03	CXCL8
GATAD2B		transcription regulator			6.03E-03	CXCL8
DCTN4		other			6.03E-03	CCL5
gedatolisib		chemical drug			6.03E-03	CXCL8
poly-L-glutamic acid-peptoid 1 conjugate QM56		chemical reagent			6.03E-03	CCL5
GPR32		G-protein coupled receptor			6.03E-03	CXCL8
TMEM9B		other			6.03E-03	CXCL8
3-hydroxydodecanoic acid		chemical - endogenous mammalian			6.03E-03	CXCL8
6-n-octylaminouracil		chemical - kinase inhibitor			6.03E-03	CXCL8
COL17A1		other			6.03E-03	CXCL8
CCL3L1	-0.888	other			6.03E-03	CCR5
Il17d		cytokine			6.03E-03	CXCL8
IL17D		cytokine			6.03E-03	CXCL8
zafirlukast		chemical drug			6.03E-03	CXCL8
desethylamiodarone		chemical - endogenous mammalian			6.03E-03	CXCL8
BIBX1522		chemical - kinase inhibitor			6.03E-03	CXCL8
NSC 651016		chemical reagent			6.03E-03	CCR5
SF 6847		chemical toxicant			6.03E-03	CXCL8
Z-YVAD-FMK		chemical reagent			6.03E-03	CXCL8
D-JNK inhibitor I		biologic drug			6.03E-03	CXCL8
Z-WEHD-FMK		chemical - protease inhibitor			6.03E-03	CXCL8
tetrahydropalmatine		chemical - endogenous non-mammalian			6.03E-03	CXCL8
D-mannose		chemical - endogenous mammalian			6.03E-03	CXCL8
1-phenazinecarboxylic acid		chemical - endogenous non-mammalian			6.03E-03	CXCL8
CLDN7		other			6.15E-03	C3,CCL20,CXCL8
SERPINE2		other			6.19E-03	CCL20,CCL5
MEOX2		transcription regulator			6.19E-03	CCL20,CXCL8
sorafenib		chemical drug			6.19E-03	CCL5,CXCL8	19 (9)
pristane		chemical toxicant			6.19E-03	CCL20,CCL5
MAPK1		kinase		-1.000	6.27E-03	CCL1,CCL5,CFB,CXCL8,GNG2	20 (10)
IFNA2		cytokine			6.27E-03	ANXA1,CCL5,CD70,LPAR6
3M-002		chemical reagent			6.29E-03	CCL20,CCL5,CFH	22 (10)
FCER1G		transmembrane receptor			6.51E-03	CCL5,CXCL8	19 (9)
IL33		cytokine		-1.929	6.55E-03	CCL1,CCL5,CD70,CXCL8	23 (16)
conjugated linoleic acid		chemical drug			6.83E-03	CCR5,CXCL8
PGF		growth factor			6.83E-03	CCL20,CXCL8
PLAUR		transmembrane receptor			6.83E-03	C5AR1,CCL5	11 (3)
TNIP1		other			6.83E-03	CCL20,CCR1
zoledronic acid		chemical drug			6.83E-03	CXCL8,LPAR1
pentoxifylline		chemical drug			6.83E-03	CCL5,CCR5
EZH2		transcription regulator			7.04E-03	C3,CCL5,CCR5,CD70,CXCL8
ethanol		chemical - endogenous mammalian		0.779	7.04E-03	C3AR1,C5AR1,CCL5,CXCL8,EDNRB	18 (9)
ASXL1		transcription regulator			7.16E-03	CFD,FFAR2
S100A4		other			7.16E-03	CCL1,CCL5	11 (5)
PTPRC		phosphatase			7.16E-03	CCL5,CCR1
IRAK1		kinase			7.16E-03	CCL5,CXCL8	17 (10)
CCR5	0.830	G-protein coupled receptor			7.16E-03	CCL5,CCR5	13 (5)
CSF1		cytokine		-1.067	7.42E-03	CCL5,CCR1,CCR5,F2R	22 (9)
IL12 (family)		group			7.47E-03	CCL5,CCR5,CXCR5	12 (5)
HBB		transporter			7.49E-03	CCL5,CXCL8	7 (4)
cigarette smoke		chemical toxicant		-0.284	7.52E-03	C3,CXCL8,P2RY13,P2RY6
NAMPT		cytokine			7.83E-03	CCL20,CXCL8
CRP		other			7.83E-03	CCL5,CXCL8	19 (10)
advanced glycation end-products		chemical - endogenous mammalian			7.83E-03	CXCL8,F2R
FOS		transcription regulator		-0.440	7.87E-03	C3,C3AR1,CCL20,CCL5,CFD,CXCL8	20 (13)
PPP2CA		phosphatase			8.18E-03	CD70,CFB
temozolomide		chemical drug			8.18E-03	CCL5,CXCL8	12 (7)
IL17A		cytokine		-1.976	8.25E-03	C3,CCL20,CCL5,CXCL8	23 (14)
EGFR		kinase		0.166	8.52E-03	ANXA1,CCL5,CXCL8,F2R,TPST1	8 (3)
IL23		complex			8.53E-03	CCL20,CXCL8	17 (10)
Hbb-b2		other			8.53E-03	CCR5,CXCR5
RIPK1		kinase			8.53E-03	CCL5,CXCL8	17 (11)
IFNLR1		transmembrane receptor			8.53E-03	CCL20,CCL5	17 (5)
Pam3-Cys		chemical toxicant			8.53E-03	CCL5,CXCL8	18 (12)
stallimycin		biologic drug			8.53E-03	CD70,CXCL8
OGA		enzyme	Activated	2.236	8.86E-03	C3AR1,CCL20,CCR1,CCR5,CXCL8
TLR8		transmembrane receptor			8.90E-03	CCL1,CXCL8
SPHK1		kinase			8.90E-03	CCL5,CXCL8	17 (11)
triptolide		chemical drug			8.95E-03	CCR5,CXCL8,EDNRB
Egfr-Erbb2		complex			9.03E-03	CXCL8
NIK		group			9.03E-03	CXCL8
DEFA1 (includes others)		other			9.03E-03	CXCL8
CHIA		enzyme			9.03E-03	CXCL8
Il3r		complex			9.03E-03	CXCL8
ZNF300		transcription regulator			9.03E-03	CXCL8
DGKH		kinase			9.03E-03	CXCL8
LRRC19		other			9.03E-03	CXCL8
TH17 Cytokine		group			9.03E-03	CXCL8
pycnogenols		chemical drug			9.03E-03	CXCL8
Hnp alpha		group			9.03E-03	CXCL8
DAPK1		kinase			9.03E-03	CXCL8
GNLY		other			9.03E-03	CCL5
HPRT1		enzyme			9.03E-03	P2RY1
mir-766		microRNA			9.03E-03	CXCL8
HSPB3		other			9.03E-03	CXCL8
GZMA		peptidase			9.03E-03	CXCL8
CRT-0066101		chemical - kinase inhibitor			9.03E-03	CXCL8
GNG2	0.950	enzyme			9.03E-03	F2R
ERC1		other			9.03E-03	CXCL8
IL20RA		transmembrane receptor			9.03E-03	CXCL8
CRIP2		other			9.03E-03	CXCL8
NKRF		transcription regulator			9.03E-03	CXCL8
CNTFR		transmembrane receptor			9.03E-03	CXCL8
HERC5		enzyme			9.03E-03	CCL5
mercaptosteroid 4		chemical reagent			9.03E-03	CCL20
mercaptosteroid 6		chemical reagent			9.03E-03	CCL20
N6-carboxymethyl-lysine bovine serum albumin		chemical reagent			9.03E-03	CCL20
filipin		chemical - endogenous non-mammalian			9.03E-03	CXCL8
fomepizole		chemical drug			9.03E-03	CCL5
cibacron blue F 3GA		chemical reagent			9.03E-03	CXCL8
AX15839		chemical - kinase inhibitor			9.03E-03	CXCL8
nickel subsulfide		chemical toxicant			9.03E-03	CXCL8
senexin B		chemical reagent			9.03E-03	CXCL8
phosphoramidon		chemical - endogenous non-mammalian			9.03E-03	EDNRB
TAPI		chemical - protease inhibitor			9.03E-03	CXCL8
danazol		chemical drug			9.03E-03	CXCL8
SMAD3		transcription regulator		1.067	9.14E-03	C3,CCL20,LPAR1,S1PR1
TNFSF11		cytokine		-0.225	9.14E-03	C3AR1,CCL5,CCR1,CXCL8	16 (13)
PPRC1		transcription regulator			9.27E-03	CCL20,CXCL8
IFIH1		enzyme			9.27E-03	CCL5,CXCL8	7 (5)
herbimycin		chemical - kinase inhibitor			9.27E-03	CXCL8,F2R
N-formyl-Met-Leu-Phe		chemical reagent			9.27E-03	CCR5,CXCL8	15 (7)
CEBPB		transcription regulator		-0.805	9.47E-03	C3,CCL5,CCR5,CFD,CXCL8	22 (10)
baicalin		chemical - endogenous non-mammalian			9.64E-03	CCL20,CXCL8
IL24		cytokine			9.64E-03	CCL20,CXCL8	15 (7)
IL11RA		transmembrane receptor			9.64E-03	CCL20,CCL5
BAPTA-AM		chemical reagent			9.64E-03	CCL1,CXCL8	11 (5)
IFN Beta		group			9.65E-03	C3AR1,CCL5,CXCL8	6 (4)
fulvestrant		chemical drug		-0.975	9.73E-03	C3,CCL5,F2R,VIPR1
HIF1A		transcription regulator		-1.179	9.74E-03	CCL5,CCR5,CD70,CXCL8,EDNRB	14 (3)
IL27		cytokine			9.84E-03	CCL20,CCL5,CXCL8	18 (12)
HNRNPA2B1		other			1.00E-02	GJC1,GPRC5B,LPAR1
PNPT1		enzyme			1.00E-02	CCL5,CXCL8
camptothecin		chemical drug		-1.000	1.02E-02	CCL20,CCR1,CD70,CXCL8,CXCR5,MFSD5
IFN type 1		group			1.04E-02	CCL5,CXCL8
ROCK2		kinase			1.04E-02	CXCL8,CXCR5
TNFAIP3		enzyme			1.04E-02	CCL20,CXCL8
BSG		transporter			1.04E-02	CCL20,CXCL8
NFKBIA		transcription regulator		0.667	1.08E-02	C3,CCL20,CCL5,CCR1,CXCL8
FHL2		transcription regulator			1.08E-02	CXCL8,S1PR1
carrageenan		chemical drug			1.08E-02	CCL5,CXCL8
IL15		cytokine			1.09E-02	ANXA1,CCL5,CCR1,CXCL8,S1PR1
26s Proteasome		complex			1.10E-02	CXCL8,S1PR1,VPS8
H89		chemical - kinase inhibitor			1.10E-02	ANXA1,CCL5,CXCL8
bromodeoxyuridine		chemical drug			1.12E-02	CD70,CXCL8
cytokine		group			1.14E-02	C5AR1,CCL5,CXCL8
IL5		cytokine		1.172	1.15E-02	CCR1,CCR5,CXCL8,CYSLTR1
NFKBIB		transcription regulator			1.16E-02	CCL5,CXCL8
SAFB		other			1.16E-02	CCL5,CXCL8
carbonyl cyanide m-chlorophenyl hydrazone		chemical toxicant			1.16E-02	CCL20,CXCL8
adenine		chemical - endogenous mammalian			1.20E-02	CXCL8
colfosceril palmitate		chemical - endogenous mammalian			1.20E-02	CXCL8
Rsk		group			1.20E-02	CXCL8
SEW 2871		chemical reagent			1.20E-02	S1PR1
CC8490		chemical drug			1.20E-02	CXCL8
IRF3-IRF7		complex			1.20E-02	CCL5
TNIP3		other			1.20E-02	CXCL8
ASCC1		transcription regulator			1.20E-02	CXCL8
P2RY6	0.751	G-protein coupled receptor			1.20E-02	CXCL8
cathepsin L inhibitor		chemical drug			1.20E-02	C3
XRN2		enzyme			1.20E-02	CXCL8
P-TEFb		complex			1.20E-02	CXCL8
FLII		other			1.20E-02	CXCL8
HABP2		peptidase			1.20E-02	CXCL8
UFD1		peptidase			1.20E-02	CCL5
Ddx58		other			1.20E-02	CXCL8
MEP1A		peptidase			1.20E-02	CXCL8
NPLOC4		other			1.20E-02	CCL5
HSPB6		other			1.20E-02	CXCL8
IL36RN		cytokine			1.20E-02	CXCL8
ITGAX		transmembrane receptor			1.20E-02	CXCL8
LPAR3		G-protein coupled receptor			1.20E-02	CXCL8
PELI2		enzyme			1.20E-02	CXCL8
NT157		chemical reagent			1.20E-02	CXCL8
HS6ST2		enzyme			1.20E-02	CXCL8
ascomycin		chemical reagent			1.20E-02	CXCL8
lansoprazole		chemical drug			1.20E-02	CXCL8
chlorophyllin		chemical toxicant			1.20E-02	CXCL8
vapreotide		biologic drug			1.20E-02	CXCL8
nor-binaltorphimine		chemical reagent			1.20E-02	CCR5
Vi capsular polysaccharide		chemical drug			1.20E-02	CXCL8
pyocyanin		chemical reagent			1.20E-02	CXCL8
leukotriene D4		chemical - endogenous mammalian			1.20E-02	CXCL8,CYSLTR1
alefacept		biologic drug			1.20E-02	CCL5,CXCL8
HDL		complex			1.20E-02	CCL5,CXCL8
Ccl2		cytokine			1.20E-02	CCL5,CFD
IFNB1		cytokine			1.20E-02	CCL5,CCR5,CXCL8,F2R
CDKN2A		transcription regulator	Inhibited	-2.000	1.26E-02	C3,CCL1,CCL5,CXCR5
FOXO1		transcription regulator		-1.172	1.26E-02	CCL20,CD70,CXCL8,EDNRB,S1PR1
NCOR2		transcription regulator			1.29E-02	C3,CXCL8
MAPKAPK2		kinase			1.29E-02	CD70,CXCL8
MAP2K7		kinase			1.29E-02	CCL5,CXCL8
TNFRSF1A		transmembrane receptor			1.30E-02	CCL20,CCL5,CXCL8
RXRA		ligand-dependent nuclear receptor			1.30E-02	C3,CCL20,COLEC12,CXCR5
VCAN		other			1.32E-02	C3,CCL20,CXCL8
SIRT6		enzyme			1.33E-02	CXCL8,PLCB1
MAP2K4		kinase			1.33E-02	CCL5,CXCL8
POU2AF1		transcription regulator			1.33E-02	CCR5,CXCR5
N-methyl-D-aspartate		chemical drug			1.33E-02	C3,CCR5
MAPK9		kinase			1.34E-02	CCL5,CD70,CXCL8
RELA		transcription regulator			1.35E-02	C3,CCL20,CCL5,CFB,CXCL8
Ap1		complex			1.37E-02	C3AR1,CCL5,CXCL8
emodin		chemical drug			1.38E-02	CCR1,CXCL8
ERK1/2		group		-1.925	1.41E-02	C3,CCL20,CCL5,CXCL8
adenosine		chemical - endogenous mammalian			1.42E-02	CCL5,CXCL8
STAT2		transcription regulator			1.42E-02	CCL5,CXCL8
cadmium chloride		chemical toxicant			1.42E-02	CCL5,LPAR1
TMEM173		other			1.47E-02	CCL5,CXCL8
TNFRSF8		transmembrane receptor			1.47E-02	CCL1,CXCL8
IL1R1		transmembrane receptor			1.47E-02	CCL5,CXCL8
DNMT3A		enzyme			1.48E-02	CYSLTR1,P2RY1,S1PR1
eritoran		chemical drug			1.50E-02	CXCL8
teniposide		chemical drug			1.50E-02	CCL5
L-alpha-lysophosphatidylcholine, palmitoyl		chemical - endogenous mammalian			1.50E-02	CXCL8
1-palmitoyl-2-oleoylglycero-3-phosphoglycerol		chemical reagent			1.50E-02	CXCL8
asialo GM1 ganglioside		chemical - endogenous mammalian			1.50E-02	CXCL8
[Lys15,Arg16,Leu27]VIP(1-7)GRF(8-27)		chemical reagent			1.50E-02	CXCL8
dienogest		chemical drug			1.50E-02	CXCL8
Cd33		other			1.50E-02	CXCL8
W146		chemical reagent			1.50E-02	S1PR1
aurapten		chemical - endogenous non-mammalian			1.50E-02	CXCL8
MARCHF3		other			1.50E-02	CXCL8
propolis		biologic drug			1.50E-02	CCL5
BPI		transporter			1.50E-02	CXCL8
CC2D1A		transcription regulator			1.50E-02	CCL5
BUD23		enzyme			1.50E-02	CXCL8
MCOLN2		ion channel			1.50E-02	CCL5
Tlr12		other			1.50E-02	CXCL8
TH1 Cytokine		group			1.50E-02	CCR5
TAF9		transcription regulator			1.50E-02	CXCL8
CSF		group			1.50E-02	C3
Mucin		group			1.50E-02	CXCL8
Pik3r		group			1.50E-02	CXCL8
RAP1B		enzyme			1.50E-02	CCL5
AHSG		other			1.50E-02	CXCL8
mir-488		microRNA			1.50E-02	CXCL8
PROS1		other			1.50E-02	CXCL8
RPS3		enzyme			1.50E-02	CXCL8
ADAM8		peptidase			1.50E-02	CCL5
SENP6		peptidase			1.50E-02	CXCL8
AQP3		transporter			1.50E-02	CCL5
MPO		enzyme			1.50E-02	EDNRB
talazoparib		chemical drug			1.50E-02	CCL5
fluticasone		chemical drug			1.50E-02	CCL5
sulfamethoxazole/trimethoprim		chemical drug			1.50E-02	CXCL8
U 50488H		chemical reagent			1.50E-02	CCR5
SD-282		chemical - kinase inhibitor			1.50E-02	CXCL8
ISRIB		chemical reagent			1.50E-02	CCL20
grepafloxacin		chemical drug			1.50E-02	CXCL8
dapsone		chemical drug			1.50E-02	CXCL8
L-homocysteine		chemical - endogenous mammalian			1.50E-02	CXCL8
IL25		cytokine			1.56E-02	CCL5,CXCL8
miR-17-5p (and other miRNAs w/seed AAAGUGC)		mature microRNA			1.61E-02	CXCL8,S1PR1
F2RL1		G-protein coupled receptor			1.61E-02	CXCL8,TSPAN15
ADIPOQ		other			1.62E-02	CCL20,CCL5,CXCL8
CSF3		cytokine			1.62E-02	C3AR1,CCL5,CXCL8
tributyrin		chemical drug			1.65E-02	CCL20,CXCL8
BSCL2		other			1.65E-02	CFD,HACD2
NEUROG1		transcription regulator			1.65E-02	C3,CFH
Go 6976		chemical - kinase inhibitor			1.65E-02	CCL5,CXCL8
infliximab		biologic drug			1.70E-02	CCL20,CXCL8
FLT3LG		cytokine			1.75E-02	CCL5,CCR5
8-hydroxyguanine		chemical - endogenous mammalian			1.80E-02	CCL20
CD300LF		other			1.80E-02	CXCL8
Fcgr2		group			1.80E-02	CCL5
Dgk		group			1.80E-02	CXCL8
blinatumomab		biologic drug			1.80E-02	CXCL8
LRRC26		ion channel			1.80E-02	CXCL8
TLR10		transmembrane receptor			1.80E-02	CXCL8
TRPM7		kinase			1.80E-02	ANXA1
NLRP11		other			1.80E-02	CXCL8
idelalisib		chemical drug			1.80E-02	S1PR1
CD27		transmembrane receptor			1.80E-02	CD70
PRKD2		kinase			1.80E-02	CXCL8
TPR		other			1.80E-02	CXCL8
MEFV		other			1.80E-02	CXCL8
PPP4C		phosphatase			1.80E-02	CCL5
CR1		transmembrane receptor			1.80E-02	C3
OTUD7B		peptidase			1.80E-02	CXCL8
DNAJA3		other			1.80E-02	CXCL8
CCL15		cytokine			1.80E-02	CXCL8
RFC1		transcription regulator			1.80E-02	VIPR1
STK38		kinase			1.80E-02	CCL20
WRN		enzyme			1.80E-02	CXCL8
SERPIND1		other			1.80E-02	F2R
CLEC4M		other			1.80E-02	C3
Paxip1		other			1.80E-02	ANXA1
BCL2A1		other			1.80E-02	CXCL8
enzastaurin		chemical drug			1.80E-02	CXCL8
EGTA acetoxymethyl ester		chemical reagent			1.80E-02	CXCL8
Congo Red		chemical toxicant			1.80E-02	C3
pyridoxamine		chemical - endogenous mammalian			1.80E-02	CXCL8
JWH-015		chemical reagent			1.80E-02	CCR1
praziquantel		chemical drug			1.80E-02	CXCL8
propyl gallate		chemical toxicant			1.80E-02	CXCL8
ZFA-fmk		chemical reagent			1.80E-02	C3
Z-IETD-FMK		chemical - protease inhibitor			1.80E-02	CXCL8
calphostin C		chemical - kinase inhibitor			1.80E-02	CXCL8,S1PR1
zymosan		chemical - endogenous non-mammalian			1.80E-02	CCL5,CXCL8
SPP1		cytokine			1.82E-02	CCL20,CCL5,CXCL8
NRF1		transcription regulator			1.85E-02	CCL20,CXCL8
TBX21		transcription regulator			1.85E-02	CCR5,CXCR5
Vegf		group		0.094	1.86E-02	CXCL8,GPRC5B,LPAR1,LPAR6,TPST1
PTGS2		enzyme			1.88E-02	ANXA1,CCL5,CXCL8
MAVS		other			1.90E-02	CCL5,CXCL8
TRAF6		enzyme			1.90E-02	CCL20,CXCL8
DDX58		enzyme			1.95E-02	CCL5,CXCL8
NOS2		enzyme			1.98E-02	CFD,CXCL8,LPAR1
RXRB		ligand-dependent nuclear receptor			2.00E-02	CCL20,COLEC12
ATM		kinase			2.00E-02	CD70,CXCL8
phosphatidylinositol		chemical - endogenous mammalian			2.10E-02	CXCL8
15-epi-lipoxin A4		chemical - endogenous mammalian			2.10E-02	CXCL8
alloxan		chemical reagent			2.10E-02	CXCL8
Glucocorticoid-GCR		complex			2.10E-02	VIPR1
Tlr11		transmembrane receptor			2.10E-02	CXCL8
TCIM		other			2.10E-02	CXCL8
TH2 Cytokine		group			2.10E-02	CCR5
nadifloxacin		chemical drug			2.10E-02	CXCL8
urotensin II		biologic drug			2.10E-02	CXCL8
SRT1720		chemical drug			2.10E-02	CXCL8
HSPB2		other			2.10E-02	CXCL8
ULBP2		transmembrane receptor			2.10E-02	CCL1
PRLH		cytokine			2.10E-02	CXCL8
miR-511-5p (miRNAs w/seed UGUCUUU)		mature microRNA			2.10E-02	CXCL8
TSC22D1		transcription regulator			2.10E-02	CXCL8
KCNMA1		ion channel			2.10E-02	CXCL8
TPSD1		peptidase			2.10E-02	CXCL8
TRIM8		other			2.10E-02	CCL5
CKS1B		kinase			2.10E-02	CXCL8
PROK1		growth factor			2.10E-02	CXCL8
GUCY2F		kinase			2.10E-02	GNGT2
LPAR2	-0.801	G-protein coupled receptor			2.10E-02	CXCL8
SLC9A1		ion channel			2.10E-02	CXCL8
CLIC4		ion channel			2.10E-02	CCL5
IL18RAP		transmembrane receptor			2.10E-02	CXCL8
PLA2G2A		enzyme			2.10E-02	CXCL8
Ptgs2os2		other			2.10E-02	CCL5
MRC1		transmembrane receptor			2.10E-02	CCL5
cepharanthine		chemical reagent			2.10E-02	CXCL8
KLRB1		transmembrane receptor			2.10E-02	CCL5
Klrk1		transmembrane receptor			2.10E-02	CCL5
CLEC2A		other			2.10E-02	CCL5
15-E2-isoketal modified phosphatidylethanolamine		chemical reagent			2.10E-02	CXCL8
thenoyltrifluoroacetone		chemical reagent			2.10E-02	CXCL8
gliotoxin		chemical toxicant			2.10E-02	CCL20
RWJ 67657		chemical - kinase inhibitor			2.10E-02	CXCL8
diazepam		chemical drug			2.10E-02	CXCL8
manidipine		chemical drug			2.10E-02	CXCL8
eugenol		chemical - endogenous non-mammalian			2.10E-02	CXCL8
Boc-D-FMK		chemical reagent			2.10E-02	CXCL8
cyclosporin		biologic drug			2.10E-02	CXCL8
vinorelbine		chemical drug			2.10E-02	CCL5
vinpocetine		chemical drug			2.10E-02	CXCL8
E. coli lipopolysaccharide		chemical - endogenous non-mammalian			2.11E-02	CCL5,CXCL8
NOD2		other			2.11E-02	CCL5,CXCL8
RELB		transcription regulator			2.16E-02	CCL20,CXCL8
Bay 11-7082		chemical - kinase inhibitor			2.22E-02	CCL5,CXCL8
thapsigargin		chemical toxicant			2.24E-02	C5AR1,CCL20,CXCL8
CD28		transmembrane receptor		-1.154	2.26E-02	ANXA1,CCR5,CXCL8,VIPR1
NRAS		enzyme			2.27E-02	CCL3L1,CCL5,CFH
EDN1		cytokine			2.27E-02	ANXA1,CXCL8,EDNRB
PLG		peptidase			2.27E-02	COLEC12,EDNRB
cerivastatin		chemical drug			2.27E-02	CD70,CXCL8
CXCL12		cytokine			2.30E-02	CCL1,CCL5,CXCL8
IRAK4		kinase			2.33E-02	CCL20,CXCL8
GNA12		enzyme			2.33E-02	CXCL8,F2R
budesonide		chemical drug			2.38E-02	CCL5,CXCL8
TBX5		transcription regulator			2.38E-02	CCL20,CXCL8
romidepsin		biologic drug			2.38E-02	CCL5,CXCL8
deferoxamine		chemical drug			2.39E-02	CCL20,CXCL8,HTR2B
wortmannin		chemical - kinase inhibitor			2.39E-02	CCL5,CXCL8,F2R
UDP		chemical - endogenous mammalian			2.39E-02	CXCL8
6-amino-4-(4-phenoxyphenylethylamino)quinazoline		chemical reagent			2.39E-02	C3
Calcineurin B		group			2.39E-02	CCR5
tectorigenin		chemical - endogenous non-mammalian			2.39E-02	LPAR1
cyanidin 3-O-glucoside		chemical - endogenous non-mammalian			2.39E-02	CCL5
SENP7		peptidase			2.39E-02	CXCL8
Tlr13		other			2.39E-02	CXCL8
PON2		enzyme			2.39E-02	C5AR1
LITAF		transcription regulator			2.39E-02	CCL5
U1 snRNP		complex			2.39E-02	CCL5
CD5L		transmembrane receptor			2.39E-02	CCL5
PLCD1		enzyme			2.39E-02	PLCB1
CD33		other			2.39E-02	CXCL8
S100a7a		other			2.39E-02	CXCL8
CXCR1		G-protein coupled receptor			2.39E-02	CXCL8
PRTN3		peptidase			2.39E-02	CXCL8
HS6ST1		enzyme			2.39E-02	CXCL8
LPA		other			2.39E-02	CXCL8
CALCB		other			2.39E-02	CXCL8
CD276		other			2.39E-02	CXCL8
MAP3K10		kinase			2.39E-02	CXCL8
C4A/C4B		other			2.39E-02	C3
IL18BP		other			2.39E-02	CXCL8
CXCL16		cytokine			2.39E-02	CXCL8
NCR3		transmembrane receptor			2.39E-02	CCL5
TNFRSF10B		transmembrane receptor			2.39E-02	CXCL8
R59949		chemical - kinase inhibitor			2.39E-02	CXCL8
vadimezan		chemical drug			2.39E-02	CCL5
methadone		chemical drug			2.39E-02	CCR5
pranlukast		chemical drug			2.39E-02	CYSLTR1
levofloxacin		chemical drug			2.39E-02	CXCL8
polaprezinc		biologic drug			2.39E-02	CXCL8
palmitoyl-Cys((RS)-2,3-di(palmitoyloxy)-propyl)-Ala-Gly-OH		chemical reagent			2.39E-02	CXCL8
etoposide		chemical drug			2.42E-02	CCL5,CXCL8,LPAR6
ciglitazone		chemical drug			2.44E-02	CCL5,CXCL8
ARNT2		transcription regulator			2.48E-02	CCR1,CXCR5,PLCB1
CXCL8	-0.628	cytokine			2.50E-02	ANXA1,CXCL8
mir-17		microRNA			2.50E-02	CXCL8,S1PR1
NR4A2		ligand-dependent nuclear receptor			2.50E-02	CCL20,CXCL8
MAP3K14		kinase			2.50E-02	CCL5,CXCL8
PPP3CA		phosphatase			2.50E-02	C3,LPAR1
CpG ODN 1826		chemical reagent			2.50E-02	CCL5,CXCL8
NFATC2		transcription regulator			2.51E-02	CCL5,CCR5,CXCR5
atorvastatin		chemical drug			2.54E-02	CXCL8,F2R,GJC1
sodium chloride		chemical - endogenous mammalian			2.55E-02	CCL5,CXCL8
SIM1		transcription regulator			2.67E-02	CCR1,CXCR5,PLCB1
SPIB		transcription regulator			2.67E-02	CCR5,P2RY6
R 59022		chemical - kinase inhibitor			2.69E-02	CXCL8
L-cysteine		chemical - endogenous mammalian			2.69E-02	CXCL8
novobiocin		chemical drug			2.69E-02	HRH1
tannic acid		chemical toxicant			2.69E-02	CFB
IRF3 dimer		complex			2.69E-02	CCL5
salmonella typhimurium lipopolysaccharide		chemical - endogenous non-mammalian			2.69E-02	CCL5
EGLN2		enzyme			2.69E-02	CXCL8
TENM1		transmembrane receptor			2.69E-02	EDNRB
Ferritin		complex			2.69E-02	CCL5
tryptase		group			2.69E-02	F2R
pictilisib		chemical drug			2.69E-02	CXCL8
CD244		transmembrane receptor			2.69E-02	CCL5
PLA2G1B		enzyme			2.69E-02	CXCL8
CTNND1		other			2.69E-02	CXCL8
PI3		other			2.69E-02	CXCL8
IL4I1		enzyme			2.69E-02	CXCL8
ST6GAL1		enzyme			2.69E-02	CXCL8
CAPN1		peptidase			2.69E-02	CCL1
NELFE		other			2.69E-02	CXCL8
DEK		transcription regulator			2.69E-02	CXCL8
TMP778		chemical reagent			2.69E-02	CCL20
HA900		chemical reagent			2.69E-02	CCL5
cyclic guanosine monophosphate-adenosine monophosphate		chemical - endogenous non-mammalian			2.69E-02	CXCL8
asbestos		chemical toxicant			2.69E-02	CXCL8
niflumic acid		chemical drug			2.69E-02	CXCL8
capsazepine		chemical toxicant			2.69E-02	CXCL8
ketorolac		chemical drug			2.69E-02	CXCL8
hexamethoxyflavone		chemical toxicant			2.69E-02	CXCL8
P38 MAPK		group		-1.919	2.70E-02	CCL5,CD70,CXCL8,EDNRB
FAS		transmembrane receptor			2.70E-02	CCL20,CCL5,CCR1,CXCL8
5-O-mycolyl-beta-araf-(1->2)-5-O-mycolyl-alpha-araf-(1->1')-glycerol		chemical - endogenous non-mammalian			2.73E-02	CCL20,CXCL8
mycophenolic acid		chemical drug			2.73E-02	CCL20,CXCL8
cycloheximide		chemical reagent		-0.340	2.74E-02	CCL20,CCL3L1,CCR1,CXCL8
NPC1		transporter			2.79E-02	CCR1,CCR5
IFNL1		cytokine			2.79E-02	CXCL8,F2R
MAFB		transcription regulator			2.79E-02	F2RL3,HTR2B
CCN1		other			2.79E-02	C3,CXCL8
HMGB1		transcription regulator			2.79E-02	CCL20,CXCL8
homocysteine		chemical - endogenous mammalian			2.79E-02	CCL5,CXCL8
beta-estradiol		chemical - endogenous mammalian	Activated	2.391	2.83E-02	ANXA1,C3,CCL20,CCL5,CCR1,CCR5,CFB,COLEC12,CXCL8,P2RY6,S1PR1,VIPR1
AREG		growth factor			2.91E-02	C3,CCL20
IKBKE		kinase			2.91E-02	CCL5,CXCL8
vancomycin		biologic drug			2.91E-02	ANXA1,C3
carbon tetrachloride		chemical toxicant			2.93E-02	CCL5,CCR1,CCR5
troglitazone		chemical drug		1.945	2.96E-02	C3,CCL5,CFD,CXCL8
calcitriol		chemical drug			2.96E-02	C3,CCL20,CFD,CXCL8,LPAR1
benzo(a)pyrene		chemical toxicant			2.96E-02	ANXA1,CCL1,PLCB1
COL18A1		other			2.97E-02	EDNRB,F2R
TCL1A		transcription regulator			2.97E-02	C3AR1,CCR1
6-mercaptopurine		chemical drug			2.98E-02	CXCL8
anacardic acid		chemical - endogenous non-mammalian			2.98E-02	CXCL8
RNASEH2B		enzyme			2.98E-02	CCL5
IFNL2		other			2.98E-02	CCR5
PARP14		enzyme			2.98E-02	CCL5
B4GALT6		enzyme			2.98E-02	CCL5
AZD8055		chemical drug			2.98E-02	CCL5
IL10RB		transmembrane receptor			2.98E-02	CXCL8
ANG		enzyme			2.98E-02	CCL5
KCNN4		ion channel			2.98E-02	CCL5
NCF4		enzyme			2.98E-02	CCR1
PDE4B		enzyme			2.98E-02	CCL5
NCR1		transmembrane receptor			2.98E-02	CCL5
HOXB7		transcription regulator			2.98E-02	CXCL8
CXCL13		cytokine			2.98E-02	CXCR5
LAT2		other			2.98E-02	CXCL8
NFKBIE		transcription regulator			2.98E-02	CXCL8
GUCY2D		kinase			2.98E-02	GNGT2
IGKC		other			2.98E-02	CXCL8
sapanisertib		chemical drug			2.98E-02	CCR5
TPCA-1		chemical - kinase inhibitor			2.98E-02	CXCL8
IC87114		chemical - kinase inhibitor			2.98E-02	CCL5
Trolox C		chemical drug			2.98E-02	CXCL8
polymyxin B		biologic drug			2.98E-02	CXCL8
gossypol		chemical drug			2.98E-02	CXCL8
poly(U)RNA		chemical reagent			2.98E-02	CXCL8
hemin		chemical - endogenous mammalian			3.03E-02	CXCL8,HEBP1
STAT4		transcription regulator			3.07E-02	C3,CCR5,RAMP1
GDF2		growth factor			3.10E-02	CXCL8,RAMP1
POU2F2		transcription regulator			3.10E-02	CCR5,CXCR5
phorbol esters		chemical - other			3.10E-02	ANXA1,CXCL8
6-hydroxydopamine		chemical toxicant			3.10E-02	C3,CCL5
CREBBP		transcription regulator			3.15E-02	CCL5,CCR5,CXCL8,GNG2
TRAP1		enzyme			3.16E-02	ANXA1,GNG2
Hbb-b1		transporter			3.22E-02	CCR5,CXCR5
AG490		chemical - kinase inhibitor			3.22E-02	CCL5,CXCL8
nitroglycerin		chemical drug			3.27E-02	CXCL8
Rp-8-Br-cAMPS		chemical - kinase inhibitor			3.27E-02	ANXA1
naringin		chemical - endogenous non-mammalian			3.27E-02	CXCL8
PIP5K1A		kinase			3.27E-02	CXCL8
LTB4R2		G-protein coupled receptor			3.27E-02	CXCL8
SARM1		transmembrane receptor			3.27E-02	CCL5
Traj18		other			3.27E-02	CCL5
Cebp		complex			3.27E-02	CXCL8
NTS		other			3.27E-02	CXCL8
miR-196a-5p (and other miRNAs w/seed AGGUAGU)		mature microRNA			3.27E-02	ANXA1
WWP2		enzyme			3.27E-02	CCL5
APOA2		transporter			3.27E-02	CXCL8
CEBPG		transcription regulator			3.27E-02	CXCL8
ARF6		transporter			3.27E-02	CCL5
ENTPD1		enzyme			3.27E-02	CXCL8
S100A7		other			3.27E-02	CXCL8
MAP3K11		kinase			3.27E-02	CXCL8
J11-Cl		chemical reagent			3.27E-02	CCL20
montelukast		chemical drug			3.27E-02	CXCL8
2-aminoethoxydiphenylborane		chemical reagent			3.27E-02	CCL1
ferric ammonium citrate		chemical drug			3.27E-02	C3
zileuton		chemical drug			3.27E-02	CCL5
orlistat		chemical drug			3.27E-02	CXCL8
manumycin A		chemical reagent			3.27E-02	CXCL8
rosmarinic acid		chemical - endogenous non-mammalian			3.27E-02	CXCL8
phospholipid		chemical - endogenous mammalian			3.27E-02	CCL5
theophylline		chemical drug			3.27E-02	CXCL8
miR-124-3p (and other miRNAs w/seed AAGGCAC)		mature microRNA			3.28E-02	GNG10,SYNGR2,TSPAN15
palmitic acid		chemical - endogenous mammalian			3.28E-02	CCL5,CXCL8,HTR2B
cisplatin		chemical drug		-0.064	3.28E-02	ANXA1,CCL1,CCL5,CCR1,CCR5,CXCL8
Ifnar		group			3.29E-02	C3,CCL5
FOLR1		transporter			3.29E-02	LPAR1,SYNGR2
CALCA		other			3.29E-02	CXCL8,GNG12
okadaic acid		chemical toxicant			3.35E-02	ANXA1,CXCL8
CpG ODN 2006		chemical reagent			3.35E-02	CCL5,CXCL8
SMAD2		transcription regulator			3.41E-02	CCL20,S1PR1
EHF		transcription regulator			3.41E-02	CCL20,CCL4L1/CCL4L2
XBP1		transcription regulator			3.42E-02	CCL5,CXCL8,S1PR1
cholesterol		chemical - endogenous mammalian			3.46E-02	CCL1,CCR5,CXCL8
ASPSCR1-TFE3		fusion gene/product			3.48E-02	GPRC5B,MFSD5
bee venom		chemical - endogenous non-mammalian			3.55E-02	CCL5,CXCL8
miR-146a-5p (and other miRNAs w/seed GAGAACU)		mature microRNA			3.55E-02	CFH,CXCL8
U46619		chemical reagent			3.57E-02	CXCL8
G protein alphai		group			3.57E-02	F2R
highly active antiretroviral therapy		chemical drug			3.57E-02	CCR5
Il8r		group			3.57E-02	CXCL8
UCN2		other			3.57E-02	CXCL8
PTGDR2		G-protein coupled receptor			3.57E-02	CCL5
LECT2		other			3.57E-02	C3
STAR		transporter			3.57E-02	CCL5
RB1CC1		other			3.57E-02	CCL5
HLA-G		other			3.57E-02	CXCR5
OGG1		enzyme			3.57E-02	CCL20
CCNT1		transcription regulator			3.57E-02	CXCL8
HSPB8		kinase			3.57E-02	CXCL8
1-((2-chlorophenyl)diphenylmethyl)-1H-pyrazole		chemical reagent			3.57E-02	CCL20
roflumilast N-oxide		chemical - endogenous mammalian			3.57E-02	CXCL8
8-oxo-7-hydrodeoxyguanosine		chemical - endogenous mammalian			3.57E-02	CXCL8
diaminopimelic acid		chemical - endogenous non-mammalian			3.57E-02	CCL5
Ifn gamma		complex			3.61E-02	CCL5,CXCL8
N-nitro-L-arginine methyl ester		chemical drug			3.61E-02	CCR5,CXCL8
estrogen receptor		group			3.65E-02	ANXA1,C3,CXCL8
lysophosphatidic acid		chemical - other			3.68E-02	CCL5,CXCL8
SMAD4		transcription regulator			3.72E-02	CCL20,HEBP1,LPAR1
PSEN2		peptidase			3.81E-02	C3AR1,F2R
GATA3		transcription regulator			3.84E-02	CCL5,CCR1,CCR5
trypsin		group			3.86E-02	CXCL8
BPIFA1		other			3.86E-02	CCL20
LILRA2		other			3.86E-02	CXCL8
IgG2a		complex			3.86E-02	CXCL8
Ppp2c		group			3.86E-02	CD70
mir-373		microRNA			3.86E-02	CXCL8
CCL21		cytokine			3.86E-02	CXCL8
GNB3		enzyme			3.86E-02	GNGT2
MMP8		peptidase			3.86E-02	CXCL8
PLA2G2E		enzyme			3.86E-02	CCL5
CXCL3		cytokine			3.86E-02	CCL5
PTGER1		G-protein coupled receptor			3.86E-02	CXCL8
HSPA1A/HSPA1B		enzyme			3.86E-02	CXCL8
ethylenediaminetetraacetic acid		chemical drug			3.86E-02	CXCL8
poly-L-lysine		chemical reagent			3.86E-02	CXCL8
[D-Ala2,N-Me-Phe4,Gly5-ol]-Enkephalin		chemical reagent			3.86E-02	CCL5
naltrindole		chemical drug			3.86E-02	CD70
TFAP2A		transcription regulator			3.88E-02	ANXA1,F2R
F2R	-2.120	G-protein coupled receptor			3.88E-02	CXCL8,F2R
NR1H2		ligand-dependent nuclear receptor			3.88E-02	C3,CCL5
INSIG1		other			3.88E-02	CCL5,CCR5
TAZ		enzyme			3.88E-02	ANXA1,S1PR1
TNFRSF1B		transmembrane receptor			3.95E-02	CCR5,CXCL8
tacrolimus		chemical drug			4.00E-02	CCL5,CXCL8,GPRC5B
FOXP3		transcription regulator			4.02E-02	ANXA1,CYSLTR1
TCF12		transcription regulator			4.02E-02	S1PR1,SLC22A16
Lh		complex			4.04E-02	ACP2,CXCL8,GPRC5B
thioacetamide		chemical toxicant			4.12E-02	ANXA1,EDNRB,F2R
xanthine		chemical - endogenous mammalian			4.15E-02	CCR5
moxonidine		chemical drug			4.15E-02	P2RY1
ginsenoside Rb1		chemical - endogenous non-mammalian			4.15E-02	CXCL8
Ginkgo biloba		chemical drug			4.15E-02	CCL5
CDKN2B-AS1		other			4.15E-02	CXCL8
FFAR4		G-protein coupled receptor			4.15E-02	CXCL8
brodalumab		biologic drug			4.15E-02	CCL20
TYR		enzyme			4.15E-02	CCR1
F10		peptidase			4.15E-02	CXCL8
TFCP2		transcription regulator			4.15E-02	CFH
RLN2		other			4.15E-02	EDNRB
SPHK2		kinase			4.15E-02	CCL5
SRSF3		other			4.15E-02	CXCL8
LPAR1	-1.130	G-protein coupled receptor			4.15E-02	CXCL8
FCER2		transmembrane receptor			4.15E-02	CXCL8
BCR		kinase			4.15E-02	CCL20
TRAF4		other			4.15E-02	CCL5
BMX		kinase			4.15E-02	CXCL8
MVP		other			4.15E-02	CXCL8
ST14		peptidase			4.15E-02	CXCL8
ADAM15		peptidase			4.15E-02	CCL5
DMH1		chemical reagent			4.15E-02	CCL5
2'3'-cyclic guanosine monophosphate-adenosine monophosphate		chemical - endogenous mammalian			4.15E-02	CCL5
N-(3-oxododecanoyl)-homoserine lactone		chemical reagent			4.15E-02	CXCL8
gallic acid		chemical - endogenous non-mammalian			4.15E-02	CXCL8
spermine nitric oxide complex		chemical toxicant			4.15E-02	CXCL8
5,8,11,14-eicosatetraynoic acid		chemical reagent			4.15E-02	CFD
loxoribine		chemical drug			4.15E-02	CXCL8
E64d		chemical - protease inhibitor			4.15E-02	C3
buthionine sulfoximine		chemical drug			4.15E-02	CCR5
manganese		chemical - endogenous mammalian			4.15E-02	C5AR1
CD24		other			4.23E-02	CXCL8,PLCB1
KITLG		growth factor			4.24E-02	CXCL8,EDNRB,F2R
CLOCK		transcription regulator			4.36E-02	F2R,HACD2,TPST1
laquinimod		chemical drug			4.37E-02	CCR1,LPAR1
amphotericin B		chemical drug			4.44E-02	CXCL8
nystatin		chemical drug			4.44E-02	CXCL8
clarithromycin		chemical drug			4.44E-02	CXCL8
ADP		chemical - endogenous mammalian			4.44E-02	CXCL8
THRAP3		transcription regulator			4.44E-02	CFD
SELENOS		other			4.44E-02	CFD
TAP1		transporter			4.44E-02	CXCL8
SLC18A3		transporter			4.44E-02	GRK6
mir-196		microRNA			4.44E-02	ANXA1
TNFRSF25		transmembrane receptor			4.44E-02	CXCL8
CD74		transmembrane receptor			4.44E-02	CXCL8
CAPN3		peptidase			4.44E-02	CCL5
GNA13		enzyme			4.44E-02	CXCL8
TNFSF9		cytokine			4.44E-02	CXCL8
dexmedetomidine		chemical drug			4.44E-02	CXCL8
N-carbobenzyloxy-leucine-leucine-norvalinal		chemical - protease inhibitor			4.44E-02	CXCL8
deguelin		chemical drug			4.44E-02	CXCL8
lauric acid		chemical - endogenous mammalian			4.44E-02	CXCL8
NCOA2		transcription regulator			4.44E-02	CCL5,CFD
ciprofloxacin		chemical drug			4.44E-02	CCR1,COLEC12
SYK		kinase			4.51E-02	CCL5,CXCL8
bisindolylmaleimide I		chemical - kinase inhibitor			4.51E-02	CXCL8,S1PR1
SOD1		enzyme			4.57E-02	C5AR1,GNG10,P2RY6
pirinixic acid		chemical toxicant			4.59E-02	C3,CCL5,CFH,CXCL8
ATP		chemical - endogenous mammalian			4.59E-02	CCR5,CXCL8
PSMB11		peptidase			4.59E-02	CCL5,S1PR1
TRIM24		transcription regulator			4.59E-02	CCL1,CCL5
hyaluronic acid		chemical - endogenous mammalian			4.66E-02	CCL5,CXCL8
prostaglandin A2		chemical - endogenous non-mammalian			4.73E-02	LPAR6
resatorvid		chemical drug			4.73E-02	CXCL8
C1q		complex			4.73E-02	CXCL8
Stat5 dimer		complex			4.73E-02	CXCR5
perfluorooctanoic acid		chemical reagent			4.73E-02	CXCL8
GC-GCR dimer		complex			4.73E-02	ANXA1
salubrinal		chemical reagent			4.73E-02	CCL5
GAS2L3		other			4.73E-02	F2R
SLAMF1		transmembrane receptor			4.73E-02	CXCL8
C1QBP		transcription regulator			4.73E-02	CXCL8
TGIF1		transcription regulator			4.73E-02	CXCL8
IGHE		other			4.73E-02	CCL5
MAPK10		kinase			4.73E-02	CXCL8
DDX3X		enzyme			4.73E-02	CCL5
VIPR1	-5.220	G-protein coupled receptor			4.73E-02	CCL5
IRAK2		kinase			4.73E-02	CXCL8
MAML1		transcription regulator			4.73E-02	CXCL8
CNR2		G-protein coupled receptor			4.73E-02	CXCL8
Cux1		transcription regulator			4.73E-02	CCL5
RHOB		enzyme			4.73E-02	CXCL8
tranylcypromine		chemical drug			4.73E-02	CCL5
phenytoin		chemical drug			4.73E-02	CCL5
erythromycin		chemical drug			4.73E-02	CXCL8
Hif		complex			4.73E-02	CXCL8
hydrogen sulfide		chemical - endogenous mammalian			4.73E-02	CXCL8
indole		chemical - endogenous mammalian			4.73E-02	CXCL8
caffeic acid		chemical drug			4.73E-02	CXCL8
rebamipide		chemical drug			4.73E-02	CXCL8
losartan potassium		chemical drug			4.81E-02	CXCL8,PLCB1
arsenite		chemical toxicant			4.81E-02	CXCL8,PLCB1
Tlr		group			4.88E-02	CCL5,CXCL8
vorinostat		chemical drug			4.96E-02	CCR1,CCR5,CXCL8
levodopa		chemical - endogenous mammalian		-1.982	1.47E-01	EDNRB,IPPK,P2RY6,RAMP1
